# Supplementary material for: Cerebrospinal Fluid and Brain Proteoforms of the Granin Neuropeptide Family in Alzheimer’s Disease
Source: J Am Soc Mass Spectrom. 2023 Mar 13;34(4):649–67. doi: 10.1021/jasms.2c00341 (PMC10080684; doi:10.1021/jasms.2c00341)
Supplement: Supplementary file 3 — js2c00341_si_003.xlsx [file js2c00341_si_003.xlsx]

## Sheet: Quinn Manuscript Supplementary 
SubjectID	Age	Gender	reclass	ABRatio	pTau(181)	tTau
LS1001	57	m	HC	0.12883	32.195	217.615
LS1003	56	m	HC	0.116665	31.31	197.77
LS1008	57	m	HC	0.162146	21.375	180.64
LS1011	59	m	HC	0.161296	21.7	110.87
LS1012	55	f	HC	0.108614	25.325	210.065
LS1013	57	f	HC	0.104679	25.12	175.58
LS1014	59	m	HC	0.101968	27.955	241.485
LS1016	61	m	HC	0.146422	25.585	149.22
LS1018	63	m	HC	0.133813	26.955	238.86
LS1021	82	m	HC	0.193894	26.55	157.12
LS1022	60	m	HC	0.171761	15.965	96.43
LS1023	57	f	HC	0.115492	22.12	171.4
LS1024	57	f	AD-Resilient	0.0638086	125.605	543.485
LS1029	62	f	HC	0.192463	16.58	98.505
LS1032	77	f	HC	0.135703	31.075	230.04
LS1034	60	f	HC	0.214497	18.435	136.09
LS1035	71	f	HC	0.153989	37.275	250.905
LS1036	68	m	HC	0.202434	32.91	242.37
LS1037	73	f	HC	0.146175	39.94	282.255
LS1039	76	m	HC	0.160495	31.875	264.52
v1088_1	72	m	AD_MCI	0.067	87.6	328
v1104_1	63	m	AD_MCI	0.051	178.6	580.8
v1118_1	68	m	AD_MCI	0.061	68.1	383.4
v1147_1	71	f	AD_MCI	0.058	109.3	361.6
v1151_1	87	m	AD-Resilient	0.038	72	594.8
v1160_1	64	f	AD_MCI	0.055	106.7	521.7
v1163_1	67	m	AD_MCI	0.045	68.9	289.5
v1177_1	78	f	AD_MCI	0.038	78.2	470.1
v1189_1	58	f	AD_MCI	0.037	101.9	485.9
v1218_1	66	m	AD_MCI	0.052	76.8	568.6
v1219_1	78	m	AD-Resilient	0.064	60.5	312.6
v1222_1	52	m	AD_MCI	0.05	91.2	406.5
v1231_1	68	m	AD_DEM	0.026	78	334.3
v1237_1	66	m	AD_MCI	0.059	61.7	368.2
v1240_1	61	f	AD_MCI	0.044	112.6	503.3
v1304_1	66	f	AD_MCI	0.052	94.4	412.7
v1306_1	59	f	AD_MCI	0.038	136.3	570.3
v1314_1	73	m	AD_MCI	0.031	160.2	702.2
v1316_1	77	m	AD-Resilient	0.041	65.5	418.3
v1317_1	63	f	AD_MCI	0.034	97	465.1
v1323_1	56	f	AD-Resilient	0.074	45.9	375.9
v1340_1	60	f	AD_MCI	0.06	187.5	1076.5
v1345_1	58	m	AD_MCI	0.038	117.3	518.1
v1362_1	64	m	AD_MCI	0.056	168.3	686.4
v1367_1	70	m	AD_DEM	0.036	141.5	581.8
v1369_1	64	f	AD_DEM	0.025	187.5	1175.7
v1380_1	51	m	AD_DEM	0.036	186.6	950.5
v1381_1	68	f	AD_DEM	0.039	85.6	387.1
v1386_1	77	f	AD_MCI	0.034	69.6	375.7
v1394_1	82	m	AD_MCI	0.025	87.2	444.8
v1395_1	82	m	AD_DEM	0.053	130.9	538.3
v1400_1	84	m	AD_MCI	0.033	132.3	520.3
v1402_1	63	m	AD_DEM	0.043	94	517
v1404_1	74	m	AD_MCI	0.036	160.5	686.5
v1411_1	62	m	AD_MCI	0.048	123.9	491.4
v1420_1	59	m	AD_MCI	0.049	119.8	612.2
v1430_1	74	f	AD_MCI	0.037	155.1	723.4
v1431_1	59	m	AD-Resilient	0.042	71.1	562.2
v1435_1	68	m	AD_MCI	0.034	83.3	456.6
v1441_1	64	f	AD_DEM	0.052	71.5	304.7
v1442_1	65	m	AD_MCI	0.062	87.9	362.1
v1445_1	72	m	AD_MCI	0.046	133.9	547.8
v1455_1	83	m	AD_DEM	0.064	60.7	299
v1458_1	82	m	AD_MCI	0.031	67.2	384.3
v1460_1	75	m	AD_MCI	0.051	78.4	357.1
v1462_1	52	f	AD_MCI	0.042	166.8	633.2
v1468_1	73	f	AD_DEM	0.048	64.2	317
v1471_1	73	m	AD_MCI	0.031	88	364.1
v1480_1	59	f	AD_DEM	0.033	187.9	798.1
v1486_1	84	m	AD_DEM	0.066	60.6	317.5
v1488_1	54	m	AD_MCI	0.054	76.8	338.9
v1492_1	69	f	AD_MCI	0.044	85.1	477.2
v1496_1	79	f	AD_DEM	0.045	56.1	311.7
v1497_1	81	m	AD_DEM	0.052	88.6	438.4
v1499_1	70	m	AD_DEM	0.03	139.9	583.6
v1500_1	71	f	AD_MCI	0.061	79.9	400.6
v1501_1	72	f	AD_MCI	0.038	104.9	540.4
v1504_1	68	f	AD_DEM	0.05	105.6	464.6
v1506_1	52	m	AD_MCI	0.056	130.2	544.8
v1514_1	75	m	AD_MCI	0.053	58.8	522
v1518_1	57	m	AD_MCI	0.05	98.9	480.6
v1520_1	56	f	AD_DEM	0.053	183.4	819.2
v1525_1	71	m	AD_MCI	0.053	77	367.6
v1532_1	79	f	AD_MCI	0.037	170.9	704.6
v1538_1	61	f	AD_MCI	0.049	124.5	554.2
v1540_1	71	m	AD_MCI	0.035	102.5	431.1
v1541_1	68	f	AD_MCI	0.028	195.9	1090.5
v1548_1	58	m	AD_DEM	0.072	84.7	320.3
v1549_1	75	m	AD_MCI	0.029	95	509.3
v1565_1	53	f	AD_MCI	0.05	94.9	545.6
v1567_1	88	m	AD_DEM	0.056	139	581.9
v1576_1	78	f	AD_MCI	0.051	94.8	366.9
v1612_1	53	f	AD_DEM	0.046	191.5	945.6
v1614_1	69	f	AD_DEM	0.063	94.3	372.4
v1623_1	76	m	AD_DEM	0.058	58.2	297.3
v1624_1	78	f	AD_MCI	0.08	106.4	409
v1629_1	69	m	AD_DEM	0.047	171.6	664.1
v1630_1	71	f	AD_MCI	0.04	138.2	572.9
v1632_1	75	f	AD_MCI	0.043	166.7	648.4
v1646_1	62	m	AD_DEM	0.048	153.5	616.6
v1647_1	66	m	AD_DEM	0.045	92.7	385.7
v1648_1	74	f	AD_DEM	0.04	156.4	733.4
v1653_1	75	f	AD_MCI	0.075	117.1	511.2
v1662_1	56	m	AD_DEM	0.074	92.7	360.6
v1671_1	89	m	AD_DEM	0.047	88.7	421.8
v1678_1	66	f	AD_DEM	0.05	192.8	817
v1680_1	72	m	AD_MCI	0.07	65.4	358.3
v1682_1	59	f	AD_MCI	0.044	122.5	545.1
v1686_1	77	f	AD_MCI	0.043	108	399.5
v1694_1	57	m	AD_DEM	0.078	103.2	440
v1700_1	56	m	AD_MCI	0.053	75.5	282.3
v1712_1	75	f	AD_MCI	0.038	76.5	539.7
v1722_1	76	f	AD_DEM	0.03	192.8	1426.7
v1724_1	69	m	AD_DEM	0.048	131.9	514
v1735_1	58	m	AD_DEM	0.059	154.3	518.1
v1743_1	79	m	AD_MCI	0.07	49.6	286.1
v1749_1	76	f	AD_MCI	0.052	98.4	415.1
v1750_1	63	f	AD_DEM	0.034	188.1	922
v1751_1	80	f	AD_MCI	0.061	61.7	483.6
v1755_1	74	f	AD_DEM	0.041	115.9	467.6
v1772_1	80	f	AD_DEM	0.052	85.3	406.5
v1775_1	67	f	AD_DEM	0.049	188.1	920.6
v1779_1	76	m	AD_MCI	0.031	124.5	708.6
v1786_1	56	m	AD_DEM	0.063	69.4	315.2
v1790_1	61	f	AD_DEM	0.041	188.1	765
v1797_1	70	m	AD_DEM	0.067	130.6	527.3
v1799_1	62	m	AD_DEM	0.076	73	288.7
v1840_1	73	f	AD_DEM	0.046	184.9	971.8
v1843_1	54	m	AD_DEM	0.071	142.9	605.9
v1845_1	75	m	AD_DEM	0.052	78	362.6
v1846_1	77	f	AD_DEM	0.051	188.1	824.2
v1853_1	76	m	AD_DEM	0.049	87	436.5
v1858_1	65	m	AD_MCI	0.045	121.1	581.9
v1869_1	78	m	AD_MCI	0.052	84.5	459.5
v1872_1	81	m	AD_DEM	0.062	56.2	316.2
117358	69	f	AD-Resilient	0.0468187	65.5245	362.562
117550	66	m	HC	0.101723	33.0821	184.786
1406	67	m	HC	0.0985257	23.5733	196.724
182.33	77	f	HC	0.090746	38.3427	205.746
20221	67	f	HC	0.0958958	14.782	127.091
4380	67	f	HC	0.0871466	31.2804	195.307
4800	73	f	HC	0.0870236	31.9273	173.215
62061	73	f	AD-Resilient	0.0476178	39.7799	229.31
63148	66	f	AD-Resilient	0.0697625	17.7648	149.063
64300	66	m	AD-Resilient	0.0543842	38.4836	224.447
64706	81	m	AD-Resilient	0.0367837	55.6813	262.592
64762	72	f	AD-Resilient	0.0710604	32.1565	216.914
64789	79	f	HC	0.100706	30.399	200.377
64829	81	m	AD-Resilient	0.0430905	54.1731	238.254
64831	79	f	AD-Resilient	0.0384153	59.5444	295.541
64900	65	f	AD-Resilient	0.0589938	43.772	238.043
64930	66	m	HC	0.111603	29.6943	186.319
65118	71	m	HC	0.0847011	41.8038	220.985
65127	73	f	AD-Resilient	0.0758217	51.1086	241.061
65164	74	m	HC	0.121505	27.4566	180.733
65229	71	m	HC	0.0822774	28.1946	189.595
65239	83	m	AD-Resilient	0.0287738	125.34	490.71
65392	71	f	AD-Resilient	0.0454819	67.007	290.452
65473	79	m	AD-Resilient	0.0378997	123.382	444.4
711460	57	m	HC	0.090424	NA	242.538
711990	85	f	AD-Resilient	0.0384057	NA	623.365
712100	70	f	AD-Resilient	0.0221857	67.2467	115.253
712144	71	f	AD-Resilient	0.0476468	NA	202.684
86141	76	f	AD-Resilient	0.0447092	NA	303.714
86153	57	f	HC	0.0858304	27.0728	161.633
