# Supplementary material for: Cerebrospinal Fluid and Brain Proteoforms of the Granin Neuropeptide Family in Alzheimer’s Disease
Source: J Am Soc Mass Spectrom. 2023 Mar 13;34(4):649–67. doi: 10.1021/jasms.2c00341 (PMC10080684; doi:10.1021/jasms.2c00341)
Supplement: Supplementary file 4 — js2c00341_si_004.xlsx [file js2c00341_si_004.xlsx]

## Sheet: Quinn Manuscript Supplementary 
projid	class	class1	class2	class3	gender	age	TMTplex_column	study	age_death	msex	educ	race	apoe_genotype	cogn_global_lv	cts_mmse30_lv	pmi	gpath	amyloid	nft	dlbany	tdp_stage4	cigcyn	cimcyn	inTMT	amyloid_zscore	nft_zscore
20106383	Gr1	Dementia	Positive	Decline	f	83	TMT01	ROS	82.4641	0	18	1	44	-3.68445	0	2.6	2.08296	3.99433	3.2301	0	NA	0	1	yes	-0.0321746	3.29877
20108141	Gr3	Frail	Negative	Decline	f	98	TMT01	ROS	97.4976	0	17	1	33	-1.45636	10.9091	4.5	0.0417546	0.06125	0.125264	0	0	0	0	yes	-1.0049	-0.677992
20557128	Gr2	Resilient	Positive	Normal	f	83	TMT01	ROS	82.7899	0	18	1	34	-0.20019	29	12.9667	1.0247	3.45667	0.876312	0	0	0	0	yes	-0.16515	0.283972
74284255	Gr1	Dementia	Positive	Decline	m	82	TMT01	MAP	82.026	1	19	1	34	-2.89081	0	7.33333	1.45673	12.4483	1.41074	0	3	0	0	yes	2.05866	0.968478
50101523	Gr4	Control	Negative	Normal	m	97	TMT01	MAP	96.7146	1	18	1	23	0.425683	26	4	0.105509	0	0.213566	0	1	0	0	yes	-1.02005	-0.564892
41265021	Gr3	Frail	Negative	Decline	f	89	TMT01	MAP	89.2731	0	16	1	34	-2.35557	12	5.6	0.0313896	0.335	0.0941688	0	0	0	0	yes	-0.937199	-0.717819
15146050	Gr2	Resilient	Positive	Normal	m	84	TMT01	ROS	83.9316	1	22	1	34	0.358943	26	5.5	0.490743	2.797	0.31335	0	NA	0	1	yes	-0.328298	-0.437086
50400385	Gr1	Dementia	Positive	Decline	f	94	TMT01	MAP	94.319	0	12	1	33	-2.94031	6	11.9167	2.72179	5.19031	4.58033	NA	3	0	0	yes	0.263614	5.02818
50101811	Gr4	Control	Negative	Normal	f	89	TMT01	MAP	89.0376	0	18	1	33	0.560441	30	7.16667	0.192278	0.7575	0.0306896	0	1	0	0	yes	-0.832706	-0.799125
15141429	Gr3	Frail	Negative	Decline	m	87	TMT01	ROS	87.0992	1	20	1	33	-1.73867	4	7.65	0.0930125	1.05	0.149653	0	0	0	0	yes	-0.760365	-0.646753
69432088	Gr2	Resilient	Positive	Normal	f	92	TMT01	MAP	91.5209	0	16	1	33	0.488623	30	5.75	1.45759	10.0092	0.847628	0	1	0	1	yes	1.45541	0.247233
15143863	Gr1	Dementia	Positive	Decline	m	88	TMT01	ROS	88.0465	1	20	1	33	-0.789391	27	3.91667	1.43676	4.34125	1.10611	0	NA	0	0	yes	0.0536246	0.578305
72777797	Gr4	Control	Negative	Normal	m	92	TMT01	MAP	91.7974	1	21	1	33	0.836117	28	6.86667	0.0163948	0	0.0491844	0	0	0	0	yes	-1.02005	-0.775437
21131938	Gr3	Frail	Negative	Decline	f	94	TMT01	ROS	94.0999	0	18	1	34	-0.443044	27	4.46667	0.792805	4.32083	0.457873	0	1	0	1	yes	0.0485751	-0.251977
10218339	Gr2	Resilient	Positive	Normal	m	90	TMT01	ROS	90.2943	1	16	1	33	-0.231219	27	2.83333	2.04899	1.55917	1.03421	0	NA	0	0	yes	-0.634439	0.48621
44842532	Gr2	Resilient	Positive	Normal	m	97	TMT01	MAP	97.1034	1	22	1	34	-0.11594	26	6.81667	0.909645	9.43625	0.941973	0	0	0	0	yes	1.31372	0.368072
50197261	Gr4	Control	Negative	Normal	f	99	TMT01	MAP	98.7379	0	13	1	33	0.0681502	25	3.91667	0.466566	1.90688	0.00924743	0	1	0	0	yes	-0.548444	-0.826589
10290265	Gr2	Resilient	Positive	Normal	m	86	TMT02	ROS	86.4038	1	18	1	33	0.508263	29	20.4833	0.919768	2.87833	1.40522	0	0	0	0	yes	-0.308183	0.961408
17929065	Gr4	Control	Negative	Normal	f	91	TMT02	MAP	91.3758	0	12	1	33	-0.30713	27	8.58333	0.159916	0.995	0.125264	0	1	0	0	yes	-0.773968	-0.677992
62483327	Gr3	Frail	Negative	Decline	m	79	TMT02	MAP	79.3073	1	12	1	34	-3.72601	0	4.96667	0.4361	5.87771	0.0512845	0	3	0	0	yes	0.433621	-0.772747
34999847	Gr2	Resilient	Positive	Normal	f	90	TMT02	MAP	89.8426	0	12	1	33	-0.808659	25	4.25	1.75798	2.40552	3.10837	1	2	1	1	yes	-0.425119	3.14285
62985554	Gr1	Dementia	Positive	Decline	f	86	TMT02	MAP	85.6975	0	12	1	33	-3.3308	2	4.73333	1.74913	5.69583	2.77793	0	0	0	1	yes	0.388639	2.71962
10383017	Gr4	Control	Negative	Normal	m	88	TMT02	ROS	87.8686	1	18	1	33	-0.249337	27	6.16667	0.0252383	0.53	0.0277423	0	2	0	0	yes	-0.888971	-0.8029
21001357	Gr3	Frail	Negative	Decline	f	88	TMT02	ROS	88.3915	0	16	1	33	-2.71688	15	15.7	0.0798036	0.913125	0.0184949	0	3	0	0	yes	-0.794217	-0.814745
15413198	Gr2	Resilient	Positive	Normal	m	88	TMT02	ROS	88.011	1	24	1	33	0.0851584	27	8.23333	1.02034	6.12917	1.2974	0	2	0	0	yes	0.495811	0.82331
11475462	Gr1	Dementia	Positive	Decline	m	88	TMT02	ROS	88.2464	1	20	1	33	-1.0211	11.1111	5.91667	0.905986	3.01719	1.00764	0	3	0	0	yes	-0.273842	0.452184
54458919	Gr4	Control	Negative	Normal	f	90	TMT02	MAP	90.1766	0	12	1	33	0.291741	30	5	0.0836864	2.74692	0.0706543	0	3	0	0	yes	-0.340685	-0.747937
11624423	Gr3	Frail	Negative	Decline	m	84	TMT02	ROS	84.0575	1	13	1	33	-1.71424	22	5.71667	0.0311164	0.5125	0.0933492	0	NA	0	0	yes	-0.8933	-0.718869
17712202	Gr2	Resilient	Positive	Normal	f	89	TMT02	MAP	89.0185	0	12	1	33	-0.429941	24	5.03333	1.04494	11.1103	0.935679	0	0	0	1	yes	1.72774	0.360011
20371236	Gr1	Dementia	Positive	Decline	f	90	TMT02	ROS	90.0972	0	17	1	33	-2.05146	14	4.96667	1.66289	9.11	1.66733	0	3	0	0	yes	1.23303	1.29713
50403860	Gr4	Control	Negative	Normal	m	86	TMT02	MAP	85.6016	1	19	1	33	0.429606	27	11.1667	0.812132	5.45042	0.0163948	0	NA	0	1	yes	0.327943	-0.817434
34287534	Gr3	Frail	Negative	Decline	f	93	TMT02	MAP	93.0157	0	13	1	23	-1.45889	13.9286	6.33333	0.219672	0.944479	0.475072	0	0	0	0	yes	-0.786463	-0.229948
21101658	Gr4	Control	Negative	Normal	f	83	TMT02	ROS	83.2909	0	25	1	33	0.260287	30	5.58333	1.64055	6.36167	0.0605319	0	0	0	0	yes	0.553313	-0.760902
10415168	Gr1	Dementia	Positive	Decline	m	90	TMT02	ROS	90.3107	1	21	1	34	-3.52712	20	2.75	1.44417	5.57958	1.2105	0	0	0	0	yes	0.359888	0.712007
21002524	Gr3	Frail	Negative	Decline	f	84	TMT03	ROS	84.4408	0	18	1	33	-1.00798	25	10.5833	0.00803438	0	0	0	0	0	1	yes	-1.02005	-0.838433
50104396	Gr1	Dementia	Positive	Decline	m	90	TMT03	MAP	90.3244	1	21	1	33	-2.56312	9	6.08333	1.48541	13.9027	1.52723	0	3	0	0	yes	2.41836	1.11768
27560777	Gr4	Control	Negative	Normal	f	89	TMT03	MAP	88.835	0	14	1	23	0.636807	28	6.05	0.0591319	0.2075	0.177396	0	0	0	0	yes	-0.968732	-0.61122
10494519	Gr3	Frail	Negative	Decline	m	81	TMT03	ROS	80.7721	1	18	1	33	-1.73655	15	3	0.0704125	1.504	0.0256699	0	NA	0	1	yes	-0.648082	-0.805555
37470097	Gr2	Resilient	Positive	Normal	f	90	TMT03	MAP	90.4449	0	13	1	33	-0.543471	28	6.58333	2.08238	8.20312	2.63828	0	0	1	0	yes	1.00874	2.54075
36751041	Gr1	Dementia	Positive	Decline	f	100	TMT03	MAP	100.652	0	16	1	33	-1.92112	0	4.26667	1.70721	14.7487	1.57296	0	3	0	0	yes	2.6276	1.17626
68539908	Gr4	Control	Negative	Normal	m	81	TMT03	MAP	81.3142	1	16	1	33	0.394586	29	9.58333	0.0126123	0	0.037837	0	0	0	0	yes	-1.02005	-0.789971
11399871	Gr3	Frail	Negative	Decline	m	86	TMT03	ROS	86.13	1	16	1	23	-1.37353	12	6.5	0.0423195	0	0.126958	0	3	0	1	yes	-1.02005	-0.675821
31726180	Gr2	Resilient	Positive	Normal	f	86	TMT03	MAP	86.037	0	17	1	33	-0.289305	25	10.3333	2.01967	7.41437	3.21023	1	2	0	0	yes	0.813668	3.27332
2817047	Gr1	Dementia	Positive	Decline	m	92	TMT03	MAP	92.3066	1	20	1	33	-1.97832	12	4.91667	1.28935	4.49854	1.01961	0	2	0	0	yes	0.0925259	0.467517
53772202	Gr4	Control	Negative	Normal	f	86	TMT03	MAP	86.204	0	16	1	33	0.502824	29	6.58333	0.603161	3.8425	0.0277423	0	0	0	0	yes	-0.069726	-0.8029
11392518	Gr3	Frail	Negative	Decline	m	98	TMT03	ROS	98.2204	1	20	1	33	-1.18648	26	3.83333	0.140418	0	0.421254	0	0	0	0	no	-1.02005	-0.298879
11656273	Gr2	Resilient	Positive	Normal	m	83	TMT03	ROS	82.9541	1	12	1	33	-0.0601595	25	5.75	1.12723	10.8772	0.667844	1	0	0	0	yes	1.67009	0.0169605
61827429	Gr2	Resilient	Positive	Normal	f	90	TMT03	MAP	90.1054	0	16	1	33	0.143757	30	4.6	1.25943	11.5237	0.725572	0	0	0	0	yes	1.83	0.0909
29821047	Gr4	Control	Negative	Normal	m	97	TMT03	MAP	97.1116	1	16	1	34	0.528459	28	6.9	0.182054	7.11437	0.0327896	0	1	0	0	yes	0.739472	-0.796436
50403446	Gr1	Dementia	Positive	Decline	f	89	TMT03	MAP	89.3087	0	12	1	33	-2.86967	1	6.75	1.80837	5.1801	0.78981	0	2	0	0	yes	0.261089	0.173178
17375017	Gr3	Frail	Negative	Decline	f	91	TMT03	MAP	91.3457	0	16	1	NA	-2.47277	11	22.3333	0.548865	1.52687	0.00924743	0	3	0	0	yes	-0.642425	-0.826589
33321607	Gr4	Control	Negative	Normal	m	93	TMT04	MAP	92.5613	1	21	1	33	0.272482	26	6.05	0.881738	8.76031	0.0235422	0	0	0	0	yes	1.14654	-0.80828
50301549	Gr2	Resilient	Positive	Normal	f	89	TMT04	MAP	89.0322	0	11	1	34	0.34707	30	6.08333	1.90796	5.91844	0.885037	1	3	1	1	yes	0.443694	0.295147
55820335	Gr1	Dementia	Positive	Decline	f	87	TMT04	MAP	87.3457	0	12	1	33	-2.22151	8	12.5	2.19024	5.43083	2.67185	0	2	0	0	yes	0.3231	2.58375
21111718	Gr4	Control	Negative	Normal	f	98	TMT04	ROS	98.1465	0	16	1	33	-0.00261789	25	11.75	0.620569	2.43771	0	0	1	0	0	yes	-0.417158	-0.838433
11471260	Gr3	Frail	Negative	Decline	m	90	TMT04	ROS	90.2998	1	18	1	23	-1.3341	24	4.66667	0.016404	0.146	0.0492121	0	NA	0	1	yes	-0.983942	-0.775401
10253148	Gr2	Resilient	Positive	Normal	m	90	TMT04	ROS	89.8617	1	21	1	33	-0.68359	28	21.0667	0.594709	7.85408	0.544197	0	2	0	0	yes	0.922416	-0.14141
51624179	Gr1	Dementia	Positive	Decline	f	92	TMT04	MAP	91.8001	0	12	1	34	-2.37056	10	8.25	2.76302	11.8925	2.30821	0	2	0	0	yes	1.9212	2.11799
27313862	Gr4	Control	Negative	Normal	f	97	TMT04	MAP	97.2074	0	16	1	22	0.410215	28	4.83333	0.180496	2.58125	0.193385	0	3	0	0	yes	-0.381658	-0.59074
50400259	Gr3	Frail	Negative	Decline	m	91	TMT04	MAP	90.5133	1	16	1	34	-0.945886	28	6.58333	0.101461	1.13281	0.304382	0	1	0	1	yes	-0.739884	-0.448572
92393245	Gr2	Resilient	Positive	Normal	f	97	TMT04	MAP	97.3142	0	12	1	23	-0.287813	26	8.28333	0.74434	4.64698	0.419408	0	1	1	0	yes	0.129237	-0.301244
98322204	Gr1	Dementia	Positive	Decline	m	96	TMT04	MAP	96.2163	1	14	1	34	-1.20471	22	5.05	0.844693	5.70906	1.00025	0	2	0	0	yes	0.391911	0.442721
50108336	Gr4	Control	Negative	Normal	f	89	TMT04	MAP	89.4237	0	12	1	33	0.199582	30	7.16667	0.0983689	0.174375	0.295107	0	0	0	0	yes	-0.976924	-0.460452
90780976	Gr3	Frail	Negative	Decline	f	77	TMT04	MAP	76.5476	0	16	1	33	-1.47787	19	5.75	0.00308247	0	0.00924743	0	1	0	0	yes	-1.02005	-0.826589
20911508	Gr1	Dementia	Positive	Decline	f	100	TMT04	ROS	101.262	0	18	1	34	-4.16787	0	8	1.43268	8.92156	0.771679	0	2	0	0	yes	1.18642	0.149955
20964295	Gr1	Dementia	Positive	Decline	f	86	TMT04	ROS	86.0616	0	16	1	34	-0.969982	19	19.4167	1.08169	8.81	0.88583	0	0	0	0	yes	1.15883	0.296163
59371363	Gr3	Frail	Negative	Decline	m	95	TMT04	ROS	94.4778	1	18	1	33	-0.745163	26	24.0333	0.103334	0.66125	0.181596	0	2	0	0	yes	-0.856511	-0.60584
10490993	Gr2	Resilient	Positive	Normal	m	87	TMT04	ROS	86.5051	1	21	1	33	-0.289381	27	7	1.12842	7.05708	0.643791	0	1	0	0	yes	0.725303	-0.0138475
20156469	Gr3	Frail	Negative	Decline	f	94	TMT05	ROS	94.2861	0	20	1	23	-1.07261	24	13	0.424734	0.572083	0.438929	0	NA	0	0	yes	-0.878563	-0.27624
11342432	Gr4	Control	Negative	Normal	m	90	TMT05	ROS	90.1109	1	21	1	33	0.00964743	29	2.58333	0.0201773	0	0.0605319	0	NA	0	0	yes	-1.02005	-0.760902
50107457	Gr1	Dementia	Positive	Decline	m	85	TMT05	MAP	85.3443	1	12	1	24	-1.30854	17	3.5	0.9082	10.4284	0.688887	0	NA	0	0	yes	1.5591	0.0439126
50400835	Gr4	Control	Negative	Normal	m	87	TMT05	MAP	86.7023	1	14	1	23	-0.0476503	29	3.88333	0.00924743	0.086875	0.0277423	0	0	0	1	yes	-0.998565	-0.8029
50405330	Gr2	Resilient	Positive	Normal	m	94	TMT05	MAP	93.5277	1	20	1	24	0.01125	30	5.33333	0.906565	6.9375	0.632568	0	2	1	1	yes	0.695728	-0.0282218
9841821	Gr1	Dementia	Positive	Decline	m	83	TMT05	MAP	82.8556	1	16	1	34	-3.91535	0	4.3	3.17701	7.058	5.30476	0	NA	0	1	yes	0.72553	5.95606
20254588	Gr2	Resilient	Positive	Normal	f	86	TMT05	ROS	86.0862	0	18	1	33	0.148416	30	12.9167	1.06785	12.2034	0.837176	0	0	0	1	yes	1.9981	0.233846
50400961	Gr2	Resilient	Positive	Normal	f	95	TMT05	MAP	94.7433	0	16	1	23	-0.480255	26.8966	10.5	1.16317	5.75406	1.1611	0	2	1	0	yes	0.403041	0.648737
95329283	Gr3	Frail	Negative	Decline	f	90	TMT05	MAP	90.1547	0	14	1	23	-1.61028	28	4.5	0.0779088	0	0.163543	0	0	0	0	yes	-1.02005	-0.628963
85328131	Gr1	Dementia	Positive	Decline	f	91	TMT05	MAP	90.5188	0	19	1	34	-1.74144	21	5	1.51256	4.47417	1.72616	0	1	0	0	yes	0.0864974	1.37248
2525608	Gr4	Control	Negative	Normal	f	100	TMT05	MAP	101.191	0	14	1	33	0.383642	26	4.83333	0.0784512	0	0.225327	0	0	0	0	yes	-1.02005	-0.549828
20104101	Gr3	Frail	Negative	Decline	f	100	TMT05	ROS	101.944	0	18	1	23	-1.61248	0	4.5	0.0366006	0	0.0783597	0	NA	0	1	yes	-1.02005	-0.738068
79938680	Gr4	Control	Negative	Normal	f	90	TMT05	MAP	90.2067	0	15	1	34	-0.0156012	29	7.5	0.118242	0.70875	0.0584319	0	2	0	0	yes	-0.844763	-0.763592
51815338	Gr1	Dementia	Positive	Decline	m	96	TMT05	MAP	95.8357	1	18	1	33	-2.19717	4	6.06667	0.682252	3.60073	0.58472	0	0	0	0	yes	-0.129521	-0.0895077
51826377	Gr4	Control	Negative	Normal	f	87	TMT05	MAP	86.5982	0	14	1	23	-0.0507734	29	6.5	0.0170948	0.036875	0.0512845	0	0	0	0	yes	-1.01093	-0.772747
89968269	Gr2	Resilient	Positive	Normal	f	99	TMT05	MAP	98.6858	0	16	1	33	-0.101082	27	7.58333	0.895345	7.38771	0.319786	0	2	1	0	yes	0.807073	-0.428842
37436329	Gr3	Frail	Negative	Decline	m	89	TMT05	MAP	89.0486	1	17	1	23	-1.19728	15	6.93333	0.0177948	0.191875	0.0533845	0	3	0	0	yes	-0.972596	-0.770057
50405042	Gr2	Resilient	Positive	Normal	m	95	TMT06	MAP	94.6639	1	14	1	34	0.0557822	29	9	1.72689	12.0466	2.24782	0	2	0	0	yes	1.9593	2.04063
10424475	Gr3	Frail	Negative	Decline	m	79	TMT06	ROS	78.5106	1	22	2	44	-1.0296	26	4	1.02345	5.51875	0.203443	0	NA	0	0	yes	0.344843	-0.577857
10484873	Gr3	Frail	Negative	Decline	m	88	TMT06	ROS	87.8631	1	9	1	33	-0.596431	15	4.15	0.00546494	0	0.0163948	0	3	0	1	yes	-1.02005	-0.817434
85980779	Gr1	Dementia	Positive	Decline	f	96	TMT06	MAP	95.9425	0	12	1	33	-1.91337	0	19.25	1.6466	5.44833	2.13357	0	2	0	0	yes	0.327428	1.89431
21000216	Gr4	Control	Negative	Normal	f	94	TMT06	ROS	94.089	0	21	1	23	0.261425	27	10	0.155591	0.415	0.101722	0	2	0	0	yes	-0.917413	-0.708145
20939708	Gr4	Control	Negative	Normal	f	94	TMT06	ROS	93.6427	0	19	1	34	1.13493	28.8	12.4167	0.450343	3.36344	0.0327896	0	0	0	0	no	-0.188207	-0.796436
11652071	Gr3	Frail	Negative	Decline	m	85	TMT06	ROS	84.9062	1	17	1	33	-0.436437	19	4.25	0.916983	2.58458	0.118324	0	NA	0	0	yes	-0.380833	-0.68688
11240247	Gr1	Dementia	Positive	Decline	m	85	TMT06	ROS	85.1143	1	18	1	33	-0.439729	24	5	1.57631	17.1144	2.23351	0	0	0	1	yes	3.21267	2.0223
50105301	Gr2	Resilient	Positive	Normal	m	95	TMT06	MAP	94.5982	1	12	1	33	0.00254373	28	7.75	1.06921	6.20146	0.890795	0	1	1	0	yes	0.51369	0.302523
10261026	Gr4	Control	Negative	Normal	m	81	TMT06	ROS	80.9446	1	25	1	33	0.157592	29	16.6667	0.148389	0	0.445166	0	0	0	0	yes	-1.02005	-0.268253
20953832	Gr3	Frail	Negative	Decline	f	82	TMT06	ROS	81.7769	0	12	1	23	-1.59498	20	5.33333	0.0300999	0.178125	0.039937	0	2	0	0	yes	-0.975997	-0.787281
50102114	Gr4	Control	Negative	Normal	m	88	TMT06	MAP	88.4079	1	18	1	23	0.642105	30	6	0.0239598	0	0.0718794	0	2	0	0	yes	-1.02005	-0.746368
35592862	Gr2	Resilient	Positive	Normal	f	100	TMT06	MAP	101.366	0	20	1	33	-0.185679	26	6.91667	2.61702	4.05813	2.16587	0	2	0	0	no	-0.0163977	1.93567
54122640	Gr1	Dementia	Positive	Decline	f	93	TMT06	MAP	93.1499	0	16	1	33	-0.915234	24.4444	5.48333	1.16157	5.46363	1.25285	0	2	0	0	yes	0.33121	0.766256
47236602	Gr2	Resilient	Positive	Normal	f	100	TMT06	MAP	102.631	0	12	1	33	0.130356	26	5	1.05831	10.8722	0.602684	0	2	1	0	yes	1.66885	-0.0664982
21413181	Gr3	Frail	Negative	Decline	f	76	TMT06	ROS	76.3587	0	26	1	34	-0.858929	28	2.58333	0.412274	1.74625	0.0163948	0	0	0	0	yes	-0.588169	-0.817434
81874628	Gr1	Dementia	Positive	Decline	f	99	TMT06	MAP	99.373	0	15	1	34	-1.81639	24	6.26667	1.39795	6.37375	1.36013	0	0	0	0	yes	0.556301	0.903657
