# Supplementary material for: Cerebrospinal Fluid and Brain Proteoforms of the Granin Neuropeptide Family in Alzheimer’s Disease
Source: J Am Soc Mass Spectrom. 2023 Mar 13;34(4):649–67. doi: 10.1021/jasms.2c00341 (PMC10080684; doi:10.1021/jasms.2c00341)
Supplement: Supplementary file 5 — js2c00341_si_005.xlsx [file js2c00341_si_005.xlsx]

## Sheet: Supplementary Table 1
	TMT reagent	Customer_ID	TMT16plex	Age	Gender	Class	Study
Plex 1	126	v1381_1	TMT01	68	f	AD_DEM	pilot
	127N	v1231_1	TMT01	68	m	AD_DEM	pilot
	127C	v1647_1	TMT01	66	m	AD_DEM	pilot
	128N	v1614_1	TMT01	69	f	AD_DEM	pilot
	128C	v1629_1	TMT01	69	m	AD_DEM	pilot
	129N	v1492_1	TMT01	69	f	AD_MCI	pilot
	129C	v1163_1	TMT01	67	m	AD_MCI	pilot
	130N	v1147_1	TMT01	71	f	AD_MCI	pilot
	130C	v1118_1	TMT01	68	m	AD_MCI	pilot
	131N	v1237_1	TMT01	66	m	AD_MCI	pilot
	131C	887881	TMT01	71	m	HC	pilot
	132N	LS1035	TMT01	71	f	HC	pilot
	132C	65229	TMT01	71	m	HC	pilot
	133N	65392	TMT01	71	f	HC	pilot
	133C	Reference pool	TMT01	Reference pool	Reference pool	Reference pool	pilot
	134N	Reference pool	TMT01	Reference pool	Reference pool	Reference pool	pilot
Plex 2	126	65118	TMT02	71	m	HC	pilot
	127N	20221	TMT02	67	f	HC	pilot
	127C	117358	TMT02	69	f	HC	pilot
	128N	LS1036	TMT02	68	m	HC	pilot
	128C	v1775_1	TMT02	67	f	AD_DEM	pilot
	129N	v1402_1	TMT02	63	m	AD_DEM	pilot
	129C	v1678_1	TMT02	66	f	AD_DEM	pilot
	130N	v1799_1	TMT02	62	m	AD_DEM	pilot
	130C	v1504_1	TMT02	68	f	AD_DEM	pilot
	131N	v1541_1	TMT02	68	f	AD_MCI	pilot
	131C	v1304_1	TMT02	66	f	AD_MCI	pilot
	132N	v1435_1	TMT02	68	m	AD_MCI	pilot
	132C	v1500_1	TMT02	71	f	AD_MCI	pilot
	133N	v1218_1	TMT02	66	m	AD_MCI	pilot
	133C	Reference pool	TMT02	Reference pool	Reference pool	Reference pool	pilot
	134N	Reference pool	TMT02	Reference pool	Reference pool	Reference pool	pilot
Plex 3	126	v1671_1	TMT03	89	m	AD_DEM	full
	127N	v1340_1	TMT03	60	f	AD_MCI	full
	127C	v1549_1	TMT03	75	m	AD_MCI	full
	128N	v1420_1	TMT03	59	m	AD_MCI	full
	128C	Reference pool	TMT03	Reference pool	Reference pool	Reference pool	full
	129N	v1151_1	TMT03	87	m	AD-Resilient	full
	129C	v1686_1	TMT03	77	f	AD_MCI	full
	130N	v1682_1	TMT03	59	f	AD_MCI	full
	130C	LS1001	TMT03	57	m	HC	full
	131N	v1853_1	TMT03	76	m	AD_DEM	full
	131C	v1471_1	TMT03	73	m	AD_MCI	full
	132N	v1751_1	TMT03	80	f	AD_MCI	full
	132C	64762	TMT03	72	f	AD-Resilient	full
	133N	LS1029	TMT03	62	f	HC	full
	133C	Reference pool	TMT03	Reference pool	Reference pool	Reference pool	full
	134N	Reference pool	TMT03	Reference pool	Reference pool	Reference pool	full
Plex 4	126	62061	TMT04	73	f	AD-Resilient	full
	127N	885831	TMT04	79	m	HC	full
	127C	v1468_1	TMT04	73	f	AD_DEM	full
	128N	63148	TMT04	66	f	AD-Resilient	full
	128C	LS1018	TMT04	63	m	HC	full
	129N	v1532_1	TMT04	79	f	AD_MCI	full
	129C	v1722_1	TMT04	76	f	AD_DEM	full
	130N	v1404_1	TMT04	74	m	AD_MCI	full
	130C	v1486_1	TMT04	84	m	AD_DEM	full
	131N	LS1007	TMT04	55	m	HC	full
	131C	Reference pool	TMT04	Reference pool	Reference pool	Reference pool	full
	132N	4380	TMT04	67	f	HC	full
	132C	v1395_1	TMT04	82	m	AD_DEM	full
	133N	v1540_1	TMT04	71	m	AD_MCI	full
	133C	Reference pool	TMT04	Reference pool	Reference pool	Reference pool	full
	134N	Reference pool	TMT04	Reference pool	Reference pool	Reference pool	full
Plex 5	126	v1565_1	TMT05	53	f	AD_MCI	full
	127N	v1858_1	TMT05	65	m	AD_MCI	full
	127C	712144	TMT05	71	f	AD-Resilient	full
	128N	v1567_1	TMT05	88	m	AD_DEM	full
	128C	v1624_1	TMT05	78	f	AD_MCI	full
	129N	182.33	TMT05	77	f	HC	full
	129C	v1694_1	TMT05	57	m	AD_DEM	full
	130N	v1840_1	TMT05	73	f	AD_DEM	full
	130C	v1240_1	TMT05	61	f	AD_MCI	full
	131N	v1598_1	TMT05	82	f	AD_DEM	full
	131C	LS1006	TMT05	85	m	HC	full
	132N	117550	TMT05	66	m	HC	full
	132C	LS1022	TMT05	60	m	HC	full
	133N	v1496_1	TMT05	79	f	AD_DEM	full
	133C	Reference pool	TMT05	Reference pool	Reference pool	Reference pool	full
	134N	Reference pool	TMT05	Reference pool	Reference pool	Reference pool	full
Plex 6	126	LS1034	TMT06	60	f	HC	full
	127N	v1586_1	TMT06	76	m	AD_DEM	full
	127C	LS1037	TMT06	73	f	HC	full
	128N	v1632_1	TMT06	75	f	AD_MCI	full
	128C	v1497_1	TMT06	81	m	AD_DEM	full
	129N	v1743_1	TMT06	79	m	AD_MCI	full
	129C	LS1003	TMT06	56	m	HC	full
	130N	v1575_1	TMT06	65	f	AD_DEM	full
	130C	64930	TMT06	66	m	HC	full
	131N	64900	TMT06	65	f	AD-Resilient	full
	131C	v1499_1	TMT06	70	m	AD_DEM	full
	132N	v1458_1	TMT06	82	m	AD_MCI	full
	132C	v1525_1	TMT06	71	m	AD_MCI	full
	133N	LS1012	TMT06	55	f	HC	full
	133C	Reference pool	TMT06	Reference pool	Reference pool	Reference pool	full
	134N	Reference pool	TMT06	Reference pool	Reference pool	Reference pool	full
Plex 7	126	v1790_1	TMT07	61	f	AD_DEM	full
	127N	1406	TMT07	67	m	HC	full
	127C	v1386_1	TMT07	77	f	AD_MCI	full
	128N	v1712_1	TMT07	75	f	AD_MCI	full
	128C	64831	TMT07	79	f	AD-Resilient	full
	129N	v1772_1	TMT07	80	f	AD_DEM	full
	129C	v1442_1	TMT07	65	m	AD_MCI	full
	130N	v1316_1	TMT07	77	m	AD-Resilient	full
	130C	v1749_1	TMT07	76	f	AD_MCI	full
	131N	65127	TMT07	73	f	HC	full
	131C	v1400_1	TMT07	84	m	AD_MCI	full
	132N	v1735_1	TMT07	58	m	AD_DEM	full
	132C	v1445_1	TMT07	72	m	AD_MCI	full
	133N	v1222_1	TMT07	52	m	AD_MCI	full
	133C	Reference pool	TMT07	Reference pool	Reference pool	Reference pool	full
	134N	Reference pool	TMT07	Reference pool	Reference pool	Reference pool	full
Plex 8	126	v1411_1	TMT08	62	m	AD_MCI	full
	127N	711990	TMT08	85	f	AD-Resilient	full
	127C	v1843_1	TMT08	54	m	AD_DEM	full
	128N	LS1008	TMT08	57	m	HC	full
	128C	v1430_1	TMT08	74	f	AD_MCI	full
	129N	LS1039	TMT08	76	m	HC	full
	129C	v1367_1	TMT08	70	m	AD_DEM	full
	130N	v1514_1	TMT08	75	m	AD_MCI	full
	130C	v1630_1	TMT08	71	f	AD_MCI	full
	131N	v1505_1	TMT08	74	m	AD_MCI	full
	131C	LS1013	TMT08	57	f	HC	full
	132N	LS1014	TMT08	59	m	HC	full
	132C	v1612_1	TMT08	53	f	AD_DEM	full
	133N	v1306_1	TMT08	59	f	AD_MCI	full
	133C	Reference pool	TMT08	Reference pool	Reference pool	Reference pool	full
	134N	Reference pool	TMT08	Reference pool	Reference pool	Reference pool	full
Plex 9	126	64706	TMT09	81	m	AD-Resilient	full
	127N	64829	TMT09	81	m	HC	full
	127C	86141	TMT09	76	f	HC	full
	128N	v1724_1	TMT09	69	m	AD_DEM	full
	128C	v1506_1	TMT09	52	m	AD_MCI	full
	129N	v1755_1	TMT09	74	f	AD_DEM	full
	129C	v1069_1	TMT09	60	m	HC	full
	130N	v1576_1	TMT09	78	f	AD_MCI	full
	130C	64789	TMT09	79	f	AD-Resilient	full
	131N	v1160_1	TMT09	64	f	AD_MCI	full
	131C	v1548_1	TMT09	58	m	AD_DEM	full
	132N	v1104_1	TMT09	63	m	AD_MCI	full
	132C	v1653_1	TMT09	75	f	AD_MCI	full
	133N	v1646_1	TMT09	62	m	AD_DEM	full
	133C	Reference pool	TMT09	Reference pool	Reference pool	Reference pool	full
	134N	Reference pool	TMT09	Reference pool	Reference pool	Reference pool	full
Plex 10	126	v1362_1	TMT10	64	m	AD_MCI	full
	127N	v1369_1	TMT10	64	f	AD_DEM	full
	127C	LS1011	TMT10	59	m	HC	full
	128N	65239	TMT10	83	m	AD-Resilient	full
	128C	v1623_1	TMT10	76	m	AD_DEM	full
	129N	v1518_1	TMT10	57	m	AD_MCI	full
	129C	v1323_1	TMT10	56	f	AD-Resilient	full
	130N	Reference pool	TMT10	Reference pool	Reference pool	Reference pool	full
	130C	v1680_1	TMT10	72	m	AD_MCI	full
	131N	711460	TMT10	57	m	HC	full
	131C	v1189_1	TMT10	58	f	AD_MCI	full
	132N	v1648_1	TMT10	74	f	AD_DEM	full
	132C	v1177_1	TMT10	78	f	AD_MCI	full
	133N	v1345_1	TMT10	58	m	AD_MCI	full
	133C	Reference pool	TMT10	Reference pool	Reference pool	Reference pool	full
	134N	Reference pool	TMT10	Reference pool	Reference pool	Reference pool	full
Plex 11	126	4800	TMT11	73	f	HC	full
	127N	v1088_1	TMT11	72	m	AD_MCI	full
	127C	v1869_1	TMT11	78	m	AD_MCI	full
	128N	LS1024	TMT11	57	f	HC	full
	128C	v1520_1	TMT11	56	f	AD_DEM	full
	129N	Reference pool	TMT11	Reference pool	Reference pool	Reference pool	full
	129C	v1317_1	TMT11	63	f	AD_MCI	full
	130N	LS1016	TMT11	61	m	HC	full
	130C	v1455_1	TMT11	83	m	AD_DEM	full
	131N	v1441_1	TMT11	64	f	AD_DEM	full
	131C	65473	TMT11	79	m	AD-Resilient	full
	132N	v1750_1	TMT11	63	f	AD_DEM	full
	132C	v1662_1	TMT11	56	m	AD_DEM	full
	133N	Reference pool	TMT11	Reference pool	Reference pool	Reference pool	full
	133C	Reference pool	TMT11	Reference pool	Reference pool	Reference pool	full
	134N	Reference pool	TMT11	Reference pool	Reference pool	Reference pool	full
Plex 12	126	v1872_1	TMT12	81	m	AD_DEM	full
	127N	712100	TMT12	70	f	AD-Resilient	full
	127C	LS1032	TMT12	77	f	HC	full
	128N	v1380_1	TMT12	51	m	AD_DEM	full
	128C	LS1028	TMT12	63	f	HC	full
	129N	v1488_1	TMT12	54	m	AD_MCI	full
	129C	v1700_1	TMT12	56	m	AD_MCI	full
	130N	v1786_1	TMT12	56	m	AD_DEM	full
	130C	v1538_1	TMT12	61	f	AD_MCI	full
	131N	Reference pool	TMT12	Reference pool	Reference pool	Reference pool	full
	131C	v1846_1	TMT12	77	f	AD_DEM	full
	132N	v1779_1	TMT12	76	m	AD_MCI	full
	132C	64300	TMT12	66	m	AD-Resilient	full
	133N	65164	TMT12	74	m	HC	full
	133C	Reference pool	TMT12	Reference pool	Reference pool	Reference pool	full
	134N	Reference pool	TMT12	Reference pool	Reference pool	Reference pool	full
Plex 13	126	v1460_1	TMT13	75	m	AD_MCI	full
	127N	v1797_1	TMT13	70	m	AD_DEM	full
	127C	v1394_1	TMT13	82	m	AD_MCI	full
	128N	v1462_1	TMT13	52	f	AD_MCI	full
	128C	v1501_1	TMT13	72	f	AD_MCI	full
	129N	v1845_1	TMT13	75	m	AD_DEM	full
	129C	Reference pool	TMT13	Reference pool	Reference pool	Reference pool	full
	130N	LS1021	TMT13	82	m	HC	full
	130C	v1431_1	TMT13	59	m	AD-Resilient	full
	131N	v1314_1	TMT13	73	m	AD_MCI	full
	131C	LS1023	TMT13	57	f	HC	full
	132N	v1480_1	TMT13	59	f	AD_DEM	full
	132C	86153	TMT13	57	f	HC	full
	133N	v1219_1	TMT13	78	m	AD-Resilient	full
	133C	Reference pool	TMT13	Reference pool	Reference pool	Reference pool	full
	134N	Reference pool	TMT13	Reference pool	Reference pool	Reference pool	full
