# Supplementary material for: Cerebrospinal Fluid and Brain Proteoforms of the Granin Neuropeptide Family in Alzheimer’s Disease
Source: J Am Soc Mass Spectrom. 2023 Mar 13;34(4):649–67. doi: 10.1021/jasms.2c00341 (PMC10080684; doi:10.1021/jasms.2c00341)
Supplement: Supplementary file 6 — js2c00341_si_006.xlsx [file js2c00341_si_006.xlsx]

## Sheet: Supplementary Table 2
	TMT reagent	Customer_ID	Group	Age	Gender
Plex 1	126	20106383	Dementia	83	f
	127N	20557128	Resilient	83	f
	127C	20108141	Frail	98	f
	128N	50101523	Control	97	m
	128C	74284255	Dementia	82	m
	129N	15146050	Resilient	84	m
	129C	41265021	Frail	89	f
	130N	50101811	Control	89	f
	130C	50400385	Dementia	94	f
	131N	69432088	Resilient	92	f
	131C	15141429	Frail	87	m
	132N	72777797	Control	92	m
	132C	15143863	Dementia	88	m
	133N	10218339	Resilient	90	m
	133C	21131938	Frail	94	f
	134N	50197261	Control	99	f
	134C	44842532	Resilient	97	m
	135N	Reference
Plex 2	126	10290265	Resilient	86	m
	127N	62483327	Frail	79	m
	127C	17929065	Control	91	f
	128N	62985554	Dementia	86	f
	128C	34999847	Resilient	90	f
	129N	21001357	Frail	88	f
	129C	10383017	Control	88	m
	130N	11475462	Dementia	88	m
	130C	15413198	Resilient	88	m
	131N	11624423	Frail	84	m
	131C	54458919	Control	90	f
	132N	20371236	Dementia	90	f
	132C	17712202	Resilient	89	f
	133N	34287534	Frail	93	f
	133C	50403860	Control	86	m
	134N	10415168	Dementia	90	m
	134C	21101658	Control	83	f
	135N	Reference
Plex 3	126	21002524	Frail	84	f
	127N	27560777	Control	89	f
	127C	50104396	Dementia	90	m
	128N	37470097	Resilient	90	f
	128C	10494519	Frail	81	m
	129N	68539908	Control	81	m
	129C	36751041	Dementia	100	f
	130N	31726180	Resilient	86	f
	130C	11399871	Frail	86	m
	131N	53772202	Control	86	f
	131C	2817047	Dementia	92	m
	132N	11656273	Resilient	83	m
	132C	11392518	Frail	98	m
	133N	29821047	Control	97	m
	133C	61827429	Resilient	90	f
	134N	17375017	Frail	91	f
	134C	50403446	Dementia	89	f
	135N	Reference
Plex 4	126	33321607	Control	93	m
	127N	55820335	Dementia	87	f
	127C	50301549	Resilient	89	f
	128N	11471260	Frail	90	m
	128C	21111718	Control	98	f
	129N	51624179	Dementia	92	f
	129C	10253148	Resilient	90	m
	130N	50400259	Frail	91	m
	130C	27313862	Control	97	f
	131N	98322204	Dementia	96	m
	131C	92393245	Resilient	97	f
	132N	90780976	Frail	77	f
	132C	50108336	Control	89	f
	133N	20964295	Dementia	86	f
	133C	20911508	Dementia	100	f
	134N	10490993	Resilient	87	m
	134C	59371363	Frail	95	m
	135N	Reference
Plex 5	126	20156469	Frail	94	f
	127N	50107457	Dementia	85	m
	127C	11342432	Control	90	m
	128N	50405330	Resilient	94	m
	128C	50400835	Control	87	m
	129N	20254588	Resilient	86	f
	129C	9841821	Dementia	83	m
	130N	95329283	Frail	90	f
	130C	50400961	Resilient	95	f
	131N	2525608	Control	100	f
	131C	85328131	Dementia	91	f
	132N	79938680	Control	90	f
	132C	20104101	Frail	100	f
	133N	51826377	Control	87	f
	133C	51815338	Dementia	96	m
	134N	37436329	Frail	89	m
	134C	89968269	Resilient	99	f
	135N	Reference
Plex 6	126	50405042	Resilient	95	m
	127N	10484873	Frail	88	m
	127C	10424475	Frail	79	m
	128N	21000216	Control	94	f
	128C	85980779	Dementia	96	f
	129N	11652071	Frail	85	m
	129C	20939708	Control	94	f
	130N	50105301	Resilient	95	m
	130C	11240247	Dementia	85	m
	131N	20953832	Frail	82	f
	131C	10261026	Control	81	m
	132N	35592862	Resilient	100	f
	132C	50102114	Control	88	m
	133N	47236602	Resilient	100	f
	133C	54122640	Dementia	93	f
	134N	81874628	Dementia	99	f
	134C	21413181	Frail	76	f
	135N	Reference
