# Supplementary material for: Cerebrospinal Fluid and Brain Proteoforms of the Granin Neuropeptide Family in Alzheimer’s Disease
Source: J Am Soc Mass Spectrom. 2023 Mar 13;34(4):649–67. doi: 10.1021/jasms.2c00341 (PMC10080684; doi:10.1021/jasms.2c00341)
Supplement: Supplementary file 7 — js2c00341_si_007.xlsx [file js2c00341_si_007.xlsx]

## Sheet: Sheet1
Target	Supplier (Product ID)	Host species (Clonality)	Epitope (AA)	Dilution
Primary antibodies
CHGA	Proteintech (10529-1-AP)	Rabbit (Polyclonal)	CHGA (158-457)	1:1,000
SCG1	Invitrogen (PA5-96215)	Rabbit (Polyclonal)	SCG1 (1-300)	1:1,000
SCG1	Invitrogen (PA5-52605)	Rabbit (Polyclonal)	SCG1 (504-626)	1:250
SCG2	Invitrogen (PA5-110343)	Rabbit (Polyclonal)	SCG2 (30-230)	1:1,000
SCG3	Novus Biologicals (NBP3-03552)	Rabbit (Polyclonal)	SCG3 (199-468)	1:1,000
SCG5	Invitrogen (PA5-70632)	Rabbit (Polyclonal)	SCG5 (70-119)	1:500
VGF	Proteintech (26781-1-AP)	Rabbit (Polyclonal)	VGF (81-280)	1:1,000
CAPN1	Proteintech (10538-1-AP)	Rabbit (Polyclonal)	CAPN1 (413-714)	1:1,000
CTSS	Invitrogen (PA5-82049)	Rabbit (Polyclonal)	CTSS (181-321)	1:1,000
Secondary antibody
Anti-Rabbit	LI-COR (NC9401842)	Goat (Polyclonal)	Rabbit IgG	1:10,000
