# Supplementary material for: Cerebrospinal Fluid and Brain Proteoforms of the Granin Neuropeptide Family in Alzheimer’s Disease
Source: J Am Soc Mass Spectrom. 2023 Mar 13;34(4):649–67. doi: 10.1021/jasms.2c00341 (PMC10080684; doi:10.1021/jasms.2c00341)
Supplement: Supplementary file 8 — js2c00341_si_008.xlsx [file js2c00341_si_008.xlsx]

## Sheet: Descriptions
	Row	MetaData_Descriptions	MetaData_Utility
	sampleID_Client	SampleID provided by Client	Keep track on Clients SampleID
	Class1	Short Class ID	Class label
	Age	Patient's Age	Clinical information
	Gender	Patient's gender	Clinical information
	Column	Annotations_Description	Annotations_Utility
	Feature	Names (Sequential number in peptide data matrix combined with amino acid sequence) of peptides contributing to the expression of protein, separated by +.	Can be used for analysis of peptide sequenses contributing to the protein and for verification of protein expression in follow-up experiments
	Master_Scans	ID of the scan	Provides the unique ID of the scan per TMT plex
	IsolationInterfer	Median Isolation Interference % across PSMs for each TMT11plex set	The isolation interference is the degree of co-isolated precursor ions present in a MS/MS spectrum. These values are calculted for every PSM and then averaged across multiple PSMs to obtain a metric at the peptide level. The metric serves as a pseudo QC metric for each peptide sequence. As a general rule of thumb values < 30 % are considered to be of high quality.
	PrecursorIntensity	Median precursor Intensity across PSMs	Median MS1 intensity of the precursor across PSMs
	NN_PSM	Number of PSMs that map to a unique peptide sequence for each TMT11plex set	Total number of peptide spectral matches (PSMs) unique to a peptide sequence. A peptide sequence can be sampled more than once during a MS run or across multiple MS runs. This redundancy is collapsed by summarising PSM values into peptides. Generally a higher PSM values relates to higher abundance of peptides in a biological sample. PSM values for each TMT10plex set are reported (seperated using …
	Column	Results_Description	Results_Utility
	logFC_Contrast	Average fold change ratios for a two class comparison - e.g. Treated vs. Control, computed using the LIMMA model.	Use expession values to identify up/down regulation of a feature in a sample for a two class comparison
	P.Value_Contrast	p-value of moderated t- statistics for given protein contrast logFC	Allows user to filter for significantly regulated features based on user defined theshold (eg: 0.05 - standard threshold for significance)
	adj.P.Val_Contrast	Adjusted p-value (fdr), based on Benjamini-Hochberg correction	Allows user to filter for reliably significantly regulated features based on user defined theshold (eg: 0.3 for accepting up to 30% of false discoveries)
	Column	DataMatrix_Description	DataMatrix_Utility
	gib628_1_126	Log2 of ratio [SampleExp/RefExp] computed for each feature of each sample	Use expression values to identify up/down regulation of a feature in a sample
	Column	DataMatrix_Description	DataMatrix_Utility
	SearchMethod	Software for identification	Provides the used software by identification
	PID	Protein Group ID that is determined by Proteome discoverer's Protein grouping algorithm	Provides user with a list of all uniprot accession numbers identified in this dataset. Filter tool enables user to easily filter for Uniprot Accession number(s) of interest
	Gene	The recommended Gene Symbol used to officially represent a gene.	Provides user with a list of all Gene names identified in this dataset. Filter tool enables user to easily filter for Gene name(s) of interest
	Sequence	Amino Acid Sequence	Provides user with peptide sequences identified in this dataset.
	Protein names	Full name recommended by the UniProt consortium.	Provides user with a list of all proteins identified in this dataset. Filter tool enables user to easily filter for proteins of interest

## Sheet: Frac
															gib628_1_126	gib628_1_127N	gib628_1_127C	gib628_1_128N	gib628_1_128C	gib628_1_129N	gib628_1_129C	gib628_1_130N	gib628_1_130C	gib628_1_131N
														sampleID_Client	v1231	v1367	v1381	v1412	v1424	v1105	v1440	v1489	v1474	v1478
														Class1	AD	AD	AD	AD	AD	CTL	CTL	CTL	CTL	CTL
														Age	68	70	68	73	68	79	63	63	66	73
														Gender	M	M	F	F	F	M	F	M	F	F
Feature	Master_Scans	IsolationInterfer	PrecursorIntensity	NN_PSM	logFC_ClassAD-ClassCTL	logFC_f2M	logFC_f3	P.Value_ClassAD-ClassCTL	P.Value_f2M	P.Value_f3	adj.P.Val_ClassAD-ClassCTL	adj.P.Val_f2M	adj.P.Val_f3		gib628_1_126	gib628_1_127N	gib628_1_127C	gib628_1_128N	gib628_1_128C	gib628_1_129N	gib628_1_129C	gib628_1_130N	gib628_1_130C	gib628_1_131N	SearchMethod	PID	Gene	Sequence	Clean Sequence	Final clean sequence	AA	Protein names
40-138_2_0_0.16400	21432	1.03593	5840000	1	-0.840568	0.218964	-0.0237514	0.049792	0.578836	0.906527	0.931168	0.987041	0.983785	40-138_2_0_0.16400	-0.8268	-0.403105	-1.2171	-1.3724	0.5466	0.3301	-0.3731	0.4766	0.2976	0.21335	PD|Peaks	P10645	[CHGA]	[R].lEGQEEEEDNRDSSMk.[L]	[R].LEGQEEEEDNRDSSMK.[L]	LEGQEEEEDNRDSSMK	16	Chromogranin-A (CgA) (Pituitary secretory protein I) (SP-I) [Cleaved into: Vasostatin-1 (Vasostatin I); Vasostatin-2 (Vasostatin II); EA-92; ES-43; Pancreastatin; SS-18; WA-8; WE-14; LF-19; Catestatin (SL21); AL-11; GV-19; GR-44; ER-37; GE-25; Serpinin-RRG; Serpinin; p-Glu serpinin precursor]
40-138_2_0_0.20967	50730	4.35241	1030000	1	-0.49177	0.273709	-0.314192	0.0507581	0.252871	0.0247916	0.931168	0.987041	0.670859	40-138_2_0_0.20967	-0.6808	-0.171105	-0.7301	-0.9724	-0.0493996	-0.4219	-0.0815996	0.6776	0.4266	-0.55365	PD	P10645	[CHGA]	[E].lSEVLENQSSQAELkEAVEEPSSkDVmE.[K]	[E].LSEVLENQSSQAELKEAVEEPSSKDVME.[K]	LSEVLENQSSQAELKEAVEEPSSKDVME	28	Chromogranin-A (CgA) (Pituitary secretory protein I) (SP-I) [Cleaved into: Vasostatin-1 (Vasostatin I); Vasostatin-2 (Vasostatin II); EA-92; ES-43; Pancreastatin; SS-18; WA-8; WE-14; LF-19; Catestatin (SL21); AL-11; GV-19; GR-44; ER-37; GE-25; Serpinin-RRG; Serpinin; p-Glu serpinin precursor]
40-138_2_0_0.16515	16393	31.5199	903000	1	-0.664463	0.103728	-0.0246139	0.0580894	0.748482	0.882814	0.931168	0.990248	0.978405	40-138_2_0_0.16515	-0.7648	-0.198105	-1.1671	-0.7524	0.4436	0.1541	-0.2061	0.4236	0.3556	0.17135	PD	P10645	[CHGA]	[R].lEGQEEEEDNRDSSmk.[L]	[R].LEGQEEEEDNRDSSMK.[L]	LEGQEEEEDNRDSSMK	16	Chromogranin-A (CgA) (Pituitary secretory protein I) (SP-I) [Cleaved into: Vasostatin-1 (Vasostatin I); Vasostatin-2 (Vasostatin II); EA-92; ES-43; Pancreastatin; SS-18; WA-8; WE-14; LF-19; Catestatin (SL21); AL-11; GV-19; GR-44; ER-37; GE-25; Serpinin-RRG; Serpinin; p-Glu serpinin precursor]
40-138_2_0_0.20904	53519;53660	41.5435	449000	2	-0.656303	0.461943	-0.385435	0.059064	0.173281	0.041639	0.931168	0.987041	0.681453	40-138_2_0_0.20904	0.2252	-0.107105	-0.6951	-1.2924	0.7506	0.1591	0.6039	1.0606	0.6526	-0.0779496	PD|Peaks	P10645	[CHGA]	[E].lSEVLENQSSQAELkEAVEEPSSkDVME.[K]	[E].LSEVLENQSSQAELKEAVEEPSSKDVME.[K]	LSEVLENQSSQAELKEAVEEPSSKDVME	28	Chromogranin-A (CgA) (Pituitary secretory protein I) (SP-I) [Cleaved into: Vasostatin-1 (Vasostatin I); Vasostatin-2 (Vasostatin II); EA-92; ES-43; Pancreastatin; SS-18; WA-8; WE-14; LF-19; Catestatin (SL21); AL-11; GV-19; GR-44; ER-37; GE-25; Serpinin-RRG; Serpinin; p-Glu serpinin precursor]
40-138_2_0_0.7477	14791;15116; 7128	36.6788	1820000	3	-0.288598	0.0646896	-0.0397069	0.0740553	0.669199	0.61311	0.931168	0.987266	0.913538	40-138_2_0_0.7477	-0.1588	-0.162105	-0.2361	-0.6804	-0.2154	-0.1229	-0.0951996	-0.00539958	0.0216004	0.21635	Peaks	P10645	[CHGA]	S.K(+229.16)EWEDS.K	S.K(+229.16)EWEDS.K	KEWEDS	6	Chromogranin-A (CgA) (Pituitary secretory protein I) (SP-I) [Cleaved into: Vasostatin-1 (Vasostatin I); Vasostatin-2 (Vasostatin II); EA-92; ES-43; Pancreastatin; SS-18; WA-8; WE-14; LF-19; Catestatin (SL21); AL-11; GV-19; GR-44; ER-37; GE-25; Serpinin-RRG; Serpinin; p-Glu serpinin precursor]
40-138_2_0_0.4433	4182	11.5034	1270000	1	-0.298186	-0.0723211	-0.0748271	0.0833469	0.656237	0.381891	0.931168	0.987077	0.838353	40-138_2_0_0.4433	-0.2298	-0.0831046	-0.2231	0.3213	-0.0486996	-0.0191996	0.2749	0.5076	0.3956	0.11435	Peaks	P10645	[CHGA]	E.K(+229.16)VAHQL.Q	E.K(+229.16)VAHQL.Q	KVAHQL	6	Chromogranin-A (CgA) (Pituitary secretory protein I) (SP-I) [Cleaved into: Vasostatin-1 (Vasostatin I); Vasostatin-2 (Vasostatin II); EA-92; ES-43; Pancreastatin; SS-18; WA-8; WE-14; LF-19; Catestatin (SL21); AL-11; GV-19; GR-44; ER-37; GE-25; Serpinin-RRG; Serpinin; p-Glu serpinin precursor]
40-138_2_0_0.21490	51614	4.40702	711000	1	-0.313135	0.0324643	-0.406285	0.0841149	0.848795	0.00121441	0.931168	0.993481	0.605914	40-138_2_0_0.21490	-0.2308	-0.248105	0.0250004	-0.7924	0.0866004	-0.7679	0.2939	0.8246	0.2686	0.0350504	PD	P10645	[CHGA]	[D].eLSEVLENQSSQAELkEAVEEPSSkDVmE.[K]	[D].ELSEVLENQSSQAELKEAVEEPSSKDVME.[K]	ELSEVLENQSSQAELKEAVEEPSSKDVME	29	Chromogranin-A (CgA) (Pituitary secretory protein I) (SP-I) [Cleaved into: Vasostatin-1 (Vasostatin I); Vasostatin-2 (Vasostatin II); EA-92; ES-43; Pancreastatin; SS-18; WA-8; WE-14; LF-19; Catestatin (SL21); AL-11; GV-19; GR-44; ER-37; GE-25; Serpinin-RRG; Serpinin; p-Glu serpinin precursor]
40-138_2_0_0.9182	11243	22.8612	1520000	1	-0.286769	0.185996	-0.142876	0.100646	0.278421	0.121741	0.931168	0.987041	0.739776	40-138_2_0_0.9182	0.2942	0.0630954	-0.3021	-0.2824	0.3396	0.0461004	0.3289	0.6366	0.2366	0.38535	Peaks	P10645	[CHGA]	R.E(+229.16)DSK(+229.16)EAEK(+229.16).S	R.E(+229.16)DSK(+229.16)EAEK(+229.16).S	EDSKEAEK	8	Chromogranin-A (CgA) (Pituitary secretory protein I) (SP-I) [Cleaved into: Vasostatin-1 (Vasostatin I); Vasostatin-2 (Vasostatin II); EA-92; ES-43; Pancreastatin; SS-18; WA-8; WE-14; LF-19; Catestatin (SL21); AL-11; GV-19; GR-44; ER-37; GE-25; Serpinin-RRG; Serpinin; p-Glu serpinin precursor]
40-138_2_0_0.15011	27371	9.97709	1870000	1	-0.433107	-0.00521515	-0.168257	0.133878	0.985013	0.260286	0.931168	0.999302	0.791382	40-138_2_0_0.15011	-0.3278	-0.361105	-0.4561	-1.0524	0.2066	-0.4079	-0.3681	0.2756	0.5526	0.22535	PD|Peaks	P10645	[CHGA]	[R].gGkSGELEQEEERLS.[K]	[R].GGKSGELEQEEERLS.[K]	GGKSGELEQEEERLS	15	Chromogranin-A (CgA) (Pituitary secretory protein I) (SP-I) [Cleaved into: Vasostatin-1 (Vasostatin I); Vasostatin-2 (Vasostatin II); EA-92; ES-43; Pancreastatin; SS-18; WA-8; WE-14; LF-19; Catestatin (SL21); AL-11; GV-19; GR-44; ER-37; GE-25; Serpinin-RRG; Serpinin; p-Glu serpinin precursor]
40-138_2_0_0.18830	44668;57582	19.4311	361000	2	-0.368947	-0.042483	-0.151562	0.143729	0.861534	0.248279	0.931168	0.993481	0.788562	40-138_2_0_0.18830	-0.4958	-0.789105	-0.6291	-1.1324	0.1776	-0.4429	-0.3671	-0.00539958	0.1076	-0.22365	PD	P10645	[CHGA]	[K].hSGFEDELSEVLENQSSQAELkEAVEEPSSkDV.[M]	[K].HSGFEDELSEVLENQSSQAELKEAVEEPSSKDV.[M]	HSGFEDELSEVLENQSSQAELKEAVEEPSSKDV	33	Chromogranin-A (CgA) (Pituitary secretory protein I) (SP-I) [Cleaved into: Vasostatin-1 (Vasostatin I); Vasostatin-2 (Vasostatin II); EA-92; ES-43; Pancreastatin; SS-18; WA-8; WE-14; LF-19; Catestatin (SL21); AL-11; GV-19; GR-44; ER-37; GE-25; Serpinin-RRG; Serpinin; p-Glu serpinin precursor]
40-138_2_0_0.21959	54810	4.52447	2020000	1	-0.508088	0.444748	-0.330412	0.17137	0.238498	0.104026	0.931168	0.987041	0.730486	40-138_2_0_0.21959	-0.1208	-0.402105	-1.1171	-1.5424	0.5746	-0.3299	-0.1801	0.6886	0.2246	-0.26865	PD|Peaks	P10645	[CHGA]	[K].hSGFEDELSEVLENQSSQAELkE.[A]	[K].HSGFEDELSEVLENQSSQAELKE.[A]	HSGFEDELSEVLENQSSQAELKE	23	Chromogranin-A (CgA) (Pituitary secretory protein I) (SP-I) [Cleaved into: Vasostatin-1 (Vasostatin I); Vasostatin-2 (Vasostatin II); EA-92; ES-43; Pancreastatin; SS-18; WA-8; WE-14; LF-19; Catestatin (SL21); AL-11; GV-19; GR-44; ER-37; GE-25; Serpinin-RRG; Serpinin; p-Glu serpinin precursor]
40-138_2_0_0.18019	37361	11.058	1210000	1	-0.505557	0.352326	-0.364214	0.179133	0.349856	0.0814047	0.931168	0.987041	0.719776	40-138_2_0_0.18019	-0.4018	-0.318105	-0.8331	-1.5824	0.5606	-0.4999	-0.3191	0.8386	0.3366	-0.18065	PD|Peaks	P10645	[CHGA]	[R].gYPEEkkEEEGSANRRPEDQELESLSAIEAE.[L]	[R].GYPEEKKEEEGSANRRPEDQELESLSAIEAE.[L]	GYPEEKKEEEGSANRRPEDQELESLSAIEAE	31	Chromogranin-A (CgA) (Pituitary secretory protein I) (SP-I) [Cleaved into: Vasostatin-1 (Vasostatin I); Vasostatin-2 (Vasostatin II); EA-92; ES-43; Pancreastatin; SS-18; WA-8; WE-14; LF-19; Catestatin (SL21); AL-11; GV-19; GR-44; ER-37; GE-25; Serpinin-RRG; Serpinin; p-Glu serpinin precursor]
40-138_2_0_0.11143	19175	9.6514	1710000	1	-0.312941	0.0255781	0.0135788	0.215493	0.918004	0.915889	0.931168	0.993842	0.984595	40-138_2_0_0.11143	0.1056	0.0328354	-0.6241	0.0136004	-0.2414	-0.1759	0.2589	0.1606	-0.18101	0.78035	Peaks	P10645	[CHGA]	M.D(+229.16)QLAK(+229.16)E.L	M.D(+229.16)QLAK(+229.16)E.L	DQLAKE	6	Chromogranin-A (CgA) (Pituitary secretory protein I) (SP-I) [Cleaved into: Vasostatin-1 (Vasostatin I); Vasostatin-2 (Vasostatin II); EA-92; ES-43; Pancreastatin; SS-18; WA-8; WE-14; LF-19; Catestatin (SL21); AL-11; GV-19; GR-44; ER-37; GE-25; Serpinin-RRG; Serpinin; p-Glu serpinin precursor]
40-138_2_0_0.20342	45153;52541;53822;56727;57225;57407;57494;59009;59189;59237;62910	10.4698	153000	11	-0.282696	0.0947438	-0.267834	0.217037	0.675625	0.0436798	0.931168	0.987708	0.683733	40-138_2_0_0.20342	-0.2318	-0.194105	-0.4461	-0.6894	0.4026	-0.5049	-0.0570996	0.6656	0.2676	0.0471504	PD	P10645	[CHGA]	[K].hSGFEDELSEVLENQSSQAELkEAVEEPSSkDVmE.[K]	[K].HSGFEDELSEVLENQSSQAELKEAVEEPSSKDVME.[K]	HSGFEDELSEVLENQSSQAELKEAVEEPSSKDVME	35	Chromogranin-A (CgA) (Pituitary secretory protein I) (SP-I) [Cleaved into: Vasostatin-1 (Vasostatin I); Vasostatin-2 (Vasostatin II); EA-92; ES-43; Pancreastatin; SS-18; WA-8; WE-14; LF-19; Catestatin (SL21); AL-11; GV-19; GR-44; ER-37; GE-25; Serpinin-RRG; Serpinin; p-Glu serpinin precursor]
40-138_2_0_0.13263	23219	36.9977	852000	1	-0.197193	-0.0157934	-0.0556521	0.219291	0.920368	0.501891	0.931168	0.993842	0.879341	40-138_2_0_0.13263	-0.0467996	0.0280754	-0.2531	-0.0853996	0.3466	-0.0350996	0.1259	0.3746	0.1676	0.37635	Peaks	P10645	[CHGA]	E.E(+229.16)EEDNRDSSMK(+229.16)L.S	E.E(+229.16)EEDNRDSSMK(+229.16)L.S	EEEDNRDSSMKL	12	Chromogranin-A (CgA) (Pituitary secretory protein I) (SP-I) [Cleaved into: Vasostatin-1 (Vasostatin I); Vasostatin-2 (Vasostatin II); EA-92; ES-43; Pancreastatin; SS-18; WA-8; WE-14; LF-19; Catestatin (SL21); AL-11; GV-19; GR-44; ER-37; GE-25; Serpinin-RRG; Serpinin; p-Glu serpinin precursor]
40-138_2_0_0.24051	59691	0	607000	1	-0.262134	0.00684112	-0.365381	0.219972	0.974048	0.00782567	0.931168	0.997202	0.614325	40-138_2_0_0.24051	0.1688	0.176895	0.6729	0.2031	0.8496	0.0528004	0.8709	1.6206	0.7236	0.33735	PD	P10645	[CHGA]	[K].hSGFEDELSEVLENQSSQAELkEAVEEPSS.[K]	[K].HSGFEDELSEVLENQSSQAELKEAVEEPSS.[K]	HSGFEDELSEVLENQSSQAELKEAVEEPSS	30	Chromogranin-A (CgA) (Pituitary secretory protein I) (SP-I) [Cleaved into: Vasostatin-1 (Vasostatin I); Vasostatin-2 (Vasostatin II); EA-92; ES-43; Pancreastatin; SS-18; WA-8; WE-14; LF-19; Catestatin (SL21); AL-11; GV-19; GR-44; ER-37; GE-25; Serpinin-RRG; Serpinin; p-Glu serpinin precursor]
40-138_2_0_0.10508	9271	42.7801	199000	1	-0.191219	0.162287	-0.214137	0.230677	0.317325	0.025271	0.931168	0.987041	0.670859	40-138_2_0_0.10508	-0.0767996	-0.116105	-0.2341	-0.4124	0.2476	-0.2619	0.1719	0.6486	-0.0463996	-0.0170496	Peaks	P10645	[CHGA]	R.E(+229.16)DSK(+229.16)EA.E	R.E(+229.16)DSK(+229.16)EA.E	EDSKEA	6	Chromogranin-A (CgA) (Pituitary secretory protein I) (SP-I) [Cleaved into: Vasostatin-1 (Vasostatin I); Vasostatin-2 (Vasostatin II); EA-92; ES-43; Pancreastatin; SS-18; WA-8; WE-14; LF-19; Catestatin (SL21); AL-11; GV-19; GR-44; ER-37; GE-25; Serpinin-RRG; Serpinin; p-Glu serpinin precursor]
40-138_2_0_0.14266	12881;13587	12.718	1790000	2	-0.341107	0.272785	-0.323715	0.231679	0.345528	0.0493773	0.931168	0.987041	0.694325	40-138_2_0_0.14266	-0.4538	-0.147105	-0.6511	-1.0624	0.4196	-0.4719	-0.2151	0.7356	0.3296	-0.36965	PD|Peaks	P10645	[CHGA]	[R].eDSkEAEkSGEATDGARPQ.[A]	[R].EDSKEAEKSGEATDGARPQ.[A]	EDSKEAEKSGEATDGARPQ	19	Chromogranin-A (CgA) (Pituitary secretory protein I) (SP-I) [Cleaved into: Vasostatin-1 (Vasostatin I); Vasostatin-2 (Vasostatin II); EA-92; ES-43; Pancreastatin; SS-18; WA-8; WE-14; LF-19; Catestatin (SL21); AL-11; GV-19; GR-44; ER-37; GE-25; Serpinin-RRG; Serpinin; p-Glu serpinin precursor]
40-138_2_0_0.16223	16337;16684	23.7038	1310000	2	-0.168983	0.0712425	-0.131136	0.234763	0.614525	0.0978345	0.931168	0.987041	0.726592	40-138_2_0_0.16223	0.0408004	0.00429542	-0.3711	-0.2704	0.2026	-0.1689	0.1929	0.2536	0.2106	0.0430504	Peaks	P10645	[CHGA]	R.E(+229.16)DSK(+229.16)EAEK(+229.16)SGEATDGA.R	R.E(+229.16)DSK(+229.16)EAEK(+229.16)SGEATDGA.R	EDSKEAEKSGEATDGA	16	Chromogranin-A (CgA) (Pituitary secretory protein I) (SP-I) [Cleaved into: Vasostatin-1 (Vasostatin I); Vasostatin-2 (Vasostatin II); EA-92; ES-43; Pancreastatin; SS-18; WA-8; WE-14; LF-19; Catestatin (SL21); AL-11; GV-19; GR-44; ER-37; GE-25; Serpinin-RRG; Serpinin; p-Glu serpinin precursor]
40-138_2_0_0.11256	20192	50.2356	386000	1	-0.212117	0.154127	-0.201067	0.24291	0.400983	0.0544826	0.931168	0.987041	0.696948	40-138_2_0_0.11256	-0.1398	-0.120105	-0.2051	-0.6264	0.2576	-0.2339	-0.101	0.5226	0.2766	-0.11465	Peaks	P10645	[CHGA]	S.S(+229.16)K(+229.16)DVME.K	S.S(+229.16)K(+229.16)DVME.K	SKDVME	6	Chromogranin-A (CgA) (Pituitary secretory protein I) (SP-I) [Cleaved into: Vasostatin-1 (Vasostatin I); Vasostatin-2 (Vasostatin II); EA-92; ES-43; Pancreastatin; SS-18; WA-8; WE-14; LF-19; Catestatin (SL21); AL-11; GV-19; GR-44; ER-37; GE-25; Serpinin-RRG; Serpinin; p-Glu serpinin precursor]
40-138_2_0_0.20480	62587	0	218000	1	-0.342105	0.455236	-0.127261	0.254929	0.151663	0.418166	0.931168	0.987041	0.848347	40-138_2_0_0.20480	0.2822	-0.239105	-1.0171	0.0550115	0.1216	0.00295042	-0.2671	1.0306	0.2026	0.0218504	PD|Peaks	P10645	[CHGA]	[G].fEDELSEVLENQSSQAELkE.[A]	[G].FEDELSEVLENQSSQAELKE.[A]	FEDELSEVLENQSSQAELKE	20	Chromogranin-A (CgA) (Pituitary secretory protein I) (SP-I) [Cleaved into: Vasostatin-1 (Vasostatin I); Vasostatin-2 (Vasostatin II); EA-92; ES-43; Pancreastatin; SS-18; WA-8; WE-14; LF-19; Catestatin (SL21); AL-11; GV-19; GR-44; ER-37; GE-25; Serpinin-RRG; Serpinin; p-Glu serpinin precursor]
40-138_2_0_0.22186	11736;13397;14405;19227;19253;25897;26083;26108;27587;28160;30919;31079;32456;33182;33238;33425;33607;34648;35214;37434;38176;38667;38741;39181;40392;40925;43948;44704;44867;45436;45604;46482;46602;46720;46957;47672;47696;48533;48841;48961;49033;49390;49918;50586;50658;51108;52875;53375;53495;53798;54083;55640;56659;57921;59645;60973;61665;63631;63677;64668;71736;71855;71894;71966; 3611; 4684; 90…	23.0495	345000	73	-0.136342	0.151162	-0.114617	0.266262	0.234696	0.0955982	0.931168	0.987041	0.724671	40-138_2_0_0.22186	0.0193004	-0.0292046	-0.2741	-0.1464	0.0596004	-0.1019	0.0132004	0.3946	0.1626	-0.0875496	PD|Peaks	P10645	[CHGA]	[F].eDELSEVLENQSSQAELkEAVEEPSSkDVME.[K]	[F].EDELSEVLENQSSQAELKEAVEEPSSKDVME.[K]	EDELSEVLENQSSQAELKEAVEEPSSKDVME	31	Chromogranin-A (CgA) (Pituitary secretory protein I) (SP-I) [Cleaved into: Vasostatin-1 (Vasostatin I); Vasostatin-2 (Vasostatin II); EA-92; ES-43; Pancreastatin; SS-18; WA-8; WE-14; LF-19; Catestatin (SL21); AL-11; GV-19; GR-44; ER-37; GE-25; Serpinin-RRG; Serpinin; p-Glu serpinin precursor]
40-138_2_0_0.13839	13258	43.0254	573000	1	-0.305301	0.379899	-0.303143	0.268876	0.189232	0.056986	0.931168	0.987041	0.696948	40-138_2_0_0.13839	-0.4358	-0.0635046	-0.5631	-1.1124	0.3226	-0.4359	-0.3171	0.8276	0.0806004	-0.29565	Peaks	P10645	[CHGA]	R.E(+229.16)DSK(+229.16)EAEK(+229.16)SGEA.T	R.E(+229.16)DSK(+229.16)EAEK(+229.16)SGEA.T	EDSKEAEKSGEA	12	Chromogranin-A (CgA) (Pituitary secretory protein I) (SP-I) [Cleaved into: Vasostatin-1 (Vasostatin I); Vasostatin-2 (Vasostatin II); EA-92; ES-43; Pancreastatin; SS-18; WA-8; WE-14; LF-19; Catestatin (SL21); AL-11; GV-19; GR-44; ER-37; GE-25; Serpinin-RRG; Serpinin; p-Glu serpinin precursor]
40-138_2_0_0.18766	28996	14.549	1070000	1	-0.274279	0.107087	-0.188118	0.278311	0.672037	0.17281	0.931168	0.987413	0.763416	40-138_2_0_0.18766	-0.1548	0.0756954	-0.3391	-0.4544	0.6826	-0.1599	0.0587004	0.8006	0.2756	0.32135	PD|Peaks	P10645	[CHGA]	[R].eDSkEAEkSGEATDGARPQALPEPMQ.[E]	[R].EDSKEAEKSGEATDGARPQALPEPMQ.[E]	EDSKEAEKSGEATDGARPQALPEPMQ	26	Chromogranin-A (CgA) (Pituitary secretory protein I) (SP-I) [Cleaved into: Vasostatin-1 (Vasostatin I); Vasostatin-2 (Vasostatin II); EA-92; ES-43; Pancreastatin; SS-18; WA-8; WE-14; LF-19; Catestatin (SL21); AL-11; GV-19; GR-44; ER-37; GE-25; Serpinin-RRG; Serpinin; p-Glu serpinin precursor]
40-138_2_0_0.2631	13435	2.04929	3150000	1	-0.385805	0.429022	0.0711327	0.300249	0.266496	0.712524	0.931168	0.987041	0.938818	40-138_2_0_0.2631	-0.6898	0.155895	0.4899	-1.0824	0.0236004	0.9851	-0.2881	0.5026	-0.1682	-0.24865	Peaks	P10645	[CHGA]	L.S(+229.16)FRAR.A	L.S(+229.16)FRAR.A	SFRAR	5	Chromogranin-A (CgA) (Pituitary secretory protein I) (SP-I) [Cleaved into: Vasostatin-1 (Vasostatin I); Vasostatin-2 (Vasostatin II); EA-92; ES-43; Pancreastatin; SS-18; WA-8; WE-14; LF-19; Catestatin (SL21); AL-11; GV-19; GR-44; ER-37; GE-25; Serpinin-RRG; Serpinin; p-Glu serpinin precursor]
40-138_2_0_0.13229	31930	53.9327	1110000	1	-0.213066	-0.185563	-0.00446065	0.326088	0.40308	0.968339	0.931168	0.987041	0.995909	40-138_2_0_0.13229	-0.3978	0.306895	0.5889	0.3239	-0.2054	0.1981	0.5819	0.3646	0.1476	0.39235	Peaks	P10645	[CHGA]	K.E(+229.16)AVEEPSSK(+229.16)DVME.K	K.E(+229.16)AVEEPSSK(+229.16)DVME.K	EAVEEPSSKDVME	13	Chromogranin-A (CgA) (Pituitary secretory protein I) (SP-I) [Cleaved into: Vasostatin-1 (Vasostatin I); Vasostatin-2 (Vasostatin II); EA-92; ES-43; Pancreastatin; SS-18; WA-8; WE-14; LF-19; Catestatin (SL21); AL-11; GV-19; GR-44; ER-37; GE-25; Serpinin-RRG; Serpinin; p-Glu serpinin precursor]
40-138_2_0_0.12301	49055	0	341000	1	0.446388	-0.297396	0.00770133	0.326208	0.518852	0.973913	0.931168	0.987041	0.996253	40-138_2_0_0.12301	0.6492	0.406895	-0.1451	0.7776	2.4096	0.3411	0.6659	0.2786	0.0166004	0.55935	PD|Peaks	P10645	[CHGA]	[P].sSREDSLEAGLPLQV.[R]	[P].SSREDSLEAGLPLQV.[R]	SSREDSLEAGLPLQV	15	Chromogranin-A (CgA) (Pituitary secretory protein I) (SP-I) [Cleaved into: Vasostatin-1 (Vasostatin I); Vasostatin-2 (Vasostatin II); EA-92; ES-43; Pancreastatin; SS-18; WA-8; WE-14; LF-19; Catestatin (SL21); AL-11; GV-19; GR-44; ER-37; GE-25; Serpinin-RRG; Serpinin; p-Glu serpinin precursor]
40-138_2_0_0.20075	5034;13925;17979;18193;20571;20653;21028;22135;22794;23811;23997;24642;25290;25422;28263;28917;29046;29363;29468;30065;30223;30649;30755;31650;31954;34187;35020;35743;36365;36692;38592;39278;39498;45484;46554;47193;48367;48415;48533;48793;50467;51876;52112;55167;56568;74057;74203;77273; 5802; 5988; 6107; 6961; 7724;10198;10273;15173;15198;15429;16559;18667;19717;23669;23693;25385;40149;44523;4476…	13.2085	353000	89	-0.115028	0.100897	-0.140425	0.335176	0.408831	0.0458451	0.931168	0.987041	0.693854	40-138_2_0_0.20075	0.0558004	-0.116105	-0.1621	-0.2874	0.1546	-0.1399	0.0831004	0.3196	0.1516	-0.10865	PD|Peaks	P10645	[CHGA]	[L].aVDGAGkPGAEEAQDPEGkGEQEHSQQkEEEEEM.[A]	[L].AVDGAGKPGAEEAQDPEGKGEQEHSQQKEEEEEM.[A]	AVDGAGKPGAEEAQDPEGKGEQEHSQQKEEEEEM	34	Chromogranin-A (CgA) (Pituitary secretory protein I) (SP-I) [Cleaved into: Vasostatin-1 (Vasostatin I); Vasostatin-2 (Vasostatin II); EA-92; ES-43; Pancreastatin; SS-18; WA-8; WE-14; LF-19; Catestatin (SL21); AL-11; GV-19; GR-44; ER-37; GE-25; Serpinin-RRG; Serpinin; p-Glu serpinin precursor]
40-138_2_0_0.22581	61981;62005	16.7695	228000	2	0.261876	0.073624	-0.352534	0.340173	0.789571	0.0326477	0.931168	0.993304	0.670859	40-138_2_0_0.22581	-0.2058	0.236895	0.1262	-0.1184	0.7676	-0.7129	-0.2751	0.8076	0.4556	-0.56265	PD	P10645	[CHGA]	[G].fEDELSEVLENQSSQAELkEAVEEPSSkDVmE.[K]	[G].FEDELSEVLENQSSQAELKEAVEEPSSKDVME.[K]	FEDELSEVLENQSSQAELKEAVEEPSSKDVME	32	Chromogranin-A (CgA) (Pituitary secretory protein I) (SP-I) [Cleaved into: Vasostatin-1 (Vasostatin I); Vasostatin-2 (Vasostatin II); EA-92; ES-43; Pancreastatin; SS-18; WA-8; WE-14; LF-19; Catestatin (SL21); AL-11; GV-19; GR-44; ER-37; GE-25; Serpinin-RRG; Serpinin; p-Glu serpinin precursor]
40-138_2_0_0.19661	58241;62293;62394	6.46832	244000	3	-0.293222	0.0269131	-0.275315	0.34117	0.930588	0.111817	0.931168	0.994163	0.730486	40-138_2_0_0.19661	-0.5908	-0.418105	-0.9271	-0.6504	0.6306	-0.5649	-0.1181	0.5256	0.2646	-0.42865	PD	P10645	[CHGA]	[H].sGFEDELSEVLENQSSQAELkEAVEEPSSkDVmE.[K]	[H].SGFEDELSEVLENQSSQAELKEAVEEPSSKDVME.[K]	SGFEDELSEVLENQSSQAELKEAVEEPSSKDVME	34	Chromogranin-A (CgA) (Pituitary secretory protein I) (SP-I) [Cleaved into: Vasostatin-1 (Vasostatin I); Vasostatin-2 (Vasostatin II); EA-92; ES-43; Pancreastatin; SS-18; WA-8; WE-14; LF-19; Catestatin (SL21); AL-11; GV-19; GR-44; ER-37; GE-25; Serpinin-RRG; Serpinin; p-Glu serpinin precursor]
40-138_2_0_0.16163	54858	1.98799	1150000	1	-0.331404	0.294134	-0.260247	0.348549	0.416681	0.180313	0.931168	0.987041	0.766982	40-138_2_0_0.16163	0.0945004	-0.198105	-0.8481	-1.2824	0.6286	-0.4339	-0.2721	0.4946	0.2696	0.15235	PD	P10645	[CHGA]	[K].hSGFEDELSEVLENQSSQAELkE.[A]	[K].HSGFEDELSEVLENQSSQAELKE.[A]	HSGFEDELSEVLENQSSQAELKE	23	Chromogranin-A (CgA) (Pituitary secretory protein I) (SP-I) [Cleaved into: Vasostatin-1 (Vasostatin I); Vasostatin-2 (Vasostatin II); EA-92; ES-43; Pancreastatin; SS-18; WA-8; WE-14; LF-19; Catestatin (SL21); AL-11; GV-19; GR-44; ER-37; GE-25; Serpinin-RRG; Serpinin; p-Glu serpinin precursor]
40-138_2_0_0.20750	59621;59645	9.11436	235000	2	-0.250597	0.178425	-0.211044	0.350453	0.513393	0.155412	0.931168	0.987041	0.755884	40-138_2_0_0.20750	-0.2338	-0.427105	-0.1201	-0.5254	0.3066	-0.0732996	-0.3551	0.7606	0.5246	-0.47465	PD|Peaks	P10645	[CHGA]	[K].hSGFEDELSEVLENQSSQAELkEAVEEPSS.[K]	[K].HSGFEDELSEVLENQSSQAELKEAVEEPSS.[K]	HSGFEDELSEVLENQSSQAELKEAVEEPSS	30	Chromogranin-A (CgA) (Pituitary secretory protein I) (SP-I) [Cleaved into: Vasostatin-1 (Vasostatin I); Vasostatin-2 (Vasostatin II); EA-92; ES-43; Pancreastatin; SS-18; WA-8; WE-14; LF-19; Catestatin (SL21); AL-11; GV-19; GR-44; ER-37; GE-25; Serpinin-RRG; Serpinin; p-Glu serpinin precursor]
40-138_2_0_0.19812	25395	0	1330000	1	-0.303663	0.0701508	-0.30815	0.351046	0.830315	0.0953198	0.931168	0.993444	0.724671	40-138_2_0_0.19812	-0.3148	-0.210105	-0.1441	-1.3824	0.5836	-0.4889	-0.1681	0.4646	0.4476	-0.0163796	PD	P10645	[CHGA]	[R].eDSkEAEkSGEATDGARPQALPEPmQE.[S]	[R].EDSKEAEKSGEATDGARPQALPEPMQE.[S]	EDSKEAEKSGEATDGARPQALPEPMQE	27	Chromogranin-A (CgA) (Pituitary secretory protein I) (SP-I) [Cleaved into: Vasostatin-1 (Vasostatin I); Vasostatin-2 (Vasostatin II); EA-92; ES-43; Pancreastatin; SS-18; WA-8; WE-14; LF-19; Catestatin (SL21); AL-11; GV-19; GR-44; ER-37; GE-25; Serpinin-RRG; Serpinin; p-Glu serpinin precursor]
40-138_2_0_0.13702	30892	4.72555	1230000	1	-0.238329	0.275829	-0.13993	0.352585	0.300094	0.309093	0.931168	0.987041	0.812232	40-138_2_0_0.13702	0.3402	-0.436105	-0.8011	-0.8224	0.2026	-0.2269	-0.2691	0.1796	0.1186	-0.0418496	PD	P10645	[CHGA]	[L].eGQEEEEDNRDSSmkLSF.[R]	[L].EGQEEEEDNRDSSMKLSF.[R]	EGQEEEEDNRDSSMKLSF	18	Chromogranin-A (CgA) (Pituitary secretory protein I) (SP-I) [Cleaved into: Vasostatin-1 (Vasostatin I); Vasostatin-2 (Vasostatin II); EA-92; ES-43; Pancreastatin; SS-18; WA-8; WE-14; LF-19; Catestatin (SL21); AL-11; GV-19; GR-44; ER-37; GE-25; Serpinin-RRG; Serpinin; p-Glu serpinin precursor]
40-138_2_0_0.14629	30196	28.498	681000	1	-0.179456	-0.0707543	-0.0860369	0.357239	0.718936	0.405945	0.931168	0.989526	0.846466	40-138_2_0_0.14629	-0.0877996	-0.110105	-0.3441	-0.0673996	0.4416	-0.2229	0.0114004	0.4336	0.1736	0.38635	Peaks	P10645	[CHGA]	E.K(+229.16)GLSAEPGWQA.K	E.K(+229.16)GLSAEPGWQA.K	KGLSAEPGWQA	11	Chromogranin-A (CgA) (Pituitary secretory protein I) (SP-I) [Cleaved into: Vasostatin-1 (Vasostatin I); Vasostatin-2 (Vasostatin II); EA-92; ES-43; Pancreastatin; SS-18; WA-8; WE-14; LF-19; Catestatin (SL21); AL-11; GV-19; GR-44; ER-37; GE-25; Serpinin-RRG; Serpinin; p-Glu serpinin precursor]
40-138_2_0_0.17605	50157	13.8349	744000	1	-0.238632	0.317247	-0.0823042	0.366904	0.252232	0.554141	0.931375	0.987041	0.895963	40-138_2_0_0.17605	0.2212	-0.0124046	-0.5871	-1.0424	-0.0151996	-0.0826996	-0.4141	-0.0763996	0.4076	-0.0268496	PD|Peaks	P10645	[CHGA]	[S].rEDSLEAGLPLQV.[R]	[S].REDSLEAGLPLQV.[R]	REDSLEAGLPLQV	13	Chromogranin-A (CgA) (Pituitary secretory protein I) (SP-I) [Cleaved into: Vasostatin-1 (Vasostatin I); Vasostatin-2 (Vasostatin II); EA-92; ES-43; Pancreastatin; SS-18; WA-8; WE-14; LF-19; Catestatin (SL21); AL-11; GV-19; GR-44; ER-37; GE-25; Serpinin-RRG; Serpinin; p-Glu serpinin precursor]
40-138_2_0_0.22664	56707;62517;62565	0	248000	3	-0.222574	0.398117	-0.298619	0.367645	0.135311	0.041974	0.931375	0.987041	0.681453	40-138_2_0_0.22664	-0.2848	-0.127105	-0.5561	-0.8324	0.2556	-0.3229	-0.3201	0.7536	0.3046	-0.66465	PD	P10645	[CHGA]	[S].gFEDELSEVLENQSSQAELkEAVEEPSSkDVmE.[K]	[S].GFEDELSEVLENQSSQAELKEAVEEPSSKDVME.[K]	GFEDELSEVLENQSSQAELKEAVEEPSSKDVME	33	Chromogranin-A (CgA) (Pituitary secretory protein I) (SP-I) [Cleaved into: Vasostatin-1 (Vasostatin I); Vasostatin-2 (Vasostatin II); EA-92; ES-43; Pancreastatin; SS-18; WA-8; WE-14; LF-19; Catestatin (SL21); AL-11; GV-19; GR-44; ER-37; GE-25; Serpinin-RRG; Serpinin; p-Glu serpinin precursor]
40-138_2_0_0.19291	27533;27560	9.03346	651000	2	-0.263149	0.235678	-0.364275	0.415243	0.47713	0.0551331	0.940454	0.987041	0.696948	40-138_2_0_0.19291	-0.5818	-0.370105	-0.8121	-1.1124	0.3676	-0.8219	-0.5871	0.6806	0.3496	-0.59165	PD|Peaks	P10645	[CHGA]	[R].eDSkEAEkSGEATDGARPQALPEPMQESkAEGN.[N]	[R].EDSKEAEKSGEATDGARPQALPEPMQESKAEGN.[N]	EDSKEAEKSGEATDGARPQALPEPMQESKAEGN	33	Chromogranin-A (CgA) (Pituitary secretory protein I) (SP-I) [Cleaved into: Vasostatin-1 (Vasostatin I); Vasostatin-2 (Vasostatin II); EA-92; ES-43; Pancreastatin; SS-18; WA-8; WE-14; LF-19; Catestatin (SL21); AL-11; GV-19; GR-44; ER-37; GE-25; Serpinin-RRG; Serpinin; p-Glu serpinin precursor]
40-138_2_0_0.9911	16710	30.6298	511000	2	-0.11326	0.0236404	-0.127797	0.435528	0.872348	0.119658	0.942272	0.993481	0.739776	40-138_2_0_0.9911	-0.0797996	0.102595	-0.1771	-0.2754	0.2156	-0.2629	0.00564042	0.2896	0.2776	0.12035	Peaks	P10645	[CHGA]	R.G(+229.16)YPEEK(+229.16)K(+229.16)E.E	R.G(+229.16)YPEEK(+229.16)K(+229.16)E.E	GYPEEKKE	8	Chromogranin-A (CgA) (Pituitary secretory protein I) (SP-I) [Cleaved into: Vasostatin-1 (Vasostatin I); Vasostatin-2 (Vasostatin II); EA-92; ES-43; Pancreastatin; SS-18; WA-8; WE-14; LF-19; Catestatin (SL21); AL-11; GV-19; GR-44; ER-37; GE-25; Serpinin-RRG; Serpinin; p-Glu serpinin precursor]
40-138_2_0_0.17058	47100	11.91	243000	1	-0.319624	0.312242	-0.268756	0.436891	0.460669	0.232629	0.943376	0.987041	0.782157	40-138_2_0_0.17058	0.1942	0.213895	-0.9571	-1.3824	0.9396	-0.2699	0.2569	0.3256	0.1996	0.25835	PD|Peaks	P10645	[CHGA]	[K].sGELEQEEERLSkEWE.[D]	[K].SGELEQEEERLSKEWE.[D]	SGELEQEEERLSKEWE	16	Chromogranin-A (CgA) (Pituitary secretory protein I) (SP-I) [Cleaved into: Vasostatin-1 (Vasostatin I); Vasostatin-2 (Vasostatin II); EA-92; ES-43; Pancreastatin; SS-18; WA-8; WE-14; LF-19; Catestatin (SL21); AL-11; GV-19; GR-44; ER-37; GE-25; Serpinin-RRG; Serpinin; p-Glu serpinin precursor]
40-138_2_0_0.22005	55770	39.0989	285000	1	-0.265456	0.365646	-0.140692	0.461125	0.331078	0.46416	0.944078	0.987041	0.868209	40-138_2_0_0.22005	0.3602	0.247895	0.0636004	-1.2224	0.4116	-0.0212996	-0.4061	0.6416	0.3316	0.72835	PD	P10645	[CHGA]	[K].hSGFEDELSEVLENQS.[S]	[K].HSGFEDELSEVLENQS.[S]	HSGFEDELSEVLENQS	16	Chromogranin-A (CgA) (Pituitary secretory protein I) (SP-I) [Cleaved into: Vasostatin-1 (Vasostatin I); Vasostatin-2 (Vasostatin II); EA-92; ES-43; Pancreastatin; SS-18; WA-8; WE-14; LF-19; Catestatin (SL21); AL-11; GV-19; GR-44; ER-37; GE-25; Serpinin-RRG; Serpinin; p-Glu serpinin precursor]
40-138_2_0_0.19218	24396;26029;28474;29833;30117;31216;32591;34135;41261;44668;48247;48463;48625;48889;49055;49390;49990;50443;50538;50754;51039;51242;51614;52135;53233;53750;54011;54881;55001;55314;55658;55858;56120;57788;59165;61799;63840;74022;74305;31518;31782;70756;74941;76855;12163;53926;75758;75774	63.334	571000	190	-0.0932855	-0.0361791	-0.0792465	0.493326	0.794241	0.28568	0.9456	0.993304	0.804142	40-138_2_0_0.19218	-0.0717996	-0.201105	0.0882004	-0.2104	0.2896	0.0489004	0.1179	0.2006	0.1626	-0.12065	PD|Peaks	P10645	[CHGA]	[K].sGELEQEEERLSkEWEDS.[K]	[K].SGELEQEEERLSKEWEDS.[K]	SGELEQEEERLSKEWEDS	18	Chromogranin-A (CgA) (Pituitary secretory protein I) (SP-I) [Cleaved into: Vasostatin-1 (Vasostatin I); Vasostatin-2 (Vasostatin II); EA-92; ES-43; Pancreastatin; SS-18; WA-8; WE-14; LF-19; Catestatin (SL21); AL-11; GV-19; GR-44; ER-37; GE-25; Serpinin-RRG; Serpinin; p-Glu serpinin precursor]
40-138_2_0_0.16563	54715	22.5379	704000	1	-0.21921	0.52126	-0.499435	0.503008	0.143306	0.0162972	0.947402	0.987041	0.667542	40-138_2_0_0.16563	0.5222	0.171895	0.1256	-1.3424	0.9396	-0.2559	0.3499	1.3406	0.3346	0.0489504	PD|Peaks	P10645	[CHGA]	[K].hSGFEDELSEVL.[E]	[K].HSGFEDELSEVL.[E]	HSGFEDELSEVL	12	Chromogranin-A (CgA) (Pituitary secretory protein I) (SP-I) [Cleaved into: Vasostatin-1 (Vasostatin I); Vasostatin-2 (Vasostatin II); EA-92; ES-43; Pancreastatin; SS-18; WA-8; WE-14; LF-19; Catestatin (SL21); AL-11; GV-19; GR-44; ER-37; GE-25; Serpinin-RRG; Serpinin; p-Glu serpinin precursor]
40-138_2_0_0.18604	19149	8.95349	565000	1	-0.153048	0.269247	-0.228789	0.527903	0.292367	0.100343	0.951267	0.987041	0.728508	40-138_2_0_0.18604	-0.3798	-0.634105	-1.1471	-0.7424	-0.1849	-0.8779	-0.7911	0.2616	-0.1002	-0.67565	PD|Peaks	P10645	[CHGA]	[L].aVDGAGkPGAEEAQDPEGkGEQEHSQQ.[K]	[L].AVDGAGKPGAEEAQDPEGKGEQEHSQQ.[K]	AVDGAGKPGAEEAQDPEGKGEQEHSQQ	27	Chromogranin-A (CgA) (Pituitary secretory protein I) (SP-I) [Cleaved into: Vasostatin-1 (Vasostatin I); Vasostatin-2 (Vasostatin II); EA-92; ES-43; Pancreastatin; SS-18; WA-8; WE-14; LF-19; Catestatin (SL21); AL-11; GV-19; GR-44; ER-37; GE-25; Serpinin-RRG; Serpinin; p-Glu serpinin precursor]
40-138_2_0_0.12832	25845;26845	45.3895	1690000	2	0.0786593	0.0905327	-0.0747033	0.529776	0.484478	0.275456	0.951267	0.987041	0.79917	40-138_2_0_0.12832	0.1126	0.110495	0.00290042	-0.0493996	0.0776004	-0.1359	-0.1821	0.1396	0.2566	-0.17165	PD|Peaks	P10645	[CHGA]	[K].hSGFEDELS.[E]	[K].HSGFEDELS.[E]	HSGFEDELS	9	Chromogranin-A (CgA) (Pituitary secretory protein I) (SP-I) [Cleaved into: Vasostatin-1 (Vasostatin I); Vasostatin-2 (Vasostatin II); EA-92; ES-43; Pancreastatin; SS-18; WA-8; WE-14; LF-19; Catestatin (SL21); AL-11; GV-19; GR-44; ER-37; GE-25; Serpinin-RRG; Serpinin; p-Glu serpinin precursor]
40-138_2_0_0.15587	35312;35688	21.4623	1940000	2	-0.176811	0.145482	-0.128948	0.530969	0.615671	0.396746	0.951267	0.987041	0.843469	40-138_2_0_0.15587	0.2922	-0.504105	-0.5621	-0.8424	0.5246	-0.0943996	-0.2151	0.0726004	0.2536	-0.14565	PD|Peaks	P10645	[CHGA]	[R].lEGQEEEEDNRDSSMkLSFRA.[R]	[R].LEGQEEEEDNRDSSMKLSFRA.[R]	LEGQEEEEDNRDSSMKLSFRA	21	Chromogranin-A (CgA) (Pituitary secretory protein I) (SP-I) [Cleaved into: Vasostatin-1 (Vasostatin I); Vasostatin-2 (Vasostatin II); EA-92; ES-43; Pancreastatin; SS-18; WA-8; WE-14; LF-19; Catestatin (SL21); AL-11; GV-19; GR-44; ER-37; GE-25; Serpinin-RRG; Serpinin; p-Glu serpinin precursor]
40-138_2_0_0.18866	30809;30866	0.673014	3320000	2	-0.113411	0.0367808	-0.206383	0.544163	0.847211	0.0613831	0.952203	0.993481	0.699294	40-138_2_0_0.18866	0.161	-0.319105	-0.2141	-0.3954	0.4306	-0.3769	0.000720419	0.4796	0.1766	0.0761504	PD	P10645	[CHGA]	[L].eGQEEEEDNRDSSmkLSF.[R]	[L].EGQEEEEDNRDSSMKLSF.[R]	EGQEEEEDNRDSSMKLSF	18	Chromogranin-A (CgA) (Pituitary secretory protein I) (SP-I) [Cleaved into: Vasostatin-1 (Vasostatin I); Vasostatin-2 (Vasostatin II); EA-92; ES-43; Pancreastatin; SS-18; WA-8; WE-14; LF-19; Catestatin (SL21); AL-11; GV-19; GR-44; ER-37; GE-25; Serpinin-RRG; Serpinin; p-Glu serpinin precursor]
40-138_2_0_0.19705	53679;56820;57157	13.9939	458000	3	-0.125893	-0.0395317	-0.157894	0.547191	0.85312	0.176742	0.952952	0.993481	0.763461	40-138_2_0_0.19705	-0.4578	-0.159105	0.0173004	-0.4384	0.4406	-0.2229	-0.1531	0.4416	0.2476	-0.18465	PD	P10645	[CHGA]	[K].hSGFEDELSEVLENQSSQAELkEAVEEPSSkDVm.[E]	[K].HSGFEDELSEVLENQSSQAELKEAVEEPSSKDVM.[E]	HSGFEDELSEVLENQSSQAELKEAVEEPSSKDVM	34	Chromogranin-A (CgA) (Pituitary secretory protein I) (SP-I) [Cleaved into: Vasostatin-1 (Vasostatin I); Vasostatin-2 (Vasostatin II); EA-92; ES-43; Pancreastatin; SS-18; WA-8; WE-14; LF-19; Catestatin (SL21); AL-11; GV-19; GR-44; ER-37; GE-25; Serpinin-RRG; Serpinin; p-Glu serpinin precursor]
40-138_2_0_0.17237	9754;17621;23299;23509;26214;26241;26372;34213;36191;36516;38816;47265;47337;47601;50037;52351;58217;58613;62394; 5783;28606;28846;44337;53788	25.7673	369000	24	-0.0837084	0.0740552	-0.119478	0.547281	0.604649	0.130007	0.952952	0.987041	0.741772	40-138_2_0_0.17237	0.2262	-0.0686046	-0.1351	-0.2384	0.2666	-0.0778996	0.0582004	0.2476	0.3346	-0.0202496	PD|Peaks	P10645	[CHGA]	[E].gQEEEEDNRDSSMkLSF.[R]	[E].GQEEEEDNRDSSMKLSF.[R]	GQEEEEDNRDSSMKLSF	17	Chromogranin-A (CgA) (Pituitary secretory protein I) (SP-I) [Cleaved into: Vasostatin-1 (Vasostatin I); Vasostatin-2 (Vasostatin II); EA-92; ES-43; Pancreastatin; SS-18; WA-8; WE-14; LF-19; Catestatin (SL21); AL-11; GV-19; GR-44; ER-37; GE-25; Serpinin-RRG; Serpinin; p-Glu serpinin precursor]
40-138_2_0_0.20266	58877;59387	24.0093	170000	2	-0.166252	0.126222	-0.401239	0.553746	0.661361	0.0222961	0.953692	0.987077	0.670859	40-138_2_0_0.20266	-0.3798	-0.0609046	-0.2621	-1.0424	0.6186	-0.6669	-0.0777996	0.6456	0.5076	-0.45865	PD	P10645	[CHGA]	[K].hSGFEDELSEVLENQSSQAELkEAVEEPSSkDVME.[K]	[K].HSGFEDELSEVLENQSSQAELKEAVEEPSSKDVME.[K]	HSGFEDELSEVLENQSSQAELKEAVEEPSSKDVME	35	Chromogranin-A (CgA) (Pituitary secretory protein I) (SP-I) [Cleaved into: Vasostatin-1 (Vasostatin I); Vasostatin-2 (Vasostatin II); EA-92; ES-43; Pancreastatin; SS-18; WA-8; WE-14; LF-19; Catestatin (SL21); AL-11; GV-19; GR-44; ER-37; GE-25; Serpinin-RRG; Serpinin; p-Glu serpinin precursor]
40-138_2_0_0.18524	23483	6.13055	1180000	1	-0.150981	0.260598	-0.0514629	0.564916	0.343972	0.711541	0.954951	0.987041	0.938194	40-138_2_0_0.18524	0.0642004	-0.192105	-0.4441	-0.9724	0.4776	0.2031	-0.2371	-0.0263996	0.0356004	-0.25565	PD	P10645	[CHGA]	[R].lEGQEEEEDNRDSSmkLS.[F]	[R].LEGQEEEEDNRDSSMKLS.[F]	LEGQEEEEDNRDSSMKLS	18	Chromogranin-A (CgA) (Pituitary secretory protein I) (SP-I) [Cleaved into: Vasostatin-1 (Vasostatin I); Vasostatin-2 (Vasostatin II); EA-92; ES-43; Pancreastatin; SS-18; WA-8; WE-14; LF-19; Catestatin (SL21); AL-11; GV-19; GR-44; ER-37; GE-25; Serpinin-RRG; Serpinin; p-Glu serpinin precursor]
40-138_2_0_0.18398	29728	6.46224	7560000	1	-0.139532	0.240812	-0.129591	0.567617	0.347264	0.329376	0.956324	0.987041	0.820379	40-138_2_0_0.18398	0.0558004	-0.254105	-0.5521	-0.8624	0.4726	-0.0597996	-0.2311	0.1396	0.0916004	-0.30365	PD|Peaks	P10645	[CHGA]	[R].lEGQEEEEDNRDSSMkLS.[F]	[R].LEGQEEEEDNRDSSMKLS.[F]	LEGQEEEEDNRDSSMKLS	18	Chromogranin-A (CgA) (Pituitary secretory protein I) (SP-I) [Cleaved into: Vasostatin-1 (Vasostatin I); Vasostatin-2 (Vasostatin II); EA-92; ES-43; Pancreastatin; SS-18; WA-8; WE-14; LF-19; Catestatin (SL21); AL-11; GV-19; GR-44; ER-37; GE-25; Serpinin-RRG; Serpinin; p-Glu serpinin precursor]
40-138_2_0_0.22573	7884;15201;17702;21001;21569;23245;24130;26188;26268;26741;26977;27056;27082;27211;27505;27825;27878;29308;30196;31054;31879;31904;33452;34006;35792;36117;36516;36541;37434;37508;38766;43156;43204;44092;44116;46052;47529;48032;48056;48223;48367;51518;51972;52135;52183;52422;54977;55049;55703;56591;56614;56707;57383;57558;57834;57879;58525;59755;60346;65724;65748;66060;66963;66996;67258;68818;7008…	0	358000	79	-0.07495	-0.0333488	-0.107683	0.568877	0.804307	0.147098	0.956445	0.993444	0.750783	40-138_2_0_0.22573	-0.1398	0.00679542	-0.2431	0.0326004	0.1566	-0.2449	0.0780004	0.2456	0.2366	-0.0616496	PD|Peaks	P10645	[CHGA]	[K].hSGFEDELSEVLENQSSQAELkEAVEEPSSkDV.[M]	[K].HSGFEDELSEVLENQSSQAELKEAVEEPSSKDV.[M]	HSGFEDELSEVLENQSSQAELKEAVEEPSSKDV	33	Chromogranin-A (CgA) (Pituitary secretory protein I) (SP-I) [Cleaved into: Vasostatin-1 (Vasostatin I); Vasostatin-2 (Vasostatin II); EA-92; ES-43; Pancreastatin; SS-18; WA-8; WE-14; LF-19; Catestatin (SL21); AL-11; GV-19; GR-44; ER-37; GE-25; Serpinin-RRG; Serpinin; p-Glu serpinin precursor]
40-138_2_0_0.22356	28368;28575;32703;33294;33400;34676;34701;35214;35367;39133;39843;41311;41640;44795;46100;46648;46696;48080;48199;48553;48697;50347;55314;55513;56230;57157;57494;58106;58367;59669;60854;61566;61582;64200;64263;68590;69249;69287;74511; 8163;72674;72943;74167;74219	0	357000	45	-0.0883943	0.196782	-0.116648	0.582143	0.250027	0.192855	0.957505	0.987041	0.768083	40-138_2_0_0.22356	0.2012	-0.0981046	-0.1901	-0.4364	0.1406	-0.1029	-0.2371	0.2856	0.2896	-0.10475	PD|Peaks	P10645	[CHGA]	[K].hSGFEDELSEVLENQSSQAELkEAVEEPSSkD.[V]	[K].HSGFEDELSEVLENQSSQAELKEAVEEPSSKD.[V]	HSGFEDELSEVLENQSSQAELKEAVEEPSSKD	32	Chromogranin-A (CgA) (Pituitary secretory protein I) (SP-I) [Cleaved into: Vasostatin-1 (Vasostatin I); Vasostatin-2 (Vasostatin II); EA-92; ES-43; Pancreastatin; SS-18; WA-8; WE-14; LF-19; Catestatin (SL21); AL-11; GV-19; GR-44; ER-37; GE-25; Serpinin-RRG; Serpinin; p-Glu serpinin precursor]
40-138_2_0_0.15650	30836	1.87871	10500000	1	-0.165093	0.0213517	-0.0248554	0.585806	0.94503	0.87681	0.957505	0.996633	0.977821	40-138_2_0_0.15650	0.5272	-0.317105	0.00760042	-0.3854	1.0796	0.5371	0.1169	0.3516	0.4396	0.30735	PD	P10645	[CHGA]	[R].lEGQEEEEDNRDSSmkLSFRA.[R]	[R].LEGQEEEEDNRDSSMKLSFRA.[R]	LEGQEEEEDNRDSSMKLSFRA	21	Chromogranin-A (CgA) (Pituitary secretory protein I) (SP-I) [Cleaved into: Vasostatin-1 (Vasostatin I); Vasostatin-2 (Vasostatin II); EA-92; ES-43; Pancreastatin; SS-18; WA-8; WE-14; LF-19; Catestatin (SL21); AL-11; GV-19; GR-44; ER-37; GE-25; Serpinin-RRG; Serpinin; p-Glu serpinin precursor]
40-138_2_0_0.12362	10796	26.47	694000	1	0.0852973	0.204856	-0.072205	0.595914	0.233468	0.406303	0.960166	0.987041	0.846466	40-138_2_0_0.12362	0.0848074	0.185895	-0.0880996	0.1646	0.1586	-0.1309	-0.2921	0.5506	0.0106004	-0.0147596	Peaks	P10645	[CHGA]	Q.K(+229.16)EEEEEMA.V	Q.K(+229.16)EEEEEMA.V	KEEEEEMA	8	Chromogranin-A (CgA) (Pituitary secretory protein I) (SP-I) [Cleaved into: Vasostatin-1 (Vasostatin I); Vasostatin-2 (Vasostatin II); EA-92; ES-43; Pancreastatin; SS-18; WA-8; WE-14; LF-19; Catestatin (SL21); AL-11; GV-19; GR-44; ER-37; GE-25; Serpinin-RRG; Serpinin; p-Glu serpinin precursor]
40-138_2_0_0.19844	12932;23000;23431;23459;27878;27904;28917;29626;31879;32296;32912;33375;33452;33764;34241;34295;34914;35239;35792;41504;42747;49079;49438;49750;52732;51234;68728;68982;67990;68240	17.2176	553000	30	-0.0868459	0.325787	-0.206064	0.608691	0.0871426	0.0439632	0.961992	0.987041	0.683733	40-138_2_0_0.19844	-0.0487996	0.224895	-0.2691	-0.2214	0.2256	-0.1289	-0.0622996	0.7366	0.2606	-0.33465	PD	P10645	[CHGA]	[S].eVLENQSSQAELkEAVEEPSSkDVmE.[K]	[S].EVLENQSSQAELKEAVEEPSSKDVME.[K]	EVLENQSSQAELKEAVEEPSSKDVME	26	Chromogranin-A (CgA) (Pituitary secretory protein I) (SP-I) [Cleaved into: Vasostatin-1 (Vasostatin I); Vasostatin-2 (Vasostatin II); EA-92; ES-43; Pancreastatin; SS-18; WA-8; WE-14; LF-19; Catestatin (SL21); AL-11; GV-19; GR-44; ER-37; GE-25; Serpinin-RRG; Serpinin; p-Glu serpinin precursor]
40-138_2_0_0.14438	31134;38225;38374	33.3113	1190000	3	-0.0891244	0.0779987	-0.00234523	0.619221	0.672614	0.980304	0.964652	0.987481	0.996799	40-138_2_0_0.14438	0.1565	-0.0991046	-0.0660996	-0.4514	0.3236	0.1291	-0.2411	0.0686004	0.1946	0.15935	PD	P10645	[CHGA]	[R].lEGQEEEEDNRDSSmkLSF.[R]	[R].LEGQEEEEDNRDSSMKLSF.[R]	LEGQEEEEDNRDSSMKLSF	19	Chromogranin-A (CgA) (Pituitary secretory protein I) (SP-I) [Cleaved into: Vasostatin-1 (Vasostatin I); Vasostatin-2 (Vasostatin II); EA-92; ES-43; Pancreastatin; SS-18; WA-8; WE-14; LF-19; Catestatin (SL21); AL-11; GV-19; GR-44; ER-37; GE-25; Serpinin-RRG; Serpinin; p-Glu serpinin precursor]
40-138_2_0_0.17421	30383;32865	51.4859	812000	5	-0.0835125	0.0718699	-0.0296061	0.628902	0.686134	0.747236	0.964652	0.988052	0.948611	40-138_2_0_0.17421	0.0352004	-0.224105	-0.1881	-0.3474	0.4066	0.1941	0.0142004	0.0656004	0.0236004	-0.17965	PD|Peaks	P10645	[CHGA]	[R].lEGQEEEEDNRDSSMkL.[S]	[R].LEGQEEEEDNRDSSMKL.[S]	LEGQEEEEDNRDSSMKL	17	Chromogranin-A (CgA) (Pituitary secretory protein I) (SP-I) [Cleaved into: Vasostatin-1 (Vasostatin I); Vasostatin-2 (Vasostatin II); EA-92; ES-43; Pancreastatin; SS-18; WA-8; WE-14; LF-19; Catestatin (SL21); AL-11; GV-19; GR-44; ER-37; GE-25; Serpinin-RRG; Serpinin; p-Glu serpinin precursor]
40-138_2_0_0.13970	18625	20.8169	1310000	1	-0.126055	0.15708	-0.191586	0.636675	0.569424	0.198453	0.964652	0.987041	0.771852	40-138_2_0_0.13970	-0.3628	-0.405105	-0.6321	-0.7924	0.3016	-0.5939	-0.7191	0.3846	0.1026	-0.31765	Peaks	P10645	[CHGA]	R.G(+229.16)YPEEK(+229.16)K(+229.16)EEEG.S	R.G(+229.16)YPEEK(+229.16)K(+229.16)EEEG.S	GYPEEKKEEEG	11	Chromogranin-A (CgA) (Pituitary secretory protein I) (SP-I) [Cleaved into: Vasostatin-1 (Vasostatin I); Vasostatin-2 (Vasostatin II); EA-92; ES-43; Pancreastatin; SS-18; WA-8; WE-14; LF-19; Catestatin (SL21); AL-11; GV-19; GR-44; ER-37; GE-25; Serpinin-RRG; Serpinin; p-Glu serpinin precursor]
40-138_2_0_0.11161	30091	9.03476	1810000	8	-0.0687155	0.05311	-0.0212854	0.64595	0.729922	0.788876	0.966531	0.989526	0.957545	40-138_2_0_0.11161	-0.2068	0.0989954	-0.1951	-0.0823996	0.2936	0.00333042	-0.1201	0.2856	0.0196004	0.0764504	PD|Peaks	P10645	[CHGA]	[K].hSGFEDEL.[S]	[K].HSGFEDEL.[S]	HSGFEDEL	8	Chromogranin-A (CgA) (Pituitary secretory protein I) (SP-I) [Cleaved into: Vasostatin-1 (Vasostatin I); Vasostatin-2 (Vasostatin II); EA-92; ES-43; Pancreastatin; SS-18; WA-8; WE-14; LF-19; Catestatin (SL21); AL-11; GV-19; GR-44; ER-37; GE-25; Serpinin-RRG; Serpinin; p-Glu serpinin precursor]
40-138_2_0_0.12882	28917	47.8662	573000	1	0.123409	-0.09211	0.0238928	0.653649	0.744684	0.870013	0.966531	0.990085	0.976433	40-138_2_0_0.12882	0.0725004	0.344895	0.0639004	-0.0893996	0.8126	-0.0675996	-0.5621	0.1576	0.5546	0.49035	PD|Peaks	P10645	[CHGA]	[Q].eEEEDNRDSSMkLSFRA.[R]	[Q].EEEEDNRDSSMKLSFRA.[R]	EEEEDNRDSSMKLSFRA	17	Chromogranin-A (CgA) (Pituitary secretory protein I) (SP-I) [Cleaved into: Vasostatin-1 (Vasostatin I); Vasostatin-2 (Vasostatin II); EA-92; ES-43; Pancreastatin; SS-18; WA-8; WE-14; LF-19; Catestatin (SL21); AL-11; GV-19; GR-44; ER-37; GE-25; Serpinin-RRG; Serpinin; p-Glu serpinin precursor]
40-138_2_0_0.14552	55791	14.0176	221000	1	0.142993	0.0870278	-0.115703	0.667081	0.798901	0.517367	0.966742	0.993304	0.884246	40-138_2_0_0.14552	-0.9658	0.398895	-0.7191	-0.197246	0.5076	-0.4629	-0.3551	0.1156	-0.17586	-0.74165	PD|Peaks	P10645	[CHGA]	[K].hSGFEDELSEVLENQS.[S]	[K].HSGFEDELSEVLENQS.[S]	HSGFEDELSEVLENQS	16	Chromogranin-A (CgA) (Pituitary secretory protein I) (SP-I) [Cleaved into: Vasostatin-1 (Vasostatin I); Vasostatin-2 (Vasostatin II); EA-92; ES-43; Pancreastatin; SS-18; WA-8; WE-14; LF-19; Catestatin (SL21); AL-11; GV-19; GR-44; ER-37; GE-25; Serpinin-RRG; Serpinin; p-Glu serpinin precursor]
40-138_2_0_0.17404	40901	32.239	604000	1	0.0584635	-0.308807	0.0473365	0.692226	0.0671461	0.550651	0.972374	0.987041	0.894386	40-138_2_0_0.17404	-0.0407996	-0.184105	0.1185	0.3622	0.1696	-0.2019	-0.2541	-0.0677996	0.3316	0.29635	PD|Peaks	P10645	[CHGA]	[S].sREDSLEAGLPLQ.[V]	[S].SREDSLEAGLPLQ.[V]	SREDSLEAGLPLQ	13	Chromogranin-A (CgA) (Pituitary secretory protein I) (SP-I) [Cleaved into: Vasostatin-1 (Vasostatin I); Vasostatin-2 (Vasostatin II); EA-92; ES-43; Pancreastatin; SS-18; WA-8; WE-14; LF-19; Catestatin (SL21); AL-11; GV-19; GR-44; ER-37; GE-25; Serpinin-RRG; Serpinin; p-Glu serpinin precursor]
40-138_2_0_0.10034	9579	26.611	3060000	1	-0.0678772	-0.0663418	-0.0456045	0.70051	0.715375	0.629166	0.973669	0.989526	0.917537	40-138_2_0_0.10034	-0.1508	-0.209105	-0.2011	-0.0423996	0.1116	-0.2329	-0.3971	0.1536	0.4026	-0.0507496	Peaks	P10645	[CHGA]	L.K(+229.16)EAVEEPS.S	L.K(+229.16)EAVEEPS.S	KEAVEEPS	8	Chromogranin-A (CgA) (Pituitary secretory protein I) (SP-I) [Cleaved into: Vasostatin-1 (Vasostatin I); Vasostatin-2 (Vasostatin II); EA-92; ES-43; Pancreastatin; SS-18; WA-8; WE-14; LF-19; Catestatin (SL21); AL-11; GV-19; GR-44; ER-37; GE-25; Serpinin-RRG; Serpinin; p-Glu serpinin precursor]
40-138_2_0_0.19692	22366;27158;28733;30091;38471;39670;43180;43468;43732;43876;44068;44356;45153;47505;48271;48533;48865;49055;49103;49558;54155;19093;22102;22222;49141;49188;57141;57577;57912;58663;74625	12.5002	309000	31	-0.0556255	0.0748958	-0.0957739	0.706815	0.624471	0.242874	0.975029	0.987041	0.787262	40-138_2_0_0.19692	0.1567	-0.0349046	-0.0490996	0.0156004	0.2296	-0.1239	-0.1191	0.5006	0.2426	0.15435	PD	P10645	[CHGA]	[R].lEGQEEEEDNRDSSMkLSF.[R]	[R].LEGQEEEEDNRDSSMKLSF.[R]	LEGQEEEEDNRDSSMKLSF	19	Chromogranin-A (CgA) (Pituitary secretory protein I) (SP-I) [Cleaved into: Vasostatin-1 (Vasostatin I); Vasostatin-2 (Vasostatin II); EA-92; ES-43; Pancreastatin; SS-18; WA-8; WE-14; LF-19; Catestatin (SL21); AL-11; GV-19; GR-44; ER-37; GE-25; Serpinin-RRG; Serpinin; p-Glu serpinin precursor]
40-138_2_0_0.15047	29046	3.97047	25400000	1	-0.143619	0.199853	-0.236554	0.719	0.628493	0.282249	0.975029	0.987041	0.801866	40-138_2_0_0.15047	0.4552	-0.743105	-0.4641	-1.1324	0.8726	-0.3739	-0.5171	0.5036	0.1746	0.0636504	PD|Peaks	P10645	[CHGA]	[L].eGQEEEEDNRDSSMkLSFRA.[R]	[L].EGQEEEEDNRDSSMKLSFRA.[R]	EGQEEEEDNRDSSMKLSFRA	20	Chromogranin-A (CgA) (Pituitary secretory protein I) (SP-I) [Cleaved into: Vasostatin-1 (Vasostatin I); Vasostatin-2 (Vasostatin II); EA-92; ES-43; Pancreastatin; SS-18; WA-8; WE-14; LF-19; Catestatin (SL21); AL-11; GV-19; GR-44; ER-37; GE-25; Serpinin-RRG; Serpinin; p-Glu serpinin precursor]
40-138_2_0_0.18720	37187;37483;39035	15.2461	2070000	3	-0.0711749	0.0366306	-0.18128	0.72145	0.858393	0.114412	0.975029	0.993481	0.733952	40-138_2_0_0.18720	-0.1008	-0.363105	-0.2191	-0.6004	0.3486	-0.4799	-0.3081	0.3376	0.0406004	-0.0583496	PD	P10645	[CHGA]	[L].eGQEEEEDNRDSSMkLSF.[R]	[L].EGQEEEEDNRDSSMKLSF.[R]	EGQEEEEDNRDSSMKLSF	18	Chromogranin-A (CgA) (Pituitary secretory protein I) (SP-I) [Cleaved into: Vasostatin-1 (Vasostatin I); Vasostatin-2 (Vasostatin II); EA-92; ES-43; Pancreastatin; SS-18; WA-8; WE-14; LF-19; Catestatin (SL21); AL-11; GV-19; GR-44; ER-37; GE-25; Serpinin-RRG; Serpinin; p-Glu serpinin precursor]
40-138_2_0_0.18792	62029	6.30556	292000	1	0.0874105	0.303361	-0.270017	0.723196	0.250912	0.0648808	0.975029	0.987041	0.700559	40-138_2_0_0.18792	-0.1778	0.464895	-0.0680996	-0.3874	0.7666	-0.2339	0.0405004	0.8466	0.00560042	-0.33265	PD	P10645	[CHGA]	[G].fEDELSEVLENQSSQAELkEAVEEPSSkDVmE.[K]	[G].FEDELSEVLENQSSQAELKEAVEEPSSKDVME.[K]	FEDELSEVLENQSSQAELKEAVEEPSSKDVME	32	Chromogranin-A (CgA) (Pituitary secretory protein I) (SP-I) [Cleaved into: Vasostatin-1 (Vasostatin I); Vasostatin-2 (Vasostatin II); EA-92; ES-43; Pancreastatin; SS-18; WA-8; WE-14; LF-19; Catestatin (SL21); AL-11; GV-19; GR-44; ER-37; GE-25; Serpinin-RRG; Serpinin; p-Glu serpinin precursor]
40-138_2_0_0.17523	30040	16.2396	1210000	1	0.0750302	-0.0840399	-0.0810111	0.724854	0.702481	0.481512	0.975029	0.989028	0.872647	40-138_2_0_0.17523	0.3002	-0.417105	-0.3511	0.0156004	0.4476	-0.3949	-0.2321	0.1166	0.0736004	0.10635	PD	P10645	[CHGA]	[E].gQEEEEDNRDSSmkLSF.[R]	[E].GQEEEEDNRDSSMKLSF.[R]	GQEEEEDNRDSSMKLSF	17	Chromogranin-A (CgA) (Pituitary secretory protein I) (SP-I) [Cleaved into: Vasostatin-1 (Vasostatin I); Vasostatin-2 (Vasostatin II); EA-92; ES-43; Pancreastatin; SS-18; WA-8; WE-14; LF-19; Catestatin (SL21); AL-11; GV-19; GR-44; ER-37; GE-25; Serpinin-RRG; Serpinin; p-Glu serpinin precursor]
40-138_2_0_0.1109	6662	28.1248	521000	1	-0.04245	-0.0923262	0.0233428	0.738764	0.486956	0.731211	0.976331	0.987041	0.945123	40-138_2_0_0.1109	-0.2438	-0.0668046	-0.2071	0.1546	0.1516	0.00453042	-0.0608996	0.0116004	0.1006	-0.0693496	Peaks	P10645	[CHGA]	E.K(+229.16)VAHQLQAL.R	E.K(+229.16)VAHQLQAL.R	KVAHQLQAL	9	Chromogranin-A (CgA) (Pituitary secretory protein I) (SP-I) [Cleaved into: Vasostatin-1 (Vasostatin I); Vasostatin-2 (Vasostatin II); EA-92; ES-43; Pancreastatin; SS-18; WA-8; WE-14; LF-19; Catestatin (SL21); AL-11; GV-19; GR-44; ER-37; GE-25; Serpinin-RRG; Serpinin; p-Glu serpinin precursor]
40-138_2_0_0.12214	13505	7.99415	595000	1	-0.0625396	-0.0185644	-0.173223	0.744028	0.924905	0.115866	0.977375	0.993842	0.736094	40-138_2_0_0.12214	-0.0717996	-0.131105	-0.3721	-0.0203996	0.5216	-0.3189	0.0321004	0.4586	0.2936	-0.12065	Peaks	P10645	[CHGA]	R.G(+229.16)YPEEK(+229.16)K(+229.16)EEEGSANRRPEDQ.E	R.G(+229.16)YPEEK(+229.16)K(+229.16)EEEGSANRRPEDQ.E	GYPEEKKEEEGSANRRPEDQ	20	Chromogranin-A (CgA) (Pituitary secretory protein I) (SP-I) [Cleaved into: Vasostatin-1 (Vasostatin I); Vasostatin-2 (Vasostatin II); EA-92; ES-43; Pancreastatin; SS-18; WA-8; WE-14; LF-19; Catestatin (SL21); AL-11; GV-19; GR-44; ER-37; GE-25; Serpinin-RRG; Serpinin; p-Glu serpinin precursor]
40-138_2_0_0.18777	40513	30.6026	1050000	1	-0.0477077	-0.0257847	-0.0697373	0.750196	0.867203	0.392519	0.977635	0.993481	0.841729	40-138_2_0_0.18777	-0.1548	-0.0801046	0.3039	-0.3044	-0.2954	-0.2529	-0.0420996	0.0626004	-0.0783996	0.0611504	PD|Peaks	P10645	[CHGA]	[P].sSREDSLEAGLPLQ.[V]	[P].SSREDSLEAGLPLQ.[V]	SSREDSLEAGLPLQ	14	Chromogranin-A (CgA) (Pituitary secretory protein I) (SP-I) [Cleaved into: Vasostatin-1 (Vasostatin I); Vasostatin-2 (Vasostatin II); EA-92; ES-43; Pancreastatin; SS-18; WA-8; WE-14; LF-19; Catestatin (SL21); AL-11; GV-19; GR-44; ER-37; GE-25; Serpinin-RRG; Serpinin; p-Glu serpinin precursor]
40-138_2_0_0.22567	64263;64321	9.80179	250000	2	0.0785872	-0.0905642	-0.404665	0.785012	0.760657	0.0249663	0.983829	0.991404	0.670859	40-138_2_0_0.22567	-0.5298	-0.416105	-0.0190996	-0.5944	0.3496	-1.2289	-0.6161	0.6346	0.3956	-0.54065	PD|Peaks	P10645	[CHGA]	[G].fEDELSEVLENQSSQAELkEAVEEPSSkDVME.[K]	[G].FEDELSEVLENQSSQAELKEAVEEPSSKDVME.[K]	FEDELSEVLENQSSQAELKEAVEEPSSKDVME	32	Chromogranin-A (CgA) (Pituitary secretory protein I) (SP-I) [Cleaved into: Vasostatin-1 (Vasostatin I); Vasostatin-2 (Vasostatin II); EA-92; ES-43; Pancreastatin; SS-18; WA-8; WE-14; LF-19; Catestatin (SL21); AL-11; GV-19; GR-44; ER-37; GE-25; Serpinin-RRG; Serpinin; p-Glu serpinin precursor]
40-138_2_0_0.15907	33210	46.5269	1620000	1	-0.0628258	0.101745	-0.127845	0.785214	0.66975	0.313007	0.983829	0.987266	0.81352	40-138_2_0_0.15907	0.3552	-0.313105	-0.1961	-0.0533996	0.5606	-0.0857996	-0.2261	0.6336	0.3446	0.0791504	Peaks	P10645	[CHGA]	L.E(+229.16)QEEERLSK(+229.16)EWEDS.K	L.E(+229.16)QEEERLSK(+229.16)EWEDS.K	EQEEERLSKEWEDS	14	Chromogranin-A (CgA) (Pituitary secretory protein I) (SP-I) [Cleaved into: Vasostatin-1 (Vasostatin I); Vasostatin-2 (Vasostatin II); EA-92; ES-43; Pancreastatin; SS-18; WA-8; WE-14; LF-19; Catestatin (SL21); AL-11; GV-19; GR-44; ER-37; GE-25; Serpinin-RRG; Serpinin; p-Glu serpinin precursor]
40-138_2_0_0.17391	55877	18.3931	401000	1	0.066288	0.222688	-0.0536657	0.812358	0.44681	0.719396	0.988856	0.987041	0.941543	40-138_2_0_0.17391	0.4182	-0.0891046	0.6799	-0.5584	0.4946	0.2871	-0.4191	0.5156	0.1056	0.15735	PD|Peaks	P10645	[CHGA]	[K].hSGFEDELSEVLENQSSQAE.[L]	[K].HSGFEDELSEVLENQSSQAE.[L]	HSGFEDELSEVLENQSSQAE	20	Chromogranin-A (CgA) (Pituitary secretory protein I) (SP-I) [Cleaved into: Vasostatin-1 (Vasostatin I); Vasostatin-2 (Vasostatin II); EA-92; ES-43; Pancreastatin; SS-18; WA-8; WE-14; LF-19; Catestatin (SL21); AL-11; GV-19; GR-44; ER-37; GE-25; Serpinin-RRG; Serpinin; p-Glu serpinin precursor]
40-138_2_0_0.12017	28005	0	949000	1	-0.0361973	-0.118114	0.00960808	0.814269	0.464044	0.906875	0.988969	0.987041	0.983785	40-138_2_0_0.12017	-0.2718	-0.000604581	0.0103004	-0.3754	0.2396	-0.0248996	-0.1261	-0.2274	0.1616	-0.00598959	PD|Peaks	P10645	[CHGA]	[L].fRGGkSGELEQEEERLS.[K]	[L].FRGGKSGELEQEEERLS.[K]	FRGGKSGELEQEEERLS	17	Chromogranin-A (CgA) (Pituitary secretory protein I) (SP-I) [Cleaved into: Vasostatin-1 (Vasostatin I); Vasostatin-2 (Vasostatin II); EA-92; ES-43; Pancreastatin; SS-18; WA-8; WE-14; LF-19; Catestatin (SL21); AL-11; GV-19; GR-44; ER-37; GE-25; Serpinin-RRG; Serpinin; p-Glu serpinin precursor]
40-138_2_0_0.19403	23326	15.7168	924000	1	-0.0766735	0.0814508	-0.295675	0.814507	0.809077	0.116251	0.988969	0.993444	0.737172	40-138_2_0_0.19403	0.0509004	0.0483954	-0.7101	-0.00839958	0.6926	-0.7269	-0.2441	0.8906	0.6456	0.0722504	PD	P10645	[CHGA]	[R].eDSkEAEkSGEATDGARPQALPEPmQESkAEGN.[N]	[R].EDSKEAEKSGEATDGARPQALPEPMQESKAEGN.[N]	EDSKEAEKSGEATDGARPQALPEPMQESKAEGN	33	Chromogranin-A (CgA) (Pituitary secretory protein I) (SP-I) [Cleaved into: Vasostatin-1 (Vasostatin I); Vasostatin-2 (Vasostatin II); EA-92; ES-43; Pancreastatin; SS-18; WA-8; WE-14; LF-19; Catestatin (SL21); AL-11; GV-19; GR-44; ER-37; GE-25; Serpinin-RRG; Serpinin; p-Glu serpinin precursor]
40-138_2_0_0.18361	49342	28.6085	275000	1	0.0457496	0.0166752	-0.2489	0.865193	0.952124	0.110103	0.992277	0.996633	0.730486	40-138_2_0_0.18361	-0.0777996	-0.712105	-0.7801	-0.6084	0.1946	-1.0789	-0.7561	0.1086	0.0786004	-0.41265	Peaks	P10645	[CHGA]	S.G(+229.16)ELEQEEERLSK(+229.16)EWEDS.K	S.G(+229.16)ELEQEEERLSK(+229.16)EWEDS.K	GELEQEEERLSKEWEDS	17	Chromogranin-A (CgA) (Pituitary secretory protein I) (SP-I) [Cleaved into: Vasostatin-1 (Vasostatin I); Vasostatin-2 (Vasostatin II); EA-92; ES-43; Pancreastatin; SS-18; WA-8; WE-14; LF-19; Catestatin (SL21); AL-11; GV-19; GR-44; ER-37; GE-25; Serpinin-RRG; Serpinin; p-Glu serpinin precursor]
40-138_2_0_0.18564	54881;58729	37.7782	1520000	2	0.039496	0.398041	-0.246825	0.878189	0.15911	0.0993743	0.993281	0.987041	0.727019	40-138_2_0_0.18564	-0.0617996	0.357895	-0.3781	-0.5484	0.3606	-0.2939	-0.4341	0.5376	0.5216	-0.64765	PD|Peaks	P10645	[CHGA]	[K].hSGFEDELSEVLE.[N]	[K].HSGFEDELSEVLE.[N]	HSGFEDELSEVLE	13	Chromogranin-A (CgA) (Pituitary secretory protein I) (SP-I) [Cleaved into: Vasostatin-1 (Vasostatin I); Vasostatin-2 (Vasostatin II); EA-92; ES-43; Pancreastatin; SS-18; WA-8; WE-14; LF-19; Catestatin (SL21); AL-11; GV-19; GR-44; ER-37; GE-25; Serpinin-RRG; Serpinin; p-Glu serpinin precursor]
40-138_2_0_0.14320	43276	5.13589	445000	1	0.0328062	0.0859827	0.0243884	0.880814	0.704262	0.83468	0.993349	0.989028	0.966565	40-138_2_0_0.14320	0.00330042	-0.200105	-0.5151	-0.4364	0.5426	0.00457042	-0.3911	-0.13966	-0.1539	-0.10455	PD|Peaks	P10645	[CHGA]	[R].lEGQEEEEDNRDSSMkLSF.[R]	[R].LEGQEEEEDNRDSSMKLSF.[R]	LEGQEEEEDNRDSSMKLSF	19	Chromogranin-A (CgA) (Pituitary secretory protein I) (SP-I) [Cleaved into: Vasostatin-1 (Vasostatin I); Vasostatin-2 (Vasostatin II); EA-92; ES-43; Pancreastatin; SS-18; WA-8; WE-14; LF-19; Catestatin (SL21); AL-11; GV-19; GR-44; ER-37; GE-25; Serpinin-RRG; Serpinin; p-Glu serpinin precursor]
40-138_2_0_0.13796	56321	4.56098	362000	1	-0.0643388	-0.0341956	-0.0375736	0.892683	0.944553	0.882659	0.994665	0.996529	0.97836	40-138_2_0_0.13796	0.9342	-0.472105	-0.00809958	0.5296	1.6996	0.3621	0.0802004	1.3506	0.0436004	1.19135	PD|Peaks	P10645	[CHGA]	[K].hSGFEDELSEVLENQ.[S]	[K].HSGFEDELSEVLENQ.[S]	HSGFEDELSEVLENQ	15	Chromogranin-A (CgA) (Pituitary secretory protein I) (SP-I) [Cleaved into: Vasostatin-1 (Vasostatin I); Vasostatin-2 (Vasostatin II); EA-92; ES-43; Pancreastatin; SS-18; WA-8; WE-14; LF-19; Catestatin (SL21); AL-11; GV-19; GR-44; ER-37; GE-25; Serpinin-RRG; Serpinin; p-Glu serpinin precursor]
40-138_2_0_0.23049	17871;25769;26715;28135;29258;33479;36117;38984;40248;40997;47601;47648;49894;50037;50395;50943;52708;57063;57494;59575;59896;60122;60170;63400;63441;64543;65944;66124;68172;76743; 4911;35565;35709;46373;46731;54406;59654;65949	6.4591	314000	38	0.0119954	0.10924	-0.0718902	0.920236	0.387516	0.278255	0.996127	0.987041	0.799995	40-138_2_0_0.23049	-0.0167996	-0.0981046	0.1412	-0.2194	-0.0626996	-0.0902996	-0.1721	0.2036	-0.0233996	-0.18965	PD|Peaks	P10645	[CHGA]	[K].hSGFEDELSEVLENQSSQAELkEAVEEPSSkDVME.[K]	[K].HSGFEDELSEVLENQSSQAELKEAVEEPSSKDVME.[K]	HSGFEDELSEVLENQSSQAELKEAVEEPSSKDVME	35	Chromogranin-A (CgA) (Pituitary secretory protein I) (SP-I) [Cleaved into: Vasostatin-1 (Vasostatin I); Vasostatin-2 (Vasostatin II); EA-92; ES-43; Pancreastatin; SS-18; WA-8; WE-14; LF-19; Catestatin (SL21); AL-11; GV-19; GR-44; ER-37; GE-25; Serpinin-RRG; Serpinin; p-Glu serpinin precursor]
40-138_2_0_0.18987	49414	5.4264	982000	1	0.0399638	0.405244	-0.120723	0.93355	0.421605	0.6392	0.996127	0.987041	0.919343	40-138_2_0_0.18987	0.3372	-0.169105	-0.8851	-1.6124	0.9196	-0.4689	-1.0211	0.00660042	-0.2418	0.18935	PD|Peaks	P10645	[CHGA]	[S].sREDSLEAGLPLQV.[R]	[S].SREDSLEAGLPLQV.[R]	SREDSLEAGLPLQV	14	Chromogranin-A (CgA) (Pituitary secretory protein I) (SP-I) [Cleaved into: Vasostatin-1 (Vasostatin I); Vasostatin-2 (Vasostatin II); EA-92; ES-43; Pancreastatin; SS-18; WA-8; WE-14; LF-19; Catestatin (SL21); AL-11; GV-19; GR-44; ER-37; GE-25; Serpinin-RRG; Serpinin; p-Glu serpinin precursor]
40-138_2_0_0.22802	64479;64496;64735	5.02888	138000	3	-0.0206594	-0.430137	-0.162818	0.950535	0.231123	0.371507	0.996471	0.987041	0.836251	40-138_2_0_0.22802	-1.1858	-0.247105	-0.2971	0.30216	0.6346	-0.6499	-0.1791	0.3776	0.3536	-0.49265	PD|Peaks	P10645	[CHGA]	[H].sGFEDELSEVLENQSSQAELkEAVEEPSSkDVME.[K]	[H].SGFEDELSEVLENQSSQAELKEAVEEPSSKDVME.[K]	SGFEDELSEVLENQSSQAELKEAVEEPSSKDVME	34	Chromogranin-A (CgA) (Pituitary secretory protein I) (SP-I) [Cleaved into: Vasostatin-1 (Vasostatin I); Vasostatin-2 (Vasostatin II); EA-92; ES-43; Pancreastatin; SS-18; WA-8; WE-14; LF-19; Catestatin (SL21); AL-11; GV-19; GR-44; ER-37; GE-25; Serpinin-RRG; Serpinin; p-Glu serpinin precursor]
40-138_2_0_0.11500	9370;10954;18436;19428	31.6662	457000	4	-0.00863548	0.169571	-0.132184	0.959191	0.343422	0.166934	0.996953	0.987041	0.760124	40-138_2_0_0.11500	-0.1358	0.0899954	0.0192004	-0.6154	0.2386	-0.1919	-0.1901	0.2746	-0.0423996	-0.12965	Peaks	P10645	[CHGA]	R.E(+229.16)DSK(+229.16)EAEK(+229.16)SG.E	R.E(+229.16)DSK(+229.16)EAEK(+229.16)SG.E	EDSKEAEKSG	10	Chromogranin-A (CgA) (Pituitary secretory protein I) (SP-I) [Cleaved into: Vasostatin-1 (Vasostatin I); Vasostatin-2 (Vasostatin II); EA-92; ES-43; Pancreastatin; SS-18; WA-8; WE-14; LF-19; Catestatin (SL21); AL-11; GV-19; GR-44; ER-37; GE-25; Serpinin-RRG; Serpinin; p-Glu serpinin precursor]
40-138_2_0_0.11716	20946;22109	34.8484	921000	2	-0.0035453	-0.053862	0.00437167	0.976076	0.660578	0.94477	0.997502	0.987077	0.989928	40-138_2_0_0.11716	-0.0617996	-0.0517046	0.2539	0.0216004	-0.0551996	0.0783004	-0.0221996	0.000600419	0.1506	-0.0854496	PD|Peaks	P10645	[CHGA]	[E].eEDNRDSSMkL.[S]	[E].EEDNRDSSMKL.[S]	EEDNRDSSMKL	11	Chromogranin-A (CgA) (Pituitary secretory protein I) (SP-I) [Cleaved into: Vasostatin-1 (Vasostatin I); Vasostatin-2 (Vasostatin II); EA-92; ES-43; Pancreastatin; SS-18; WA-8; WE-14; LF-19; Catestatin (SL21); AL-11; GV-19; GR-44; ER-37; GE-25; Serpinin-RRG; Serpinin; p-Glu serpinin precursor]
40-138_2_0_0.13592	37261	17.9532	1270000	1	0.00692122	0.136463	-0.0994289	0.976778	0.581467	0.441747	0.997502	0.987041	0.858611	40-138_2_0_0.13592	-0.00469958	-0.377105	-0.4811	-0.4614	0.1966	-0.5229	-0.7651	0.2676	-0.0553996	-0.0257496	PD|Peaks	P10645	[CHGA]	[L].eGQEEEEDNRDSSMkLSF.[R]	[L].EGQEEEEDNRDSSMKLSF.[R]	EGQEEEEDNRDSSMKLSF	18	Chromogranin-A (CgA) (Pituitary secretory protein I) (SP-I) [Cleaved into: Vasostatin-1 (Vasostatin I); Vasostatin-2 (Vasostatin II); EA-92; ES-43; Pancreastatin; SS-18; WA-8; WE-14; LF-19; Catestatin (SL21); AL-11; GV-19; GR-44; ER-37; GE-25; Serpinin-RRG; Serpinin; p-Glu serpinin precursor]
40-138_2_0_0.11156	49414	57.6058	223000	1	0.0124034	0.668726	0.0337554	0.97694	0.15609	0.882902	0.997502	0.987041	0.97843	40-138_2_0_0.11156	1.0652	0.551895	-0.9571	-0.8924	0.7976	0.2981	-0.2291	0.1336	-0.4674	0.74735	PD	P10645	[CHGA]	[S].sREDSLEAGLPLQV.[R]	[S].SREDSLEAGLPLQV.[R]	SREDSLEAGLPLQV	14	Chromogranin-A (CgA) (Pituitary secretory protein I) (SP-I) [Cleaved into: Vasostatin-1 (Vasostatin I); Vasostatin-2 (Vasostatin II); EA-92; ES-43; Pancreastatin; SS-18; WA-8; WE-14; LF-19; Catestatin (SL21); AL-11; GV-19; GR-44; ER-37; GE-25; Serpinin-RRG; Serpinin; p-Glu serpinin precursor]
40-138_2_0_0.17112	21083	0	1360000	1	0.00622535	0.213731	-0.32283	0.983749	0.503678	0.0738072	0.997837	0.987041	0.706389	40-138_2_0_0.17112	0.1674	-0.474105	-0.7421	-0.8624	0.6766	-0.7789	-0.4361	0.4406	0.0996004	-0.39365	PD|Peaks	P10645	[CHGA]	[L].eGQEEEEDNRDSSMkLS.[F]	[L].EGQEEEEDNRDSSMKLS.[F]	EGQEEEEDNRDSSMKLS	17	Chromogranin-A (CgA) (Pituitary secretory protein I) (SP-I) [Cleaved into: Vasostatin-1 (Vasostatin I); Vasostatin-2 (Vasostatin II); EA-92; ES-43; Pancreastatin; SS-18; WA-8; WE-14; LF-19; Catestatin (SL21); AL-11; GV-19; GR-44; ER-37; GE-25; Serpinin-RRG; Serpinin; p-Glu serpinin precursor]
40-138_2_0_0.14667	35449	43.1931	542000	1	0.00570398	-0.157939	-0.065251	0.986896	0.66117	0.725829	0.999036	0.987077	0.943435	40-138_2_0_0.14667	0.4572	0.225895	-0.0120996	-0.8424	0.8516	-0.1459	0.3289	-0.4154	0.2316	0.69235	Peaks	P10645	[CHGA]	M.D(+229.16)QLAK(+229.16)ELT.A	M.D(+229.16)QLAK(+229.16)ELT.A	DQLAKELT	8	Chromogranin-A (CgA) (Pituitary secretory protein I) (SP-I) [Cleaved into: Vasostatin-1 (Vasostatin I); Vasostatin-2 (Vasostatin II); EA-92; ES-43; Pancreastatin; SS-18; WA-8; WE-14; LF-19; Catestatin (SL21); AL-11; GV-19; GR-44; ER-37; GE-25; Serpinin-RRG; Serpinin; p-Glu serpinin precursor]
40-138_2_0_0.18360	9246	0	1270000	1	-0.632415	0.482738	-0.163113	0.00927637	0.036614	0.14222	0.931168	0.987041	0.750063	40-138_2_0_0.18360	0.3362	0.00679542	-0.8601	-0.8424	-0.1417	0.1571	0.2939	0.6426	0.3306	0.33635	PD|Peaks	P05060	[CHGB]	[E].skGQPRSQEESEEGEEDAT.[S]	[E].SKGQPRSQEESEEGEEDAT.[S]	SKGQPRSQEESEEGEEDAT	19	Secretogranin-1 (Chromogranin-B) (CgB) (Secretogranin I) (SgI) [Cleaved into: PE-11; GAWK peptide; CCB peptide]
40-138_2_0_0.21645	16127;16445;16470	11.8482	368000	3	-0.686752	0.223702	-0.0748097	0.011483	0.338815	0.529826	0.931168	0.987041	0.888983	40-138_2_0_0.21645	0.9042	0.0327754	-0.1491	-0.00439958	0.6476	1.0511	1.1589	1.0306	0.7946	0.87535	PD|Peaks	P05060	[CHGB]	[E].skGQPRSQEESEEGEEDATSEVD.[K]	[E].SKGQPRSQEESEEGEEDATSEVD.[K]	SKGQPRSQEESEEGEEDATSEVD	23	Secretogranin-1 (Chromogranin-B) (CgB) (Secretogranin I) (SgI) [Cleaved into: PE-11; GAWK peptide; CCB peptide]
40-138_2_0_0.15699	34460	42.7901	1340000	1	-0.504666	-0.246531	0.0539632	0.0225183	0.22214	0.59176	0.931168	0.987041	0.909771	40-138_2_0_0.15699	-0.0767996	-0.913105	-0.3601	-0.1074	0.0796004	0.2161	0.1579	0.1156	0.1876	0.43535	PD|Peaks	P05060	[CHGB]	[R].aYFMSDTREE.[K]	[R].AYFMSDTREE.[K]	AYFMSDTREE	10	Secretogranin-1 (Chromogranin-B) (CgB) (Secretogranin I) (SgI) [Cleaved into: PE-11; GAWK peptide; CCB peptide]
40-138_2_0_0.19181	21001	21.2608	639000	1	-1.00291	-0.093651	-0.259832	0.024504	0.810777	0.2199	0.931168	0.993444	0.779048	40-138_2_0_0.19181	-1.1858	0.179895	-1.2771	-0.9024	0.2676	-0.2149	0.6349	0.5406	1.1616	0.13335	PD|Peaks	P05060	[CHGB]	[H].eSSSRGEAGAPGEEDIQGPTkA.[D]	[H].ESSSRGEAGAPGEEDIQGPTKA.[D]	ESSSRGEAGAPGEEDIQGPTKA	22	Secretogranin-1 (Chromogranin-B) (CgB) (Secretogranin I) (SgI) [Cleaved into: PE-11; GAWK peptide; CCB peptide]
40-138_2_0_0.14559	22006	14.4809	95700	1	-0.469807	0.154366	0.0272984	0.0301415	0.430419	0.784033	0.931168	0.987041	0.957545	40-138_2_0_0.14559	0.1992	0.691895	-0.2361	-0.0493996	0.2186	0.7261	0.7259	0.3656	0.7036	0.63535	PD|Peaks	P05060	[CHGB]	[L].nYGEEGAPGkWQQQ.[G]	[L].NYGEEGAPGKWQQQ.[G]	NYGEEGAPGKWQQQ	14	Secretogranin-1 (Chromogranin-B) (CgB) (Secretogranin I) (SgI) [Cleaved into: PE-11; GAWK peptide; CCB peptide]
40-138_2_0_0.8876	4919	19.1038	239000	1	-0.320337	0.417808	-0.0253631	0.0333832	0.0115518	0.716131	0.931168	0.987041	0.94038	40-138_2_0_0.8876	0.0900704	0.414895	-0.4341	-0.3334	-0.2904	0.2981	0.0736004	0.3856	0.1736	0.13335	Peaks	P05060	[CHGB]	E.K(+229.16)WAEGGGHSRERADEPQ.W	E.K(+229.16)WAEGGGHSRERADEPQ.W	KWAEGGGHSRERADEPQ	17	Secretogranin-1 (Chromogranin-B) (CgB) (Secretogranin I) (SgI) [Cleaved into: PE-11; GAWK peptide; CCB peptide]
40-138_2_0_0.14645	12804; 4933	31.8636	874000	2	-0.33743	-0.0205569	-0.116356	0.04038	0.889858	0.154961	0.931168	0.993481	0.755884	40-138_2_0_0.14645	-0.2028	-0.280105	-0.2501	-0.4724	0.1456	-0.1529	0.0458004	0.3566	0.2496	0.19935	PD|Peaks	P05060	[CHGB]	[P].sDSQVSEEVkTRHSEkSQ.[R]	[P].SDSQVSEEVKTRHSEKSQ.[R]	SDSQVSEEVKTRHSEKSQ	18	Secretogranin-1 (Chromogranin-B) (CgB) (Secretogranin I) (SgI) [Cleaved into: PE-11; GAWK peptide; CCB peptide]
40-138_2_0_0.3479	40786;29868;30628;30857;19811;19915;28260;28772;34052	37.5116	64100	9	0.828733	0.17805	0.215318	0.0432127	0.633548	0.27936	0.931168	0.987041	0.800864	40-138_2_0_0.3479	-0.7658	-0.0197046	-0.5811	-0.2294	0.4846	-0.0790996	-0.7711	-1.1494	-1.9484	-1.43865	Peaks	P05060	[CHGB]	K.S(+229.16)SAPPIT.P	K.S(+229.16)SAPPIT.P	SSAPPIT	7	Secretogranin-1 (Chromogranin-B) (CgB) (Secretogranin I) (SgI) [Cleaved into: PE-11; GAWK peptide; CCB peptide]
40-138_2_0_0.18424	15437	2.4593	12400000	1	-0.515936	0.506796	-0.317749	0.0503734	0.0599098	0.0287402	0.931168	0.987041	0.670859	40-138_2_0_0.18424	-0.2448	-0.133105	-0.9071	-1.0424	-0.1239	-0.4009	-0.3271	0.9106	0.4606	-0.32065	PD|Peaks	P05060	[CHGB]	[R].sSQGGSLPSEEkGHPQEESE.[E]	[R].SSQGGSLPSEEKGHPQEESE.[E]	SSQGGSLPSEEKGHPQEESE	20	Secretogranin-1 (Chromogranin-B) (CgB) (Secretogranin I) (SgI) [Cleaved into: PE-11; GAWK peptide; CCB peptide]
40-138_2_0_0.12844	15794	7.36935	319000	1	-0.384689	0.0100783	-0.102944	0.0523466	0.955673	0.289358	0.931168	0.996804	0.805883	40-138_2_0_0.12844	-0.4248	-0.425105	-0.6371	-0.6944	0.00960042	-0.2069	-0.1791	0.0626004	0.3366	-0.19865	PD|Peaks	P05060	[CHGB]	[S].lYPSDSQVSEEVkTRHSEkSQ.[R]	[S].LYPSDSQVSEEVKTRHSEKSQ.[R]	LYPSDSQVSEEVKTRHSEKSQ	21	Secretogranin-1 (Chromogranin-B) (CgB) (Secretogranin I) (SgI) [Cleaved into: PE-11; GAWK peptide; CCB peptide]
40-138_2_0_0.18115	13758	20.3262	1650000	1	-0.362389	0.105296	-0.265606	0.0533949	0.544383	0.0140936	0.931168	0.987041	0.649253	40-138_2_0_0.18115	-0.0987996	-0.191105	-0.0180996	-0.6534	0.3566	-0.1139	0.4129	0.7676	0.2526	0.0502504	PD	P05060	[CHGB]	[D].rSSQGGSLPSEEkGHPQEESEESNVSm.[A]	[D].RSSQGGSLPSEEKGHPQEESEESNVSM.[A]	RSSQGGSLPSEEKGHPQEESEESNVSM	27	Secretogranin-1 (Chromogranin-B) (CgB) (Secretogranin I) (SgI) [Cleaved into: PE-11; GAWK peptide; CCB peptide]
40-138_2_0_0.15024	33155;41045	12.4193	1110000	2	-0.432982	0.0650287	0.199896	0.053503	0.752178	0.0865149	0.931168	0.990324	0.720868	40-138_2_0_0.15024	-0.2158	-0.366105	-0.2211	-0.4384	-0.1498	0.8401	0.2969	-0.2514	-0.3834	0.14935	Peaks	P05060	[CHGB]	A.Y(+229.16)FMSDTREE.K	A.Y(+229.16)FMSDTREE.K	YFMSDTREE	9	Secretogranin-1 (Chromogranin-B) (CgB) (Secretogranin I) (SgI) [Cleaved into: PE-11; GAWK peptide; CCB peptide]
40-138_2_0_0.15833	18219;18276	21.3068	1250000	2	-0.330759	0.14418	-0.0721031	0.0555172	0.374644	0.390162	0.931168	0.987041	0.841358	40-138_2_0_0.15833	0.0630004	-0.239105	-0.5181	-0.1484	-0.0653996	-0.0435996	0.1289	0.4656	-0.0263996	0.26535	PD|Peaks	P05060	[CHGB]	[S].sQGGSLPSEEkGHPQEESEESNVS.[M]	[S].SQGGSLPSEEKGHPQEESEESNVS.[M]	SQGGSLPSEEKGHPQEESEESNVS	24	Secretogranin-1 (Chromogranin-B) (CgB) (Secretogranin I) (SgI) [Cleaved into: PE-11; GAWK peptide; CCB peptide]
40-138_2_0_0.20165	27798;28446;28601;29911;32674;32812;33375;33657;33816;33980;34621;34781;25937;26009;24889	10.089	772000	15	-0.263419	0.254413	-0.109903	0.0603243	0.0750944	0.126806	0.931168	0.987041	0.739776	40-138_2_0_0.20165	0.2022	-0.112105	-0.4231	-0.3394	-0.00959958	0.0464004	0.1839	0.4016	0.0466004	0.0237504	PD|Peaks	P05060	[CHGB]	[R].sSQGGSLPSEEkGHPQEESEESNVSMASLGE.[K]	[R].SSQGGSLPSEEKGHPQEESEESNVSMASLGE.[K]	SSQGGSLPSEEKGHPQEESEESNVSMASLGE	31	Secretogranin-1 (Chromogranin-B) (CgB) (Secretogranin I) (SgI) [Cleaved into: PE-11; GAWK peptide; CCB peptide]
40-138_2_0_0.12014	10873	23.018	575000	1	-0.35223	0.36156	0.01308	0.0610163	0.062028	0.884167	0.931168	0.987041	0.979081	40-138_2_0_0.12014	0.2142	-0.0901046	-0.1211	0.1983	-0.0197996	0.7291	0.2379	0.8706	0.0136004	0.0834504	Peaks	P05060	[CHGB]	S.E(+229.16)EYRAPRPQSEES.W	S.E(+229.16)EYRAPRPQSEES.W	EEYRAPRPQSEES	13	Secretogranin-1 (Chromogranin-B) (CgB) (Secretogranin I) (SgI) [Cleaved into: PE-11; GAWK peptide; CCB peptide]
40-138_2_0_0.7416	12101	25.6911	1590000	1	0.211639	0.0660837	0.0234332	0.0634612	0.535474	0.669168	0.931168	0.987041	0.92633	40-138_2_0_0.7416	0.1872	0.141895	0.1762	0.1616	-0.0103996	0.0100804	-0.0800996	-0.0671996	-0.18715	-0.0916496	PD	P05060	[CHGB]	[R].fLGEGHHRVQENQmD.[K]	[R].FLGEGHHRVQENQMD.[K]	FLGEGHHRVQENQMD	15	Secretogranin-1 (Chromogranin-B) (CgB) (Secretogranin I) (SgI) [Cleaved into: PE-11; GAWK peptide; CCB peptide]
40-138_2_0_0.18254	16393;17030;17566;17898;18519;20598;25290;26399	14.2226	989000	8	-0.262708	0.0583706	-0.0632852	0.0749507	0.673035	0.385161	0.931168	0.987544	0.838353	40-138_2_0_0.18254	0.0773404	-0.139105	-0.2311	-0.2734	0.1396	0.0744004	0.0446004	0.2806	0.3726	0.15335	Peaks	P05060	[CHGB]	R.G(+229.16)EDSSEEK(+229.16)HLEEPGETQNA.F	R.G(+229.16)EDSSEEK(+229.16)HLEEPGETQNA.F	GEDSSEEKHLEEPGETQNA	19	Secretogranin-1 (Chromogranin-B) (CgB) (Secretogranin I) (SgI) [Cleaved into: PE-11; GAWK peptide; CCB peptide]
40-138_2_0_0.12333	17712	26.5567	2360000	1	-0.433239	0.0105844	0.0180301	0.0771207	0.96312	0.879098	0.931168	0.997069	0.977821	40-138_2_0_0.12333	0.2452	0.0249744	-0.4491	-0.2924	-0.1127	0.0577004	0.3549	0.1056	0.1306	0.92235	Peaks	P05060	[CHGB]	E.E(+229.16)IK(+229.16)GYPG.V	E.E(+229.16)IK(+229.16)GYPG.V	EIKGYPG	7	Secretogranin-1 (Chromogranin-B) (CgB) (Secretogranin I) (SgI) [Cleaved into: PE-11; GAWK peptide; CCB peptide]
40-138_2_0_0.20479	51108	28.6874	298000	1	-0.338399	-0.317613	-0.0745551	0.0816037	0.107852	0.437248	0.931168	0.987041	0.858611	40-138_2_0_0.20479	-0.1138	-0.463105	-0.2301	0.2268	0.4866	-0.0344996	0.5399	0.4146	0.2736	0.45035	PD|Peaks	P05060	[CHGB]	[A].dEPQWSLYPSDSQVSEEVkT.[R]	[A].DEPQWSLYPSDSQVSEEVKT.[R]	DEPQWSLYPSDSQVSEEVKT	20	Secretogranin-1 (Chromogranin-B) (CgB) (Secretogranin I) (SgI) [Cleaved into: PE-11; GAWK peptide; CCB peptide]
40-138_2_0_0.16346	14653	8.50953	1170000	1	-0.506346	0.406577	-0.197387	0.0831208	0.162766	0.187378	0.931168	0.987041	0.766982	40-138_2_0_0.16346	-0.0207996	-0.0374046	-1.2371	-0.8724	0.0746004	-0.3089	-0.0423996	0.5846	0.1126	0.21335	PD|Peaks	P05060	[CHGB]	[S].sQGGSLPSEEkGHPQEES.[E]	[S].SQGGSLPSEEKGHPQEES.[E]	SQGGSLPSEEKGHPQEES	18	Secretogranin-1 (Chromogranin-B) (CgB) (Secretogranin I) (SgI) [Cleaved into: PE-11; GAWK peptide; CCB peptide]
40-138_2_0_0.14084	11112;12624	33.3757	5660000	2	-0.318256	0.423525	0.00737116	0.0856601	0.0348325	0.934728	0.931168	0.987041	0.988747	40-138_2_0_0.14084	0.1508	0.0698954	-0.7631	-0.2244	-0.0984196	0.3481	0.1639	0.3956	-0.2994	0.11335	PD|Peaks	P05060	[CHGB]	[K].dkETTENENTk.[F]	[K].DKETTENENTK.[F]	DKETTENENTK	11	Secretogranin-1 (Chromogranin-B) (CgB) (Secretogranin I) (SgI) [Cleaved into: PE-11; GAWK peptide; CCB peptide]
40-138_2_0_0.14212	15950	12.8447	1240000	1	-0.420169	0.404405	-0.223551	0.0883898	0.108103	0.0892365	0.931168	0.987041	0.724433	40-138_2_0_0.14212	0.0321004	-0.260105	-1.0771	-0.8124	0.1726	-0.1839	0.1199	0.5576	-0.0183996	-0.18265	PD|Peaks	P05060	[CHGB]	[R].sSQGGSLPSEEkGHPQEESEE.[S]	[R].SSQGGSLPSEEKGHPQEESEE.[S]	SSQGGSLPSEEKGHPQEESEE	21	Secretogranin-1 (Chromogranin-B) (CgB) (Secretogranin I) (SgI) [Cleaved into: PE-11; GAWK peptide; CCB peptide]
40-138_2_0_0.4671	3422	3.54503	416000	1	-0.395956	0.191496	-0.123674	0.0927122	0.399009	0.298152	0.931168	0.987041	0.807897	40-138_2_0_0.4671	0.4132	-0.484105	-0.5571	-0.5714	0.1716	0.1381	0.3979	0.3016	0.0736004	0.11635	PD|Peaks	P05060	[CHGB]	[R].sETHAAGHSQEkTHSREkS.[S]	[R].SETHAAGHSQEKTHSREKS.[S]	SETHAAGHSQEKTHSREKS	19	Secretogranin-1 (Chromogranin-B) (CgB) (Secretogranin I) (SgI) [Cleaved into: PE-11; GAWK peptide; CCB peptide]
40-138_2_0_0.17354	16051	60.672	413000	1	-0.435485	0.108288	-0.223742	0.0928121	0.659567	0.103686	0.931168	0.987077	0.730486	40-138_2_0_0.17354	-0.6598	-0.0659046	-0.8321	-0.4274	0.2146	-0.1849	0.4999	0.5156	0.0976004	-0.38465	PD	P05060	[CHGB]	[E].eEGENYQkGE.[R]	[E].EEGENYQKGE.[R]	EEGENYQKGE	10	Secretogranin-1 (Chromogranin-B) (CgB) (Secretogranin I) (SgI) [Cleaved into: PE-11; GAWK peptide; CCB peptide]
40-138_2_0_0.7091	13397	50.0945	1250000	1	-0.224528	-0.0176265	-0.0865914	0.0933965	0.88903	0.207303	0.931168	0.993481	0.775759	40-138_2_0_0.7091	-0.0947996	-0.0655046	0.2549	-0.2634	-0.0510996	0.0812004	0.3399	0.2676	0.1656	0.10135	Peaks	P05060	[CHGB]	A.D(+229.16)TEK(+229.16)WAEGGGHSRE.R	A.D(+229.16)TEK(+229.16)WAEGGGHSRE.R	DTEKWAEGGGHSRE	14	Secretogranin-1 (Chromogranin-B) (CgB) (Secretogranin I) (SgI) [Cleaved into: PE-11; GAWK peptide; CCB peptide]
40-138_2_0_0.19649	34941	0	223000	1	-0.681679	0.813536	-0.0987686	0.0954662	0.0598845	0.623707	0.931168	0.987041	0.916014	40-138_2_0_0.19649	0.0494004	-0.243105	-1.9571	-1.6024	-0.0149996	0.3901	0.1409	0.0566004	-0.3854	-0.50165	PD	P05060	[CHGB]	[E].lDRNYLNYGEEGAPGkWQQQGDLQDTkENREE.[A]	[E].LDRNYLNYGEEGAPGKWQQQGDLQDTKENREE.[A]	LDRNYLNYGEEGAPGKWQQQGDLQDTKENREE	32	Secretogranin-1 (Chromogranin-B) (CgB) (Secretogranin I) (SgI) [Cleaved into: PE-11; GAWK peptide; CCB peptide]
40-138_2_0_0.20382	10694	0	1110000	1	-0.334528	0.466273	-0.227648	0.0962433	0.0338052	0.0424925	0.931168	0.987041	0.681453	40-138_2_0_0.20382	0.13	0.00979542	-0.8541	-0.4954	-0.0781996	-0.2819	-0.0446996	0.7886	0.1076	-0.0457496	PD|Peaks	P05060	[CHGB]	[E].skGQPRSQEESEEGEEDATSE.[V]	[E].SKGQPRSQEESEEGEEDATSE.[V]	SKGQPRSQEESEEGEEDATSE	21	Secretogranin-1 (Chromogranin-B) (CgB) (Secretogranin I) (SgI) [Cleaved into: PE-11; GAWK peptide; CCB peptide]
40-138_2_0_0.6153	12020	15.6595	1380000	1	-0.239189	0.0519457	-0.082655	0.0971545	0.704396	0.260043	0.931168	0.989028	0.791382	40-138_2_0_0.6153	-0.0427996	-0.109105	-0.3551	-0.1294	0.1256	-0.0296996	0.0667004	0.3356	0.3126	0.0504504	PD|Peaks	P05060	[CHGB]	[S].dSQVSEEVkTRHS.[E]	[S].DSQVSEEVKTRHS.[E]	DSQVSEEVKTRHS	13	Secretogranin-1 (Chromogranin-B) (CgB) (Secretogranin I) (SgI) [Cleaved into: PE-11; GAWK peptide; CCB peptide]
40-138_2_0_0.19233	9346	18.7166	591000	1	-0.368827	0.204002	-0.385571	0.0978658	0.346301	0.00592562	0.931168	0.987041	0.605914	40-138_2_0_0.19233	0.1327	-0.0520046	-0.1651	-0.6464	0.1666	-0.4939	0.1049	1.0006	0.8616	0.0423504	PD|Peaks	P05060	[CHGB]	[E].skGQPRSQEESEEGEEDATS.[E]	[E].SKGQPRSQEESEEGEEDATS.[E]	SKGQPRSQEESEEGEEDATS	20	Secretogranin-1 (Chromogranin-B) (CgB) (Secretogranin I) (SgI) [Cleaved into: PE-11; GAWK peptide; CCB peptide]
40-138_2_0_0.19617	35214	12.2979	1900000	1	-0.429606	0.469286	-0.180535	0.0978754	0.0823466	0.179226	0.931168	0.987041	0.765413	40-138_2_0_0.19617	-0.0307996	-0.112105	-1.1671	-0.6224	0.1786	-0.0344996	-0.0274996	0.6716	0.1206	-0.22565	PD|Peaks	P05060	[CHGB]	[R].gEAGAPGEEDIQGPTkADTEkWAEGGGHS.[R]	[R].GEAGAPGEEDIQGPTKADTEKWAEGGGHS.[R]	GEAGAPGEEDIQGPTKADTEKWAEGGGHS	29	Secretogranin-1 (Chromogranin-B) (CgB) (Secretogranin I) (SgI) [Cleaved into: PE-11; GAWK peptide; CCB peptide]
40-138_2_0_0.21165	6856; 6974; 7135; 7409; 8260;10511;11374;11684;12442;16393;16550;17979;18519;20492;21324;28943;32456;55578;56253;56887;16698;16736; 6536;17332;56478;53720	1.21762	440000	27	-0.253495	0.174539	-0.227101	0.097925	0.247814	0.0131937	0.931168	0.987041	0.649253	40-138_2_0_0.21165	0.00230042	-0.127105	-0.3241	-0.3304	0.1756	-0.2069	0.1489	0.6636	0.3296	-0.13265	PD	P05060	[CHGB]	[S].kGQPRSQEESEEGEEDATSEVD.[K]	[S].KGQPRSQEESEEGEEDATSEVD.[K]	KGQPRSQEESEEGEEDATSEVD	22	Secretogranin-1 (Chromogranin-B) (CgB) (Secretogranin I) (SgI) [Cleaved into: PE-11; GAWK peptide; CCB peptide]
40-138_2_0_0.22643	24104	0	329000	1	-0.411577	0.230876	-0.232158	0.102398	0.347036	0.08698	0.931168	0.987041	0.721702	40-138_2_0_0.22643	0.0108004	-0.735105	-0.5751	-1.2724	0.0226004	-0.3299	-0.1551	0.2786	0.0626004	-0.20565	PD|Peaks	P05060	[CHGB]	[R].sSQGGSLPSEEkGHPQEESEESNVSMA.[S]	[R].SSQGGSLPSEEKGHPQEESEESNVSMA.[S]	SSQGGSLPSEEKGHPQEESEESNVSMA	27	Secretogranin-1 (Chromogranin-B) (CgB) (Secretogranin I) (SgI) [Cleaved into: PE-11; GAWK peptide; CCB peptide]
40-138_2_0_0.11592	50371;50658;49640;49904	10.2773	837000	4	-0.226668	-0.0471183	-0.0180264	0.105685	0.724191	0.793836	0.931168	0.989526	0.957795	40-138_2_0_0.11592	-0.1188	-0.0751046	-0.2401	-0.0863996	0.2596	0.1611	0.3079	0.1556	0.1126	0.14635	PD|Peaks	P05060	[CHGB]	[R].nYPSLELD.[K]	[R].NYPSLELD.[K]	NYPSLELD	8	Secretogranin-1 (Chromogranin-B) (CgB) (Secretogranin I) (SgI) [Cleaved into: PE-11; GAWK peptide; CCB peptide]
40-138_2_0_0.16018	13231;14682	5.48238	30900000	5	-0.532765	-0.0866938	-0.360876	0.109161	0.784491	0.0509494	0.931168	0.991589	0.694325	40-138_2_0_0.16018	-0.6798	-0.411105	-1.0071	-0.6374	0.5576	-0.7769	0.5809	0.8066	-0.0483996	0.14435	PD|Peaks	P05060	[CHGB]	[E].eGENYQkGE.[R]	[E].EGENYQKGE.[R]	EGENYQKGE	9	Secretogranin-1 (Chromogranin-B) (CgB) (Secretogranin I) (SgI) [Cleaved into: PE-11; GAWK peptide; CCB peptide]
40-138_2_0_0.21135	19706	0	1180000	1	-0.438618	0.253724	-0.289914	0.110244	0.344982	0.0563309	0.931168	0.987041	0.696948	40-138_2_0_0.21135	-0.3868	-0.223105	-0.9671	-0.8024	0.3136	-0.4169	0.3629	0.7186	-0.2516	-0.10855	PD|Peaks	P05060	[CHGB]	[P].aDASEAHESSSRGEAGAPGEEDIQGPT.[K]	[P].ADASEAHESSSRGEAGAPGEEDIQGPT.[K]	ADASEAHESSSRGEAGAPGEEDIQGPT	27	Secretogranin-1 (Chromogranin-B) (CgB) (Secretogranin I) (SgI) [Cleaved into: PE-11; GAWK peptide; CCB peptide]
40-138_2_0_0.11719	14037	0	1270000	1	-0.325797	-0.0451076	-0.0354616	0.11025	0.816537	0.725062	0.931168	0.993444	0.943321	40-138_2_0_0.11719	-0.4138	0.188895	-0.2751	-0.6044	-0.0600996	-0.1029	0.2529	-0.0777996	0.0546004	0.35935	PD|Peaks	P05060	[CHGB]	[Q].gGSLPSEEkGHPQ.[E]	[Q].GGSLPSEEKGHPQ.[E]	GGSLPSEEKGHPQ	13	Secretogranin-1 (Chromogranin-B) (CgB) (Secretogranin I) (SgI) [Cleaved into: PE-11; GAWK peptide; CCB peptide]
40-138_2_0_0.15010	32483	7.17515	1130000	1	-0.352946	0.269494	-0.164332	0.115304	0.22826	0.162325	0.931168	0.987041	0.760124	40-138_2_0_0.15010	0.1952	-0.415105	-0.3631	-0.9224	0.1736	0.0892004	0.2819	0.3376	-0.1053	-0.0700496	PD|Peaks	P05060	[CHGB]	[L].eGEEENELTLNEkN.[F]	[L].EGEEENELTLNEKN.[F]	EGEEENELTLNEKN	14	Secretogranin-1 (Chromogranin-B) (CgB) (Secretogranin I) (SgI) [Cleaved into: PE-11; GAWK peptide; CCB peptide]
40-138_2_0_0.13342	15437	7.0063	1950000	1	-0.28886	0.471176	-0.208073	0.124535	0.0258405	0.0486284	0.931168	0.987041	0.694325	40-138_2_0_0.13342	-0.2138	0.0127954	-0.8951	-0.7024	-0.2904	-0.3549	-0.3271	0.4916	0.1356	-0.46265	PD	P05060	[CHGB]	[R].sSQGGSLPSEEkGHPQEESE.[E]	[R].SSQGGSLPSEEKGHPQEESE.[E]	SSQGGSLPSEEKGHPQEESE	20	Secretogranin-1 (Chromogranin-B) (CgB) (Secretogranin I) (SgI) [Cleaved into: PE-11; GAWK peptide; CCB peptide]
40-138_2_0_0.19431	30682	0	131000	1	-0.414483	0.298785	0.00430465	0.13099	0.27452	0.97481	0.931168	0.987041	0.996427	40-138_2_0_0.19431	0.180772	0.452895	-0.5581	-0.6854	0.3326	0.6301	0.3389	0.0626004	0.5566	0.20435	PD	P05060	[CHGB]	[Y].lNYGEEGAPGkWQQQGDLQDTkENREEARFQD.[K]	[Y].LNYGEEGAPGKWQQQGDLQDTKENREEARFQD.[K]	LNYGEEGAPGKWQQQGDLQDTKENREEARFQD	32	Secretogranin-1 (Chromogranin-B) (CgB) (Secretogranin I) (SgI) [Cleaved into: PE-11; GAWK peptide; CCB peptide]
40-138_2_0_0.16968	19149	2.41959	3180000	1	-0.611212	-0.160479	-0.677949	0.131305	0.681385	0.00768499	0.931168	0.987708	0.614325	40-138_2_0_0.16968	-1.4458	-0.519105	-0.8851	-1.6324	0.4836	-1.6889	0.1489	0.9606	0.4796	-0.42865	PD|Peaks	P05060	[CHGB]	[A].dASEAHESSSRGEAGAPGEEDIQGPTkA.[D]	[A].DASEAHESSSRGEAGAPGEEDIQGPTKA.[D]	DASEAHESSSRGEAGAPGEEDIQGPTKA	28	Secretogranin-1 (Chromogranin-B) (CgB) (Secretogranin I) (SgI) [Cleaved into: PE-11; GAWK peptide; CCB peptide]
40-138_2_0_0.14021	19761;20492	5.42256	1360000	2	-0.407391	0.0834059	-0.365566	0.132387	0.749137	0.0219258	0.931168	0.990248	0.670859	40-138_2_0_0.14021	-0.7278	-0.550105	-0.7351	-0.9024	0.2236	-0.8589	-0.1421	0.8196	0.0286004	-0.27865	PD|Peaks	P05060	[CHGB]	[P].aDASEAHESSSRGEAGAPGEEDIQGPTkA.[D]	[P].ADASEAHESSSRGEAGAPGEEDIQGPTKA.[D]	ADASEAHESSSRGEAGAPGEEDIQGPTKA	29	Secretogranin-1 (Chromogranin-B) (CgB) (Secretogranin I) (SgI) [Cleaved into: PE-11; GAWK peptide; CCB peptide]
40-138_2_0_0.4347	3297	9.00378	32600000	1	-0.293127	0.132952	-0.187567	0.134933	0.487124	0.0808738	0.931168	0.987041	0.719776	40-138_2_0_0.4347	-0.3018	-0.221105	-0.5601	-0.5844	0.2376	-0.2829	-0.0701996	0.4756	0.1846	-0.15665	PD|Peaks	P05060	[CHGB]	[R].sETHAAGHSQEkT.[H]	[R].SETHAAGHSQEKT.[H]	SETHAAGHSQEKT	13	Secretogranin-1 (Chromogranin-B) (CgB) (Secretogranin I) (SgI) [Cleaved into: PE-11; GAWK peptide; CCB peptide]
40-138_2_0_0.15674	14296	25.0096	1080000	1	-0.23645	0.30206	-0.0779015	0.137844	0.0749286	0.339914	0.931168	0.987041	0.822843	40-138_2_0_0.15674	0.1982	-0.0434046	-0.5701	-0.3464	-0.128	-0.0373996	-0.1711	0.3306	0.1966	0.0214504	PD|Peaks	P05060	[CHGB]	[R].sSQGGSLPSEEkGHPQE.[E]	[R].SSQGGSLPSEEKGHPQE.[E]	SSQGGSLPSEEKGHPQE	17	Secretogranin-1 (Chromogranin-B) (CgB) (Secretogranin I) (SgI) [Cleaved into: PE-11; GAWK peptide; CCB peptide]
40-138_2_0_0.20760	39717	10.7373	77300	1	0.313466	0.00828314	-0.202725	0.138068	0.96752	0.0804976	0.931168	0.997069	0.719776	40-138_2_0_0.20760	0.4172	0.774895	0.5089	0.9986	0.3466	-0.1749	0.7029	0.7136	0.3836	-0.0224496	PD|Peaks	P05060	[CHGB]	[E].lDRNYLNYGEEGAPGkWQQQ.[G]	[E].LDRNYLNYGEEGAPGKWQQQ.[G]	LDRNYLNYGEEGAPGKWQQQ	20	Secretogranin-1 (Chromogranin-B) (CgB) (Secretogranin I) (SgI) [Cleaved into: PE-11; GAWK peptide; CCB peptide]
40-138_2_0_0.19648	33294	0	1340000	1	-0.274457	0.0328182	-0.120229	0.138831	0.854272	0.214811	0.931168	0.993481	0.777149	40-138_2_0_0.19648	-0.3438	0.0571954	-0.4211	-0.1814	0.1906	-0.1599	0.0264004	0.4566	0.3866	0.0375504	PD|Peaks	P05060	[CHGB]	[S].sQGGSLPSEEkGHPQEESEESNVSMASLGE.[K]	[S].SQGGSLPSEEKGHPQEESEESNVSMASLGE.[K]	SQGGSLPSEEKGHPQEESEESNVSMASLGE	30	Secretogranin-1 (Chromogranin-B) (CgB) (Secretogranin I) (SgI) [Cleaved into: PE-11; GAWK peptide; CCB peptide]
40-138_2_0_0.9219	3582	40.9507	111000	1	-0.35076	0.29641	-0.058673	0.145592	0.22367	0.628371	0.931168	0.987041	0.917355	40-138_2_0_0.9219	0.1542	-0.0496046	-0.4431	0.3725	0.2336	0.4731	0.0868004	1.0206	0.4726	0.00415041	PD|Peaks	P05060	[CHGB]	[R].sETHAAGHSQEkTHSREk.[S]	[R].SETHAAGHSQEKTHSREK.[S]	SETHAAGHSQEKTHSREK	18	Secretogranin-1 (Chromogranin-B) (CgB) (Secretogranin I) (SgI) [Cleaved into: PE-11; GAWK peptide; CCB peptide]
40-138_2_0_0.19328	22605	0	347000	1	-0.565018	0.417207	-0.664157	0.146309	0.283597	0.00710845	0.931168	0.987041	0.605914	40-138_2_0_0.19328	-0.7508	-0.544105	-1.0171	-2.3124	0.3246	-1.2989	0.0859004	0.9606	-0.2368	-0.57965	PD|Peaks	P05060	[CHGB]	[R].dPADASEAHESSSRGEAGAPGEEDIQGPTkA.[D]	[R].DPADASEAHESSSRGEAGAPGEEDIQGPTKA.[D]	DPADASEAHESSSRGEAGAPGEEDIQGPTKA	31	Secretogranin-1 (Chromogranin-B) (CgB) (Secretogranin I) (SgI) [Cleaved into: PE-11; GAWK peptide; CCB peptide]
40-138_2_0_0.18881	13479	0	3670000	1	-0.349941	0.346883	-0.105304	0.14891	0.163468	0.39551	0.931168	0.987041	0.843469	40-138_2_0_0.18881	-0.0367996	0.0472954	-0.7081	-0.1034	0.2476	0.1671	-0.1621	0.8606	0.4356	-0.0405496	PD|Peaks	P05060	[CHGB]	[N].hPQESkGQPRSQEESEEGEEDATSEVD.[K]	[N].HPQESKGQPRSQEESEEGEEDATSEVD.[K]	HPQESKGQPRSQEESEEGEEDATSEVD	27	Secretogranin-1 (Chromogranin-B) (CgB) (Secretogranin I) (SgI) [Cleaved into: PE-11; GAWK peptide; CCB peptide]
40-138_2_0_0.12743	23377;24998	14.6161	3560000	2	-0.266751	-0.0571158	0.101079	0.149034	0.749853	0.290784	0.931168	0.990248	0.805883	40-138_2_0_0.12743	-0.0247996	-0.601105	-0.3401	-0.2884	0.0156004	0.3591	0.1219	-0.2784	-0.18467	0.0152504	PD|Peaks	P05060	[CHGB]	[Y].fMSDTREE.[K]	[Y].FMSDTREE.[K]	FMSDTREE	8	Secretogranin-1 (Chromogranin-B) (CgB) (Secretogranin I) (SgI) [Cleaved into: PE-11; GAWK peptide; CCB peptide]
40-138_2_0_0.12207	14541	8.94004	3260000	1	-0.269976	0.187462	-0.161639	0.151116	0.317493	0.112548	0.931168	0.987041	0.730486	40-138_2_0_0.12207	-0.2698	0.193895	-0.5071	-0.5814	0.1306	-0.2399	0.1059	0.3996	0.0876004	0.0616504	PD	P05060	[CHGB]	[R].sSQGGSLPSEEkGHPQEES.[E]	[R].SSQGGSLPSEEKGHPQEES.[E]	SSQGGSLPSEEKGHPQEES	19	Secretogranin-1 (Chromogranin-B) (CgB) (Secretogranin I) (SgI) [Cleaved into: PE-11; GAWK peptide; CCB peptide]
40-138_2_0_0.5569	3422	15.8379	655000	1	-0.517431	0.13914	-0.280147	0.155176	0.694291	0.14999	0.931168	0.988589	0.752099	40-138_2_0_0.5569	-0.2918	-0.370105	-1.3571	-0.5744	0.6546	-0.3769	0.1849	0.7196	0.4376	-0.14565	Peaks	P05060	[CHGB]	E.K(+229.16)WAEGGGHSRE.R	E.K(+229.16)WAEGGGHSRE.R	KWAEGGGHSRE	11	Secretogranin-1 (Chromogranin-B) (CgB) (Secretogranin I) (SgI) [Cleaved into: PE-11; GAWK peptide; CCB peptide]
40-138_2_0_0.14811	11243;12651;13341; 5335	7.22062	1670000	4	-0.211866	0.102853	-0.0956053	0.159209	0.487236	0.226278	0.931168	0.987041	0.780411	40-138_2_0_0.14811	-0.1298	0.114895	-0.2551	-0.4104	0.1876	0.0499004	0.2999	0.1946	0.0976004	-0.0170496	PD|Peaks	P05060	[CHGB]	[R].sSQGGSLPSEEkGHPQ.[E]	[R].SSQGGSLPSEEKGHPQ.[E]	SSQGGSLPSEEKGHPQ	16	Secretogranin-1 (Chromogranin-B) (CgB) (Secretogranin I) (SgI) [Cleaved into: PE-11; GAWK peptide; CCB peptide]
40-138_2_0_0.16249	36043	15.9172	894000	1	-0.339112	-0.260853	-0.245945	0.159388	0.281419	0.0673721	0.931168	0.987041	0.700559	40-138_2_0_0.16249	0.1107	-0.419105	-0.3911	-0.3444	0.6506	-0.4129	0.4279	0.3386	0.8156	0.28335	PD|Peaks	P05060	[CHGB]	[A].dEPQWSLYPSDSQVSEEVkTRHSEkSQ.[R]	[A].DEPQWSLYPSDSQVSEEVKTRHSEKSQ.[R]	DEPQWSLYPSDSQVSEEVKTRHSEKSQ	27	Secretogranin-1 (Chromogranin-B) (CgB) (Secretogranin I) (SgI) [Cleaved into: PE-11; GAWK peptide; CCB peptide]
40-138_2_0_0.5022	3524	4.37646	363000	1	-0.187914	-0.0251741	0.0046403	0.160323	0.84634	0.94491	0.931168	0.993481	0.989928	40-138_2_0_0.5022	0.1009	-0.111105	-0.1591	0.1196	-0.1753	0.00228042	0.1469	0.1456	0.0936004	0.32335	Peaks	P05060	[CHGB]	D.K(+229.16)QYSSHHTAE.K	D.K(+229.16)QYSSHHTAE.K	KQYSSHHTAE	10	Secretogranin-1 (Chromogranin-B) (CgB) (Secretogranin I) (SgI) [Cleaved into: PE-11; GAWK peptide; CCB peptide]
40-138_2_0_0.4888	18246; 8925; 8288	19.7834	3760000	3	-0.260878	0.26121	-0.0693544	0.16555	0.176892	0.470331	0.931168	0.987041	0.869489	40-138_2_0_0.4888	0.0867804	0.166895	-0.5791	-0.1954	0.3266	0.1991	0.2439	0.5066	0.0386004	0.16435	Peaks	P05060	[CHGB]	Q.K(+229.16)IAEK(+229.16)FSQ.R	Q.K(+229.16)IAEK(+229.16)FSQ.R	KIAEKFSQ	8	Secretogranin-1 (Chromogranin-B) (CgB) (Secretogranin I) (SgI) [Cleaved into: PE-11; GAWK peptide; CCB peptide]
40-138_2_0_0.14918	11425	51.1277	319000	1	-0.344549	0.0427027	0.122226	0.16628	0.85991	0.342077	0.931168	0.993481	0.823349	40-138_2_0_0.14918	-0.4068	-0.229105	-0.9471	-0.3254	0.1046	0.1008	-0.0798996	-0.0565996	-0.5394	0.41935	Peaks	P05060	[CHGB]	S.A(+229.16)PPITPEC(+57.02)RQ.V	S.A(+229.16)PPITPEC(+57.02)RQ.V	APPITPECRQ	10	Secretogranin-1 (Chromogranin-B) (CgB) (Secretogranin I) (SgI) [Cleaved into: PE-11; GAWK peptide; CCB peptide]
40-138_2_0_0.8914	5350	19.9809	348000	1	-0.27421	0.122002	-0.041083	0.167132	0.531878	0.682078	0.931168	0.987041	0.929918	40-138_2_0_0.8914	0.0538004	-0.484105	-0.6611	-0.0573996	-0.0724996	0.0838004	-0.0494996	0.1906	0.2356	-0.28565	PD|Peaks	P05060	[CHGB]	[A].hGYGEESEEERG.[L]	[A].HGYGEESEEERG.[L]	HGYGEESEEERG	12	Secretogranin-1 (Chromogranin-B) (CgB) (Secretogranin I) (SgI) [Cleaved into: PE-11; GAWK peptide; CCB peptide]
40-138_2_0_0.13376	8975	20.6389	464000	1	-0.200858	0.288765	-0.144929	0.172112	0.06926	0.0764879	0.931168	0.987041	0.710176	40-138_2_0_0.13376	0.0375004	-0.0751046	-0.5241	-0.5624	0.0356004	-0.1149	0.1219	0.3056	-0.1496	-0.15865	Peaks	P05060	[CHGB]	Q.K(+229.16)IAEK(+229.16)FS.Q	Q.K(+229.16)IAEK(+229.16)FS.Q	KIAEKFS	7	Secretogranin-1 (Chromogranin-B) (CgB) (Secretogranin I) (SgI) [Cleaved into: PE-11; GAWK peptide; CCB peptide]
40-138_2_0_0.16211	29020	17.3061	996000	1	-0.44274	0.103283	-0.364347	0.179647	0.748875	0.0522859	0.931168	0.990248	0.694325	40-138_2_0_0.16211	-0.5728	-0.834105	-0.6481	-1.0924	0.5556	-0.6219	-0.1211	0.9106	-0.0173996	-0.30565	PD|Peaks	P05060	[CHGB]	[R].gEDSSEEkHLEEPGETQNAFLNERkQAS.[A]	[R].GEDSSEEKHLEEPGETQNAFLNERKQAS.[A]	GEDSSEEKHLEEPGETQNAFLNERKQAS	28	Secretogranin-1 (Chromogranin-B) (CgB) (Secretogranin I) (SgI) [Cleaved into: PE-11; GAWK peptide; CCB peptide]
40-138_2_0_0.20203	34177;34225;34345	0	51700	7	-0.333482	0.269608	-0.101988	0.188393	0.292974	0.434913	0.931168	0.987041	0.856824	40-138_2_0_0.20203	0.5442	0.0355154	-0.6111	0.0996004	0.4646	0.4061	0.7879	0.7046	0.0506004	0.31335	PD|Peaks	P05060	[CHGB]	[N].yLNYGEEGAPGkWQQQGDLQDTkENREEARFQD.[K]	[N].YLNYGEEGAPGKWQQQGDLQDTKENREEARFQD.[K]	YLNYGEEGAPGKWQQQGDLQDTKENREEARFQD	33	Secretogranin-1 (Chromogranin-B) (CgB) (Secretogranin I) (SgI) [Cleaved into: PE-11; GAWK peptide; CCB peptide]
40-138_2_0_0.15763	10954	19.621	668000	1	-0.244072	0.109364	-0.142705	0.188677	0.550998	0.153871	0.931168	0.987041	0.755884	40-138_2_0_0.15763	-0.0177996	-0.00160458	-0.1941	-0.5234	0.4596	0.000812419	0.1749	0.4776	0.2086	0.16835	PD|Peaks	P05060	[CHGB]	[R].dPADASEAHESSSRGEAGAPG.[E]	[R].DPADASEAHESSSRGEAGAPG.[E]	DPADASEAHESSSRGEAGAPG	21	Secretogranin-1 (Chromogranin-B) (CgB) (Secretogranin I) (SgI) [Cleaved into: PE-11; GAWK peptide; CCB peptide]
40-138_2_0_0.17347	33129	21.7262	836000	1	-0.369074	0.432617	-0.0572508	0.19593	0.147149	0.693439	0.931168	0.987041	0.933547	40-138_2_0_0.17347	0.3982	0.146895	-1.1971	-0.4084	0.2446	0.2221	0.1889	0.3286	0.1406	0.18435	PD|Peaks	P05060	[CHGB]	[L].nYGEEGAPGkWQQQGDLQDTkEN.[R]	[L].NYGEEGAPGKWQQQGDLQDTKEN.[R]	NYGEEGAPGKWQQQGDLQDTKEN	23	Secretogranin-1 (Chromogranin-B) (CgB) (Secretogranin I) (SgI) [Cleaved into: PE-11; GAWK peptide; CCB peptide]
40-138_2_0_0.16888	25769	0	2340000	1	-0.315945	0.164247	-0.243709	0.197287	0.499669	0.0757732	0.931168	0.987041	0.710176	40-138_2_0_0.16888	0.0237004	-0.179105	-0.5841	-1.0724	0.3286	-0.3669	0.1389	0.2426	0.2146	0.0161504	PD|Peaks	P05060	[CHGB]	[G].eEGAPGkWQQQGDLQDTkENRE.[E]	[G].EEGAPGKWQQQGDLQDTKENRE.[E]	EEGAPGKWQQQGDLQDTKENRE	22	Secretogranin-1 (Chromogranin-B) (CgB) (Secretogranin I) (SgI) [Cleaved into: PE-11; GAWK peptide; CCB peptide]
40-138_2_0_0.23786	13231;18625;18679;22605;26609;27082;27505;27825;27852;27954;28212;28237;28551;28575;28943;29390;29781;31764;32541;32912;77488;24454;45899;44981	0	474000	27	-0.195224	0.153601	-0.111336	0.199609	0.317933	0.173366	0.931168	0.987041	0.763416	40-138_2_0_0.23786	0.1173	-0.301105	-0.2201	-0.3804	0.1426	-0.0384996	-0.0325996	0.4136	0.0556004	0.00435041	PD	P05060	[CHGB]	[R].sSQGGSLPSEEkGHPQEESEESNVSmASLGE.[K]	[R].SSQGGSLPSEEKGHPQEESEESNVSMASLGE.[K]	SSQGGSLPSEEKGHPQEESEESNVSMASLGE	31	Secretogranin-1 (Chromogranin-B) (CgB) (Secretogranin I) (SgI) [Cleaved into: PE-11; GAWK peptide; CCB peptide]
40-138_2_0_0.16069	20919	0	736000	1	-0.363746	0.223769	-0.0124762	0.19963	0.429515	0.930859	0.931168	0.987041	0.987697	40-138_2_0_0.16069	0.5752	-0.237105	-0.9171	0.0516004	0.1716	0.2051	0.2989	0.4306	0.0196004	0.51635	PD|Peaks	P05060	[CHGB]	[R].vQENQMDkA.[R]	[R].VQENQMDKA.[R]	VQENQMDKA	9	Secretogranin-1 (Chromogranin-B) (CgB) (Secretogranin I) (SgI) [Cleaved into: PE-11; GAWK peptide; CCB peptide]
40-138_2_0_0.17782	22135	23.6903	3500000	1	-0.309507	0.00985152	-0.121129	0.200831	0.966857	0.337335	0.931168	0.997069	0.821927	40-138_2_0_0.17782	0.2062	-0.242105	-0.2931	-0.6354	0.5776	0.0943004	0.4989	0.2156	0.1116	0.31435	PD|Peaks	P05060	[CHGB]	[P].sDSQVSEEVkT.[R]	[P].SDSQVSEEVKT.[R]	SDSQVSEEVKT	11	Secretogranin-1 (Chromogranin-B) (CgB) (Secretogranin I) (SgI) [Cleaved into: PE-11; GAWK peptide; CCB peptide]
40-138_2_0_0.7534	18089;18141	33.5071	1580000	2	-0.220696	0.133328	-0.126125	0.201996	0.440105	0.17482	0.931168	0.987041	0.763461	40-138_2_0_0.7534	0.1575	0.0379954	-0.4001	-0.1124	0.3446	-0.0192996	0.1299	0.5456	0.3926	0.15935	Peaks	P05060	[CHGB]	T.K(+229.16)ADTEK(+229.16)WAE.G	T.K(+229.16)ADTEK(+229.16)WAE.G	KADTEKWAE	9	Secretogranin-1 (Chromogranin-B) (CgB) (Secretogranin I) (SgI) [Cleaved into: PE-11; GAWK peptide; CCB peptide]
40-138_2_0_0.10772	12101	0	731000	1	-0.16551	0.20071	-0.00671989	0.202409	0.14079	0.918756	0.931168	0.987041	0.98492	40-138_2_0_0.10772	0.1662	0.157895	-0.3321	-0.1854	0.0176004	0.1491	0.0792004	0.1956	0.0156004	0.21635	Peaks	P05060	[CHGB]	G.E(+229.16)EGAPGK(+229.16).W	G.E(+229.16)EGAPGK(+229.16).W	EEGAPGK	7	Secretogranin-1 (Chromogranin-B) (CgB) (Secretogranin I) (SgI) [Cleaved into: PE-11; GAWK peptide; CCB peptide]
40-138_2_0_0.17310	12314;20059;24159;29046	7.36245	1660000	4	-0.181429	0.416838	-0.139604	0.208543	0.0151619	0.0832706	0.931168	0.987041	0.720693	40-138_2_0_0.17310	0.2442	0.119795	-0.4281	-0.3934	0.1496	0.1671	0.2099	0.5176	-0.00739958	-0.20265	PD	P05060	[CHGB]	[R].sSQGGSLPSEEkGHPQEESEESNVSmA.[S]	[R].SSQGGSLPSEEKGHPQEESEESNVSMA.[S]	SSQGGSLPSEEKGHPQEESEESNVSMA	27	Secretogranin-1 (Chromogranin-B) (CgB) (Secretogranin I) (SgI) [Cleaved into: PE-11; GAWK peptide; CCB peptide]
40-138_2_0_0.14197	10511;12366	10.5983	317000	2	-0.294199	-0.000729963	-0.0958259	0.213965	0.997497	0.434775	0.931168	0.99968	0.856791	40-138_2_0_0.14197	0.0340004	-0.172105	-0.1851	0.1816	0.7126	0.3621	0.6919	0.7726	0.0476004	0.22635	PD|Peaks	P05060	[CHGB]	[R].hSEkSQREDEEEEEGENYQkGE.[R]	[R].HSEKSQREDEEEEEGENYQKGE.[R]	HSEKSQREDEEEEEGENYQKGE	22	Secretogranin-1 (Chromogranin-B) (CgB) (Secretogranin I) (SgI) [Cleaved into: PE-11; GAWK peptide; CCB peptide]
40-138_2_0_0.15762	51004	12.1873	462000	1	0.207653	-0.00640033	-0.125378	0.215453	0.969021	0.166257	0.931168	0.997069	0.760124	40-138_2_0_0.15762	-0.8928	-0.388105	-0.5201	-0.6554	-0.7364	-1.2089	-0.5941	-0.5564	-1.0344	-0.76065	PD|Peaks	P05060	[CHGB]	[C].iIEVLSNALSkSSAPPITPEcRQ.[V]	[C].IIEVLSNALSKSSAPPITPECRQ.[V]	IIEVLSNALSKSSAPPITPECRQ	23	Secretogranin-1 (Chromogranin-B) (CgB) (Secretogranin I) (SgI) [Cleaved into: PE-11; GAWK peptide; CCB peptide]
40-138_2_0_0.22812	18994;19101;20409;20571;20625;21872;26452;31597;31680;32005;32058;32785;33102;33182;33582;36365;36767;36990;39181;39424;39964;41141;42219;42627;42747;42843;42867;43011;43348;43852;43996;44020;44668;45556;46245;46293;46434;46837;46909;46957;47028;47936;50325;50610;50778;50895;50919;51542;51996;52899;53375;54107;55001;55049;55498;55616;55969;56230;57540;57963;58193;58265;60638;61445;64380;64455;645…	13.9519	292000	109	-0.14261	0.133636	-0.0803088	0.217031	0.258336	0.194965	0.931168	0.987041	0.768853	40-138_2_0_0.22812	0.0514004	0.0299254	-0.2311	-0.0973996	0.00460042	-0.0622996	0.0659004	0.3536	0.0826004	0.0797504	PD|Peaks	P05060	[CHGB]	[K].sAEFPDFYDSEEPVSTHQEAENEkD.[R]	[K].SAEFPDFYDSEEPVSTHQEAENEKD.[R]	SAEFPDFYDSEEPVSTHQEAENEKD	25	Secretogranin-1 (Chromogranin-B) (CgB) (Secretogranin I) (SgI) [Cleaved into: PE-11; GAWK peptide; CCB peptide]
40-138_2_0_0.15130	9856	29.0964	1490000	1	-0.597981	0.149965	-0.412778	0.22259	0.756736	0.124961	0.931168	0.991404	0.739776	40-138_2_0_0.15130	0.0464004	-1.3341	-0.9171	-1.4424	0.5446	-0.8109	0.3899	0.9706	-0.8284	0.41835	PD	P05060	[CHGB]	[S].sQESGEETGSQENHPQESkGQP.[R]	[S].SQESGEETGSQENHPQESKGQP.[R]	SQESGEETGSQENHPQESKGQP	22	Secretogranin-1 (Chromogranin-B) (CgB) (Secretogranin I) (SgI) [Cleaved into: PE-11; GAWK peptide; CCB peptide]
40-138_2_0_0.6154	12340	40.0543	779000	1	-0.175082	-0.0263133	0.0467311	0.235375	0.856754	0.539909	0.931168	0.993481	0.89216	40-138_2_0_0.6154	0.0433004	-0.306105	-0.1791	-0.1104	0.0536004	0.1431	0.1189	0.0306004	-0.2288	0.28435	Peaks	P05060	[CHGB]	Q.Y(+229.16)DRVAQ.L	Q.Y(+229.16)DRVAQ.L	YDRVAQ	6	Secretogranin-1 (Chromogranin-B) (CgB) (Secretogranin I) (SgI) [Cleaved into: PE-11; GAWK peptide; CCB peptide]
40-138_2_0_0.18550	26556	10.5905	3110000	1	-0.249008	0.209098	-0.136663	0.236491	0.328349	0.224573	0.931168	0.987041	0.779402	40-138_2_0_0.18550	0.3282	0.0118954	-0.6801	-0.1934	0.2946	-0.0516996	0.1529	0.4536	0.4076	0.12735	PD|Peaks	P05060	[CHGB]	[G].eEGAPGkWQQQGDLQDTkENREEA.[R]	[G].EEGAPGKWQQQGDLQDTKENREEA.[R]	EEGAPGKWQQQGDLQDTKENREEA	24	Secretogranin-1 (Chromogranin-B) (CgB) (Secretogranin I) (SgI) [Cleaved into: PE-11; GAWK peptide; CCB peptide]
40-138_2_0_0.12219	3685; 3709	16.9841	195000	2	-0.185063	0.154685	-0.103157	0.241823	0.336096	0.223229	0.931168	0.987041	0.779236	40-138_2_0_0.12219	-0.1498	-0.0656046	-0.3711	-0.3584	0.1766	-0.1299	-0.1221	0.4216	0.0406004	0.00985041	Peaks	P05060	[CHGB]	E.K(+229.16)SQREDEEEEEGE.N	E.K(+229.16)SQREDEEEEEGE.N	KSQREDEEEEEGE	13	Secretogranin-1 (Chromogranin-B) (CgB) (Secretogranin I) (SgI) [Cleaved into: PE-11; GAWK peptide; CCB peptide]
40-138_2_0_0.4098	16900	2.74557	516000	1	-1.01819	-0.732835	0.498418	0.246368	0.408841	0.284668	0.931168	0.987041	0.803277	40-138_2_0_0.4098	-0.9458	-1.6541	-1.6571	-2.2324	-0.8774	-0.9929	-1.0211	-1.7794	-1.7484	2.96135	Peaks	P05060	[CHGB]	R.N(+229.16)LARVPK(+229.16)L.D	R.N(+229.16)LARVPK(+229.16)L.D	NLARVPKL	8	Secretogranin-1 (Chromogranin-B) (CgB) (Secretogranin I) (SgI) [Cleaved into: PE-11; GAWK peptide; CCB peptide]
40-138_2_0_0.15219	23672	6.45873	4830000	1	-0.265607	-0.00146515	0.0788377	0.247178	0.994851	0.50796	0.931168	0.999514	0.881231	40-138_2_0_0.15219	-0.1428	-0.275105	-0.0440996	-0.7924	0.0476004	0.4331	-0.0598996	-0.4144	0.1946	-0.0803496	PD|Peaks	P05060	[CHGB]	[R].gSEEYRAPRPQSEESW.[D]	[R].GSEEYRAPRPQSEESW.[D]	GSEEYRAPRPQSEESW	16	Secretogranin-1 (Chromogranin-B) (CgB) (Secretogranin I) (SgI) [Cleaved into: PE-11; GAWK peptide; CCB peptide]
40-138_2_0_0.16241	22496;23162;23377;23944;26056;30431;30383;30836;31079;31622;31954;32703;32936;33924;35394;36939;37311;38568;39670;40013;42819;42843;44548;45820;46173;46197;49151;49271;50754;60262;60411;64886;39551;47515;63723;63980;68833;16708;27772	21.5006	691000	58	-0.128357	0.135342	-0.107953	0.256729	0.247074	0.0895312	0.931168	0.987041	0.724433	40-138_2_0_0.16241	0.1511	0.0845954	-0.1491	-0.1514	0.0806004	-0.0668996	0.1209	0.3726	0.1936	0.10335	PD|Peaks	P05060	[CHGB]	[G].eEDIQGPTkA.[D]	[G].EEDIQGPTKA.[D]	EEDIQGPTKA	10	Secretogranin-1 (Chromogranin-B) (CgB) (Secretogranin I) (SgI) [Cleaved into: PE-11; GAWK peptide; CCB peptide]
40-138_2_0_0.15125	9122;12958;14709;19953;20192;21708;21927;33657; 3858; 4266; 6232; 6518; 3415; 3965; 4244	11.1333	753000	15	-0.125502	0.141412	-0.0157807	0.260563	0.222316	0.783246	0.931168	0.987041	0.957545	40-138_2_0_0.15125	0.0800004	-0.0248046	-0.2471	-0.1494	-0.0887996	0.0708004	-0.0796996	0.1126	0.1366	-0.0332496	PD|Peaks	P05060	[CHGB]	[Q].gGSLPSEEkG.[H]	[Q].GGSLPSEEKG.[H]	GGSLPSEEKG	10	Secretogranin-1 (Chromogranin-B) (CgB) (Secretogranin I) (SgI) [Cleaved into: PE-11; GAWK peptide; CCB peptide]
40-138_2_0_0.11288	17219	26.1029	721000	1	-0.171096	0.0631285	-0.0485235	0.264073	0.679467	0.541908	0.931168	0.987708	0.892868	40-138_2_0_0.11288	0.0469004	-0.114105	-0.4031	-0.4474	0.0946004	-0.1019	0.00138042	-0.0193996	0.0606004	0.12135	Peaks	P05060	[CHGB]	K.D(+229.16)VK(+229.16)DK(+229.16)ETTE.N	K.D(+229.16)VK(+229.16)DK(+229.16)ETTE.N	DVKDKETTE	9	Secretogranin-1 (Chromogranin-B) (CgB) (Secretogranin I) (SgI) [Cleaved into: PE-11; GAWK peptide; CCB peptide]
40-138_2_0_0.13547	30383;30892;22459	20.4434	851000	4	-0.159473	0.0127196	-0.0052229	0.264304	0.928506	0.943236	0.931168	0.994163	0.989526	40-138_2_0_0.13547	0.2042	-0.0447046	-0.3401	0.0956004	0.1136	0.0777004	0.1849	0.1326	0.1866	0.24735	PD|Peaks	P05060	[CHGB]	[N].yGEEGAPGkWQQQ.[G]	[N].YGEEGAPGKWQQQ.[G]	YGEEGAPGKWQQQ	13	Secretogranin-1 (Chromogranin-B) (CgB) (Secretogranin I) (SgI) [Cleaved into: PE-11; GAWK peptide; CCB peptide]
40-138_2_0_0.13071	11005	34.3263	846000	1	-0.171482	0.136503	-0.111835	0.266691	0.384215	0.182246	0.931168	0.987041	0.766982	40-138_2_0_0.13071	-0.2088	0.109795	-0.1941	-0.0213996	-0.0484996	0.0209004	0.4259	0.4036	-0.108	-0.17965	Peaks	P05060	[CHGB]	G.S(+229.16)EEYRAPRPQSEES.W	G.S(+229.16)EEYRAPRPQSEES.W	SEEYRAPRPQSEES	14	Secretogranin-1 (Chromogranin-B) (CgB) (Secretogranin I) (SgI) [Cleaved into: PE-11; GAWK peptide; CCB peptide]
40-138_2_0_0.15918	16206	8.17943	5030000	1	-0.321555	0.517363	-0.362753	0.267368	0.0990459	0.0347994	0.931168	0.987041	0.670859	40-138_2_0_0.15918	-0.2148	0.599895	-0.5631	-1.0124	0.0146004	-0.5489	-0.1931	0.9306	0.5656	-0.10055	PD|Peaks	P05060	[CHGB]	[Q].gGSLPSEEkGHPQEESE.[E]	[Q].GGSLPSEEKGHPQEESE.[E]	GGSLPSEEKGHPQEESE	17	Secretogranin-1 (Chromogranin-B) (CgB) (Secretogranin I) (SgI) [Cleaved into: PE-11; GAWK peptide; CCB peptide]
40-138_2_0_0.9842	8943	6.4354	1210000	1	-0.268446	0.254437	-0.324213	0.269618	0.307649	0.0267929	0.931168	0.987041	0.670859	40-138_2_0_0.9842	-0.2038	-0.188105	-0.9471	-0.6324	0.3486	-0.5369	0.0999004	0.6196	0.1886	-0.45365	Peaks	P05060	[CHGB]	T.K(+229.16)ADTEK(+229.16)WAEGGGHSRE.R	T.K(+229.16)ADTEK(+229.16)WAEGGGHSRE.R	KADTEKWAEGGGHSRE	16	Secretogranin-1 (Chromogranin-B) (CgB) (Secretogranin I) (SgI) [Cleaved into: PE-11; GAWK peptide; CCB peptide]
40-138_2_0_0.13431	31680	36.3954	2250000	1	0.240444	0.260454	-0.108745	0.270442	0.248836	0.345462	0.931168	0.987041	0.823747	40-138_2_0_0.13431	0.8772	-0.0871046	0.0474004	-0.3344	0.3616	-0.1309	-0.1741	0.1236	-0.0897996	0.000130412	PD|Peaks	P05060	[CHGB]	[L].yPSDSQVSEEVkT.[R]	[L].YPSDSQVSEEVKT.[R]	YPSDSQVSEEVKT	13	Secretogranin-1 (Chromogranin-B) (CgB) (Secretogranin I) (SgI) [Cleaved into: PE-11; GAWK peptide; CCB peptide]
40-138_2_0_0.21038	17084	0	574000	1	-0.210256	0.374954	-0.23822	0.271463	0.074367	0.0354886	0.931168	0.987041	0.670859	40-138_2_0_0.21038	-0.3898	0.0805954	-0.3091	-0.8024	-0.0785996	-0.2969	-0.2671	0.6106	0.1276	-0.47665	PD|Peaks	P05060	[CHGB]	[E].skGQPRSQEESEEGEEDATSEV.[D]	[E].SKGQPRSQEESEEGEEDATSEV.[D]	SKGQPRSQEESEEGEEDATSEV	22	Secretogranin-1 (Chromogranin-B) (CgB) (Secretogranin I) (SgI) [Cleaved into: PE-11; GAWK peptide; CCB peptide]
40-138_2_0_0.15222	5643	5.53234	577000	1	-0.532431	0.33264	-0.157418	0.272496	0.49631	0.532899	0.931168	0.987041	0.889639	40-138_2_0_0.15222	0.8652	-0.682105	-1.1971	-1.2424	0.2496	-0.0708996	0.7119	0.0686004	-0.5874	0.62935	PD|Peaks	P05060	[CHGB]	[G].eGHHRVQENQMDkA.[R]	[G].EGHHRVQENQMDKA.[R]	EGHHRVQENQMDKA	14	Secretogranin-1 (Chromogranin-B) (CgB) (Secretogranin I) (SgI) [Cleaved into: PE-11; GAWK peptide; CCB peptide]
40-138_2_0_0.18572	16100;17675;18519;18546;22550;23219;23509;27263;28055;28082	6.73977	1190000	10	-0.146648	0.193072	-0.208171	0.275131	0.172648	0.0135664	0.931168	0.987041	0.649253	40-138_2_0_0.18572	0.1283	-0.0669046	-0.3561	-0.3884	0.1346	-0.2989	0.1209	0.4536	0.1326	-0.0962496	PD|Peaks	P05060	[CHGB]	[R].sSQGGSLPSEEkG.[H]	[R].SSQGGSLPSEEKG.[H]	SSQGGSLPSEEKG	13	Secretogranin-1 (Chromogranin-B) (CgB) (Secretogranin I) (SgI) [Cleaved into: PE-11; GAWK peptide; CCB peptide]
40-138_2_0_0.20682	18679	0	520000	1	-0.330084	0.328508	-0.516995	0.276224	0.292264	0.00836263	0.931168	0.987041	0.616642	40-138_2_0_0.20682	0.2532	0.255895	-0.2571	-1.2324	0.7416	-0.6449	0.4319	1.1406	0.5586	0.24135	PD|Peaks	P05060	[CHGB]	[A].dASEAHESSSRGEAGAPGEEDIQGPT.[K]	[A].DASEAHESSSRGEAGAPGEEDIQGPT.[K]	DASEAHESSSRGEAGAPGEEDIQGPT	26	Secretogranin-1 (Chromogranin-B) (CgB) (Secretogranin I) (SgI) [Cleaved into: PE-11; GAWK peptide; CCB peptide]
40-138_2_0_0.11336	14709	27.7503	612000	1	-0.134245	0.197389	-0.101017	0.287845	0.142456	0.146373	0.931168	0.987041	0.750063	40-138_2_0_0.11336	0.0730004	-0.164105	-0.3431	-0.1034	-0.1302	-0.1129	0.0781004	0.3626	-0.141	-0.12165	PD	P05060	[CHGB]	[S].sQGGSLPSEEkGHPQEES.[E]	[S].SQGGSLPSEEKGHPQEES.[E]	SQGGSLPSEEKGHPQEES	18	Secretogranin-1 (Chromogranin-B) (CgB) (Secretogranin I) (SgI) [Cleaved into: PE-11; GAWK peptide; CCB peptide]
40-138_2_0_0.13887	27056	23.2328	750000	1	-0.183463	0.0956518	0.0524636	0.28995	0.583148	0.561223	0.931168	0.987041	0.898689	40-138_2_0_0.13887	-0.0917996	-0.137105	-0.3301	-0.6074	0.1596	0.2161	-0.1441	-0.1705	-0.0888996	0.0658504	PD|Peaks	P05060	[CHGB]	[R].gGEPRAYFMSDTREE.[K]	[R].GGEPRAYFMSDTREE.[K]	GGEPRAYFMSDTREE	15	Secretogranin-1 (Chromogranin-B) (CgB) (Secretogranin I) (SgI) [Cleaved into: PE-11; GAWK peptide; CCB peptide]
40-138_2_0_0.13581	15089	27.0708	882000	1	-0.389954	0.0255826	0.079227	0.293164	0.944834	0.680331	0.931168	0.996601	0.929182	40-138_2_0_0.13581	0.3002	-0.439105	-0.9871	-0.0623996	-0.2694	-0.2169	0.1439	0.0696004	-0.6144	1.06135	PD|Peaks	P05060	[CHGB]	[Q].eNQMDkA.[R]	[Q].ENQMDKA.[R]	ENQMDKA	7	Secretogranin-1 (Chromogranin-B) (CgB) (Secretogranin I) (SgI) [Cleaved into: PE-11; GAWK peptide; CCB peptide]
40-138_2_0_0.14511	16760;19625	3.43933	1280000	2	-0.130409	0.147559	-0.00229052	0.296877	0.255531	0.971672	0.931168	0.987041	0.996029	40-138_2_0_0.14511	0.0782104	-0.103105	-0.2541	-0.1734	0.1086	0.1751	0.0287004	0.1886	-0.1206	0.0378504	PD|Peaks	P05060	[CHGB]	[N].yGEEGAPGk.[W]	[N].YGEEGAPGK.[W]	YGEEGAPGK	9	Secretogranin-1 (Chromogranin-B) (CgB) (Secretogranin I) (SgI) [Cleaved into: PE-11; GAWK peptide; CCB peptide]
40-138_2_0_0.10980	19841	31.9468	1260000	1	-0.179951	0.0151041	-0.0366399	0.296989	0.930055	0.68221	0.931168	0.994163	0.929918	40-138_2_0_0.10980	-0.2168	-0.334105	-0.2351	-0.4294	0.0286004	-0.1649	-0.00530958	0.1446	-0.4414	0.20235	Peaks	P05060	[CHGB]	A.D(+229.16)TEK(+229.16)WAEGGGHS.R	A.D(+229.16)TEK(+229.16)WAEGGGHS.R	DTEKWAEGGGHS	12	Secretogranin-1 (Chromogranin-B) (CgB) (Secretogranin I) (SgI) [Cleaved into: PE-11; GAWK peptide; CCB peptide]
40-138_2_0_0.9475	16127	9.22258	559000	1	-0.163656	-0.0976377	-0.0731094	0.299508	0.53961	0.380599	0.931168	0.987041	0.837983	40-138_2_0_0.9475	-0.0847996	-0.163105	-0.0360996	0.0576004	0.4566	0.0447004	0.3379	0.4446	0.0346004	0.23135	PD|Peaks	P05060	[CHGB]	[E].eEGENYQkGE.[R]	[E].EEGENYQKGE.[R]	EEGENYQKGE	10	Secretogranin-1 (Chromogranin-B) (CgB) (Secretogranin I) (SgI) [Cleaved into: PE-11; GAWK peptide; CCB peptide]
40-138_2_0_0.9041	3311; 3661	1.6703	9840000	2	-0.450287	0.366991	-0.0851224	0.30013	0.407244	0.705572	0.931168	0.987041	0.935456	40-138_2_0_0.9041	0.7252	-0.642105	-1.1771	-1.1424	0.0566004	-0.0367996	0.4479	-0.0503996	-0.7424	0.50535	PD	P05060	[CHGB]	[G].eGHHRVQENQmDkA.[R]	[G].EGHHRVQENQMDKA.[R]	EGHHRVQENQMDKA	14	Secretogranin-1 (Chromogranin-B) (CgB) (Secretogranin I) (SgI) [Cleaved into: PE-11; GAWK peptide; CCB peptide]
40-138_2_0_0.15334	29601	25.2247	538000	1	-0.17003	0.158977	-0.0265207	0.306349	0.351102	0.758129	0.931168	0.987041	0.951284	40-138_2_0_0.15334	-0.5588	-0.242105	-0.9171	-0.7524	-0.2944	-0.4539	-0.5541	-0.2484	-0.3504	-0.29165	PD	P05060	[CHGB]	[N].yGEEGAPGkWQQQGDLQDTkENREE.[A]	[N].YGEEGAPGKWQQQGDLQDTKENREE.[A]	YGEEGAPGKWQQQGDLQDTKENREE	25	Secretogranin-1 (Chromogranin-B) (CgB) (Secretogranin I) (SgI) [Cleaved into: PE-11; GAWK peptide; CCB peptide]
40-138_2_0_0.4118	4216	12.745	975000	1	-0.290422	-0.197804	0.031347	0.307485	0.492689	0.831416	0.931168	0.987041	0.965927	40-138_2_0_0.4118	-0.2998	0.102895	-0.3191	-0.3724	0.1876	-0.2939	0.0439004	0.0516004	-0.1408	1.07135	Peaks	P05060	[CHGB]	P.S(+229.16)EEK(+229.16)GHPQ.E	P.S(+229.16)EEK(+229.16)GHPQ.E	SEEKGHPQ	8	Secretogranin-1 (Chromogranin-B) (CgB) (Secretogranin I) (SgI) [Cleaved into: PE-11; GAWK peptide; CCB peptide]
40-138_2_0_0.8855	5643	5.09304	9430000	1	-0.560277	0.507792	-0.10599	0.32047	0.37946	0.717608	0.931168	0.987041	0.940862	40-138_2_0_0.8855	0.6832	-0.520105	-1.4271	-1.6924	-0.2034	-0.2049	0.6369	-0.1986	-1.2984	0.77135	PD	P05060	[CHGB]	[G].eGHHRVQENQMDkA.[R]	[G].EGHHRVQENQMDKA.[R]	EGHHRVQENQMDKA	14	Secretogranin-1 (Chromogranin-B) (CgB) (Secretogranin I) (SgI) [Cleaved into: PE-11; GAWK peptide; CCB peptide]
40-138_2_0_0.12859	21244	41.3556	1960000	1	-0.18281	0.109609	-0.0343703	0.321967	0.557001	0.720133	0.931168	0.987041	0.941543	40-138_2_0_0.12859	0.0654004	-0.0891046	-0.2981	-0.3204	0.4936	0.2771	0.1929	0.2396	0.0266004	0.0502504	Peaks	P05060	[CHGB]	Q.V(+229.16)SEEVK(+229.16)T.R	Q.V(+229.16)SEEVK(+229.16)T.R	VSEEVKT	7	Secretogranin-1 (Chromogranin-B) (CgB) (Secretogranin I) (SgI) [Cleaved into: PE-11; GAWK peptide; CCB peptide]
40-138_2_0_0.17972	43780	4.31643	475000	1	-0.202651	0.116056	-0.192274	0.322214	0.574673	0.09647	0.931168	0.987041	0.726592	40-138_2_0_0.17972	-0.1498	-0.602105	-0.7511	-0.9324	-0.0233996	-0.7019	-0.3271	0.0766004	-0.238	-0.13765	PD	P05060	[CHGB]	[K].sAEFPDFYDSEEPVSTHQEAENEkD.[R]	[K].SAEFPDFYDSEEPVSTHQEAENEKD.[R]	SAEFPDFYDSEEPVSTHQEAENEKD	25	Secretogranin-1 (Chromogranin-B) (CgB) (Secretogranin I) (SgI) [Cleaved into: PE-11; GAWK peptide; CCB peptide]
40-138_2_0_0.16434	36215;36265	14.9699	1580000	2	-0.304544	0.233942	-0.249772	0.33838	0.47036	0.155434	0.931168	0.987041	0.755884	40-138_2_0_0.16434	-0.0277996	-0.448105	-0.5101	-1.4524	0.5076	-0.2719	-0.1841	0.2516	0.1876	-0.23865	PD|Peaks	P05060	[CHGB]	[R].aDEPQWSLYPSDSQVSEEVkTRHSEkSQ.[R]	[R].ADEPQWSLYPSDSQVSEEVKTRHSEKSQ.[R]	ADEPQWSLYPSDSQVSEEVKTRHSEKSQ	28	Secretogranin-1 (Chromogranin-B) (CgB) (Secretogranin I) (SgI) [Cleaved into: PE-11; GAWK peptide; CCB peptide]
40-138_2_0_0.15356	3311	0	11300000	1	-0.525111	0.355756	-0.0867255	0.338486	0.522972	0.76122	0.931168	0.987041	0.95286	40-138_2_0_0.15356	0.8912	-0.954105	-1.6071	-1.1824	0.1816	-0.1089	0.5329	-0.1032	-0.9234	0.61035	PD	P05060	[CHGB]	[G].eGHHRVQENQmDkA.[R]	[G].EGHHRVQENQMDKA.[R]	EGHHRVQENQMDKA	14	Secretogranin-1 (Chromogranin-B) (CgB) (Secretogranin I) (SgI) [Cleaved into: PE-11; GAWK peptide; CCB peptide]
40-138_2_0_0.15158	15411	1.59085	7930000	1	-0.234373	0.242702	-0.146441	0.341294	0.339475	0.269963	0.931168	0.987041	0.799091	40-138_2_0_0.15158	-0.0217996	0.236895	-0.8351	-0.5214	0.1216	-0.4139	-0.1481	0.3626	0.1786	0.26235	Peaks	P05060	[CHGB]	Q.G(+229.16)GSLPSEEK(+229.16)GHPQEES.E	Q.G(+229.16)GSLPSEEK(+229.16)GHPQEES.E	GGSLPSEEKGHPQEES	16	Secretogranin-1 (Chromogranin-B) (CgB) (Secretogranin I) (SgI) [Cleaved into: PE-11; GAWK peptide; CCB peptide]
40-138_2_0_0.14802	19101	4.18112	1450000	1	-0.21517	0.34226	-0.31207	0.347728	0.161657	0.0256011	0.931168	0.987041	0.670859	40-138_2_0_0.14802	-0.1578	-0.350105	-1.1771	-0.7024	-0.1506	-0.8179	-0.3261	0.3946	0.1296	-0.65165	PD|Peaks	P05060	[CHGB]	[Q].gGSLPSEEkGHPQEESEESNVS.[M]	[Q].GGSLPSEEKGHPQEESEESNVS.[M]	GGSLPSEEKGHPQEESEESNVS	22	Secretogranin-1 (Chromogranin-B) (CgB) (Secretogranin I) (SgI) [Cleaved into: PE-11; GAWK peptide; CCB peptide]
40-138_2_0_0.19384	31954	0.720015	8650000	1	-0.244123	0.63799	-0.244789	0.349812	0.0349055	0.0979333	0.931168	0.987041	0.726592	40-138_2_0_0.19384	0.3452	0.0204454	-0.5971	-1.0624	0.0196004	-0.2719	-0.5911	0.7866	0.2576	-0.0852496	PD	P05060	[CHGB]	[R].sSQGGSLPSEEkGHPQEESEESNVSMASLG.[E]	[R].SSQGGSLPSEEKGHPQEESEESNVSMASLG.[E]	SSQGGSLPSEEKGHPQEESEESNVSMASLG	30	Secretogranin-1 (Chromogranin-B) (CgB) (Secretogranin I) (SgI) [Cleaved into: PE-11; GAWK peptide; CCB peptide]
40-138_2_0_0.23371	26320;26636	0	1840000	2	-0.339554	0.613658	-0.197468	0.358553	0.125184	0.31938	0.931375	0.987041	0.816886	40-138_2_0_0.23371	0.1462	-0.310105	-0.7561	-1.6024	-0.100787	-0.4049	-1.1111	0.5256	0.2236	-0.0379496	PD	P05060	[CHGB]	[R].sSQGGSLPSEEkGHPQEESEESNVSmASLG.[E]	[R].SSQGGSLPSEEKGHPQEESEESNVSMASLG.[E]	SSQGGSLPSEEKGHPQEESEESNVSMASLG	30	Secretogranin-1 (Chromogranin-B) (CgB) (Secretogranin I) (SgI) [Cleaved into: PE-11; GAWK peptide; CCB peptide]
40-138_2_0_0.2368	5643	9.9457	1340000	1	-0.352188	0.188665	-0.118501	0.360733	0.628617	0.558475	0.931375	0.987041	0.897494	40-138_2_0_0.2368	0.6912	-0.754105	-0.6861	-0.9224	0.0696004	-0.1659	0.4749	0.0466004	-0.6544	0.53035	PD	P05060	[CHGB]	[G].eGHHRVQENQMDkA.[R]	[G].EGHHRVQENQMDKA.[R]	EGHHRVQENQMDKA	14	Secretogranin-1 (Chromogranin-B) (CgB) (Secretogranin I) (SgI) [Cleaved into: PE-11; GAWK peptide; CCB peptide]
40-138_2_0_0.16754	15768	5.96446	1170000	1	-0.343013	0.0888532	-0.309756	0.361779	0.814486	0.139375	0.931375	0.993444	0.748369	40-138_2_0_0.16754	-0.2038	-0.356105	-0.9871	-0.0413996	1.0096	-0.2359	0.5499	1.0806	0.1496	-0.21865	PD|Peaks	P05060	[CHGB]	[H].sEkSQREDEEEEEGENYQkGE.[R]	[H].SEKSQREDEEEEEGENYQKGE.[R]	SEKSQREDEEEEEGENYQKGE	21	Secretogranin-1 (Chromogranin-B) (CgB) (Secretogranin I) (SgI) [Cleaved into: PE-11; GAWK peptide; CCB peptide]
40-138_2_0_0.12974	3599; 3854; 3950; 4182; 4472; 4612; 4732; 4796; 6194; 6475; 9018;10460;11552;19570;23299;30836;36618; 3643; 3706; 4000; 4154	13.845	910000	22	-0.111783	0.141785	-0.0846665	0.362853	0.269058	0.207442	0.931375	0.987041	0.775759	40-138_2_0_0.12974	0.1581	0.0720954	-0.2641	-0.1514	0.1326	-0.0484996	0.1129	0.2986	0.0876004	0.10735	Peaks	P05060	[CHGB]	R.H(+229.16)SEK(+229.16)SQREDEEEEEGEN.Y	R.H(+229.16)SEK(+229.16)SQREDEEEEEGEN.Y	HSEKSQREDEEEEEGEN	17	Secretogranin-1 (Chromogranin-B) (CgB) (Secretogranin I) (SgI) [Cleaved into: PE-11; GAWK peptide; CCB peptide]
40-138_2_0_0.19018	18571;20437;25167;25211;27639	22.7168	852000	5	-0.198567	0.191451	-0.119656	0.364231	0.394874	0.308871	0.931375	0.987041	0.812184	40-138_2_0_0.19018	0.0676004	-0.292105	-0.8531	-0.5274	0.2926	-0.1859	-0.0380996	0.1586	-0.0233996	-0.15765	PD	P05060	[CHGB]	[R].sSQGGSLPSEEkGHPQEESEESNVSmASL.[G]	[R].SSQGGSLPSEEKGHPQEESEESNVSMASL.[G]	SSQGGSLPSEEKGHPQEESEESNVSMASL	29	Secretogranin-1 (Chromogranin-B) (CgB) (Secretogranin I) (SgI) [Cleaved into: PE-11; GAWK peptide; CCB peptide]
40-138_2_0_0.5655	5429	12.5785	642000	1	-0.215177	-0.14899	0.168104	0.369011	0.541021	0.200283	0.931406	0.987041	0.771852	40-138_2_0_0.5655	-0.3758	-0.434105	-0.4221	0.2827	-0.4284	-0.1919	-0.6631	0.0546004	-0.1645	0.56035	Peaks	P05060	[CHGB]	R.N(+229.16)HNEGMVTRC(+57.02).I	R.N(+229.16)HNEGMVTRC(+57.02).I	NHNEGMVTRC	10	Secretogranin-1 (Chromogranin-B) (CgB) (Secretogranin I) (SgI) [Cleaved into: PE-11; GAWK peptide; CCB peptide]
40-138_2_0_0.16886	33294	34.0309	1480000	1	-0.209394	0.25685	-0.133671	0.375205	0.296228	0.29366	0.93354	0.987041	0.806612	40-138_2_0_0.16886	0.3902	-0.241105	-0.7221	-0.5564	-0.1357	-0.4509	-0.2121	0.2596	-0.0413996	0.30835	PD|Peaks	P05060	[CHGB]	[Q].gGSLPSEEkGHPQEESEESNVSMASLG.[E]	[Q].GGSLPSEEKGHPQEESEESNVSMASLG.[E]	GGSLPSEEKGHPQEESEESNVSMASLG	27	Secretogranin-1 (Chromogranin-B) (CgB) (Secretogranin I) (SgI) [Cleaved into: PE-11; GAWK peptide; CCB peptide]
40-138_2_0_0.19467	27344	0	2520000	1	-0.176172	0.200312	-0.0255177	0.376154	0.331667	0.805965	0.93354	0.987041	0.96027	40-138_2_0_0.19467	-0.2278	0.00279542	-0.8931	-0.2474	0.0406004	-0.1259	-0.2951	0.1116	0.0436004	-0.16265	PD|Peaks	P05060	[CHGB]	[D].sEEPVSTHQEAENEkDRADQTVLTEDE.[K]	[D].SEEPVSTHQEAENEKDRADQTVLTEDE.[K]	SEEPVSTHQEAENEKDRADQTVLTEDE	27	Secretogranin-1 (Chromogranin-B) (CgB) (Secretogranin I) (SgI) [Cleaved into: PE-11; GAWK peptide; CCB peptide]
40-138_2_0_0.17952	23405;28840	17.3485	1560000	2	-0.185046	0.452803	-0.157463	0.377719	0.0563286	0.173976	0.93354	0.987041	0.763461	40-138_2_0_0.17952	0.4282	0.172895	-0.7111	-0.3584	0.3566	0.0397004	0.0237004	0.6496	0.1906	0.00605041	PD|Peaks	P05060	[CHGB]	[R].sSQGGSLPSEEkGHPQEESEESNVSMAS.[L]	[R].SSQGGSLPSEEKGHPQEESEESNVSMAS.[L]	SSQGGSLPSEEKGHPQEESEESNVSMAS	28	Secretogranin-1 (Chromogranin-B) (CgB) (Secretogranin I) (SgI) [Cleaved into: PE-11; GAWK peptide; CCB peptide]
40-138_2_0_0.18744	6170;13084;14296;16419;17815;19787;23590;26399;27587;27612;28160;33816;36767;36817;39278; 5602; 6299; 6588; 6881; 7171; 8124; 8284;12661;12683;13508;15990;54499; 3285; 3916; 5552; 6992; 7352;11971;33700; 3211; 3608;23233	12.4207	386000	37	-0.121227	0.0495423	-0.152709	0.378834	0.721993	0.0578602	0.93354	0.989526	0.696948	40-138_2_0_0.18744	0.1825	0.00289542	-0.2231	-0.1954	0.2286	-0.2119	0.1519	0.3096	0.3726	0.0727504	Peaks	P05060	[CHGB]	S.E(+229.16)EPVSTHQEAENEK(+229.16)DRADQTVLTEDE.K	S.E(+229.16)EPVSTHQEAENEK(+229.16)DRADQTVLTEDE.K	EEPVSTHQEAENEKDRADQTVLTEDE	26	Secretogranin-1 (Chromogranin-B) (CgB) (Secretogranin I) (SgI) [Cleaved into: PE-11; GAWK peptide; CCB peptide]
40-138_2_0_0.15408	33364	20.059	121000	1	-0.199775	-0.0708607	-0.0821158	0.381247	0.758479	0.496037	0.93354	0.991404	0.876862	40-138_2_0_0.15408	-0.6048	-0.214105	-0.7321	-0.7924	0.2856	-0.4359	-0.1101	-0.2021	-0.1959	-0.0647496	PD|Peaks	P05060	[CHGB]	[Y].lNYGEEGAPGkWQQQ.[G]	[Y].LNYGEEGAPGKWQQQ.[G]	LNYGEEGAPGKWQQQ	15	Secretogranin-1 (Chromogranin-B) (CgB) (Secretogranin I) (SgI) [Cleaved into: PE-11; GAWK peptide; CCB peptide]
40-138_2_0_0.16523	30892	45.5295	3910000	1	-0.197287	0.541658	-0.151396	0.383451	0.0384651	0.220861	0.933588	0.987041	0.779048	40-138_2_0_0.16523	0.6812	-0.0496046	-0.2251	-0.9224	0.1056	0.2751	0.2539	0.3856	-0.1945	-0.0514496	PD|Peaks	P05060	[CHGB]	[K].dkETTENENTkFEV.[R]	[K].DKETTENENTKFEV.[R]	DKETTENENTKFEV	14	Secretogranin-1 (Chromogranin-B) (CgB) (Secretogranin I) (SgI) [Cleaved into: PE-11; GAWK peptide; CCB peptide]
40-138_2_0_0.19485	21510;26294;26636	0	1590000	3	-0.260695	0.500155	-0.0732774	0.389496	0.127898	0.64501	0.935342	0.987041	0.919989	40-138_2_0_0.19485	0.3592	0.107395	-0.5301	-0.5074	0.0856004	0.0605004	-0.8121	0.7706	0.5976	0.24635	PD	P05060	[CHGB]	[R].sSQGGSLPSEEkGHPQEESEESNVSmASLG.[E]	[R].SSQGGSLPSEEKGHPQEESEESNVSMASLG.[E]	SSQGGSLPSEEKGHPQEESEESNVSMASLG	30	Secretogranin-1 (Chromogranin-B) (CgB) (Secretogranin I) (SgI) [Cleaved into: PE-11; GAWK peptide; CCB peptide]
40-138_2_0_0.21149	48509	15.0985	215000	1	-0.129776	0.560662	-0.10011	0.393577	0.00493222	0.228112	0.935342	0.987041	0.7812	40-138_2_0_0.21149	0.5682	-0.0469046	-0.1361	-0.5494	-0.1573	0.2651	-0.1821	0.5126	-0.0123996	-0.19465	Peaks	P05060	[CHGB]	K.S(+229.16)AEFPDFYDSEEPVSTHQEAENE.K	K.S(+229.16)AEFPDFYDSEEPVSTHQEAENE.K	SAEFPDFYDSEEPVSTHQEAENE	23	Secretogranin-1 (Chromogranin-B) (CgB) (Secretogranin I) (SgI) [Cleaved into: PE-11; GAWK peptide; CCB peptide]
40-138_2_0_0.13677	10900	13.349	1760000	1	-0.205429	0.313971	-0.0509111	0.394375	0.218311	0.687339	0.935342	0.987041	0.931566	40-138_2_0_0.13677	-0.0937996	-0.379105	-0.7551	0.1296	-0.00559958	0.0466004	-0.2701	0.6826	-0.2132	-0.29165	PD|Peaks	P05060	[CHGB]	[R].gSEEYRAPRPQSEES.[W]	[R].GSEEYRAPRPQSEES.[W]	GSEEYRAPRPQSEES	15	Secretogranin-1 (Chromogranin-B) (CgB) (Secretogranin I) (SgI) [Cleaved into: PE-11; GAWK peptide; CCB peptide]
40-138_2_0_0.16054	18062;18166	23.6046	856000	2	-0.160197	0.200443	-0.0516266	0.398402	0.310417	0.605138	0.937605	0.987041	0.911183	40-138_2_0_0.16054	0.2182	-0.113105	-0.7101	-0.2034	0.0906004	-0.00771958	-0.1081	0.1046	0.2546	-0.12865	PD|Peaks	P05060	[CHGB]	[F].yDSEEPVSTHQEAENEkDRADQ.[T]	[F].YDSEEPVSTHQEAENEKDRADQ.[T]	YDSEEPVSTHQEAENEKDRADQ	22	Secretogranin-1 (Chromogranin-B) (CgB) (Secretogranin I) (SgI) [Cleaved into: PE-11; GAWK peptide; CCB peptide]
40-138_2_0_0.5970	7085	12.1693	989000	1	-0.169622	-0.0986275	-0.214936	0.401309	0.631106	0.0671809	0.93787	0.987041	0.700559	40-138_2_0_0.5970	0.0233004	-0.523105	-0.2141	-0.1804	0.4936	-0.2549	0.5559	0.4316	-0.0783996	-0.0754496	PD|Peaks	P05060	[CHGB]	[G].eESEEERGLEPGkGRHH.[R]	[G].EESEEERGLEPGKGRHH.[R]	EESEEERGLEPGKGRHH	17	Secretogranin-1 (Chromogranin-B) (CgB) (Secretogranin I) (SgI) [Cleaved into: PE-11; GAWK peptide; CCB peptide]
40-138_2_0_0.19600	29072;37162	3.99498	1100000	2	-0.243569	0.339649	-0.171118	0.404104	0.267343	0.279275	0.938502	0.987041	0.800864	40-138_2_0_0.19600	0.3722	-0.240105	-1.1771	-0.3804	0.3506	-0.2129	0.1879	0.4396	-0.1548	-0.0121896	PD|Peaks	P05060	[CHGB]	[L].nYGEEGAPGkWQQQGDLQDTkENRE.[E]	[L].NYGEEGAPGKWQQQGDLQDTKENRE.[E]	NYGEEGAPGKWQQQGDLQDTKENRE	25	Secretogranin-1 (Chromogranin-B) (CgB) (Secretogranin I) (SgI) [Cleaved into: PE-11; GAWK peptide; CCB peptide]
40-138_2_0_0.16607	9346;19761;22109;23405;24970;25845;25897;28733;29072;30649;30673;30755;31374;31512;31622;31680;32086;32912;32963;33210;35184;35661;36340;39035;40199;40829;42146;45772;48295;48865;49822;53892;56430; 5519;10322;10499;10623;28894;51117; 5840	20.326	566000	40	-0.0902386	0.0893964	-0.093703	0.405281	0.423344	0.124618	0.938502	0.987041	0.739776	40-138_2_0_0.16607	0.2152	0.212895	0.0993004	-0.1344	0.2196	0.0886004	0.2859	0.3226	0.2646	0.15935	PD|Peaks	P05060	[CHGB]	[P].gEEDIQGPTkA.[D]	[P].GEEDIQGPTKA.[D]	GEEDIQGPTKA	11	Secretogranin-1 (Chromogranin-B) (CgB) (Secretogranin I) (SgI) [Cleaved into: PE-11; GAWK peptide; CCB peptide]
40-138_2_0_0.18895	31188;33530	8.65348	2450000	2	-0.203884	0.233824	-0.243716	0.40583	0.357674	0.0836797	0.939153	0.987041	0.720693	40-138_2_0_0.18895	0.1183	-0.00140458	-0.2811	-0.8824	0.6576	-0.1129	0.1269	0.5346	0.2846	-0.0538496	PD|Peaks	P05060	[CHGB]	[R].sSQGGSLPSEEkGHPQEESEESNVSMASL.[G]	[R].SSQGGSLPSEEKGHPQEESEESNVSMASL.[G]	SSQGGSLPSEEKGHPQEESEESNVSMASL	29	Secretogranin-1 (Chromogranin-B) (CgB) (Secretogranin I) (SgI) [Cleaved into: PE-11; GAWK peptide; CCB peptide]
40-138_2_0_0.22055	19869;21351;22189;23326;25167;27929;31512;32058;32111;32190;32428;33375;34648;35184;37928;39843;41286;45724;46052;47720;49033;49271;55287;55532;56120;56911;56956;57157;57336;57360;57476;57652;57764;57788;58124;58589;58857;60079;60217;60491;61058;61103;61751;61823;63376;64561;64842;65142;65242;65676;65790;66060;66338;14346;20883;21553;21864;23029;24521;32046;39646;69255;72240;72523;34864	0	337000	75	-0.126542	0.152758	-0.13166	0.40753	0.335984	0.125608	0.939316	0.987041	0.739776	40-138_2_0_0.22055	0.0790904	-0.00350458	-0.3681	-0.4764	0.1926	-0.1939	-0.0240996	0.2126	0.1696	-0.0273496	PD	P05060	[CHGB]	[R].dNmNDNFLEGEEENELTLNEkN.[F]	[R].DNMNDNFLEGEEENELTLNEKN.[F]	DNMNDNFLEGEEENELTLNEKN	22	Secretogranin-1 (Chromogranin-B) (CgB) (Secretogranin I) (SgI) [Cleaved into: PE-11; GAWK peptide; CCB peptide]
40-138_2_0_0.22415	24266	0	1530000	1	-0.155301	0.491782	-0.238832	0.414963	0.0286118	0.0370685	0.940454	0.987041	0.670859	40-138_2_0_0.22415	0.00810042	0.105795	-0.8461	-0.4604	-0.0592996	-0.4359	-0.2241	0.6946	-0.0433996	-0.32065	PD|Peaks	P05060	[CHGB]	[R].sSQGGSLPSEEkGHPQEESEESNVSM.[A]	[R].SSQGGSLPSEEKGHPQEESEESNVSM.[A]	SSQGGSLPSEEKGHPQEESEESNVSM	26	Secretogranin-1 (Chromogranin-B) (CgB) (Secretogranin I) (SgI) [Cleaved into: PE-11; GAWK peptide; CCB peptide]
40-138_2_0_0.3427	30682	1.78996	8500000	1	-0.499705	0.406956	-0.289364	0.418527	0.519863	0.381755	0.940454	0.987041	0.838353	40-138_2_0_0.3427	0.2762	-0.128105	-0.7701	-1.1824	-1.1404	-1.1389	0.8169	0.4696	-1.6584	1.24135	Peaks	P05060	[CHGB]	R.F(+229.16)LGEGH.H	R.F(+229.16)LGEGH.H	FLGEGH	6	Secretogranin-1 (Chromogranin-B) (CgB) (Secretogranin I) (SgI) [Cleaved into: PE-11; GAWK peptide; CCB peptide]
40-138_2_0_0.4234	9422	9.23124	1880000	1	0.115025	-0.0499622	0.0404546	0.420206	0.730019	0.591156	0.940454	0.989526	0.909759	40-138_2_0_0.4234	-0.0837996	0.127895	0.1618	0.4896	0.0486004	0.0274004	-0.1101	0.1936	-0.000399581	0.0337504	Peaks	P05060	[CHGB]	S.E(+229.16)EYRAPRPQ.S	S.E(+229.16)EYRAPRPQ.S	EEYRAPRPQ	9	Secretogranin-1 (Chromogranin-B) (CgB) (Secretogranin I) (SgI) [Cleaved into: PE-11; GAWK peptide; CCB peptide]
40-138_2_0_0.23318	31930	0	2950000	1	-0.286253	0.682619	-0.298464	0.423922	0.0859169	0.137207	0.940454	0.987041	0.747314	40-138_2_0_0.23318	0.3762	-0.259105	-1.2371	-1.3224	-0.1927	-0.7149	-0.9591	0.5546	0.3856	-0.28765	PD|Peaks	P05060	[CHGB]	[R].sSQGGSLPSEEkGHPQEESEESNVSMASLG.[E]	[R].SSQGGSLPSEEKGHPQEESEESNVSMASLG.[E]	SSQGGSLPSEEKGHPQEESEESNVSMASLG	30	Secretogranin-1 (Chromogranin-B) (CgB) (Secretogranin I) (SgI) [Cleaved into: PE-11; GAWK peptide; CCB peptide]
40-138_2_0_0.8733	13671	48.2728	692000	1	-0.109709	-0.00691216	-0.0240738	0.425603	0.960414	0.73918	0.940454	0.997023	0.946807	40-138_2_0_0.8733	0.1559	0.162895	0.0173004	0.0596004	0.2486	0.1691	0.4919	0.2186	-0.0303996	0.35835	Peaks	P05060	[CHGB]	S.E(+229.16)EVK(+229.16)T.R	S.E(+229.16)EVK(+229.16)T.R	EEVKT	5	Secretogranin-1 (Chromogranin-B) (CgB) (Secretogranin I) (SgI) [Cleaved into: PE-11; GAWK peptide; CCB peptide]
40-138_2_0_0.16738	14569;18115;18780;19123;24344	7.08486	568000	5	-0.157678	0.339465	-0.165383	0.426159	0.116995	0.136894	0.940454	0.987041	0.746662	40-138_2_0_0.16738	-0.0377996	0.0527954	-0.5241	-0.5014	0.1686	-0.2079	-0.3621	0.5686	0.2456	-0.19665	PD	P05060	[CHGB]	[R].sSQGGSLPSEEkGHPQEESEESNVSm.[A]	[R].SSQGGSLPSEEKGHPQEESEESNVSM.[A]	SSQGGSLPSEEKGHPQEESEESNVSM	26	Secretogranin-1 (Chromogranin-B) (CgB) (Secretogranin I) (SgI) [Cleaved into: PE-11; GAWK peptide; CCB peptide]
40-138_2_0_0.17050	27453	8.21389	859000	1	0.168307	0.080169	-0.0811496	0.429757	0.711229	0.47413	0.940959	0.989245	0.869489	40-138_2_0_0.17050	0.1214	-0.230105	-0.1051	-0.1264	-0.0486996	-0.5669	-0.7801	0.1806	0.0526004	-0.0670496	PD	P05060	[CHGB]	[Q].gGSLPSEEkGHPQEESEESNVSmASLG.[E]	[Q].GGSLPSEEKGHPQEESEESNVSMASLG.[E]	GGSLPSEEKGHPQEESEESNVSMASLG	27	Secretogranin-1 (Chromogranin-B) (CgB) (Secretogranin I) (SgI) [Cleaved into: PE-11; GAWK peptide; CCB peptide]
40-138_2_0_0.16208	20275	23.1986	548000	1	0.160947	0.240139	-0.214811	0.43295	0.265973	0.0714911	0.941937	0.987041	0.702975	40-138_2_0_0.16208	0.3242	0.0188154	-0.1431	-0.1524	0.1766	-0.6429	-0.4031	0.6286	-0.0643996	0.0324504	PD	P05060	[CHGB]	[Q].gGSLPSEEkGHPQEESEESNVSmAS.[L]	[Q].GGSLPSEEKGHPQEESEESNVSMAS.[L]	GGSLPSEEKGHPQEESEESNVSMAS	25	Secretogranin-1 (Chromogranin-B) (CgB) (Secretogranin I) (SgI) [Cleaved into: PE-11; GAWK peptide; CCB peptide]
40-138_2_0_0.13520	35613	19.0039	172000	1	-0.176173	0.301986	-0.0209299	0.436491	0.209712	0.860043	0.943249	0.987041	0.973309	40-138_2_0_0.13520	0.2562	-0.372105	-0.2761	-0.3844	-0.1737	0.4011	0.4129	0.0216004	-0.5254	-0.36665	PD|Peaks	P05060	[CHGB]	[R].nYPSLELDkMAHG.[Y]	[R].NYPSLELDKMAHG.[Y]	NYPSLELDKMAHG	13	Secretogranin-1 (Chromogranin-B) (CgB) (Secretogranin I) (SgI) [Cleaved into: PE-11; GAWK peptide; CCB peptide]
40-138_2_0_0.16620	30144	5.93085	936000	1	-0.196407	0.172808	-0.138142	0.443663	0.511422	0.31892	0.944078	0.987041	0.816188	40-138_2_0_0.16620	0.2502	0.106795	-0.9871	-0.0323996	0.2696	-0.2409	0.2969	0.3096	0.1966	0.11135	PD|Peaks	P05060	[CHGB]	[L].nYGEEGAPGkWQQQGDLQDTkENREEARFQDkQ.[Y]	[L].NYGEEGAPGKWQQQGDLQDTKENREEARFQDKQ.[Y]	NYGEEGAPGKWQQQGDLQDTKENREEARFQDKQ	33	Secretogranin-1 (Chromogranin-B) (CgB) (Secretogranin I) (SgI) [Cleaved into: PE-11; GAWK peptide; CCB peptide]
40-138_2_0_0.13363	31793	0	1690000	1	-0.118622	0.223662	-0.159129	0.457668	0.19058	0.0841164	0.944078	0.987041	0.720693	40-138_2_0_0.13363	0.2932	0.379895	0.2849	-0.5094	0.1546	0.1071	0.4299	0.3986	0.1936	0.16435	PD|Peaks	P05060	[CHGB]	[G].eEENELTLNEkN.[F]	[G].EEENELTLNEKN.[F]	EEENELTLNEKN	12	Secretogranin-1 (Chromogranin-B) (CgB) (Secretogranin I) (SgI) [Cleaved into: PE-11; GAWK peptide; CCB peptide]
40-138_2_0_0.6078	20191	9.80158	79700	1	-0.275517	0.0830592	0.248452	0.45973	0.8263	0.225039	0.944078	0.993444	0.779402	40-138_2_0_0.6078	0.2492	-0.646105	-1.0071	-0.7324	0.2176	0.4641	0.0213004	-0.7304	-0.9334	0.48535	Peaks	P05060	[CHGB]	R.N(+229.16)LARVPK(+229.16)LDLK(+229.16).R	R.N(+229.16)LARVPK(+229.16)LDLK(+229.16).R	NLARVPKLDLK	11	Secretogranin-1 (Chromogranin-B) (CgB) (Secretogranin I) (SgI) [Cleaved into: PE-11; GAWK peptide; CCB peptide]
40-138_2_0_0.16513	22312	4.99829	3530000	1	-0.128823	0.15101	-0.143413	0.460187	0.403505	0.143085	0.944078	0.987041	0.750063	40-138_2_0_0.16513	0.0638004	0.159895	-0.4181	-0.4844	0.2656	-0.2469	0.1319	0.2426	0.0506004	0.14035	PD|Peaks	P05060	[CHGB]	[S].dSQVSEEVkT.[R]	[S].DSQVSEEVKT.[R]	DSQVSEEVKT	10	Secretogranin-1 (Chromogranin-B) (CgB) (Secretogranin I) (SgI) [Cleaved into: PE-11; GAWK peptide; CCB peptide]
40-138_2_0_0.14467	15643	11.4056	1790000	1	-0.152653	0.326027	-0.324318	0.463026	0.147983	0.0145179	0.944078	0.987041	0.649253	40-138_2_0_0.14467	0.0126004	0.0633954	-0.5751	-0.6624	0.1846	-0.6159	-0.1861	0.6876	0.3576	-0.25865	PD|Peaks	P05060	[CHGB]	[Q].gGSLPSEEkGHPQEE.[S]	[Q].GGSLPSEEKGHPQEE.[S]	GGSLPSEEKGHPQEE	15	Secretogranin-1 (Chromogranin-B) (CgB) (Secretogranin I) (SgI) [Cleaved into: PE-11; GAWK peptide; CCB peptide]
40-138_2_0_0.2522	3470	25.2594	750000	1	-0.141332	0.0047867	-0.0435159	0.490337	0.981662	0.687821	0.9456	0.998891	0.931925	40-138_2_0_0.2522	0.2232	-0.381105	-0.5751	0.2408	0.0496004	-0.1119	-0.0243996	0.1886	0.2666	-0.0282496	PD	P05060	[CHGB]	[G].eGHHRVQENQmDkA.[R]	[G].EGHHRVQENQMDKA.[R]	EGHHRVQENQMDKA	14	Secretogranin-1 (Chromogranin-B) (CgB) (Secretogranin I) (SgI) [Cleaved into: PE-11; GAWK peptide; CCB peptide]
40-138_2_0_0.15273	22972	47.6005	2430000	1	0.116985	0.14539	-0.0307341	0.492153	0.410851	0.732465	0.9456	0.987041	0.945123	40-138_2_0_0.15273	0.4292	-0.0751046	0.2199	0.1116	-0.3464	0.0586004	0.0829004	-0.0413996	-0.0363996	-0.29065	PD|Peaks	P05060	[CHGB]	[K].dkETTENENTkF.[E]	[K].DKETTENENTKF.[E]	DKETTENENTKF	12	Secretogranin-1 (Chromogranin-B) (CgB) (Secretogranin I) (SgI) [Cleaved into: PE-11; GAWK peptide; CCB peptide]
40-138_2_0_0.13193	11814	36.6301	1410000	1	-0.128914	0.168174	-0.0881761	0.494193	0.391174	0.38522	0.9456	0.987041	0.838353	40-138_2_0_0.13193	-0.0577996	-0.194105	-0.4151	-0.0943996	0.3386	-0.0275996	-0.0647996	0.5596	-0.1357	-0.0558496	PD|Peaks	P05060	[CHGB]	[R].dPADASEAHE.[S]	[R].DPADASEAHE.[S]	DPADASEAHE	10	Secretogranin-1 (Chromogranin-B) (CgB) (Secretogranin I) (SgI) [Cleaved into: PE-11; GAWK peptide; CCB peptide]
40-138_2_0_0.20208	22236;22633;22820;23326;25314;25501;26715;27158;27825;28315;28733;28917;29180;30196;30223;30539;31879;32891;33210;33980;35943;44140;18068;18117	3.98523	1270000	40	-0.104268	0.116406	-0.106388	0.497019	0.463316	0.209911	0.946723	0.987041	0.775759	40-138_2_0_0.20208	0.0395004	-0.0961046	-0.2341	-0.1974	0.2796	-0.1319	-0.0976996	0.4576	0.0816004	0.0682504	PD	P05060	[CHGB]	[R].sSQGGSLPSEEkGHPQEESEESNVSmASLGE.[K]	[R].SSQGGSLPSEEKGHPQEESEESNVSMASLGE.[K]	SSQGGSLPSEEKGHPQEESEESNVSMASLGE	31	Secretogranin-1 (Chromogranin-B) (CgB) (Secretogranin I) (SgI) [Cleaved into: PE-11; GAWK peptide; CCB peptide]
40-138_2_0_0.8941	14598	63.7182	437000	1	0.224544	0.349444	0.0864458	0.498176	0.3151	0.622799	0.946729	0.987041	0.916014	40-138_2_0_0.8941	0.1962	1.1559	-0.6261	1.0496	0.0556004	0.2581	0.2549	0.2866	-0.1683	0.0243504	Peaks	P05060	[CHGB]	R.E(+229.16)EARFQDK(+229.16)Q.Y	R.E(+229.16)EARFQDK(+229.16)Q.Y	EEARFQDKQ	9	Secretogranin-1 (Chromogranin-B) (CgB) (Secretogranin I) (SgI) [Cleaved into: PE-11; GAWK peptide; CCB peptide]
40-138_2_0_0.16909	37953	14.552	825000	1	-0.141631	0.315907	-0.0691382	0.4992	0.163226	0.535619	0.946729	0.987041	0.890478	40-138_2_0_0.16909	0.4862	-0.153105	-0.7321	-0.2294	0.2116	0.0705004	0.0632004	0.2706	-0.0683996	-0.00229959	PD|Peaks	P05060	[CHGB]	[N].yLNYGEEGAPGkWQQQGDLQDTkENREEA.[R]	[N].YLNYGEEGAPGKWQQQGDLQDTKENREEA.[R]	YLNYGEEGAPGKWQQQGDLQDTKENREEA	29	Secretogranin-1 (Chromogranin-B) (CgB) (Secretogranin I) (SgI) [Cleaved into: PE-11; GAWK peptide; CCB peptide]
40-138_2_0_0.14222	14322;15411;15568;18571;19953;22972;23162;28160;32838;34213;40057;40440;40853;47624;47912;49750;39336;39622;54889	4.14486	448000	33	-0.0815346	0.143823	-0.0675533	0.499457	0.260187	0.303587	0.946729	0.987041	0.809723	40-138_2_0_0.14222	0.1357	0.0642954	-0.2421	-0.2364	0.0986004	-0.0642996	0.0458004	0.1956	-0.00239958	0.0943504	Peaks	P05060	[CHGB]	G.E(+229.16)EIK(+229.16)GYPG.V	G.E(+229.16)EIK(+229.16)GYPG.V	EEIKGYPG	8	Secretogranin-1 (Chromogranin-B) (CgB) (Secretogranin I) (SgI) [Cleaved into: PE-11; GAWK peptide; CCB peptide]
40-138_2_0_0.16176	51808	40.8325	219000	1	0.199566	0.388132	0.00951721	0.499527	0.21814	0.951212	0.946729	0.987041	0.991344	40-138_2_0_0.16176	0.5092	0.288895	-0.1981	0.8836	0.3236	0.7061	0.2589	0.4786	0.1266	-0.76665	PD|Peaks	P05060	[CHGB]	[C].iIEVLSNALSkSSAPPITPEcRQV.[L]	[C].IIEVLSNALSKSSAPPITPECRQV.[L]	IIEVLSNALSKSSAPPITPECRQV	24	Secretogranin-1 (Chromogranin-B) (CgB) (Secretogranin I) (SgI) [Cleaved into: PE-11; GAWK peptide; CCB peptide]
40-138_2_0_0.9770	3397	2.67557	35600000	1	-0.265954	0.0629159	0.0284989	0.503117	0.876341	0.891635	0.947402	0.993481	0.98104	40-138_2_0_0.9770	0.9252	-0.751105	-0.4821	-0.7124	0.3616	0.3551	0.4859	-0.3594	-0.2874	0.45935	PD	P05060	[CHGB]	[L].gEGHHRVQENQmDkA.[R]	[L].GEGHHRVQENQMDKA.[R]	GEGHHRVQENQMDKA	15	Secretogranin-1 (Chromogranin-B) (CgB) (Secretogranin I) (SgI) [Cleaved into: PE-11; GAWK peptide; CCB peptide]
40-138_2_0_0.14083	13532	16.3298	16800000	1	-0.124109	-0.167171	-0.0242973	0.503866	0.387177	0.80404	0.947972	0.987041	0.959896	40-138_2_0_0.14083	-0.5688	0.272895	0.0971604	-0.1124	0.2896	0.0282004	0.1199	0.0856004	0.3396	0.0405504	PD|Peaks	P05060	[CHGB]	[S].sQGGSLPSEEkGHPQ.[E]	[S].SQGGSLPSEEKGHPQ.[E]	SQGGSLPSEEKGHPQ	15	Secretogranin-1 (Chromogranin-B) (CgB) (Secretogranin I) (SgI) [Cleaved into: PE-11; GAWK peptide; CCB peptide]
40-138_2_0_0.13730	19076;21189	23.8874	743000	2	-0.104297	0.0194743	-0.210878	0.504029	0.902435	0.0280778	0.947972	0.993481	0.670859	40-138_2_0_0.13730	-0.2998	-0.143105	-0.2001	-0.2424	0.2586	-0.2659	0.2959	0.3596	0.0766004	-0.44265	Peaks	P05060	[CHGB]	G.S(+229.16)LPSEEK(+229.16)G.H	G.S(+229.16)LPSEEK(+229.16)G.H	SLPSEEKG	8	Secretogranin-1 (Chromogranin-B) (CgB) (Secretogranin I) (SgI) [Cleaved into: PE-11; GAWK peptide; CCB peptide]
40-138_2_0_0.22426	19076;19200;34648; 8239;18388;22957;23053;25385;25457;28822;30250;30274;31230;31326;50141;50165;14473	0	108000	17	-0.12735	0.0779273	-0.22027	0.505186	0.690011	0.0522759	0.948384	0.988052	0.694325	40-138_2_0_0.22426	0.1828	0.000295419	-0.2101	-0.6304	0.3396	-0.4439	0.1549	0.3406	0.1416	0.26035	PD	P05060	[CHGB]	[R].sSQGGSLPSEEkGHPQEESEESNVSm.[A]	[R].SSQGGSLPSEEKGHPQEESEESNVSM.[A]	SSQGGSLPSEEKGHPQEESEESNVSM	26	Secretogranin-1 (Chromogranin-B) (CgB) (Secretogranin I) (SgI) [Cleaved into: PE-11; GAWK peptide; CCB peptide]
40-138_2_0_0.14478	39181	17.9993	511000	1	0.0905057	0.279717	-0.0527529	0.507651	0.0699101	0.47051	0.949158	0.987041	0.869489	40-138_2_0_0.14478	0.4102	0.362895	0.0833004	-0.2434	0.2886	0.2381	-0.00134558	0.1746	0.1826	-0.11265	PD|Peaks	P05060	[CHGB]	[S].lYPSDSQVSEEVkT.[R]	[S].LYPSDSQVSEEVKT.[R]	LYPSDSQVSEEVKT	14	Secretogranin-1 (Chromogranin-B) (CgB) (Secretogranin I) (SgI) [Cleaved into: PE-11; GAWK peptide; CCB peptide]
40-138_2_0_0.20791	19979;20031;23080;24396;25167;27587;27771;29152;29284;30383;30783;30975;31848;32963;33238;33321;33764;33980;34160;34486;34835;37212;39744;42170;43492;45106;45153;46004;51804;52589;52613;62293;73422	7.31666	1270000	72	-0.0667402	0.137651	-0.1184	0.515609	0.209886	0.0522702	0.951267	0.987041	0.694325	40-138_2_0_0.20791	0.1002	-0.0247046	-0.0370996	-0.2044	-0.0131996	-0.0964996	0.0398004	0.2836	0.1476	-0.14765	PD|Peaks	P05060	[CHGB]	[R].dPADASEAHESSSRGEAGAPGEEDIQ.[G]	[R].DPADASEAHESSSRGEAGAPGEEDIQ.[G]	DPADASEAHESSSRGEAGAPGEEDIQ	26	Secretogranin-1 (Chromogranin-B) (CgB) (Secretogranin I) (SgI) [Cleaved into: PE-11; GAWK peptide; CCB peptide]
40-138_2_0_0.5686	7341; 9172; 9781	38.6429	1090000	3	-0.0997521	0.0734376	-0.0922831	0.515743	0.640608	0.271716	0.951267	0.987041	0.79917	40-138_2_0_0.5686	0.3072	0.152895	-0.3091	-0.0263996	0.1966	-0.0550996	0.4319	0.1826	0.1036	0.21335	PD|Peaks	P05060	[CHGB]	[P].vDNRNHNEGMVTRc.[I]	[P].VDNRNHNEGMVTRC.[I]	VDNRNHNEGMVTRC	14	Secretogranin-1 (Chromogranin-B) (CgB) (Secretogranin I) (SgI) [Cleaved into: PE-11; GAWK peptide; CCB peptide]
40-138_2_0_0.15836	8013;19734;22550;28474;13685;16736;17205	15.6686	1240000	8	-0.0748375	-0.0436674	-0.0150019	0.524604	0.716598	0.809131	0.951267	0.989526	0.960729	40-138_2_0_0.15836	0.1637	0.00199542	-0.0930996	0.2165	0.1176	0.0156004	0.2009	0.1816	0.1316	0.26035	Peaks	P05060	[CHGB]	S.A(+229.16)PPITPEC(+57.02)RQV.L	S.A(+229.16)PPITPEC(+57.02)RQV.L	APPITPECRQV	11	Secretogranin-1 (Chromogranin-B) (CgB) (Secretogranin I) (SgI) [Cleaved into: PE-11; GAWK peptide; CCB peptide]
40-138_2_0_0.17167	9122	0	1240000	1	-0.157364	0.274557	-0.166148	0.532916	0.301757	0.232474	0.951803	0.987041	0.782089	40-138_2_0_0.17167	-0.2638	-0.153105	-0.9871	0.00560042	0.0226004	-0.4029	-0.2461	0.6116	-0.0213996	-0.42865	PD|Peaks	P05060	[CHGB]	[N].hPQESkGQPRSQEESEEGEEDATSE.[V]	[N].HPQESKGQPRSQEESEEGEEDATSE.[V]	HPQESKGQPRSQEESEEGEEDATSE	25	Secretogranin-1 (Chromogranin-B) (CgB) (Secretogranin I) (SgI) [Cleaved into: PE-11; GAWK peptide; CCB peptide]
40-138_2_0_0.16570	9321	0	403000	1	-0.134287	-0.100033	-0.181756	0.535384	0.65259	0.137822	0.951902	0.987077	0.747416	40-138_2_0_0.16570	-0.7658	-0.307105	-0.1681	-0.3124	0.2286	-0.3189	-0.000945581	0.2716	0.1626	-0.65665	PD|Peaks	P05060	[CHGB]	[P].aDASEAHESSSRGEAGAPGEED.[I]	[P].ADASEAHESSSRGEAGAPGEED.[I]	ADASEAHESSSRGEAGAPGEED	22	Secretogranin-1 (Chromogranin-B) (CgB) (Secretogranin I) (SgI) [Cleaved into: PE-11; GAWK peptide; CCB peptide]
40-138_2_0_0.18468	26001	9.98027	675000	1	-0.155823	0.398	-0.0932741	0.536841	0.147438	0.489822	0.951902	0.987041	0.875848	40-138_2_0_0.18468	0.2752	0.0209354	-1.1471	-0.4954	0.1546	-0.1759	-0.0455996	0.1476	-0.2378	-0.0439496	PD|Peaks	P05060	[CHGB]	[Y].gEEGAPGkWQQQGDLQDTkENREE.[A]	[Y].GEEGAPGKWQQQGDLQDTKENREE.[A]	GEEGAPGKWQQQGDLQDTKENREE	24	Secretogranin-1 (Chromogranin-B) (CgB) (Secretogranin I) (SgI) [Cleaved into: PE-11; GAWK peptide; CCB peptide]
40-138_2_0_0.20399	4300; 9501;39327;39376;42146;42315;46648;47481;47792;48104;52613;52661;52994;53137; 3611; 5037; 8351; 8424;10898;21265;21958;76855;76987; 6363; 6756; 6764;45516;52173	15.6232	308000	28	-0.0749772	0.0713933	-0.0374882	0.542459	0.573262	0.567737	0.952203	0.987041	0.901055	40-138_2_0_0.20399	0.1328	-0.0478046	0.11146	-0.2784	0.0516004	0.1381	0.0737004	0.0556004	0.1466	-0.0465496	PD|Peaks	P05060	[CHGB]	[K].sAEFPDFYDSEEPVSTHQEAENEkDRAD.[Q]	[K].SAEFPDFYDSEEPVSTHQEAENEKDRAD.[Q]	SAEFPDFYDSEEPVSTHQEAENEKDRAD	28	Secretogranin-1 (Chromogranin-B) (CgB) (Secretogranin I) (SgI) [Cleaved into: PE-11; GAWK peptide; CCB peptide]
40-138_2_0_0.19639	10821;10954	21.8894	872000	2	-0.117655	0.197539	0.0196682	0.544621	0.332668	0.847974	0.952374	0.987041	0.969552	40-138_2_0_0.19639	-0.0497996	0.0997954	-0.0390996	-0.2114	0.3876	0.2611	-0.2641	0.5576	-0.1226	0.33135	PD	P05060	[CHGB]	[S].kGQPRSQEESEEGEEDATSE.[V]	[S].KGQPRSQEESEEGEEDATSE.[V]	KGQPRSQEESEEGEEDATSE	20	Secretogranin-1 (Chromogranin-B) (CgB) (Secretogranin I) (SgI) [Cleaved into: PE-11; GAWK peptide; CCB peptide]
40-138_2_0_0.15569	5949	0	351000	1	-0.25228	0.0921837	0.0737141	0.550881	0.831061	0.74213	0.953001	0.993444	0.946813	40-138_2_0_0.15569	0.9222	-0.829105	-0.8171	-0.6444	0.3196	0.3591	0.4199	-0.5294	-0.4334	0.35135	PD|Peaks	P05060	[CHGB]	[L].gEGHHRVQENQMDkA.[R]	[L].GEGHHRVQENQMDKA.[R]	GEGHHRVQENQMDKA	15	Secretogranin-1 (Chromogranin-B) (CgB) (Secretogranin I) (SgI) [Cleaved into: PE-11; GAWK peptide; CCB peptide]
40-138_2_0_0.22250	3781; 5770; 5806;12340;13015;17566;17594;18115;19332;19925;20192;21135;22056;22418;23106;23672;27904;28943;29601;31980;32005;32218;32541;33710;40657;41408;41528;42387;44452;44476;45034;46365;49199;49846;50037;50371;55263;56382;56842;57041; 8375;15794;15843;17398;19549;27826;32238;36830;41801;46803;47135;47419;49165;49760;58873;17452;39394; 3068;55455	0	316000	62	-0.0851873	0.129008	-0.102468	0.565459	0.404096	0.212593	0.954963	0.987041	0.776144	40-138_2_0_0.22250	0.0677004	-0.0683046	-0.3571	-0.0603996	0.2646	-0.1019	0.0306004	0.4096	0.0306004	-0.0338496	PD	P05060	[CHGB]	[L].eGEEENELTLNEkN.[F]	[L].EGEEENELTLNEKN.[F]	EGEEENELTLNEKN	14	Secretogranin-1 (Chromogranin-B) (CgB) (Secretogranin I) (SgI) [Cleaved into: PE-11; GAWK peptide; CCB peptide]
40-138_2_0_0.15660	3344	3.81902	1000000	1	-0.245055	0.164913	0.02769	0.571474	0.710408	0.903739	0.956908	0.989245	0.98359	40-138_2_0_0.15660	1.1442	-0.797105	-0.3301	-0.8424	0.3446	0.5181	0.4749	-0.3504	-0.2894	0.37435	PD	P05060	[CHGB]	[L].gEGHHRVQENQmDkA.[R]	[L].GEGHHRVQENQMDKA.[R]	GEGHHRVQENQMDKA	15	Secretogranin-1 (Chromogranin-B) (CgB) (Secretogranin I) (SgI) [Cleaved into: PE-11; GAWK peptide; CCB peptide]
40-138_2_0_0.9903	22135	47.1516	1990000	1	-0.0840479	0.0276482	-0.0298079	0.579228	0.858433	0.711076	0.957505	0.993481	0.938016	40-138_2_0_0.9903	0.1209	0.0578954	-0.00409958	-0.2574	0.3606	0.0448004	0.0200004	0.2186	0.0776004	0.35535	PD	P05060	[CHGB]	[P].sDSQVSEEVkT.[R]	[P].SDSQVSEEVKT.[R]	SDSQVSEEVKT	11	Secretogranin-1 (Chromogranin-B) (CgB) (Secretogranin I) (SgI) [Cleaved into: PE-11; GAWK peptide; CCB peptide]
40-138_2_0_0.0	9018;10305;10382;10694;14008; 3548; 3706; 3828; 4266; 4453; 4615; 5011; 5347; 5719; 7380; 8548;10098;10673;13942;14015;18117;21027	24.0557	1840000	23	-0.0768454	-0.159654	0.0531373	0.58097	0.279207	0.47729	0.957505	0.987041	0.870483	40-138_2_0_0.0	-0.0277996	-0.0861046	0.1831	0.2777	0.0146004	0.2591	0.0945004	-0.0594996	0.4496	-0.0304496	Peaks	P05060	[CHGB]	K.S(+229.16)SAPPI.T	K.S(+229.16)SAPPI.T	SSAPPI	6	Secretogranin-1 (Chromogranin-B) (CgB) (Secretogranin I) (SgI) [Cleaved into: PE-11; GAWK peptide; CCB peptide]
40-138_2_0_0.15204	7203	5.78552	845000	1	-0.471316	0.0619217	-0.510564	0.584983	0.944036	0.280675	0.957505	0.99641	0.801114	40-138_2_0_0.15204	-0.0637996	-2.3041	-2.5771	-1.3324	0.8176	-2.0789	-0.00286958	0.9206	-2.1084	0.47835	PD|Peaks	P05060	[CHGB]	[R].ekSSQESGEETGSQENHPQESkGQPR.[S]	[R].EKSSQESGEETGSQENHPQESKGQPR.[S]	EKSSQESGEETGSQENHPQESKGQPR	26	Secretogranin-1 (Chromogranin-B) (CgB) (Secretogranin I) (SgI) [Cleaved into: PE-11; GAWK peptide; CCB peptide]
40-138_2_0_0.18365	10382	0	874000	1	-0.669844	0.457273	-1.02951	0.586619	0.717559	0.1401	0.957842	0.989526	0.749913	40-138_2_0_0.18365	0.2432	-2.6641	-4.0671	-2.7824	0.8166	-3.5889	0.6429	1.1806	-3.1884	0.47835	PD|Peaks	P05060	[CHGB]	[R].ekSSQESGEETGSQENHPQESkGQP.[R]	[R].EKSSQESGEETGSQENHPQESKGQP.[R]	EKSSQESGEETGSQENHPQESKGQP	25	Secretogranin-1 (Chromogranin-B) (CgB) (Secretogranin I) (SgI) [Cleaved into: PE-11; GAWK peptide; CCB peptide]
40-138_2_0_0.15468	38002	32.8901	178000	1	-0.125149	-0.0539285	-0.0268566	0.587769	0.819512	0.826172	0.958703	0.993444	0.965139	40-138_2_0_0.15468	0.4432	0.0123954	-0.3941	0.0656004	0.3786	-0.1209	-0.0457996	0.1776	0.5426	0.59435	PD	P05060	[CHGB]	[R].nYPSLELDkmAHGYGEESEEE.[R]	[R].NYPSLELDKMAHGYGEESEEE.[R]	NYPSLELDKMAHGYGEESEEE	21	Secretogranin-1 (Chromogranin-B) (CgB) (Secretogranin I) (SgI) [Cleaved into: PE-11; GAWK peptide; CCB peptide]
40-138_2_0_0.3371	3344	28.1916	2110000	1	-0.200302	0.0662136	0.0902529	0.594237	0.863375	0.652103	0.960166	0.993481	0.921838	40-138_2_0_0.3371	0.8352	-0.830105	-0.5131	-0.6434	0.2916	0.3621	0.2019	-0.4514	-0.4074	0.38135	PD	P05060	[CHGB]	[L].gEGHHRVQENQmDkA.[R]	[L].GEGHHRVQENQMDKA.[R]	GEGHHRVQENQMDKA	15	Secretogranin-1 (Chromogranin-B) (CgB) (Secretogranin I) (SgI) [Cleaved into: PE-11; GAWK peptide; CCB peptide]
40-138_2_0_0.20757	29728	1.64857	8460000	1	-0.109873	0.0520849	-0.0935834	0.597555	0.807011	0.405579	0.960166	0.993444	0.846466	40-138_2_0_0.20757	0.1662	0.0366954	-0.7261	0.0866004	0.1286	-0.2839	0.2959	0.1336	0.0176004	0.13535	PD|Peaks	P05060	[CHGB]	[L].nYGEEGAPGkWQQQGDLQDTkENREEA.[R]	[L].NYGEEGAPGKWQQQGDLQDTKENREEA.[R]	NYGEEGAPGKWQQQGDLQDTKENREEA	27	Secretogranin-1 (Chromogranin-B) (CgB) (Secretogranin I) (SgI) [Cleaved into: PE-11; GAWK peptide; CCB peptide]
40-138_2_0_0.15824	6111	20.9107	2460000	1	-0.357991	0.413157	-0.55539	0.60063	0.558863	0.150454	0.960166	0.987041	0.752755	40-138_2_0_0.15824	0.6162	-1.4541	-1.9271	-1.8424	0.9296	-1.5689	-0.1431	0.9006	-1.0734	0.33635	PD|Peaks	P05060	[CHGB]	[S].sQESGEETGSQENHPQESkGQPR.[S]	[S].SQESGEETGSQENHPQESKGQPR.[S]	SQESGEETGSQENHPQESKGQPR	23	Secretogranin-1 (Chromogranin-B) (CgB) (Secretogranin I) (SgI) [Cleaved into: PE-11; GAWK peptide; CCB peptide]
40-138_2_0_0.4212	4137	20.1473	140000	1	-0.0737521	0.252654	-0.0890103	0.602694	0.108112	0.254394	0.960788	0.987041	0.789969	40-138_2_0_0.4212	0.2142	0.141895	-0.3341	-0.1854	-0.0622996	-0.1409	0.1159	0.3146	-0.2345	0.14235	PD|Peaks	P05060	[CHGB]	[V].dNRNHNEGMVTRc.[I]	[V].DNRNHNEGMVTRC.[I]	DNRNHNEGMVTRC	13	Secretogranin-1 (Chromogranin-B) (CgB) (Secretogranin I) (SgI) [Cleaved into: PE-11; GAWK peptide; CCB peptide]
40-138_2_0_0.16911	12804;14349;14653	9.92879	865000	3	-0.136365	0.175392	-0.196024	0.603573	0.51918	0.182305	0.961117	0.987041	0.766982	40-138_2_0_0.16911	0.3602	-0.107105	-0.7911	-0.1704	0.4346	-0.3989	0.3079	0.5246	-0.17014	0.26435	PD|Peaks	P05060	[CHGB]	[R].sSQGGSLPSEEkGHPQEES.[E]	[R].SSQGGSLPSEEKGHPQEES.[E]	SSQGGSLPSEEKGHPQEES	19	Secretogranin-1 (Chromogranin-B) (CgB) (Secretogranin I) (SgI) [Cleaved into: PE-11; GAWK peptide; CCB peptide]
40-138_2_0_0.21970	17950;18276;18519;19332;19383;20140;21001;24998;25769;25794;28160;28289;31879;34781;34859;36643;37434;38667;39548;42843;43108;43420;43540;43636;43804;44044;44620;44668;44771;48553;48817;49079;49438;49702;49918;50682;51638;52541;55596;55640;57742;58193;59411;63654;71149;77308; 8142;24094;10467;32629	40.8441	452000	102	-0.0876	0.16321	-0.147774	0.605763	0.359755	0.126516	0.961704	0.987041	0.739776	40-138_2_0_0.21970	0.3142	-0.0390046	-0.4401	-0.1834	0.1786	-0.1909	0.000950419	0.2746	0.3946	-0.12065	PD|Peaks	P05060	[CHGB]	[R].sSQGGSLPSEEkGHPQEESEESNVS.[M]	[R].SSQGGSLPSEEKGHPQEESEESNVS.[M]	SSQGGSLPSEEKGHPQEESEESNVS	25	Secretogranin-1 (Chromogranin-B) (CgB) (Secretogranin I) (SgI) [Cleaved into: PE-11; GAWK peptide; CCB peptide]
40-138_2_0_0.10050	3372	7.95664	456000	1	-0.0973687	0.154763	-0.120948	0.607015	0.433025	0.247112	0.961992	0.987041	0.788467	40-138_2_0_0.10050	0.3582	-0.438105	-0.4161	-0.1534	0.0716004	-0.2579	-0.1211	0.3826	-0.0433996	0.0227504	PD	P05060	[CHGB]	[R].sETHAAGHSQEkTHSREkS.[S]	[R].SETHAAGHSQEKTHSREKS.[S]	SETHAAGHSQEKTHSREKS	19	Secretogranin-1 (Chromogranin-B) (CgB) (Secretogranin I) (SgI) [Cleaved into: PE-11; GAWK peptide; CCB peptide]
40-138_2_0_0.16667	24319	2.42138	8930000	1	-0.136326	0.365403	-0.225373	0.614313	0.209033	0.141642	0.963626	0.987041	0.750063	40-138_2_0_0.16667	0.4422	-0.200105	-0.8931	-0.2024	0.4326	-0.2949	-0.1131	0.7556	0.1796	-0.12865	PD	P05060	[CHGB]	[R].sSQGGSLPSEEkGHPQEESEESNVSM.[A]	[R].SSQGGSLPSEEKGHPQEESEESNVSM.[A]	SSQGGSLPSEEKGHPQEESEESNVSM	26	Secretogranin-1 (Chromogranin-B) (CgB) (Secretogranin I) (SgI) [Cleaved into: PE-11; GAWK peptide; CCB peptide]
40-138_2_0_0.19669	29546	3.84454	1540000	1	-0.101122	0.308822	-0.123298	0.621745	0.165835	0.273954	0.964652	0.987041	0.79917	40-138_2_0_0.19669	0.2592	0.0783954	-0.6671	-0.6714	0.2436	-0.1739	-0.0554996	0.1136	-0.0273996	-0.0331496	PD|Peaks	P05060	[CHGB]	[N].yGEEGAPGkWQQQGDLQDTkENREE.[A]	[N].YGEEGAPGKWQQQGDLQDTKENREE.[A]	YGEEGAPGKWQQQGDLQDTKENREE	25	Secretogranin-1 (Chromogranin-B) (CgB) (Secretogranin I) (SgI) [Cleaved into: PE-11; GAWK peptide; CCB peptide]
40-138_2_0_0.13157	31079	17.0023	1330000	1	-0.138383	0.103452	-0.145213	0.622153	0.720006	0.34252	0.964652	0.989526	0.823349	40-138_2_0_0.13157	0.1128	0.280895	-0.4321	-0.3084	0.9896	-0.0499996	0.2879	0.6246	0.0986004	0.46235	PD|Peaks	P05060	[CHGB]	[G].vQAPEDLEWERYRGRGSEE.[Y]	[G].VQAPEDLEWERYRGRGSEE.[Y]	VQAPEDLEWERYRGRGSEE	19	Secretogranin-1 (Chromogranin-B) (CgB) (Secretogranin I) (SgI) [Cleaved into: PE-11; GAWK peptide; CCB peptide]
40-138_2_0_0.15172	19734	31.9956	4610000	1	0.0823976	-0.0431832	-0.00209926	0.626382	0.803587	0.981324	0.964652	0.993444	0.996799	40-138_2_0_0.15172	0.1114	0.00719542	0.3999	0.0826004	-0.2244	-0.0752996	-0.2661	-0.0113996	0.3326	-0.0138096	PD|Peaks	P05060	[CHGB]	[R].gRGSEEYRAPRPQSEESWDEED.[K]	[R].GRGSEEYRAPRPQSEESWDEED.[K]	GRGSEEYRAPRPQSEESWDEED	22	Secretogranin-1 (Chromogranin-B) (CgB) (Secretogranin I) (SgI) [Cleaved into: PE-11; GAWK peptide; CCB peptide]
40-138_2_0_0.17513	19897; 9746	35.1776	1070000	2	-0.122014	0.332266	-0.455384	0.631044	0.222832	0.00753002	0.964652	0.987041	0.609815	40-138_2_0_0.17513	-0.2078	-0.431105	-0.2741	-1.3524	0.1366	-0.9489	-0.4601	0.7036	0.1226	-0.65765	PD|Peaks	P05060	[CHGB]	[R].gEDSSEEkHLEEPGETQN.[A]	[R].GEDSSEEKHLEEPGETQN.[A]	GEDSSEEKHLEEPGETQN	18	Secretogranin-1 (Chromogranin-B) (CgB) (Secretogranin I) (SgI) [Cleaved into: PE-11; GAWK peptide; CCB peptide]
40-138_2_0_0.22087	23219	0	920000	1	0.151344	-0.0760898	-0.428854	0.640741	0.819149	0.0316166	0.965694	0.993444	0.670859	40-138_2_0_0.22087	-0.3328	-0.842105	-0.7561	0.0726004	0.3356	-1.1789	0.4449	0.4406	-0.6354	-1.08865	PD|Peaks	P05060	[CHGB]	[R].dPADASEAHESSSRGEAGAPGEEDIQGPT.[K]	[R].DPADASEAHESSSRGEAGAPGEEDIQGPT.[K]	DPADASEAHESSSRGEAGAPGEEDIQGPT	29	Secretogranin-1 (Chromogranin-B) (CgB) (Secretogranin I) (SgI) [Cleaved into: PE-11; GAWK peptide; CCB peptide]
40-138_2_0_0.16394	19383;19409	11.8776	901000	2	-0.100066	0.283954	-0.0799006	0.642348	0.219799	0.490688	0.966005	0.987041	0.875901	40-138_2_0_0.16394	0.4392	0.0114954	-0.7941	0.0446004	0.1326	-0.0926996	0.0679004	0.3516	-0.0243996	0.0805504	PD|Peaks	P05060	[CHGB]	[F].yDSEEPVSTHQEAENEkDRADQT.[V]	[F].YDSEEPVSTHQEAENEKDRADQT.[V]	YDSEEPVSTHQEAENEKDRADQT	23	Secretogranin-1 (Chromogranin-B) (CgB) (Secretogranin I) (SgI) [Cleaved into: PE-11; GAWK peptide; CCB peptide]
40-138_2_0_0.5965	4151	11.3457	1070000	1	-0.084244	-0.0772671	-0.0174028	0.654116	0.689938	0.861606	0.966531	0.988052	0.973309	40-138_2_0_0.5965	0.5062	0.0993954	-0.00109958	0.4276	0.8626	0.4451	0.6579	0.4396	0.3136	0.47035	PD	P05060	[CHGB]	[P].vDNRNHNEGmVTRc.[I]	[P].VDNRNHNEGMVTRC.[I]	VDNRNHNEGMVTRC	14	Secretogranin-1 (Chromogranin-B) (CgB) (Secretogranin I) (SgI) [Cleaved into: PE-11; GAWK peptide; CCB peptide]
40-138_2_0_0.14949	48697	2.56733	3980000	1	-0.269276	-0.268878	-0.0343477	0.66003	0.670108	0.915806	0.966531	0.987266	0.984595	40-138_2_0_0.14949	1.0212	-1.7241	-1.3071	-0.117417	0.4816	-0.1309	1.0089	-0.6064	-0.7474	0.19735	PD|Peaks	P05060	[CHGB]	[Y].dRVAQLDQLL.[H]	[Y].DRVAQLDQLL.[H]	DRVAQLDQLL	10	Secretogranin-1 (Chromogranin-B) (CgB) (Secretogranin I) (SgI) [Cleaved into: PE-11; GAWK peptide; CCB peptide]
40-138_2_0_0.15743	24291	52.9948	738000	1	-0.0583876	-0.0256761	-0.00199138	0.66011	0.850554	0.977448	0.966531	0.993481	0.996524	40-138_2_0_0.15743	0.0272004	0.0395954	0.2629	-0.1174	0.0856004	0.2501	0.3149	-0.0243996	0.0476004	0.00285041	Peaks	P05060	[CHGB]	G.Y(+229.16)GEESEEERGLEPGK(+229.16)G.R	G.Y(+229.16)GEESEEERGLEPGK(+229.16)G.R	YGEESEEERGLEPGKG	16	Secretogranin-1 (Chromogranin-B) (CgB) (Secretogranin I) (SgI) [Cleaved into: PE-11; GAWK peptide; CCB peptide]
40-138_2_0_0.6679	7317	18.7552	2230000	1	-0.131072	0.26087	-0.15381	0.662945	0.407578	0.348301	0.966531	0.987041	0.82485	40-138_2_0_0.6679	0.3292	-0.525105	-0.9771	-0.5924	0.4376	-0.2599	0.1529	0.2066	-0.5584	-0.11965	PD|Peaks	P05060	[CHGB]	[Y].gEESEEERGLEPGkGRHH.[R]	[Y].GEESEEERGLEPGKGRHH.[R]	GEESEEERGLEPGKGRHH	18	Secretogranin-1 (Chromogranin-B) (CgB) (Secretogranin I) (SgI) [Cleaved into: PE-11; GAWK peptide; CCB peptide]
40-138_2_0_0.18808	16206	0	1240000	1	-0.0689933	0.127193	-0.124183	0.665753	0.445641	0.167553	0.966656	0.987041	0.760124	40-138_2_0_0.18808	0.2022	0.102395	-0.3491	-0.0943996	0.3686	-0.1449	0.2049	0.4066	0.0236004	0.16035	Peaks	P05060	[CHGB]	S.S(+229.16)QGGSLPSEEK(+229.16)GHPQEESEE.S	S.S(+229.16)QGGSLPSEEK(+229.16)GHPQEESEE.S	SQGGSLPSEEKGHPQEESEE	20	Secretogranin-1 (Chromogranin-B) (CgB) (Secretogranin I) (SgI) [Cleaved into: PE-11; GAWK peptide; CCB peptide]
40-138_2_0_0.20928	15568;15618;15723;16000;18331;18385;18728;19761;20973;21377;21432;22891;23431;23811;24048;24319;25083;25845;25871;25897;25950;26294;26320;27130;27211;27344;28289;28446;28891;29072;29494;29601;29937;31597;32511;32812;33019;33102;33238;33400;33503;33842;34542;34594;34754;34859;35528;35634;36841;37483;37607;39523;39670;40416;40585;41480;41833;42339;43756;45269;45843;46149;46554;46720;46789;49558;496…	18.3475	523000	102	-0.0517698	0.0820601	-0.0983569	0.66641	0.510897	0.148419	0.966742	0.987041	0.750827	40-138_2_0_0.20928	0.0426004	0.00729542	-0.1951	-0.1874	0.1566	-0.1889	-0.0253996	0.2506	0.0816004	0.0250504	PD|Peaks	P05060	[CHGB]	[Y].lNYGEEGAPGkWQQQGDLQDTkENREE.[A]	[Y].LNYGEEGAPGKWQQQGDLQDTKENREE.[A]	LNYGEEGAPGKWQQQGDLQDTKENREE	27	Secretogranin-1 (Chromogranin-B) (CgB) (Secretogranin I) (SgI) [Cleaved into: PE-11; GAWK peptide; CCB peptide]
40-138_2_0_0.20405	29417	3.24213	3190000	1	-0.108007	0.315867	-0.214892	0.669233	0.243069	0.135472	0.967485	0.987041	0.746282	40-138_2_0_0.20405	0.3662	0.204895	-0.9771	-0.3254	0.1686	-0.5219	0.1289	0.3696	0.0326004	0.0993504	PD|Peaks	P05060	[CHGB]	[L].nYGEEGAPGkWQQQGDLQDTkENREE.[A]	[L].NYGEEGAPGKWQQQGDLQDTKENREE.[A]	NYGEEGAPGKWQQQGDLQDTKENREE	26	Secretogranin-1 (Chromogranin-B) (CgB) (Secretogranin I) (SgI) [Cleaved into: PE-11; GAWK peptide; CCB peptide]
40-138_2_0_0.1587	6426; 6634; 6862	28.294	1510000	3	0.109552	-0.44307	0.147091	0.67708	0.127125	0.30788	0.968809	0.987041	0.811946	40-138_2_0_0.1587	0.3002	-0.416105	0.4089	0.4996	0.0616004	0.2711	0.7259	-0.6824	-0.3294	0.23135	Peaks	P05060	[CHGB]	R.N(+229.16)LARVPK(+229.16).L	R.N(+229.16)LARVPK(+229.16).L	NLARVPK	7	Secretogranin-1 (Chromogranin-B) (CgB) (Secretogranin I) (SgI) [Cleaved into: PE-11; GAWK peptide; CCB peptide]
40-138_2_0_0.15586	20220;20520	43.8648	672000	2	-0.0680507	-0.229126	0.0346892	0.67865	0.196878	0.692196	0.969771	0.987041	0.933547	40-138_2_0_0.15586	-0.0367996	-0.106105	0.144	0.6906	0.2466	0.1151	0.0787004	0.3816	0.3706	0.31135	PD|Peaks	P05060	[CHGB]	[D].sQVSEEVkT.[R]	[D].SQVSEEVKT.[R]	SQVSEEVKT	9	Secretogranin-1 (Chromogranin-B) (CgB) (Secretogranin I) (SgI) [Cleaved into: PE-11; GAWK peptide; CCB peptide]
40-138_2_0_0.21062	15173;16628;16684;22742;33530;34213;35634;52255;52398	8.72004	1070000	26	-0.0912789	0.341104	-0.140665	0.685572	0.165212	0.25887	0.971853	0.987041	0.790807	40-138_2_0_0.21062	0.3012	0.203895	-0.9171	0.0156004	0.1456	-0.1849	0.1639	0.4116	0.0226004	-0.12165	PD|Peaks	P05060	[CHGB]	[R].sSQGGSLPSEEkGHPQEESEESN.[V]	[R].SSQGGSLPSEEKGHPQEESEESN.[V]	SSQGGSLPSEEKGHPQEESEESN	23	Secretogranin-1 (Chromogranin-B) (CgB) (Secretogranin I) (SgI) [Cleaved into: PE-11; GAWK peptide; CCB peptide]
40-138_2_0_0.13640	27878	28.8599	579000	1	0.0489795	-0.0564167	-0.0061404	0.697181	0.664242	0.926852	0.97284	0.987266	0.987231	40-138_2_0_0.13640	-0.0177996	-0.181105	-0.0870996	0.1396	0.0266004	-0.2099	-0.1201	0.0766004	-0.1948	0.0872504	Peaks	P05060	[CHGB]	P.G(+229.16)VQAPEDLEWERYRGRGSEEYRAPRPQSEES.W	P.G(+229.16)VQAPEDLEWERYRGRGSEEYRAPRPQSEES.W	GVQAPEDLEWERYRGRGSEEYRAPRPQSEES	31	Secretogranin-1 (Chromogranin-B) (CgB) (Secretogranin I) (SgI) [Cleaved into: PE-11; GAWK peptide; CCB peptide]
40-138_2_0_0.1748	3685	7.16947	1590000	1	-0.0728125	0.0841699	0.0703775	0.718388	0.686395	0.517485	0.975029	0.988052	0.884288	40-138_2_0_0.1748	0.3912	-0.238105	-0.5481	0.1006	0.1276	0.2971	0.1849	-0.2016	-0.0773996	-0.0487496	PD|Peaks	P05060	[CHGB]	[F].lGEGHHRVQ.[E]	[F].LGEGHHRVQ.[E]	LGEGHHRVQ	9	Secretogranin-1 (Chromogranin-B) (CgB) (Secretogranin I) (SgI) [Cleaved into: PE-11; GAWK peptide; CCB peptide]
40-138_2_0_0.16836	34241;34295	15.4709	723000	2	-0.0982977	0.259457	-0.365024	0.723	0.374257	0.0326013	0.975029	0.987041	0.670859	40-138_2_0_0.16836	-0.1638	-0.483105	-0.4721	-0.6234	0.5886	-0.6159	-0.2021	0.9806	-0.0951996	-0.50665	PD|Peaks	P05060	[CHGB]	[R].gEDSSEEkHLEEPGETQNAFLNERkQASAI.[K]	[R].GEDSSEEKHLEEPGETQNAFLNERKQASAI.[K]	GEDSSEEKHLEEPGETQNAFLNERKQASAI	30	Secretogranin-1 (Chromogranin-B) (CgB) (Secretogranin I) (SgI) [Cleaved into: PE-11; GAWK peptide; CCB peptide]
40-138_2_0_0.21680	19679;29676	0	1280000	2	-0.0649843	0.25834	-0.155348	0.723863	0.194704	0.138268	0.975029	0.987041	0.747436	40-138_2_0_0.21680	0.2972	0.203895	-0.5231	-0.4094	0.2336	-0.2089	0.2929	0.2236	-0.1347	0.0491504	PD|Peaks	P05060	[CHGB]	[R].sSQGGSLPSEEkGHPQEESEESNV.[S]	[R].SSQGGSLPSEEKGHPQEESEESNV.[S]	SSQGGSLPSEEKGHPQEESEESNV	24	Secretogranin-1 (Chromogranin-B) (CgB) (Secretogranin I) (SgI) [Cleaved into: PE-11; GAWK peptide; CCB peptide]
40-138_2_0_0.11471	6683	10.1128	3760000	1	-0.106447	0.184517	0.0881689	0.726424	0.559186	0.589099	0.975029	0.987041	0.908847	40-138_2_0_0.11471	0.6252	-0.233105	-0.7081	-0.3204	0.3026	0.3091	0.2969	-0.2694	-0.5654	0.37335	Peaks	P05060	[CHGB]	L.T(+229.16)LNEK(+229.16)N.F	L.T(+229.16)LNEK(+229.16)N.F	TLNEKN	6	Secretogranin-1 (Chromogranin-B) (CgB) (Secretogranin I) (SgI) [Cleaved into: PE-11; GAWK peptide; CCB peptide]
40-138_2_0_0.15538	19897	23.0772	1140000	1	-0.055151	0.110607	-0.138111	0.730886	0.507859	0.131641	0.975029	0.987041	0.742366	40-138_2_0_0.15538	0.3712	0.484895	-0.0550996	0.0746004	0.4936	-0.0250996	0.2399	0.5726	0.5846	0.35735	PD	P05060	[CHGB]	[Q].gGSLPSEEkGHPQEESEESNVSm.[A]	[Q].GGSLPSEEKGHPQEESEESNVSM.[A]	GGSLPSEEKGHPQEESEESNVSM	23	Secretogranin-1 (Chromogranin-B) (CgB) (Secretogranin I) (SgI) [Cleaved into: PE-11; GAWK peptide; CCB peptide]
40-138_2_0_0.13857	14067;19814;20165;26399;28135;28943;31680;31734;35528;36516;39792;45700;45980;33292;33985; 8690	19.652	1060000	16	-0.0356123	-0.0683787	-0.0179733	0.73533	0.532656	0.749142	0.975966	0.987041	0.9491	40-138_2_0_0.13857	-0.0167996	-0.0761046	-0.0430996	-0.1604	0.0366004	-0.0726996	0.0651004	-0.14391	0.0716004	0.00915041	PD|Peaks	P05060	[CHGB]	[E].gEEENELTLNEkN.[F]	[E].GEEENELTLNEKN.[F]	GEEENELTLNEKN	13	Secretogranin-1 (Chromogranin-B) (CgB) (Secretogranin I) (SgI) [Cleaved into: PE-11; GAWK peptide; CCB peptide]
40-138_2_0_0.13953	5484	12.1812	574000	1	0.147721	0.0676039	-0.395942	0.735425	0.88048	0.115334	0.975966	0.993481	0.735784	40-138_2_0_0.13953	-0.0247996	-0.679105	-1.7471	-0.4584	0.3076	-1.8489	-0.1751	0.1446	-0.9474	-0.27165	PD|Peaks	P05060	[CHGB]	[E].sGEETGSQENHPQESkGQPR.[S]	[E].SGEETGSQENHPQESKGQPR.[S]	SGEETGSQENHPQESKGQPR	20	Secretogranin-1 (Chromogranin-B) (CgB) (Secretogranin I) (SgI) [Cleaved into: PE-11; GAWK peptide; CCB peptide]
40-138_2_0_0.21221	24130	3.53339	1800000	1	-0.121212	0.135855	-0.429218	0.742547	0.72129	0.0525121	0.97678	0.989526	0.694325	40-138_2_0_0.21221	-0.3978	-1.0341	-1.0771	-0.4804	0.5046	-0.8119	0.4039	0.6146	-0.6344	-1.18865	PD|Peaks	P05060	[CHGB]	[R].dPADASEAHESSSRGEAGAPGEEDIQGPTkADTE.[K]	[R].DPADASEAHESSSRGEAGAPGEEDIQGPTKADTE.[K]	DPADASEAHESSSRGEAGAPGEEDIQGPTKADTE	34	Secretogranin-1 (Chromogranin-B) (CgB) (Secretogranin I) (SgI) [Cleaved into: PE-11; GAWK peptide; CCB peptide]
40-138_2_0_0.17242	18939	21.1434	696000	1	-0.0528519	0.103212	-0.0751195	0.748028	0.546292	0.40113	0.977587	0.987041	0.845629	40-138_2_0_0.17242	0.0658004	0.331895	0.10549	-0.1494	0.4646	0.2961	0.2179	0.2776	0.4666	-0.12965	PD|Peaks	P05060	[CHGB]	[S].sQGGSLPSEEkG.[H]	[S].SQGGSLPSEEKG.[H]	SQGGSLPSEEKG	12	Secretogranin-1 (Chromogranin-B) (CgB) (Secretogranin I) (SgI) [Cleaved into: PE-11; GAWK peptide; CCB peptide]
40-138_2_0_0.20117	29807	2.00191	5170000	1	-0.0705068	0.353201	-0.146982	0.764494	0.169148	0.259454	0.980013	0.987041	0.79104	40-138_2_0_0.20117	0.5212	0.148895	-0.8891	-0.0333996	0.2486	-0.1259	0.1339	0.3696	0.1976	-0.13665	PD|Peaks	P05060	[CHGB]	[N].yGEEGAPGkWQQQGDLQDTkENREEA.[R]	[N].YGEEGAPGKWQQQGDLQDTKENREEA.[R]	YGEEGAPGKWQQQGDLQDTKENREEA	26	Secretogranin-1 (Chromogranin-B) (CgB) (Secretogranin I) (SgI) [Cleaved into: PE-11; GAWK peptide; CCB peptide]
40-138_2_0_0.16829	11031	38.2273	616000	1	-0.0740054	0.325954	-0.332724	0.767386	0.226334	0.0314039	0.981834	0.987041	0.670859	40-138_2_0_0.16829	-0.1548	-0.0981046	-0.2611	-0.7824	0.5466	-0.4899	-0.2411	0.9106	0.00460042	-0.36065	PD|Peaks	P05060	[CHGB]	[R].hSEkSQREDEEEEEGENYQkG.[E]	[R].HSEKSQREDEEEEEGENYQKG.[E]	HSEKSQREDEEEEEGENYQKG	21	Secretogranin-1 (Chromogranin-B) (CgB) (Secretogranin I) (SgI) [Cleaved into: PE-11; GAWK peptide; CCB peptide]
40-138_2_0_0.15721	13231;18625;19463;21953;24696;24831;28315;28421;30622;31321;32891;34514;36568;38447;38568;38641;38984;39133;40057;41785;44548;44729;45269;46076;48080;52112; 8674;29586;53344;60042; 6798;25295;25536;28191	25.9391	434000	38	-0.0280778	0.0581401	-0.0735821	0.783584	0.583984	0.19926	0.983829	0.987041	0.771852	40-138_2_0_0.15721	0.0715004	-0.0516046	-0.0790996	-0.1174	-0.0622996	-0.1149	0.0208004	0.0636004	0.1306	-0.15365	Peaks	P05060	[CHGB]	L.N(+229.16)YGEEGAPGK(+229.16).W	L.N(+229.16)YGEEGAPGK(+229.16).W	NYGEEGAPGK	10	Secretogranin-1 (Chromogranin-B) (CgB) (Secretogranin I) (SgI) [Cleaved into: PE-11; GAWK peptide; CCB peptide]
40-138_2_0_0.18060	16710	24.386	1130000	1	-0.060666	0.205295	-0.0659878	0.785304	0.3817	0.581473	0.983829	0.987041	0.907543	40-138_2_0_0.18060	0.1121	-0.0403046	-0.8851	0.1646	-0.2054	-0.2929	-0.2161	0.1196	0.1666	-0.28765	PD|Peaks	P05060	[CHGB]	[G].gSLPSEEkGHPQEESEESN.[V]	[G].GSLPSEEKGHPQEESEESN.[V]	GSLPSEEKGHPQEESEESN	19	Secretogranin-1 (Chromogranin-B) (CgB) (Secretogranin I) (SgI) [Cleaved into: PE-11; GAWK peptide; CCB peptide]
40-138_2_0_0.20055	42026;47145;52732;52851	13.6101	351000	4	0.0345842	0.184205	-0.216668	0.801326	0.214713	0.014778	0.987486	0.987041	0.649253	40-138_2_0_0.20055	0.1992	0.0486954	-0.1461	-0.6054	0.0456004	-0.4399	0.000830419	0.0926004	0.1306	-0.28265	PD|Peaks	P05060	[CHGB]	[K].sAEFPDFYDSEEPVSTHQEAENEkDRADQTVLTEDEkkE.[L]	[K].SAEFPDFYDSEEPVSTHQEAENEKDRADQTVLTEDEKKE.[L]	SAEFPDFYDSEEPVSTHQEAENEKDRADQTVLTEDEKKE	39	Secretogranin-1 (Chromogranin-B) (CgB) (Secretogranin I) (SgI) [Cleaved into: PE-11; GAWK peptide; CCB peptide]
40-138_2_0_0.21060	39157	20.7771	772000	1	-0.0341479	0.302098	-0.181011	0.826609	0.0865024	0.0531947	0.990428	0.987041	0.696948	40-138_2_0_0.21060	0.3292	0.0398954	-0.3111	-0.0433996	0.0666004	-0.2209	-0.1231	0.6216	0.2626	-0.17765	PD|Peaks	P05060	[CHGB]	[K].sAEFPDFYDSEEPVSTHQEAENEkDRADQ.[T]	[K].SAEFPDFYDSEEPVSTHQEAENEKDRADQ.[T]	SAEFPDFYDSEEPVSTHQEAENEKDRADQ	29	Secretogranin-1 (Chromogranin-B) (CgB) (Secretogranin I) (SgI) [Cleaved into: PE-11; GAWK peptide; CCB peptide]
40-138_2_0_0.4404	11474	15.3702	1610000	1	-0.0577331	0.0795686	0.0777454	0.830834	0.775532	0.592645	0.991471	0.991404	0.909771	40-138_2_0_0.4404	0.6022	-0.364105	-0.1191	-0.4914	0.4516	0.4491	0.1529	-0.2794	-0.2426	0.24035	PD|Peaks	P05060	[CHGB]	[F].lGEGHHRVQENQMDkA.[R]	[F].LGEGHHRVQENQMDKA.[R]	LGEGHHRVQENQMDKA	16	Secretogranin-1 (Chromogranin-B) (CgB) (Secretogranin I) (SgI) [Cleaved into: PE-11; GAWK peptide; CCB peptide]
40-138_2_0_0.20793	9830	0	643000	1	0.25166	-0.652234	-0.870153	0.832489	0.597743	0.1932	0.991739	0.987041	0.768083	40-138_2_0_0.20793	0.4912	-4.0741	-0.955621	-0.871976	0.7016	-3.7289	0.3919	1.0506	-3.5584	0.40935	PD|Peaks	P05060	[CHGB]	[S].sQESGEETGSQENHPQESkGQP.[R]	[S].SQESGEETGSQENHPQESKGQP.[R]	SQESGEETGSQENHPQESKGQP	22	Secretogranin-1 (Chromogranin-B) (CgB) (Secretogranin I) (SgI) [Cleaved into: PE-11; GAWK peptide; CCB peptide]
40-138_2_0_0.12117	17406	30.2478	697000	1	0.0372409	-0.0768716	-0.157191	0.839886	0.687078	0.135834	0.991739	0.988052	0.746434	40-138_2_0_0.12117	-0.00709958	-0.269105	-0.3171	-0.0483996	0.5246	-0.4459	0.0989004	0.2926	-0.1263	-0.0265496	PD|Peaks	P05060	[CHGB]	[A].hGYGEESEEERGLEPGkG.[R]	[A].HGYGEESEEERGLEPGKG.[R]	HGYGEESEEERGLEPGKG	18	Secretogranin-1 (Chromogranin-B) (CgB) (Secretogranin I) (SgI) [Cleaved into: PE-11; GAWK peptide; CCB peptide]
40-138_2_0_0.20411	19049	1.9996	2770000	1	0.0360872	0.559269	-0.3613	0.843257	0.0144202	0.00451227	0.991948	0.987041	0.605914	40-138_2_0_0.20411	0.6182	0.318895	-0.2871	-0.4484	0.0426004	-0.5089	-0.1751	0.8606	0.4606	-0.35265	PD	P05060	[CHGB]	[Q].gGSLPSEEkGHPQEESEESNVS.[M]	[Q].GGSLPSEEKGHPQEESEESNVS.[M]	GGSLPSEEKGHPQEESEESNVS	22	Secretogranin-1 (Chromogranin-B) (CgB) (Secretogranin I) (SgI) [Cleaved into: PE-11; GAWK peptide; CCB peptide]
40-138_2_0_0.17727	19679	17.1681	657000	1	-0.061414	0.204316	-0.157397	0.85167	0.550401	0.380164	0.991948	0.987041	0.837872	40-138_2_0_0.17727	0.3002	-0.153105	-1.3971	-0.2494	0.2006	-0.5989	0.2329	-0.0509996	-0.3884	-0.0901496	PD	P05060	[CHGB]	[R].sRPDRSSQGGSLPSEEkGHPQEESEESNVSmASLG.[E]	[R].SRPDRSSQGGSLPSEEKGHPQEESEESNVSMASLG.[E]	SRPDRSSQGGSLPSEEKGHPQEESEESNVSMASLG	35	Secretogranin-1 (Chromogranin-B) (CgB) (Secretogranin I) (SgI) [Cleaved into: PE-11; GAWK peptide; CCB peptide]
40-138_2_0_0.11181	5034; 6213	17.7593	884000	2	-0.0223781	0.134323	-0.164727	0.853752	0.299096	0.0290873	0.991948	0.987041	0.670859	40-138_2_0_0.11181	-0.0138996	-0.0212046	-0.0760996	-0.1014	0.1676	-0.1629	0.0989004	0.4486	0.0756004	-0.29265	PD|Peaks	P05060	[CHGB]	[R].dPADASEAHESSSRG.[E]	[R].DPADASEAHESSSRG.[E]	DPADASEAHESSSRG	15	Secretogranin-1 (Chromogranin-B) (CgB) (Secretogranin I) (SgI) [Cleaved into: PE-11; GAWK peptide; CCB peptide]
40-138_2_0_0.17890	24696	9.93964	699000	1	-0.0352729	-0.0128644	-0.052185	0.861802	0.950877	0.631536	0.992277	0.996633	0.918194	40-138_2_0_0.17890	0.7052	0.445895	0.1983	0.2243	0.9996	0.5851	0.6479	0.3366	0.8716	0.34035	Peaks	P05060	[CHGB]	R.G(+229.16)SEEYRAPRPQSEESWDEE.D	R.G(+229.16)SEEYRAPRPQSEESWDEE.D	GSEEYRAPRPQSEESWDEE	19	Secretogranin-1 (Chromogranin-B) (CgB) (Secretogranin I) (SgI) [Cleaved into: PE-11; GAWK peptide; CCB peptide]
40-138_2_0_0.17755	56568	14.5344	166000	1	-0.0561853	0.210989	0.0144134	0.864402	0.538507	0.934537	0.992277	0.987041	0.988747	40-138_2_0_0.17755	1.0632	0.00959542	-0.7461	0.248837	0.3616	0.1141	0.3399	0.1886	-0.1377	0.70435	PD|Peaks	P05060	[CHGB]	[L].eGEEENELTLNEkNFFP.[E]	[L].EGEEENELTLNEKNFFP.[E]	EGEEENELTLNEKNFFP	17	Secretogranin-1 (Chromogranin-B) (CgB) (Secretogranin I) (SgI) [Cleaved into: PE-11; GAWK peptide; CCB peptide]
40-138_2_0_0.13570	16337	14.0665	10300000	1	-0.031811	0.394915	-0.129602	0.864847	0.0656739	0.215215	0.992277	0.987041	0.777208	40-138_2_0_0.13570	0.1603	0.208895	-0.8281	-0.1484	-0.1254	-0.3439	-0.2171	0.3366	-0.0503996	-0.21965	PD|Peaks	P05060	[CHGB]	[Q].gGSLPSEEkGHPQEESEESN.[V]	[Q].GGSLPSEEKGHPQEESEESN.[V]	GGSLPSEEKGHPQEESEESN	20	Secretogranin-1 (Chromogranin-B) (CgB) (Secretogranin I) (SgI) [Cleaved into: PE-11; GAWK peptide; CCB peptide]
40-138_2_0_0.18982	23788	6.95951	213000	1	-0.027306	0.235953	-0.114261	0.879428	0.224587	0.253214	0.993349	0.987041	0.788681	40-138_2_0_0.18982	0.2502	0.228895	-0.0320996	0.1836	0.2966	0.3441	0.6479	0.4836	-0.0333996	-0.30865	PD|Peaks	P05060	[CHGB]	[E].vLSNALSkSSAPPITPEcRQ.[V]	[E].VLSNALSKSSAPPITPECRQ.[V]	VLSNALSKSSAPPITPECRQ	20	Secretogranin-1 (Chromogranin-B) (CgB) (Secretogranin I) (SgI) [Cleaved into: PE-11; GAWK peptide; CCB peptide]
40-138_2_0_0.19875	19734;19841;24048;30755;31269;31374;32033;32674;34835;35020;35264;35474;37336;37361;37780;37854;40440;41591;42315;42747;43228;48151; 6724;18292;32644;35349; 3041; 4136;14373	39.7698	103000	50	0.0145994	-0.0501835	-0.0693047	0.883327	0.627078	0.213389	0.993349	0.987041	0.776406	40-138_2_0_0.19875	0.0679004	-0.0552046	0.0440004	0.0266004	0.0866004	-0.1489	0.0647004	0.0886004	0.1676	-0.0327496	PD|Peaks	P05060	[CHGB]	[P].gVQAPEDLEWERYRGRGSEEYRAPRPQSEESWDEED.[K]	[P].GVQAPEDLEWERYRGRGSEEYRAPRPQSEESWDEED.[K]	GVQAPEDLEWERYRGRGSEEYRAPRPQSEESWDEED	36	Secretogranin-1 (Chromogranin-B) (CgB) (Secretogranin I) (SgI) [Cleaved into: PE-11; GAWK peptide; CCB peptide]
40-138_2_0_0.10178	37526	0	118000	1	-0.0536607	0.274483	0.289557	0.888226	0.491879	0.179105	0.994415	0.987041	0.765376	40-138_2_0_0.10178	-1.5658	-1.2341	-3.1871	-1.6924	-1.3404	-1.4589	-2.1911	-2.0494	-2.2684	-0.96065	PD	P05060	[CHGB]	[R].nYPSLELDkm.[A]	[R].NYPSLELDKM.[A]	NYPSLELDKM	10	Secretogranin-1 (Chromogranin-B) (CgB) (Secretogranin I) (SgI) [Cleaved into: PE-11; GAWK peptide; CCB peptide]
40-138_2_0_0.20946	51383	0	482000	1	-0.0311208	0.00271591	-0.26207	0.89392	0.990993	0.0600515	0.994665	0.999514	0.696948	40-138_2_0_0.20946	0.2622	-0.101105	-0.6211	-0.1614	0.6766	-0.5339	0.3249	0.3576	0.2806	-0.0582496	PD|Peaks	P05060	[CHGB]	[R].aDEPQWSLYPSDSQVSEEVkT.[R]	[R].ADEPQWSLYPSDSQVSEEVKT.[R]	ADEPQWSLYPSDSQVSEEVKT	21	Secretogranin-1 (Chromogranin-B) (CgB) (Secretogranin I) (SgI) [Cleaved into: PE-11; GAWK peptide; CCB peptide]
40-138_2_0_0.22888	19625	0	3960000	1	0.0513621	0.622707	-0.0984543	0.893951	0.142838	0.634298	0.994665	0.987041	0.918376	40-138_2_0_0.22888	0.4012	-0.184105	-1.3771	-0.2164	0.0766004	-0.5159	-1.2811	0.6026	-0.0193996	-0.28265	PD	P05060	[CHGB]	[R].sSQGGSLPSEEkGHPQEESEESNVSmAS.[L]	[R].SSQGGSLPSEEKGHPQEESEESNVSMAS.[L]	SSQGGSLPSEEKGHPQEESEESNVSMAS	28	Secretogranin-1 (Chromogranin-B) (CgB) (Secretogranin I) (SgI) [Cleaved into: PE-11; GAWK peptide; CCB peptide]
40-138_2_0_0.17470	17194	4.32352	8910000	1	-0.0489482	0.553114	-0.227482	0.895978	0.176024	0.272618	0.994678	0.987041	0.79917	40-138_2_0_0.17470	0.4422	0.333895	-1.7571	-0.1724	-0.000799581	-0.5799	0.1019	0.1946	-0.0343996	-0.45265	PD|Peaks	P05060	[CHGB]	[G].sLPSEEkGHPQEESEESN.[V]	[G].SLPSEEKGHPQEESEESN.[V]	SLPSEEKGHPQEESEESN	18	Secretogranin-1 (Chromogranin-B) (CgB) (Secretogranin I) (SgI) [Cleaved into: PE-11; GAWK peptide; CCB peptide]
40-138_2_0_0.3445	3599; 9679;12958;26399;10023;23408;24094;26362;26674;26938;29110;30298;31950; 5484; 6584;28191; 3608; 8743; 8717	46.6285	170000	66	0.0158191	-0.116916	0.075944	0.896334	0.362631	0.259753	0.994678	0.987041	0.791239	40-138_2_0_0.3445	-0.0877996	0.0660954	0.3009	0.29236	-0.0417996	0.2401	0.1119	-0.0696996	0.0926004	0.0293504	Peaks	P05060	[CHGB]	K.S(+229.16)AEFPD.F	K.S(+229.16)AEFPD.F	SAEFPD	6	Secretogranin-1 (Chromogranin-B) (CgB) (Secretogranin I) (SgI) [Cleaved into: PE-11; GAWK peptide; CCB peptide]
40-138_2_0_0.18637	16284;39327	1.092	11700000	2	-0.0257803	0.328517	-0.264201	0.902651	0.155882	0.0401365	0.994789	0.987041	0.681453	40-138_2_0_0.18637	0.2222	0.320895	-0.7071	-0.5854	0.2906	-0.5209	0.1949	0.3216	-0.0283996	-0.13565	PD	P05060	[CHGB]	[Q].gGSLPSEEkGHPQEESEESN.[V]	[Q].GGSLPSEEKGHPQEESEESN.[V]	GGSLPSEEKGHPQEESEESN	20	Secretogranin-1 (Chromogranin-B) (CgB) (Secretogranin I) (SgI) [Cleaved into: PE-11; GAWK peptide; CCB peptide]
40-138_2_0_0.9337	4266	23.1578	1480000	1	-0.0141427	-0.166189	0.0118781	0.904307	0.193736	0.85005	0.994804	0.987041	0.970557	40-138_2_0_0.9337	-0.0157996	-0.129105	0.1169	0.0856004	0.0976004	-0.0522996	0.2039	-0.0433996	-0.1389	0.24935	PD	P05060	[CHGB]	[S].mPVDNRNHNEGmVTRc.[I]	[S].MPVDNRNHNEGMVTRC.[I]	MPVDNRNHNEGMVTRC	16	Secretogranin-1 (Chromogranin-B) (CgB) (Secretogranin I) (SgI) [Cleaved into: PE-11; GAWK peptide; CCB peptide]
40-138_2_0_0.10569	13231;14296;17219;18806;16609	29.724	867000	18	-0.0118972	-0.057375	-0.0271137	0.912678	0.610866	0.641719	0.995371	0.987041	0.919948	40-138_2_0_0.10569	0.00660042	-0.0465046	-0.0280996	-0.0283996	0.1186	-0.0780996	0.1709	0.00860042	-0.1025	0.0993504	Peaks	P05060	[CHGB]	W.D(+229.16)EEDK(+229.16)RNYPS.L	W.D(+229.16)EEDK(+229.16)RNYPS.L	DEEDKRNYPS	10	Secretogranin-1 (Chromogranin-B) (CgB) (Secretogranin I) (SgI) [Cleaved into: PE-11; GAWK peptide; CCB peptide]
40-138_2_0_0.9130	6218	18.3263	1640000	1	0.0180718	0.0583974	-0.143207	0.916827	0.744262	0.146646	0.995637	0.989861	0.750752	40-138_2_0_0.9130	0.5412	0.306895	0.0677004	-0.1144	0.6616	-0.0682996	0.3639	0.4246	0.2746	0.46535	PD|Peaks	P05060	[CHGB]	[S].mPVDNRNHNEGMVTRc.[I]	[S].MPVDNRNHNEGMVTRC.[I]	MPVDNRNHNEGMVTRC	16	Secretogranin-1 (Chromogranin-B) (CgB) (Secretogranin I) (SgI) [Cleaved into: PE-11; GAWK peptide; CCB peptide]
40-138_2_0_0.13077	4965	22.3956	364000	1	-0.0328197	-0.0339479	0.0169257	0.918901	0.91867	0.921627	0.996127	0.993842	0.985716	40-138_2_0_0.13077	0.6282	-0.875105	-0.3521	-0.4474	0.5056	0.1851	0.1039	-0.3784	-0.2318	-0.0658496	PD	P05060	[CHGB]	[F].lGEGHHRVQENQmD.[K]	[F].LGEGHHRVQENQMD.[K]	LGEGHHRVQENQMD	14	Secretogranin-1 (Chromogranin-B) (CgB) (Secretogranin I) (SgI) [Cleaved into: PE-11; GAWK peptide; CCB peptide]
40-138_2_0_0.20489	58920;62029;68853;50143;63580	32.507	173000	6	0.0151362	-0.430492	0.0583605	0.931716	0.0392391	0.540536	0.996127	0.987041	0.892415	40-138_2_0_0.20489	-0.0237996	-0.333105	0.6179	0.6726	-0.00269958	0.1071	0.1969	-0.0403996	0.4136	0.14235	PD|Peaks	P05060	[CHGB]	[K].sAEFPDFYDSEEPV.[S]	[K].SAEFPDFYDSEEPV.[S]	SAEFPDFYDSEEPV	14	Secretogranin-1 (Chromogranin-B) (CgB) (Secretogranin I) (SgI) [Cleaved into: PE-11; GAWK peptide; CCB peptide]
40-138_2_0_0.22033	20383	0	2530000	1	0.0212652	0.275798	-0.287483	0.93604	0.327304	0.0675822	0.996127	0.987041	0.700559	40-138_2_0_0.22033	0.1382	0.336895	-0.3771	-0.8924	0.2656	-0.8089	-0.3531	0.3896	0.2086	0.10435	PD	P05060	[CHGB]	[Q].gGSLPSEEkGHPQEESEESNVSmAS.[L]	[Q].GGSLPSEEKGHPQEESEESNVSMAS.[L]	GGSLPSEEKGHPQEESEESNVSMAS	25	Secretogranin-1 (Chromogranin-B) (CgB) (Secretogranin I) (SgI) [Cleaved into: PE-11; GAWK peptide; CCB peptide]
40-138_2_0_0.13246	13699; 5602	30.0115	1370000	2	-0.0104775	-0.165042	-0.0297291	0.936135	0.240998	0.67178	0.996127	0.987041	0.927141	40-138_2_0_0.13246	-0.3238	-0.0327046	-0.1681	-0.0793996	0.2226	-0.2659	0.0613004	-0.0723996	-0.1166	0.0827504	PD|Peaks	P05060	[CHGB]	[S].qGGSLPSEEkGHPQ.[E]	[S].QGGSLPSEEKGHPQ.[E]	QGGSLPSEEKGHPQ	14	Secretogranin-1 (Chromogranin-B) (CgB) (Secretogranin I) (SgI) [Cleaved into: PE-11; GAWK peptide; CCB peptide]
40-138_2_0_0.1928	7957; 8013	37.3139	1610000	6	0.0252675	-0.4843	0.0639628	0.936179	0.161682	0.705297	0.996127	0.987041	0.935456	40-138_2_0_0.1928	0.0214004	-0.107105	1.2329	0.29418	0.4206	-0.0528996	-0.1231	0.4466	0.1646	1.26135	Peaks	P05060	[CHGB]	R.K(+229.16)QASAI.K	R.K(+229.16)QASAI.K	KQASAI	6	Secretogranin-1 (Chromogranin-B) (CgB) (Secretogranin I) (SgI) [Cleaved into: PE-11; GAWK peptide; CCB peptide]
40-138_2_0_0.18091	23162;28212	16.8052	5570000	2	0.0185367	0.145526	-0.155193	0.938326	0.559974	0.244578	0.996127	0.987041	0.787262	40-138_2_0_0.18091	0.1115	-0.0340046	-0.6621	-0.3244	0.2726	-0.5759	-0.4981	0.2256	0.3016	-0.0874496	PD	P05060	[CHGB]	[Q].gGSLPSEEkGHPQEESEESNVSmASLGE.[K]	[Q].GGSLPSEEKGHPQEESEESNVSMASLGE.[K]	GGSLPSEEKGHPQEESEESNVSMASLGE	28	Secretogranin-1 (Chromogranin-B) (CgB) (Secretogranin I) (SgI) [Cleaved into: PE-11; GAWK peptide; CCB peptide]
40-138_2_0_0.18028	4472; 4496; 9370;10305;11005;18089;18939;21872;21927;21980;25422;26504;32912;33155;40175;52541;52589;52828;52875;53375;53892;54203;54786; 4481; 4561;11951;13288;23786;32142; 3440; 6752;55991;56366;55026;56499;56549;57849;58262;16605	14.3756	311000	40	0.0109065	0.138601	-0.0968543	0.938554	0.354958	0.220926	0.996127	0.987041	0.779048	40-138_2_0_0.18028	-0.0287996	0.0920954	-0.1191	-0.1734	0.2586	-0.1379	-0.2001	0.3616	0.1056	-0.0951496	PD|Peaks	P05060	[CHGB]	[K].wQQQGDLQDTkENREEA.[R]	[K].WQQQGDLQDTKENREEA.[R]	WQQQGDLQDTKENREEA	17	Secretogranin-1 (Chromogranin-B) (CgB) (Secretogranin I) (SgI) [Cleaved into: PE-11; GAWK peptide; CCB peptide]
40-138_2_0_0.14102	19920	11.8459	230000	1	0.015036	0.203783	-0.138169	0.944716	0.373899	0.251773	0.996287	0.987041	0.788562	40-138_2_0_0.14102	0.3902	-0.00600458	-0.3871	-0.1474	0.2896	-0.3979	-0.3001	0.5166	0.0676004	0.26235	PD|Peaks	P05060	[CHGB]	[V].lSNALSkSSAPPITPEcRQVLkTSRkDV.[K]	[V].LSNALSKSSAPPITPECRQVLKTSRKDV.[K]	LSNALSKSSAPPITPECRQVLKTSRKDV	28	Secretogranin-1 (Chromogranin-B) (CgB) (Secretogranin I) (SgI) [Cleaved into: PE-11; GAWK peptide; CCB peptide]
40-138_2_0_0.16557	16812	0	2030000	1	-0.00954032	0.396759	-0.15309	0.956921	0.0532401	0.130707	0.996471	0.987041	0.742366	40-138_2_0_0.16557	0.1083	0.266895	-0.6661	-0.3984	0.0636004	-0.2799	-0.2811	0.3006	0.1166	-0.34065	PD|Peaks	P05060	[CHGB]	[Q].gGSLPSEEkGHPQEESEE.[S]	[Q].GGSLPSEEKGHPQEESEE.[S]	GGSLPSEEKGHPQEESEE	18	Secretogranin-1 (Chromogranin-B) (CgB) (Secretogranin I) (SgI) [Cleaved into: PE-11; GAWK peptide; CCB peptide]
40-138_2_0_0.21040	31680	3.25504	3160000	1	-0.0119302	0.323709	-0.121754	0.958663	0.195699	0.335573	0.996793	0.987041	0.821498	40-138_2_0_0.21040	0.4812	-0.0261046	-0.8761	-0.0133996	0.2326	-0.1509	0.1009	0.2756	-0.0856996	-0.20765	PD|Peaks	P05060	[CHGB]	[F].yDSEEPVSTHQEAENEkDRADQTVLTEDE.[K]	[F].YDSEEPVSTHQEAENEKDRADQTVLTEDE.[K]	YDSEEPVSTHQEAENEKDRADQTVLTEDE	29	Secretogranin-1 (Chromogranin-B) (CgB) (Secretogranin I) (SgI) [Cleaved into: PE-11; GAWK peptide; CCB peptide]
40-138_2_0_0.15381	30015	23.4494	605000	1	-0.00769416	0.100541	-0.110921	0.962811	0.558853	0.228711	0.997286	0.987041	0.7812	40-138_2_0_0.15381	-0.00869958	-0.282105	-0.3581	-0.3664	0.1096	-0.3979	-0.4431	0.1666	0.0586004	-0.18365	PD|Peaks	P05060	[CHGB]	[A].gAPGEEDIQGPTkADTEkWAEGGGHSRE.[R]	[A].GAPGEEDIQGPTKADTEKWAEGGGHSRE.[R]	GAPGEEDIQGPTKADTEKWAEGGGHSRE	28	Secretogranin-1 (Chromogranin-B) (CgB) (Secretogranin I) (SgI) [Cleaved into: PE-11; GAWK peptide; CCB peptide]
40-138_2_0_0.8681	11580	23.9654	4410000	1	-0.00977892	-0.00166273	-0.14901	0.964056	0.994072	0.219672	0.997502	0.999514	0.779048	40-138_2_0_0.8681	0.0636004	-0.451105	-0.3741	0.1866	0.3556	-0.1859	0.3539	0.3406	-0.2134	-0.37465	PD|Peaks	P05060	[CHGB]	[G].yGEESEEERGLEPGkGRHH.[R]	[G].YGEESEEERGLEPGKGRHH.[R]	YGEESEEERGLEPGKGRHH	19	Secretogranin-1 (Chromogranin-B) (CgB) (Secretogranin I) (SgI) [Cleaved into: PE-11; GAWK peptide; CCB peptide]
40-138_2_0_0.10880	13643	0	882000	1	-0.00285633	-0.0274612	-0.0174003	0.981351	0.827762	0.790071	0.997837	0.993444	0.957795	40-138_2_0_0.10880	-0.0907996	-0.0781046	-0.1191	-0.0683996	0.2736	-0.00563958	-0.0614996	0.0396004	0.0606004	-0.0909496	Peaks	P05060	[CHGB]	V.S(+229.16)EEVK(+229.16)T.R	V.S(+229.16)EEVK(+229.16)T.R	SEEVKT	6	Secretogranin-1 (Chromogranin-B) (CgB) (Secretogranin I) (SgI) [Cleaved into: PE-11; GAWK peptide; CCB peptide]
40-138_2_0_0.9178	5543	3.99553	1570000	1	0.00593475	0.206638	0.0915909	0.981375	0.439164	0.50551	0.997837	0.987041	0.879852	40-138_2_0_0.9178	0.9572	0.221895	-0.4691	0.5226	0.1386	0.3351	0.2849	0.1116	-0.0273996	0.58135	Peaks	P05060	[CHGB]	Q.K(+229.16)IAEK(+229.16)FSQRG	Q.K(+229.16)IAEK(+229.16)FSQRG	KIAEKFSQRG	10	Secretogranin-1 (Chromogranin-B) (CgB) (Secretogranin I) (SgI) [Cleaved into: PE-11; GAWK peptide; CCB peptide]
40-138_2_0_0.10946	11500	31.4702	1090000	1	-0.00328177	0.137963	0.0661984	0.989712	0.602238	0.628506	0.999222	0.987041	0.917355	40-138_2_0_0.10946	0.6512	-0.239105	-0.0190996	-0.3914	0.4686	0.5351	0.2189	-0.201	-0.2282	0.12135	PD	P05060	[CHGB]	[F].lGEGHHRVQENQMDkA.[R]	[F].LGEGHHRVQENQMDKA.[R]	LGEGHHRVQENQMDKA	16	Secretogranin-1 (Chromogranin-B) (CgB) (Secretogranin I) (SgI) [Cleaved into: PE-11; GAWK peptide; CCB peptide]
40-138_2_0_0.13657	25913	22.1278	357000	1	-0.00248214	-0.00144244	0.0739252	0.990429	0.994607	0.508983	0.999318	0.999514	0.881344	40-138_2_0_0.13657	-0.1458	-0.0224046	0.5409	-0.3364	-0.10398	0.3711	-0.1921	-0.2194	0.1486	-0.20865	PD	P05060	[CHGB]	[R].nYPSLELDkmAHG.[Y]	[R].NYPSLELDKMAHG.[Y]	NYPSLELDKMAHG	13	Secretogranin-1 (Chromogranin-B) (CgB) (Secretogranin I) (SgI) [Cleaved into: PE-11; GAWK peptide; CCB peptide]
40-138_2_0_0.1841	13699; 6494	35.4901	12200000	2	-0.412538	-0.0570442	-0.0436329	0.035778	0.746472	0.634023	0.931168	0.990211	0.918308	40-138_2_0_0.1841	-0.5108	0.170895	-0.3191	-0.3484	0.1336	0.1431	0.3959	0.1646	0.3296	0.18235	Peaks	P13521	[SCG2]	D.K(+229.16)LAPVS.K	D.K(+229.16)LAPVS.K	KLAPVS	6	Secretogranin-2 (Chromogranin-C) (Secretogranin II) (SgII) [Cleaved into: Secretoneurin (SN); Manserin]
40-138_2_0_0.14279	16812	0	2000000	1	-0.451936	0.170212	-0.184384	0.0445221	0.413439	0.107322	0.931168	0.987041	0.730486	40-138_2_0_0.14279	-0.2698	-0.190105	-0.5081	-0.9724	0.1436	-0.2119	0.1279	0.4566	0.0106004	0.19235	PD|Peaks	P13521	[SCG2]	[R].dSkENIEkNEQ.[I]	[R].DSKENIEKNEQ.[I]	DSKENIEKNEQ	11	Secretogranin-2 (Chromogranin-C) (Secretogranin II) (SgII) [Cleaved into: Secretoneurin (SN); Manserin]
40-138_2_0_0.16792	44404	0	632000	1	-0.257099	-0.147721	-0.0820813	0.0817004	0.301666	0.269687	0.931168	0.987041	0.799091	40-138_2_0_0.16792	-0.1288	-0.116105	0.3539	-0.1934	0.1526	0.0364004	0.3579	0.3826	0.2226	0.40435	PD|Peaks	P13521	[SCG2]	[R].vPGQGSSEDDLQEEEQIEQA.[I]	[R].VPGQGSSEDDLQEEEQIEQA.[I]	VPGQGSSEDDLQEEEQIEQA	20	Secretogranin-2 (Chromogranin-C) (Secretogranin II) (SgII) [Cleaved into: Secretoneurin (SN); Manserin]
40-138_2_0_0.19185	55263;55372;58786;61055	0.451407	407000	4	-0.613806	-0.13318	-0.148789	0.0827894	0.689495	0.396595	0.931168	0.988052	0.843469	40-138_2_0_0.19185	-1.4158	-0.108105	-0.5971	-0.8624	0.3216	-0.2599	-0.0284996	0.4896	0.3066	-0.00964959	PD|Peaks	P13521	[SCG2]	[R].vPGQGSSEDDLQEEEQIEQAIkEHLNQ.[G]	[R].VPGQGSSEDDLQEEEQIEQAIKEHLNQ.[G]	VPGQGSSEDDLQEEEQIEQAIKEHLNQ	27	Secretogranin-2 (Chromogranin-C) (Secretogranin II) (SgII) [Cleaved into: Secretoneurin (SN); Manserin]
40-138_2_0_0.11693	20275;28891	13.2212	689000	2	-0.238488	0.00672246	-0.108516	0.0870854	0.959081	0.135662	0.931168	0.996939	0.746282	40-138_2_0_0.11693	-0.2648	-0.0270046	-0.0990996	-0.4274	0.0856004	-0.1069	0.1069	0.2526	0.2226	0.0508504	PD|Peaks	P13521	[SCG2]	[Q].gSSQETDkLAPVS.[K]	[Q].GSSQETDKLAPVS.[K]	GSSQETDKLAPVS	13	Secretogranin-2 (Chromogranin-C) (Secretogranin II) (SgII) [Cleaved into: Secretoneurin (SN); Manserin]
40-138_2_0_0.12271	7121	12.6396	1340000	1	-0.314209	0.0681951	-0.291784	0.0922095	0.699593	0.00996125	0.931168	0.989028	0.632134	40-138_2_0_0.12271	-0.1728	-0.343105	-0.4051	-0.9824	0.1526	-0.5109	0.2319	0.2756	0.1856	-0.18365	Peaks	P13521	[SCG2]	E.K(+229.16)NEQINDE.M	E.K(+229.16)NEQINDE.M	KNEQINDE	8	Secretogranin-2 (Chromogranin-C) (Secretogranin II) (SgII) [Cleaved into: Secretoneurin (SN); Manserin]
40-138_2_0_0.23583	31188;31216;31242;44428;52565;55554;55835;56505;56526;57265;57582;58453;63441	0	106000	77	-0.456436	-0.205021	-0.247057	0.107659	0.454862	0.103478	0.931168	0.987041	0.730226	40-138_2_0_0.23583	-0.9258	-0.370105	-0.4591	-0.7724	0.3246	-0.6109	-0.1391	0.4446	0.6196	-0.0838496	PD|Peaks	P13521	[SCG2]	[P].gQGSSEDDLQEEEQIEQAIkEHLNQGSSQETDkLAPVS.[K]	[P].GQGSSEDDLQEEEQIEQAIKEHLNQGSSQETDKLAPVS.[K]	GQGSSEDDLQEEEQIEQAIKEHLNQGSSQETDKLAPVS	38	Secretogranin-2 (Chromogranin-C) (Secretogranin II) (SgII) [Cleaved into: Secretoneurin (SN); Manserin]
40-138_2_0_0.22289	55025;55215;55640;55724;55835;58920;60633;60655;60973	0.988315	254000	9	-0.693236	-0.198297	-0.193707	0.129073	0.652837	0.403083	0.931168	0.987077	0.845629	40-138_2_0_0.22289	-1.6058	0.109995	-0.0890996	-1.2124	0.5336	-0.1809	-0.0147996	0.6816	0.6226	0.21235	PD|Peaks	P13521	[SCG2]	[R].vPGQGSSEDDLQEEEQIEQAIkEHLNQGSSQETD.[K]	[R].VPGQGSSEDDLQEEEQIEQAIKEHLNQGSSQETD.[K]	VPGQGSSEDDLQEEEQIEQAIKEHLNQGSSQETD	34	Secretogranin-2 (Chromogranin-C) (Secretogranin II) (SgII) [Cleaved into: Secretoneurin (SN); Manserin]
40-138_2_0_0.15176	12958	20.4558	681000	4	-0.277944	0.130858	-0.0828573	0.137272	0.474151	0.384756	0.931168	0.987041	0.838353	40-138_2_0_0.15176	-0.3008	-0.143105	-0.6131	-0.5624	0.0836004	-0.1029	-0.2071	0.1476	0.2576	-0.19065	Peaks	P13521	[SCG2]	E.K(+229.16)IESQTQEEV.R	E.K(+229.16)IESQTQEEV.R	KIESQTQEEV	10	Secretogranin-2 (Chromogranin-C) (Secretogranin II) (SgII) [Cleaved into: Secretoneurin (SN); Manserin]
40-138_2_0_0.21487	46530;60262	6.5107	666000	2	-0.245536	-0.286772	-0.0744157	0.139442	0.0998835	0.380104	0.931168	0.987041	0.837872	40-138_2_0_0.21487	-0.3468	-0.299105	0.1929	-0.2124	0.3716	0.0267004	0.2069	0.1506	0.5366	0.0585504	PD|Peaks	P13521	[SCG2]	[P].gQGSSEDDLQEEEQIEQAIkEH.[L]	[P].GQGSSEDDLQEEEQIEQAIKEH.[L]	GQGSSEDDLQEEEQIEQAIKEH	22	Secretogranin-2 (Chromogranin-C) (Secretogranin II) (SgII) [Cleaved into: Secretoneurin (SN); Manserin]
40-138_2_0_0.8579	17353	64.8238	665000	1	0.214274	-0.0868295	-0.00920758	0.152863	0.553555	0.902365	0.931168	0.987041	0.983282	40-138_2_0_0.8579	0.0159004	0.100795	0.1464	0.4896	0.1446	-0.1409	-0.1691	0.1006	0.1776	-0.13665	Peaks	P13521	[SCG2]	N.P(+229.16)VEEK(+229.16).I	N.P(+229.16)VEEK(+229.16).I	PVEEK	5	Secretogranin-2 (Chromogranin-C) (Secretogranin II) (SgII) [Cleaved into: Secretoneurin (SN); Manserin]
40-138_2_0_0.12398	25924	7.56668	1500000	1	-0.361064	0.234441	-0.138168	0.165941	0.366451	0.307126	0.931168	0.987041	0.811157	40-138_2_0_0.12398	-0.1968	-0.192105	-0.3061	-1.0124	0.3366	0.0569004	-0.2681	0.4526	0.3406	-0.0630496	PD	P13521	[SCG2]	[N].iEkNEQINDEm.[K]	[N].IEKNEQINDEM.[K]	IEKNEQINDEM	11	Secretogranin-2 (Chromogranin-C) (Secretogranin II) (SgII) [Cleaved into: Secretoneurin (SN); Manserin]
40-138_2_0_0.11888	3796	53.4208	1330000	1	-0.467958	-0.0744448	0.0422795	0.169808	0.822519	0.805604	0.931168	0.993444	0.96027	40-138_2_0_0.11888	0.0376004	0.126895	-0.4851	-0.2384	0.0656004	-0.1359	0.1539	0.3546	-0.0133996	1.46135	PD|Peaks	P13521	[SCG2]	[V].gPPkNDDTPNRQ.[Y]	[V].GPPKNDDTPNRQ.[Y]	GPPKNDDTPNRQ	12	Secretogranin-2 (Chromogranin-C) (Secretogranin II) (SgII) [Cleaved into: Secretoneurin (SN); Manserin]
40-138_2_0_0.22692	18062;20813;20865;27904;28315;37336;37434;46386;47912;50133;56842;56863;58810;17446;17679;17732;23646;46325;25437	0	404000	19	-0.20745	0.0333099	-0.0744651	0.172802	0.822265	0.344508	0.931168	0.993444	0.823747	40-138_2_0_0.22692	-0.1678	-0.127105	-0.2481	-0.3124	-0.2904	-0.2239	-0.2011	0.0606004	0.3916	-0.0902496	PD	P13521	[SCG2]	[P].gQGSSEDDLQEEEQIEQAIkEHLNQ.[G]	[P].GQGSSEDDLQEEEQIEQAIKEHLNQ.[G]	GQGSSEDDLQEEEQIEQAIKEHLNQ	25	Secretogranin-2 (Chromogranin-C) (Secretogranin II) (SgII) [Cleaved into: Secretoneurin (SN); Manserin]
40-138_2_0_0.23249	14349;17621;21405;21654;22418;26108;29859;33102;35918;36717;36990;37385;40057;40585;41712;43516;47433;48295;48745;52708;61751;62434;68424;68472;69574;71391;71492;76743;51593;56818;63832	8.32907	460000	37	-0.266435	0.259506	-0.191753	0.206959	0.231032	0.100523	0.931168	0.987041	0.72865	40-138_2_0_0.23249	-0.1078	0.0533954	-0.6001	-0.9124	0.1886	-0.2549	-0.0224996	0.2686	0.1836	-0.10375	PD	P13521	[SCG2]	[R].vPGQGSSEDDLQEEEQIEQ.[A]	[R].VPGQGSSEDDLQEEEQIEQ.[A]	VPGQGSSEDDLQEEEQIEQ	19	Secretogranin-2 (Chromogranin-C) (Secretogranin II) (SgII) [Cleaved into: Secretoneurin (SN); Manserin]
40-138_2_0_0.12650	32452	8.09411	270000	1	-0.255652	0.00900423	0.160212	0.209507	0.964094	0.147347	0.931168	0.997069	0.750827	40-138_2_0_0.12650	-0.3408	0.259895	-0.2841	-0.0543996	0.4376	0.5431	-0.2181	0.1636	0.2826	0.42735	PD|Peaks	P13521	[SCG2]	[R].fPVGPPkNDDTPN.[R]	[R].FPVGPPKNDDTPN.[R]	FPVGPPKNDDTPN	13	Secretogranin-2 (Chromogranin-C) (Secretogranin II) (SgII) [Cleaved into: Secretoneurin (SN); Manserin]
40-138_2_0_0.16022	12932;13231	5.48238	30900000	7	-0.177361	0.0559655	-0.140975	0.213863	0.691229	0.0783033	0.931168	0.988226	0.715928	40-138_2_0_0.16022	-0.1708	0.00229542	-0.0150996	-0.4854	0.1116	-0.1709	0.0322004	0.3136	0.2316	0.00905041	Peaks	P13521	[SCG2]	V.G(+229.16)PPK(+229.16)NDDTPN.R	V.G(+229.16)PPK(+229.16)NDDTPN.R	GPPKNDDTPN	10	Secretogranin-2 (Chromogranin-C) (Secretogranin II) (SgII) [Cleaved into: Secretoneurin (SN); Manserin]
40-138_2_0_0.13190	20545	9.72694	5490000	1	-0.200215	0.0920142	-0.15428	0.23061	0.579962	0.0970851	0.931168	0.987041	0.726592	40-138_2_0_0.13190	-0.3808	0.160895	-0.1671	-0.3914	0.1896	-0.1179	0.1389	0.4126	0.2216	-0.14865	PD|Peaks	P13521	[SCG2]	[N].qGSSQETDkLAPVS.[K]	[N].QGSSQETDKLAPVS.[K]	QGSSQETDKLAPVS	14	Secretogranin-2 (Chromogranin-C) (Secretogranin II) (SgII) [Cleaved into: Secretoneurin (SN); Manserin]
40-138_2_0_0.21236	56887;57742;62753;62764	5.97427	428000	4	-0.331168	-0.00828495	-0.378851	0.239514	0.976235	0.0251889	0.931168	0.997691	0.670859	40-138_2_0_0.21236	-0.6428	-0.738105	-0.5761	-1.4324	0.2026	-0.8349	-0.2041	0.1236	0.4086	-0.79265	PD	P13521	[SCG2]	[P].gQGSSEDDLQEEEQIEQAIkEHLNQGSSQETDkLAPVS.[K]	[P].GQGSSEDDLQEEEQIEQAIKEHLNQGSSQETDKLAPVS.[K]	GQGSSEDDLQEEEQIEQAIKEHLNQGSSQETDKLAPVS	38	Secretogranin-2 (Chromogranin-C) (Secretogranin II) (SgII) [Cleaved into: Secretoneurin (SN); Manserin]
40-138_2_0_0.19034	30383;30431;34295	47.7717	1180000	9	-0.206391	-0.0275941	-0.0677429	0.254199	0.877757	0.472357	0.931168	0.993481	0.869489	40-138_2_0_0.19034	-0.0617996	-0.205105	-0.3021	-0.5914	0.0696004	-0.2719	-0.1861	-0.0203996	0.2286	0.23235	PD|Peaks	P13521	[SCG2]	[R].dSkENIEkNEQINDEM.[K]	[R].DSKENIEKNEQINDEM.[K]	DSKENIEKNEQINDEM	16	Secretogranin-2 (Chromogranin-C) (Secretogranin II) (SgII) [Cleaved into: Secretoneurin (SN); Manserin]
40-138_2_0_0.24539	40997;41311;44771;45652;49033;49079;49223;49990;50109;54574;57018;70310	48.2351	334000	12	-0.309357	0.464035	-0.294669	0.257708	0.113466	0.0603161	0.931168	0.987041	0.696948	40-138_2_0_0.24539	0.0517004	-0.152105	-0.8211	-1.2524	0.0676004	-0.5419	-0.4651	0.5456	0.2896	-0.20765	PD|Peaks	P13521	[SCG2]	[P].gQGSSEDDLQEEEQIEQAIkEHLNQGSSQETD.[K]	[P].GQGSSEDDLQEEEQIEQAIKEHLNQGSSQETD.[K]	GQGSSEDDLQEEEQIEQAIKEHLNQGSSQETD	32	Secretogranin-2 (Chromogranin-C) (Secretogranin II) (SgII) [Cleaved into: Secretoneurin (SN); Manserin]
40-138_2_0_0.21781	56934;58343	32.7998	291000	2	-0.2441	-0.101627	-0.196612	0.265478	0.642562	0.107533	0.931168	0.987041	0.730486	40-138_2_0_0.21781	0.1627	-0.433105	-0.0990996	0.152305	0.1736	-0.2689	0.0572004	0.6526	0.8156	0.0405504	PD	P13521	[SCG2]	[P].gQGSSEDDLQEEEQIEQAIkEHLNQGSSQETD.[K]	[P].GQGSSEDDLQEEEQIEQAIKEHLNQGSSQETD.[K]	GQGSSEDDLQEEEQIEQAIKEHLNQGSSQETD	32	Secretogranin-2 (Chromogranin-C) (Secretogranin II) (SgII) [Cleaved into: Secretoneurin (SN); Manserin]
40-138_2_0_0.11469	16419	26.264	1500000	1	0.174141	-0.0219382	0.0470309	0.276176	0.890289	0.571294	0.931168	0.993481	0.90245	40-138_2_0_0.11469	-0.1338	0.175895	0.3129	0.2022	0.2306	0.2811	0.0262004	-0.0708996	-0.00939958	-0.33865	Peaks	P13521	[SCG2]	E.N(+229.16)LNDK(+229.16)D.Q	E.N(+229.16)LNDK(+229.16)D.Q	NLNDKD	6	Secretogranin-2 (Chromogranin-C) (Secretogranin II) (SgII) [Cleaved into: Secretoneurin (SN); Manserin]
40-138_2_0_0.22930	6887; 6895;13560;18887;24396;25636;25663;27029;27263;28343;28891;29807;32511;33048;34379;36643;38399;38691;40779;41432;42795;43036;44548;44843;44889;45058;46365;47936;48625;48745;49199;49271;53591;54059;54275;54432;54953;55025;55263;56406;57897;58572;61290;63251;64998;65166;66467; 4453;13411;17082;23168;23240;23528;28654;30946;31206;32286;35927;54358;76945;59965;36397	17.2279	453000	83	-0.142335	0.172589	-0.162953	0.280403	0.210269	0.0368716	0.931168	0.987041	0.670859	40-138_2_0_0.22930	0.0519004	-0.0689046	-0.4091	-0.3424	0.0666004	-0.2799	0.0512004	0.3546	0.0576004	-0.0741496	Peaks	P13521	[SCG2]	P.G(+229.16)QGSSEDDLQEEEQIEQAIK(+229.16)EHLNQGSSQETDK(+229.16)LA.P	P.G(+229.16)QGSSEDDLQEEEQIEQAIK(+229.16)EHLNQGSSQETDK(+229.16)LA.P	GQGSSEDDLQEEEQIEQAIKEHLNQGSSQETDKLA	35	Secretogranin-2 (Chromogranin-C) (Secretogranin II) (SgII) [Cleaved into: Secretoneurin (SN); Manserin]
40-138_2_0_0.11942	10408	24.9219	1130000	1	-0.245078	-0.116061	-0.0236698	0.283325	0.612455	0.840708	0.931168	0.987041	0.969184	40-138_2_0_0.11942	-0.3548	-0.110105	-0.1701	-0.5234	-0.0168996	-0.3919	-0.2521	0.1166	-0.0653996	0.65735	Peaks	P13521	[SCG2]	V.G(+229.16)PPK(+229.16)NDD.T	V.G(+229.16)PPK(+229.16)NDD.T	GPPKNDD	7	Secretogranin-2 (Chromogranin-C) (Secretogranin II) (SgII) [Cleaved into: Secretoneurin (SN); Manserin]
40-138_2_0_0.5821	3391; 3440	22.8795	2860000	2	-0.188246	0.0130699	-0.137499	0.326308	0.945724	0.189684	0.931168	0.996633	0.767328	40-138_2_0_0.5821	-0.1998	0.167895	0.5219	-0.3264	0.00560042	-0.0116996	0.0856004	0.5196	0.4806	0.12035	Peaks	P13521	[SCG2]	V.G(+229.16)PPK(+229.16)N.D	V.G(+229.16)PPK(+229.16)N.D	GPPKN	5	Secretogranin-2 (Chromogranin-C) (Secretogranin II) (SgII) [Cleaved into: Secretoneurin (SN); Manserin]
40-138_2_0_0.20543	56120	13.7852	148000	1	0.297001	-0.361512	0.0712451	0.329899	0.255371	0.65398	0.931168	0.987041	0.922614	40-138_2_0_0.20543	-1.0658	-0.268105	0.0702004	0.1196	0.3616	-0.5239	-1.1111	-0.195	-0.0663996	-0.41465	PD	P13521	[SCG2]	[P].gQGSSEDDLQEEEQIEQAIkEHLNQGSSQETDkLAP.[V]	[P].GQGSSEDDLQEEEQIEQAIKEHLNQGSSQETDKLAP.[V]	GQGSSEDDLQEEEQIEQAIKEHLNQGSSQETDKLAP	36	Secretogranin-2 (Chromogranin-C) (Secretogranin II) (SgII) [Cleaved into: Secretoneurin (SN); Manserin]
40-138_2_0_0.24060	25138;25422;25794;32591;32891;32990;38002;38890;39060;39254;39303;39597;40057;43492;45129;46173;56430;57110;57963;58106;58987;59331;59411;60473;61356;74222;45563;65374	0	271000	29	-0.13491	0.166668	-0.0936111	0.336923	0.255609	0.220302	0.931168	0.987041	0.779048	40-138_2_0_0.24060	0.2372	-0.0260046	-0.1731	-0.3904	0.2096	0.0661004	0.0890004	0.2326	0.1956	0.00575041	PD	P13521	[SCG2]	[R].vPGQGSSEDDLQEEEQIEQAIkEHLNQGSSQETDkLAPVS.[K]	[R].VPGQGSSEDDLQEEEQIEQAIKEHLNQGSSQETDKLAPVS.[K]	VPGQGSSEDDLQEEEQIEQAIKEHLNQGSSQETDKLAPVS	40	Secretogranin-2 (Chromogranin-C) (Secretogranin II) (SgII) [Cleaved into: Secretoneurin (SN); Manserin]
40-138_2_0_0.15342	17459	19.9965	2640000	1	-0.173105	-0.0166616	-0.0933223	0.363649	0.930705	0.359076	0.931375	0.994163	0.830406	40-138_2_0_0.15342	0.0110004	0.181895	-0.2151	-0.1214	0.7036	0.1071	0.4119	0.4086	0.2576	0.29735	Peaks	P13521	[SCG2]	E.N(+229.16)LNDK(+229.16)DQE.L	E.N(+229.16)LNDK(+229.16)DQE.L	NLNDKDQE	8	Secretogranin-2 (Chromogranin-C) (Secretogranin II) (SgII) [Cleaved into: Secretoneurin (SN); Manserin]
40-138_2_0_0.10929	22312	35.9992	802000	1	-0.184809	0.204445	-0.140745	0.389017	0.357137	0.229293	0.935342	0.987041	0.7812	40-138_2_0_0.10929	-0.1098	0.125495	0.134	-0.8424	0.3326	0.1191	0.1649	0.3686	0.0156004	-0.0182496	Peaks	P13521	[SCG2]	G.I(+229.16)QEEDLRK(+229.16)ESK(+229.16)DQ.L	G.I(+229.16)QEEDLRK(+229.16)ESK(+229.16)DQ.L	IQEEDLRKESKDQ	13	Secretogranin-2 (Chromogranin-C) (Secretogranin II) (SgII) [Cleaved into: Secretoneurin (SN); Manserin]
40-138_2_0_0.18140	58786	15.6268	388000	1	-0.235434	-0.197055	-0.118093	0.394907	0.486701	0.422806	0.935342	0.987041	0.850602	40-138_2_0_0.18140	-0.311821	-1.1341	-0.7431	-0.239358	0.2566	-0.4609	0.1619	0.1096	-0.5534	-0.17965	PD|Peaks	P13521	[SCG2]	[R].vPGQGSSEDDLQEEEQIEQAIkEHLN.[Q]	[R].VPGQGSSEDDLQEEEQIEQAIKEHLN.[Q]	VPGQGSSEDDLQEEEQIEQAIKEHLN	26	Secretogranin-2 (Chromogranin-C) (Secretogranin II) (SgII) [Cleaved into: Secretoneurin (SN); Manserin]
40-138_2_0_0.21828	58324;59435	11.0009	401000	2	-0.297754	-0.444158	0.0918238	0.408231	0.241792	0.627982	0.939454	0.987041	0.917243	40-138_2_0_0.21828	-1.4358	0.0546954	0.1845	-0.00239958	0.5276	0.0998004	-0.4291	0.3186	0.4996	0.27235	PD|Peaks	P13521	[SCG2]	[R].vPGQGSSEDDLQEEEQIEQAIkEHLNQGSSQETDkLAPVS.[K]	[R].VPGQGSSEDDLQEEEQIEQAIKEHLNQGSSQETDKLAPVS.[K]	VPGQGSSEDDLQEEEQIEQAIKEHLNQGSSQETDKLAPVS	40	Secretogranin-2 (Chromogranin-C) (Secretogranin II) (SgII) [Cleaved into: Secretoneurin (SN); Manserin]
40-138_2_0_0.22371	27056;28315;29125;29152;29468;31930;31904;39695;39988;40705;41336;42507;42795;43564;43996;45867;46482;50967;51039;51061;51756;52541;52565;52828;53351;53399;53423;53636;53726;55119;55354;55468;55640;56727;56799;56977;57133;57476;58217;61775;64182;66020;66039;68054;68131;74097;74361;24142	6.67212	379000	49	-0.119288	0.167668	-0.16278	0.435689	0.295486	0.0678201	0.942272	0.987041	0.700559	40-138_2_0_0.22371	0.1144	-0.0255046	-0.2731	-0.4364	0.0396004	-0.3239	-0.1651	0.3316	0.2876	-0.0152896	PD|Peaks	P13521	[SCG2]	[P].gQGSSEDDLQEEEQIEQAIkEHLN.[Q]	[P].GQGSSEDDLQEEEQIEQAIKEHLN.[Q]	GQGSSEDDLQEEEQIEQAIKEHLN	24	Secretogranin-2 (Chromogranin-C) (Secretogranin II) (SgII) [Cleaved into: Secretoneurin (SN); Manserin]
40-138_2_0_0.14298	17194	0	1830000	1	-0.0941039	0.0624833	-0.0964419	0.452341	0.62504	0.166701	0.944078	0.987041	0.760124	40-138_2_0_0.14298	-0.0337996	0.0937954	-0.2451	-0.0743996	0.1266	-0.1789	0.1089	0.3036	0.0696004	0.0933504	Peaks	P13521	[SCG2]	E.K(+229.16)NEQINDEM.K	E.K(+229.16)NEQINDEM.K	KNEQINDEM	9	Secretogranin-2 (Chromogranin-C) (Secretogranin II) (SgII) [Cleaved into: Secretoneurin (SN); Manserin]
40-138_2_0_0.17616	56863	24.8666	282000	1	0.180199	0.0543084	-0.219463	0.453777	0.824003	0.108806	0.944078	0.993444	0.730486	40-138_2_0_0.17616	0.6132	-0.0891046	0.150135	-0.3074	0.6996	-0.4609	-0.2151	0.4526	0.3386	0.18435	PD|Peaks	P13521	[SCG2]	[P].gQGSSEDDLQEEEQIEQAIkEHLNQ.[G]	[P].GQGSSEDDLQEEEQIEQAIKEHLNQ.[G]	GQGSSEDDLQEEEQIEQAIKEHLNQ	25	Secretogranin-2 (Chromogranin-C) (Secretogranin II) (SgII) [Cleaved into: Secretoneurin (SN); Manserin]
40-138_2_0_0.13086	5519	29.1151	803000	1	-0.175174	-0.0156847	0.0417555	0.45381	0.947251	0.734455	0.944078	0.996633	0.945859	40-138_2_0_0.13086	-0.1358	0.0852954	-0.1251	-0.8124	0.2506	0.1111	-0.0356996	-0.3174	0.00460042	0.35035	PD|Peaks	P13521	[SCG2]	[P].vGPPkNDDTPNRQ.[Y]	[P].VGPPKNDDTPNRQ.[Y]	VGPPKNDDTPNRQ	13	Secretogranin-2 (Chromogranin-C) (Secretogranin II) (SgII) [Cleaved into: Secretoneurin (SN); Manserin]
40-138_2_0_0.19647	16524;16601;22522;23534;26768;30673;31764;33375;35214;35394;35893;36043;36340;36365;42627;42867;44260;44308;46765;47936;50467;51219;52351;55791; 3971; 4734;54115;68670;69112;69184;24865;67974;68336; 3158; 6990	11.7341	373000	37	-0.104121	0.0576992	-0.183032	0.475145	0.698023	0.037579	0.944368	0.989028	0.672096	40-138_2_0_0.19647	-0.0277996	-0.0761046	-0.1061	-0.4924	0.2156	-0.3609	-0.0125996	0.3326	0.1656	0.0209504	PD|Peaks	P13521	[SCG2]	[P].gQGSSEDDLQEEEQIEQAIk.[E]	[P].GQGSSEDDLQEEEQIEQAIK.[E]	GQGSSEDDLQEEEQIEQAIK	20	Secretogranin-2 (Chromogranin-C) (Secretogranin II) (SgII) [Cleaved into: Secretoneurin (SN); Manserin]
40-138_2_0_0.19847	5819; 6887; 8235; 8309; 8918; 8992; 9422; 9679; 9805;10000;10025;10050;10511;10771;11138;11321;11633;11684;11994;12073;12314;13312;14898;15276;16180;16206;17057;20383;22659;23890;24211;24998;25422;26294;27929;29098;29807;30975;32218;33400;33980;35421;37607;38274;38791;40779;41069;41093;41384;42531;44476;50967;51709;51780;53351;59237;60390;60552;60817;60935;61799;61823;62111; 4100; 4182;10298;1034…	14.9811	340000	103	-0.0773515	0.017165	-0.0701316	0.47917	0.877204	0.242096	0.944368	0.993481	0.787262	40-138_2_0_0.19847	0.0866704	-0.0991046	-0.0640996	-0.1164	-0.0499996	-0.1399	-0.00926958	0.1196	0.2036	0.0126504	Peaks	P13521	[SCG2]	N.I(+229.16)EK(+229.16)NEQINDEM.K	N.I(+229.16)EK(+229.16)NEQINDEM.K	IEKNEQINDEM	11	Secretogranin-2 (Chromogranin-C) (Secretogranin II) (SgII) [Cleaved into: Secretoneurin (SN); Manserin]
40-138_2_0_0.15338	22865;24696;28474;32058;34406;40224;41640;43036;45293;46602; 8219;12470;22861;23053;28606;61580;61853	22.7262	383000	17	-0.0802789	0.0671706	-0.0771729	0.487193	0.571077	0.225101	0.945424	0.987041	0.779402	40-138_2_0_0.15338	0.0482004	-0.144105	-0.1561	-0.3424	0.00160042	-0.1739	-0.0780996	0.0796004	0.0456004	-0.0174496	PD	P13521	[SCG2]	[P].gQGSSEDDLQEEEQIEQ.[A]	[P].GQGSSEDDLQEEEQIEQ.[A]	GQGSSEDDLQEEEQIEQ	17	Secretogranin-2 (Chromogranin-C) (Secretogranin II) (SgII) [Cleaved into: Secretoneurin (SN); Manserin]
40-138_2_0_0.17182	29626;45034;45556;47337;62517;62815;63400;18117	17.021	437000	8	-0.0933477	-0.0894264	-0.104919	0.539221	0.567878	0.212737	0.952084	0.987041	0.776144	40-138_2_0_0.17182	-0.2328	0.0645954	-0.0600996	-0.1414	0.1906	-0.2759	-0.0761996	0.2216	0.4256	0.0566504	PD|Peaks	P13521	[SCG2]	[S].sQETDkLAPVS.[K]	[S].SQETDKLAPVS.[K]	SQETDKLAPVS	11	Secretogranin-2 (Chromogranin-C) (Secretogranin II) (SgII) [Cleaved into: Secretoneurin (SN); Manserin]
40-138_2_0_0.22420	14459;14764;15463;15489;15643;16393;22605;23564;23997;31456;31541;34267;37607;42170;42507;42795;44748;46482;46554;46672;47265;47720;50347;54368;55049;56454;56230;58920;61145;61844;64904;14954;14979;24142;58683;58704;74260	9.74174	180000	68	-0.101483	0.165927	-0.111177	0.57046	0.375351	0.258377	0.956812	0.987041	0.790807	40-138_2_0_0.22420	0.1034	-0.0183046	-0.2231	-0.5574	0.1866	-0.2289	-0.2661	0.2836	0.1306	0.14735	PD|Peaks	P13521	[SCG2]	[P].gQGSSEDDLQEEEQIEQ.[A]	[P].GQGSSEDDLQEEEQIEQ.[A]	GQGSSEDDLQEEEQIEQ	17	Secretogranin-2 (Chromogranin-C) (Secretogranin II) (SgII) [Cleaved into: Secretoneurin (SN); Manserin]
40-138_2_0_0.16367	41688	0	702000	1	-0.104498	0.047699	0.013145	0.572623	0.8013	0.893234	0.957389	0.993444	0.98168	40-138_2_0_0.16367	-0.2238	-0.0218046	-0.2641	0.0426004	0.2226	0.0543004	-0.4041	0.3256	0.2866	0.00755041	PD|Peaks	P13521	[SCG2]	[R].vPGQGSSEDDLQEEEQIEQ.[A]	[R].VPGQGSSEDDLQEEEQIEQ.[A]	VPGQGSSEDDLQEEEQIEQ	19	Secretogranin-2 (Chromogranin-C) (Secretogranin II) (SgII) [Cleaved into: Secretoneurin (SN); Manserin]
40-138_2_0_0.5237	4067	50.6592	890000	1	0.0704201	-0.0548236	0.0339463	0.581791	0.676392	0.618277	0.957505	0.987708	0.914681	40-138_2_0_0.5237	0.00780042	0.194895	0.1869	0.2037	0.0726004	-0.0493996	-0.1441	0.1236	0.0456004	0.31735	Peaks	P13521	[SCG2]	A.A(+229.16)SFQRN.Q	A.A(+229.16)SFQRN.Q	ASFQRN	6	Secretogranin-2 (Chromogranin-C) (Secretogranin II) (SgII) [Cleaved into: Secretoneurin (SN); Manserin]
40-138_2_0_0.22986	15276;21980;28186;28237;42699;55263; 7597; 8800;11124	16.8379	629000	9	-0.112089	0.156713	-0.126296	0.594329	0.473519	0.274516	0.960166	0.987041	0.79917	40-138_2_0_0.22986	0.0894304	-0.0851046	-0.7511	-0.6984	-0.0740996	-0.5639	-0.2691	-0.1173	0.0336004	0.0350504	PD	P13521	[SCG2]	[P].gQGSSEDDLQEEEQIEQAIkEHLNQGSSQETDkLA.[P]	[P].GQGSSEDDLQEEEQIEQAIKEHLNQGSSQETDKLA.[P]	GQGSSEDDLQEEEQIEQAIKEHLNQGSSQETDKLA	35	Secretogranin-2 (Chromogranin-C) (Secretogranin II) (SgII) [Cleaved into: Secretoneurin (SN); Manserin]
40-138_2_0_0.8230	30556	36.9891	93300	1	0.16941	-0.482583	-0.0703692	0.693144	0.290271	0.758331	0.972374	0.987041	0.951398	40-138_2_0_0.8230	-0.0517996	0.0895954	0.2969	-0.2424	2.1196	0.0317004	-0.0293996	0.1686	0.7736	0.46335	Peaks	P13521	[SCG2]	K.V(+229.16)LEYLNQEK(+229.16)AEK(+229.16)GREH.I	K.V(+229.16)LEYLNQEK(+229.16)AEK(+229.16)GREH.I	VLEYLNQEKAEKGREH	16	Secretogranin-2 (Chromogranin-C) (Secretogranin II) (SgII) [Cleaved into: Secretoneurin (SN); Manserin]
40-138_2_0_0.23224	39621;40057;40151;43972;44867;48056;48343;53066;53279;53868;55412;56057;56209;57312;57476;63654;64711;67087;67220;68866;69433;76579;78161	0	550000	39	-0.0512108	0.0351742	-0.0945848	0.696712	0.794687	0.198236	0.972755	0.993304	0.771852	40-138_2_0_0.23224	0.1872	-0.0303046	-0.1201	0.0996004	0.2336	-0.1079	0.0402004	0.3876	0.2716	0.0923504	PD|Peaks	P13521	[SCG2]	[P].gQGSSEDDLQEEEQIEQAIkEHLNQGSSQETDkLAP.[V]	[P].GQGSSEDDLQEEEQIEQAIKEHLNQGSSQETDKLAP.[V]	GQGSSEDDLQEEEQIEQAIKEHLNQGSSQETDKLAP	36	Secretogranin-2 (Chromogranin-C) (Secretogranin II) (SgII) [Cleaved into: Secretoneurin (SN); Manserin]
40-138_2_0_0.11761	5168	0	3250000	1	-0.0943017	0.185214	-0.227207	0.709459	0.482843	0.117908	0.975029	0.987041	0.739776	40-138_2_0_0.11761	-0.2758	-0.237105	-0.5851	-0.6394	0.2546	-0.5479	-0.5861	0.3966	0.3826	-0.51765	Peaks	P13521	[SCG2]	E.K(+229.16)IESQTQE.E	E.K(+229.16)IESQTQE.E	KIESQTQE	8	Secretogranin-2 (Chromogranin-C) (Secretogranin II) (SgII) [Cleaved into: Secretoneurin (SN); Manserin]
40-138_2_0_0.21319	19734;38667;38791;41336;43756;45034;46028;46317;46506;51732;52708;52851;53185;53279;54035;55640;55770;55945;56406;58147;65258;65364;68992;69016;73254;73492;73572;74611;60820;76945;33295;34981	26.9581	325000	32	-0.0502718	-0.107728	-0.131232	0.714911	0.453924	0.0996914	0.975029	0.987041	0.727579	40-138_2_0_0.21319	-0.0857996	-0.191105	-0.0490996	0.1656	0.1366	-0.3559	0.0443004	0.3916	0.2056	0.0221504	PD|Peaks	P13521	[SCG2]	[P].gQGSSEDDLQEEEQIEQAIkEHLNQGSSQET.[D]	[P].GQGSSEDDLQEEEQIEQAIKEHLNQGSSQET.[D]	GQGSSEDDLQEEEQIEQAIKEHLNQGSSQET	31	Secretogranin-2 (Chromogranin-C) (Secretogranin II) (SgII) [Cleaved into: Secretoneurin (SN); Manserin]
40-138_2_0_0.23388	10177;22135;24291;26741;26925;27263;27316;29390;29754;30701;32296;33503;37089;39400;39646;44704;47912;50586;51338;56013;57582;67067;78321; 4083;23125;50426;34731	11.7866	462000	29	-0.0547174	0.0609578	-0.105659	0.717718	0.696381	0.211138	0.975029	0.989028	0.775759	40-138_2_0_0.23388	-0.2668	-0.0589046	-0.2001	-0.0763996	0.1246	-0.2099	-0.1821	0.3576	0.1426	-0.24765	PD|Peaks	P13521	[SCG2]	[P].gQGSSEDDLQEEEQIEQAIkEHLNQGSSQETDkLAPV.[S]	[P].GQGSSEDDLQEEEQIEQAIKEHLNQGSSQETDKLAPV.[S]	GQGSSEDDLQEEEQIEQAIKEHLNQGSSQETDKLAPV	37	Secretogranin-2 (Chromogranin-C) (Secretogranin II) (SgII) [Cleaved into: Secretoneurin (SN); Manserin]
40-138_2_0_0.15734	37953	7.56756	799000	1	-0.0735795	0.191603	-0.234753	0.721272	0.377438	0.0566053	0.975029	0.987041	0.696948	40-138_2_0_0.15734	-0.2118	-0.179105	-0.5961	-0.7024	0.3076	-0.6079	-0.2991	0.3856	-0.0663996	-0.28265	PD|Peaks	P13521	[SCG2]	[P].gQGSSEDDLQEEEQIEQA.[I]	[P].GQGSSEDDLQEEEQIEQA.[I]	GQGSSEDDLQEEEQIEQA	18	Secretogranin-2 (Chromogranin-C) (Secretogranin II) (SgII) [Cleaved into: Secretoneurin (SN); Manserin]
40-138_2_0_0.23710	13231;18141;20383;20409;20838;24998;25341;28186;29546;31000;32401;32428;32785;32891;33321;33607;33684;33791;33952;33980;34111;34295;34352;34406;34648;35264;35501;35581;35661;35688;35792;36291;36315;36541;36817;38349;38667;38816;39084;40199;40949;41141;41189;41688;42170;42747;42843;43420;44092;44236;44332;44819;45604;45652;46602;47169;47529;47888;47936;48032;48175;48223;48721;48817;49055;49462;496…	15.0999	352000	119	-0.0288858	0.0713368	-0.149282	0.789495	0.526906	0.0269792	0.985128	0.987041	0.670859	40-138_2_0_0.23710	0.122	-0.121105	-0.0790996	-0.1364	0.0666004	-0.2849	0.0809004	0.3216	0.0326004	-0.0625496	PD|Peaks	P13521	[SCG2]	[P].gQGSSEDDLQEEEQIEQAIkEHLNQGSSQ.[E]	[P].GQGSSEDDLQEEEQIEQAIKEHLNQGSSQ.[E]	GQGSSEDDLQEEEQIEQAIKEHLNQGSSQ	29	Secretogranin-2 (Chromogranin-C) (Secretogranin II) (SgII) [Cleaved into: Secretoneurin (SN); Manserin]
40-138_2_0_0.16573	56799;56842	3.22407	447000	2	-0.0471363	0.0833286	-0.173418	0.817275	0.693018	0.136804	0.989353	0.988548	0.746662	40-138_2_0_0.16573	-0.3288	-0.547105	-0.8271	-0.379702	-0.3594	-0.8759	-0.6891	0.00760042	0.0706004	-0.61365	PD	P13521	[SCG2]	[P].gQGSSEDDLQEEEQIEQAIkEHLN.[Q]	[P].GQGSSEDDLQEEEQIEQAIKEHLN.[Q]	GQGSSEDDLQEEEQIEQAIKEHLN	24	Secretogranin-2 (Chromogranin-C) (Secretogranin II) (SgII) [Cleaved into: Secretoneurin (SN); Manserin]
40-138_2_0_0.12065	20545;20625	41.0672	1400000	2	0.0107433	0.00619283	0.0763025	0.939518	0.966172	0.327036	0.996127	0.997069	0.820252	40-138_2_0_0.12065	-0.2048	-0.0573046	0.1373	0.2121	-0.2174	0.1911	-0.2151	-0.00239958	0.0146004	-0.21865	Peaks	P13521	[SCG2]	E.E(+229.16)NSRDNPF.K	E.E(+229.16)NSRDNPF.K	ENSRDNPF	8	Secretogranin-2 (Chromogranin-C) (Secretogranin II) (SgII) [Cleaved into: Secretoneurin (SN); Manserin]
40-138_2_0_0.9018	6402	32.0719	271000	1	-0.0035624	0.0382419	0.00248241	0.983772	0.832573	0.978815	0.997837	0.993444	0.996617	40-138_2_0_0.9018	-0.0307996	0.0687954	-0.0850996	-0.4694	0.3266	0.0167004	0.00824042	-0.1065	-0.2624	0.17035	Peaks	P13521	[SCG2]	E.N(+229.16)IEK(+229.16)N.E	E.N(+229.16)IEK(+229.16)N.E	NIEKN	5	Secretogranin-2 (Chromogranin-C) (Secretogranin II) (SgII) [Cleaved into: Secretoneurin (SN); Manserin]
40-138_2_0_0.12998	24344	45.1999	898000	1	-0.49528	0.193559	0.0948224	0.0188734	0.303162	0.328085	0.931168	0.987041	0.820379	40-138_2_0_0.12998	-0.2548	-0.0140046	-0.1171	-0.4344	0.2446	0.8131	0.0111004	0.4966	0.1826	0.33935	PD|Peaks	Q8WXD2	[SCG3]	[R].eLSAERPLN.[E]	[R].ELSAERPLN.[E]	ELSAERPLN	9	Secretogranin-3 (Secretogranin III) (SgIII)
40-138_2_0_0.17637	48439	17.5966	367000	1	-0.320657	0.101518	0.0388788	0.1095	0.597414	0.694785	0.931168	0.987041	0.933547	40-138_2_0_0.17637	0.0786304	0.244895	0.3079	-0.4564	-0.0896996	0.4471	0.0342004	0.2016	0.4756	0.50635	PD|Peaks	Q8WXD2	[SCG3]	[Q].dDPDGLHQLDGTPLTAEDIVH.[K]	[Q].DDPDGLHQLDGTPLTAEDIVH.[K]	DDPDGLHQLDGTPLTAEDIVH	21	Secretogranin-3 (Secretogranin III) (SgIII)
40-138_2_0_0.13743	38691	28.8454	850000	1	-0.336226	0.275836	-0.125389	0.127775	0.214291	0.27034	0.931168	0.987041	0.79917	40-138_2_0_0.13743	-0.0297996	-0.480105	-0.9071	-0.7724	-0.0347996	-0.1939	-0.3491	0.1976	0.1726	-0.29365	PD|Peaks	Q8WXD2	[SCG3]	[S].lHNRELSAERPLNEQIAEAEEDkI.[K]	[S].LHNRELSAERPLNEQIAEAEEDKI.[K]	LHNRELSAERPLNEQIAEAEEDKI	24	Secretogranin-3 (Secretogranin III) (SgIII)
40-138_2_0_0.4869	7424	29.2301	234000	1	-0.303101	-0.0583676	-0.217396	0.131656	0.763005	0.0533951	0.931168	0.991404	0.696948	40-138_2_0_0.4869	-0.2058	-0.219105	-0.2101	-0.6444	0.4256	-0.3449	0.1469	0.4466	0.3776	0.16835	Peaks	Q8WXD2	[SCG3]	L.K(+229.16)AITEK(+229.16)EK(+229.16)IE.K	L.K(+229.16)AITEK(+229.16)EK(+229.16)IE.K	KAITEKEKIE	10	Secretogranin-3 (Secretogranin III) (SgIII)
40-138_2_0_0.18981	46885	8.05109	2400000	1	-0.471046	0.347678	-0.0857877	0.146399	0.283893	0.599506	0.931168	0.987041	0.91037	40-138_2_0_0.18981	0.1199	-0.431105	-1.0971	-0.7524	0.3906	0.0511004	-0.3801	0.5786	0.1966	0.19135	PD|Peaks	Q8WXD2	[SCG3]	[E].lSAERPLNEQIAEAEEDkI.[K]	[E].LSAERPLNEQIAEAEEDKI.[K]	LSAERPLNEQIAEAEEDKI	19	Secretogranin-3 (Secretogranin III) (SgIII)
40-138_2_0_0.15456	40853;40901;42675;25313;17080	31.7539	593000	5	-0.193013	0.321103	-0.0922799	0.160012	0.0362486	0.203057	0.931168	0.987041	0.774037	40-138_2_0_0.15456	0.1536	-0.0264046	-0.2821	-0.4034	-0.3884	-0.0175996	0.2039	0.2446	-0.3024	-0.0537496	PD|Peaks	Q8WXD2	[SCG3]	[N].rELSAERPLNEQIAEAEEDkI.[K]	[N].RELSAERPLNEQIAEAEEDKI.[K]	RELSAERPLNEQIAEAEEDKI	21	Secretogranin-3 (Secretogranin III) (SgIII)
40-138_2_0_0.22965	42483	1.36752	5130000	1	-0.544185	0.407506	-0.190526	0.1686	0.304618	0.350875	0.931168	0.987041	0.826378	40-138_2_0_0.22965	0.4242	0.177895	-0.5261	-1.5424	0.6196	0.2281	0.2489	0.4656	0.4756	0.57235	PD	Q8WXD2	[SCG3]	[R].eLSAERPLNEQIAEAEED.[K]	[R].ELSAERPLNEQIAEAEED.[K]	ELSAERPLNEQIAEAEED	18	Secretogranin-3 (Secretogranin III) (SgIII)
40-138_2_0_0.14905	32165	48.089	528000	1	-0.327752	0.223355	-0.000320251	0.186609	0.368755	0.997962	0.931168	0.987041	0.999479	40-138_2_0_0.14905	-0.5268	0.00219542	-1.1371	-0.1394	-0.0583996	0.0628004	-0.0878996	0.1656	-0.0293996	-0.33165	PD|Peaks	Q8WXD2	[SCG3]	[S].lHNRELSAERPLNEQIAEAEED.[K]	[S].LHNRELSAERPLNEQIAEAEED.[K]	LHNRELSAERPLNEQIAEAEED	22	Secretogranin-3 (Secretogranin III) (SgIII)
40-138_2_0_0.12628	12366	32.5181	669000	1	-0.252092	0.0827219	-0.0325581	0.188116	0.66031	0.737545	0.931168	0.987077	0.946641	40-138_2_0_0.12628	-0.1328	-0.135105	-0.3111	-0.7624	-0.0410996	-0.1049	0.0250004	-0.0463996	-0.2652	0.28935	Peaks	Q8WXD2	[SCG3]	E.D(+229.16)VDSTK(+229.16)N.R	E.D(+229.16)VDSTK(+229.16)N.R	DVDSTKN	7	Secretogranin-3 (Secretogranin III) (SgIII)
40-138_2_0_0.10992	38102	0	926000	1	-0.383156	0.287977	-0.132176	0.191459	0.329599	0.384306	0.931168	0.987041	0.838353	40-138_2_0_0.10992	-0.3798	-0.125105	-0.7811	-1.3624	0.1896	-0.2329	-0.4121	0.1636	0.0436004	-0.0244496	PD	Q8WXD2	[SCG3]	[N].eQIAEAEEDkI.[K]	[N].EQIAEAEEDKI.[K]	EQIAEAEEDKI	11	Secretogranin-3 (Secretogranin III) (SgIII)
40-138_2_0_0.22453	41736	0	454000	1	-0.252438	0.275738	-0.0961587	0.229567	0.205522	0.381057	0.931168	0.987041	0.838215	40-138_2_0_0.22453	0.3332	-0.286105	-0.3731	-0.4194	0.1106	0.1191	-0.2661	0.4456	0.4656	-0.0780496	PD|Peaks	Q8WXD2	[SCG3]	[E].lSAERPLNEQIAEAEED.[K]	[E].LSAERPLNEQIAEAEED.[K]	LSAERPLNEQIAEAEED	17	Secretogranin-3 (Secretogranin III) (SgIII)
40-138_2_0_0.16042	42195;42459	7.94217	4020000	2	-0.293099	0.124686	-0.155552	0.232239	0.609311	0.234671	0.931168	0.987041	0.783049	40-138_2_0_0.16042	0.0450004	-0.145105	-0.1931	-0.9724	0.3246	-0.1609	-0.0900996	0.3176	0.2746	0.27835	PD	Q8WXD2	[SCG3]	[R].eLSAERPLNEQIAEAEED.[K]	[R].ELSAERPLNEQIAEAEED.[K]	ELSAERPLNEQIAEAEED	18	Secretogranin-3 (Secretogranin III) (SgIII)
40-138_2_0_0.20398	37311	23.7358	944000	1	-0.336738	0.336655	-0.222161	0.23387	0.247359	0.149615	0.931168	0.987041	0.751783	40-138_2_0_0.20398	-0.1268	-0.151105	-0.7231	-1.0524	0.5446	-0.1539	0.0264004	0.5976	-0.1068	-0.0526496	PD|Peaks	Q8WXD2	[SCG3]	[L].nEQIAEAEEDkI.[K]	[L].NEQIAEAEEDKI.[K]	NEQIAEAEEDKI	12	Secretogranin-3 (Secretogranin III) (SgIII)
40-138_2_0_0.22966	42219	6.23359	1230000	1	-0.285878	-0.00646857	-0.195819	0.242674	0.978661	0.143524	0.931168	0.998425	0.750063	40-138_2_0_0.22966	0.0105004	-0.386105	-0.6111	-0.8024	0.3586	-0.5039	0.1029	0.1956	0.0496004	0.27435	PD|Peaks	Q8WXD2	[SCG3]	[R].eLSAERPLNEQIAEAEED.[K]	[R].ELSAERPLNEQIAEAEED.[K]	ELSAERPLNEQIAEAEED	18	Secretogranin-3 (Secretogranin III) (SgIII)
40-138_2_0_0.13305	17566	27.6869	767000	1	-0.124115	0.0862135	-0.110423	0.248688	0.427105	0.0708124	0.931168	0.987041	0.702975	40-138_2_0_0.13305	0.1804	0.0682954	-0.0930996	-0.1264	0.000600419	-0.0782996	0.2809	0.2546	0.1716	0.0890504	Peaks	Q8WXD2	[SCG3]	P.G(+229.16)GSQDK(+229.16)SLHNRELSAERPL.N	P.G(+229.16)GSQDK(+229.16)SLHNRELSAERPL.N	GGSQDKSLHNRELSAERPL	19	Secretogranin-3 (Secretogranin III) (SgIII)
40-138_2_0_0.15591	21847	0	882000	1	-0.182847	0.203276	0.00798455	0.275744	0.24271	0.926287	0.931168	0.987041	0.987071	40-138_2_0_0.15591	0.0385004	-0.0153046	-0.4061	-0.4984	0.2306	0.2211	-0.0973996	0.0926004	-0.0333996	0.0757504	PD|Peaks	Q8WXD2	[SCG3]	[N].vEDVDSTkN.[R]	[N].VEDVDSTKN.[R]	VEDVDSTKN	9	Secretogranin-3 (Secretogranin III) (SgIII)
40-138_2_0_0.13779	46837	17.3951	384000	1	-0.260874	0.405949	-0.130884	0.346492	0.168902	0.374719	0.931168	0.987041	0.83676	40-138_2_0_0.13779	0.2662	-0.0841046	-0.6421	-0.8324	0.2296	-0.1559	-0.5531	0.5556	0.2636	0.21135	PD	Q8WXD2	[SCG3]	[E].lSAERPLNEQIAEAEEDkI.[K]	[E].LSAERPLNEQIAEAEEDKI.[K]	LSAERPLNEQIAEAEEDKI	19	Secretogranin-3 (Secretogranin III) (SgIII)
40-138_2_0_0.14610	47217;47481	4.9468	1590000	2	-0.373943	0.297176	-0.238322	0.392563	0.506224	0.311733	0.935342	0.987041	0.812972	40-138_2_0_0.14610	0.0629004	-0.0250046	-0.6001	-1.7224	0.9396	-0.1519	-0.0982996	0.3826	0.2426	0.29535	PD	Q8WXD2	[SCG3]	[R].eLSAERPLNEQIAEAEEDkI.[K]	[R].ELSAERPLNEQIAEAEEDKI.[K]	ELSAERPLNEQIAEAEEDKI	20	Secretogranin-3 (Secretogranin III) (SgIII)
40-138_2_0_0.16354	40973	35.8336	413000	1	-0.266837	0.151751	-0.237067	0.399759	0.63737	0.176104	0.93787	0.987041	0.763461	40-138_2_0_0.16354	0.1699	-0.242105	-0.7101	-0.9824	0.6616	-0.4529	-0.0986996	0.4246	0.2336	0.26935	PD|Peaks	Q8WXD2	[SCG3]	[A].eRPLNEQIAEAEEDkI.[K]	[A].ERPLNEQIAEAEEDKI.[K]	ERPLNEQIAEAEEDKI	16	Secretogranin-3 (Secretogranin III) (SgIII)
40-138_2_0_0.18805	38127	30.2347	1120000	1	-0.141632	0.194351	-0.141844	0.444328	0.315263	0.168501	0.944078	0.987041	0.760124	40-138_2_0_0.18805	0.0681004	0.0256094	-0.4191	-0.5464	0.3206	-0.1839	-0.1211	0.3296	0.2096	0.00945041	PD|Peaks	Q8WXD2	[SCG3]	[N].eQIAEAEEDkI.[K]	[N].EQIAEAEEDKI.[K]	EQIAEAEEDKI	11	Secretogranin-3 (Secretogranin III) (SgIII)
40-138_2_0_0.20151	47169;47505	19.5437	673000	2	-0.229675	0.119614	-0.193062	0.459999	0.705603	0.25567	0.944078	0.989245	0.789969	40-138_2_0_0.20151	-0.0457996	-0.286105	-0.4731	-1.0724	0.6246	-0.3949	-0.3431	0.3766	0.1766	0.19835	PD|Peaks	Q8WXD2	[SCG3]	[R].eLSAERPLNEQIAEAEEDkI.[K]	[R].ELSAERPLNEQIAEAEEDKI.[K]	ELSAERPLNEQIAEAEEDKI	20	Secretogranin-3 (Secretogranin III) (SgIII)
40-138_2_0_0.10709	27878	28.2208	1510000	1	-0.138424	0.102307	-0.0969298	0.481232	0.611148	0.360567	0.944368	0.987041	0.831476	40-138_2_0_0.10709	0.0430004	-0.275105	-0.4291	-0.5264	0.3246	-0.2209	-0.2371	0.2376	0.0176004	0.0911504	Peaks	Q8WXD2	[SCG3]	R.E(+229.16)LSAERPL.N	R.E(+229.16)LSAERPL.N	ELSAERPL	8	Secretogranin-3 (Secretogranin III) (SgIII)
40-138_2_0_0.20332	30065	20.9013	978000	1	-0.181168	0.141282	-0.114083	0.541403	0.642649	0.473165	0.952203	0.987041	0.869489	40-138_2_0_0.20332	0.6472	-0.490105	-0.8151	-0.1354	0.3986	-0.1349	-0.0738996	0.3076	0.3856	0.0963504	PD|Peaks	Q8WXD2	[SCG3]	[P].gGSQDkSLHNRELSAERPLNEQIAEAEED.[K]	[P].GGSQDKSLHNRELSAERPLNEQIAEAEED.[K]	GGSQDKSLHNRELSAERPLNEQIAEAEED	29	Secretogranin-3 (Secretogranin III) (SgIII)
40-138_2_0_0.11165	7957;22444;33452;33582	31.351	444000	6	0.0476793	0.0098746	-0.0382125	0.650824	0.927145	0.500061	0.966531	0.994162	0.879341	40-138_2_0_0.11165	0.1056	0.0845954	0.2199	0.1826	0.0576004	0.0151004	0.1339	0.2246	0.0216004	0.0400504	Peaks	Q8WXD2	[SCG3]	E.A(+229.16)EEDK(+229.16)I.K	E.A(+229.16)EEDK(+229.16)I.K	AEEDKI	6	Secretogranin-3 (Secretogranin III) (SgIII)
40-138_2_0_0.15087	14541	18.5059	1510000	1	-0.100033	0.225223	-0.0724141	0.672279	0.365368	0.567908	0.967485	0.987041	0.901055	40-138_2_0_0.15087	0.2282	-0.278105	-0.6611	-0.3194	0.4756	-0.00733958	0.0283004	0.3186	-0.3654	0.0154504	PD|Peaks	Q8WXD2	[SCG3]	[K].dSTkDDNSNPGGkTDEPk.[G]	[K].DSTKDDNSNPGGKTDEPK.[G]	DSTKDDNSNPGGKTDEPK	18	Secretogranin-3 (Secretogranin III) (SgIII)
40-138_2_0_0.17665	36939;41432;53255	3.56697	1250000	3	-0.0775631	0.166252	-0.216886	0.779615	0.563979	0.166438	0.983227	0.987041	0.760124	40-138_2_0_0.17665	0.1285	-0.155105	-0.8041	-0.6724	0.4556	-0.6789	-0.3591	0.3156	0.1266	0.0686504	PD|Peaks	Q8WXD2	[SCG3]	[P].gGSQDkSLHNRELSAERPLNEQIAEAEEDkI.[K]	[P].GGSQDKSLHNRELSAERPLNEQIAEAEEDKI.[K]	GGSQDKSLHNRELSAERPLNEQIAEAEEDKI	31	Secretogranin-3 (Secretogranin III) (SgIII)
40-138_2_0_0.13770	47912	6.12956	873000	1	-0.0788231	0.309744	-0.182032	0.822728	0.402871	0.345012	0.990097	0.987041	0.823747	40-138_2_0_0.13770	-0.3948	-0.199105	-0.9771	-0.9424	0.7006	-0.4759	-0.7841	0.4316	-0.0713996	-0.40765	PD|Peaks	Q8WXD2	[SCG3]	[P].lNEQIAEAEEDkI.[K]	[P].LNEQIAEAEEDKI.[K]	LNEQIAEAEEDKI	13	Secretogranin-3 (Secretogranin III) (SgIII)
40-138_2_0_0.6585	10253	38.7494	864000	1	-0.0340097	-0.154656	-0.135831	0.838465	0.379616	0.15215	0.991739	0.987041	0.755021	40-138_2_0_0.6585	-0.0967996	-0.368105	-0.4971	0.0946004	0.1366	-0.5749	0.0326004	0.0856004	0.0936004	-0.11465	PD|Peaks	Q8WXD2	[SCG3]	[P].gGSQDkSLHNRELS.[A]	[P].GGSQDKSLHNRELS.[A]	GGSQDKSLHNRELS	14	Secretogranin-3 (Secretogranin III) (SgIII)
40-138_2_0_0.12507	37311	13.5194	2370000	1	-0.0388063	0.0862689	-0.0483122	0.855967	0.696698	0.673395	0.991948	0.989028	0.92749	40-138_2_0_0.12507	-0.0118996	-0.0160046	-0.4281	-0.3234	0.6056	-0.0816996	-0.1891	0.2316	-0.0423996	0.13135	PD	Q8WXD2	[SCG3]	[L].nEQIAEAEEDkI.[K]	[L].NEQIAEAEEDKI.[K]	NEQIAEAEEDKI	12	Secretogranin-3 (Secretogranin III) (SgIII)
40-138_2_0_0.16064	30015	22.6171	970000	1	-0.0362804	-0.0448306	-0.145087	0.871525	0.846427	0.245015	0.992535	0.993481	0.787262	40-138_2_0_0.16064	0.0801904	-0.00750458	-0.3841	0.2435	0.4446	-0.4569	-0.0718996	0.5796	0.3026	0.29335	PD|Peaks	Q8WXD2	[SCG3]	[L].dNkLNVEDVDSTkN.[R]	[L].DNKLNVEDVDSTKN.[R]	DNKLNVEDVDSTKN	14	Secretogranin-3 (Secretogranin III) (SgIII)
40-138_2_0_0.1922	15411;15870	28.6835	2720000	2	-0.0180111	-0.178478	0.105696	0.905667	0.27262	0.214212	0.994859	0.987041	0.776406	40-138_2_0_0.1922	0.3152	-0.0626046	0.2269	0.30059	0.1456	0.3331	0.4299	-0.1858	-0.0533996	0.42735	Peaks	Q8WXD2	[SCG3]	I.S(+229.16)PEEGV.S	I.S(+229.16)PEEGV.S	SPEEGV	6	Secretogranin-3 (Secretogranin III) (SgIII)
40-138_2_0_0.13430	14180;18033;21847;23644;26001;27479;28237;33657;34030;34324;43132;45956;46052;36878;37070;38904;39168;56502; 5930	22.0044	645000	19	0.0133505	0.098839	-0.0196158	0.907681	0.414674	0.750205	0.995043	0.987041	0.949477	40-138_2_0_0.13430	0.1163	0.0217154	-0.1181	0.0726004	-0.0368996	-0.0431996	-0.1791	0.1506	0.1236	-0.0510496	Peaks	Q8WXD2	[SCG3]	A.E(+229.16)AEEDK(+229.16)I.K	A.E(+229.16)AEEDK(+229.16)I.K	EAEEDKI	7	Secretogranin-3 (Secretogranin III) (SgIII)
40-138_2_0_0.13876	21639	22.3519	227000	1	-0.540872	0.0321225	-0.080179	0.0487723	0.897814	0.540135	0.931168	0.993481	0.892275	40-138_2_0_0.13876	-0.5248	-0.496105	-0.8771	-0.7624	0.0156004	-0.3429	-0.4301	0.3676	0.1906	0.32335	PD|Peaks	P05408	[SCG5]	[S].vNPYLQGQRLDNVVAkk.[S]	[S].VNPYLQGQRLDNVVAKK.[S]	VNPYLQGQRLDNVVAKK	17	Neuroendocrine protein 7B2 (Pituitary polypeptide) (Secretogranin V) (Secretogranin-5) (Secretory granule endocrine protein I) [Cleaved into: N-terminal peptide; C-terminal peptide]
40-138_2_0_0.6708	15037	12.5389	675000	1	-0.385414	0.340583	-0.0968501	0.0521437	0.0871503	0.317374	0.931168	0.987041	0.815484	40-138_2_0_0.6708	0.2422	0.0910954	-0.5381	-0.0333996	0.1746	0.5051	0.5919	0.6516	0.2586	-0.0845496	PD|Peaks	P05408	[SCG5]	[R].lDNVVAkkSVPH.[F]	[R].LDNVVAKKSVPH.[F]	LDNVVAKKSVPH	12	Neuroendocrine protein 7B2 (Pituitary polypeptide) (Secretogranin V) (Secretogranin-5) (Secretory granule endocrine protein I) [Cleaved into: N-terminal peptide; C-terminal peptide]
40-138_2_0_0.14452	21461	29.4659	205000	1	-0.451122	0.045079	-0.132947	0.0543019	0.833991	0.251026	0.931168	0.993481	0.788562	40-138_2_0_0.14452	-0.5428	-0.0301046	-0.4841	-0.6784	0.1496	-0.2399	-0.0325996	0.4896	0.2286	0.30535	PD|Peaks	P05408	[SCG5]	[R].sVNPYLQGQRLDNVVAkk.[S]	[R].SVNPYLQGQRLDNVVAKK.[S]	SVNPYLQGQRLDNVVAKK	18	Neuroendocrine protein 7B2 (Pituitary polypeptide) (Secretogranin V) (Secretogranin-5) (Secretory granule endocrine protein I) [Cleaved into: N-terminal peptide; C-terminal peptide]
40-138_2_0_0.14867	4596	16.4446	249000	1	-0.346769	0.316879	-0.128473	0.0849208	0.120179	0.210875	0.931168	0.987041	0.775759	40-138_2_0_0.14867	0.2422	0.134895	-0.3801	-0.5654	0.4016	0.3121	0.2349	0.5686	0.4196	0.11035	Peaks	P05408	[SCG5]	F.S(+229.16)DEDK(+229.16)DPE	F.S(+229.16)DEDK(+229.16)DPE	SDEDKDPE	8	Neuroendocrine protein 7B2 (Pituitary polypeptide) (Secretogranin V) (Secretogranin-5) (Secretory granule endocrine protein I) [Cleaved into: N-terminal peptide; C-terminal peptide]
40-138_2_0_0.8144	30874;29917;30165	10.2745	512000	3	0.420964	0.41197	-0.087508	0.13615	0.15475	0.538385	0.931168	0.987041	0.891747	40-138_2_0_0.8144	0.1731	1.4359	0.2569	-0.0463996	0.0866004	0.0383004	0.2159	-0.0183996	-0.00239958	-0.37865	PD|Peaks	P05408	[SCG5]	[R].sVNPYLQ.[G]	[R].SVNPYLQ.[G]	SVNPYLQ	7	Neuroendocrine protein 7B2 (Pituitary polypeptide) (Secretogranin V) (Secretogranin-5) (Secretory granule endocrine protein I) [Cleaved into: N-terminal peptide; C-terminal peptide]
40-138_2_0_0.9708	9621	5.84974	1720000	1	0.209788	0.0777924	0.00882461	0.160148	0.594319	0.906282	0.931168	0.987041	0.983785	40-138_2_0_0.9708	0.1942	0.178895	0.2319	-0.1774	0.3216	0.1651	-0.00268958	-0.1674	-0.1195	-0.18065	Peaks	P05408	[SCG5]	T.G(+229.16)DNIPK(+229.16).D	T.G(+229.16)DNIPK(+229.16).D	GDNIPK	6	Neuroendocrine protein 7B2 (Pituitary polypeptide) (Secretogranin V) (Secretogranin-5) (Secretory granule endocrine protein I) [Cleaved into: N-terminal peptide; C-terminal peptide]
40-138_2_0_0.9044	16100	34.6101	458000	2	-0.162404	0.197099	-0.0774551	0.190674	0.1306	0.237536	0.931168	0.987041	0.783142	40-138_2_0_0.9044	0.0593004	0.111495	-0.3701	-0.1404	0.0276004	0.0309004	0.1189	0.3086	0.1236	-0.0347496	PD|Peaks	P05408	[SCG5]	[R].tPDRVSEADIQR.[L]	[R].TPDRVSEADIQR.[L]	TPDRVSEADIQR	12	Neuroendocrine protein 7B2 (Pituitary polypeptide) (Secretogranin V) (Secretogranin-5) (Secretory granule endocrine protein I) [Cleaved into: N-terminal peptide; C-terminal peptide]
40-138_2_0_0.6451	7256	14.0087	916000	1	-0.414032	0.0282294	-0.153649	0.20426	0.929682	0.365436	0.931168	0.994163	0.832187	40-138_2_0_0.6451	0.2072	0.0921954	-0.8361	-0.6674	0.5696	-0.2319	0.4909	0.2456	0.2946	0.73035	Peaks	P05408	[SCG5]	D.N(+229.16)VVAK(+229.16).K	D.N(+229.16)VVAK(+229.16).K	NVVAK	5	Neuroendocrine protein 7B2 (Pituitary polypeptide) (Secretogranin V) (Secretogranin-5) (Secretory granule endocrine protein I) [Cleaved into: N-terminal peptide; C-terminal peptide]
40-138_2_0_0.4922	8048	2.6026	422000	1	-0.212848	0.110482	-0.0556629	0.221151	0.524006	0.53475	0.931168	0.987041	0.890478	40-138_2_0_0.4922	-0.0237996	0.197895	-0.3111	-0.0643996	-0.1109	-0.1229	0.2389	0.3626	-0.127	0.43435	PD|Peaks	P05408	[SCG5]	[L].dNVVAkkSVPH.[F]	[L].DNVVAKKSVPH.[F]	DNVVAKKSVPH	11	Neuroendocrine protein 7B2 (Pituitary polypeptide) (Secretogranin V) (Secretogranin-5) (Secretory granule endocrine protein I) [Cleaved into: N-terminal peptide; C-terminal peptide]
40-138_2_0_0.15337	21385	26.2527	90000	1	0.191435	-0.341529	0.0465901	0.228822	0.0532625	0.569731	0.931168	0.987041	0.901426	40-138_2_0_0.15337	0.1432	0.229895	0.4739	0.1876	0.7736	0.1891	0.3079	-0.2954	0.3586	0.26235	Peaks	P05408	[SCG5]	V.N(+229.16)PYLQGQRLD.N	V.N(+229.16)PYLQGQRLD.N	NPYLQGQRLD	10	Neuroendocrine protein 7B2 (Pituitary polypeptide) (Secretogranin V) (Secretogranin-5) (Secretory granule endocrine protein I) [Cleaved into: N-terminal peptide; C-terminal peptide]
40-138_2_0_0.7406	26426	3.9454	2740000	1	-0.206727	0.0513249	0.00487821	0.251854	0.774388	0.957909	0.931168	0.991404	0.992736	40-138_2_0_0.7406	-0.1428	0.353895	-0.1071	0.1166	-0.00899958	0.0286004	0.0461004	0.4686	0.1196	0.57935	PD|Peaks	P05408	[SCG5]	[P].dRVSEADIQRL.[L]	[P].DRVSEADIQRL.[L]	DRVSEADIQRL	11	Neuroendocrine protein 7B2 (Pituitary polypeptide) (Secretogranin V) (Secretogranin-5) (Secretory granule endocrine protein I) [Cleaved into: N-terminal peptide; C-terminal peptide]
40-138_2_0_0.13864	28179;26894	25.5599	84900	2	0.243895	0.393754	0.0212274	0.271567	0.100784	0.852458	0.931168	0.987041	0.971326	40-138_2_0_0.13864	0.8332	-0.0263046	-0.3421	0.1206	0.2196	0.1301	-0.5791	0.1746	0.0146004	-0.16765	PD|Peaks	P05408	[SCG5]	[R].sVNPYLQGQRLDNVVAkkSVPHF.[S]	[R].SVNPYLQGQRLDNVVAKKSVPHF.[S]	SVNPYLQGQRLDNVVAKKSVPHF	23	Neuroendocrine protein 7B2 (Pituitary polypeptide) (Secretogranin V) (Secretogranin-5) (Secretory granule endocrine protein I) [Cleaved into: N-terminal peptide; C-terminal peptide]
40-138_2_0_0.16933	28234;28516;27484	2.14031	482000	3	-0.206503	0.278386	-0.195944	0.287394	0.174067	0.0762399	0.931168	0.987041	0.710176	40-138_2_0_0.16933	0.4812	0.495895	-0.1671	-0.1974	0.1216	-0.0209996	0.7999	0.6166	0.0326004	0.45835	PD|Peaks	P05408	[SCG5]	[R].sVNPYLQGQRLD.[N]	[R].SVNPYLQGQRLD.[N]	SVNPYLQGQRLD	12	Neuroendocrine protein 7B2 (Pituitary polypeptide) (Secretogranin V) (Secretogranin-5) (Secretory granule endocrine protein I) [Cleaved into: N-terminal peptide; C-terminal peptide]
40-138_2_0_0.13497	41270	24.4403	154000	1	0.295348	-0.0919411	0.128271	0.339022	0.767162	0.432294	0.931168	0.991404	0.855501	40-138_2_0_0.13497	-0.6608	-0.947105	-0.0290996	-0.42942	0.3976	-0.0763996	-1.0811	-0.3994	-0.8874	-0.77965	PD|Peaks	P05408	[SCG5]	[R].sVNPYLQGQRLDNVV.[A]	[R].SVNPYLQGQRLDNVV.[A]	SVNPYLQGQRLDNVV	15	Neuroendocrine protein 7B2 (Pituitary polypeptide) (Secretogranin V) (Secretogranin-5) (Secretory granule endocrine protein I) [Cleaved into: N-terminal peptide; C-terminal peptide]
40-138_2_0_0.13693	21525	7.9824	751000	1	-0.423381	0.543448	-0.309683	0.348622	0.250065	0.208977	0.931168	0.987041	0.775759	40-138_2_0_0.13693	0.4952	-0.343105	-0.8751	-1.7824	0.5556	-0.4099	0.0267004	0.6976	-0.4864	0.52835	PD|Peaks	P05408	[SCG5]	[P].yLQGQRLDNVVAkkSVP.[H]	[P].YLQGQRLDNVVAKKSVP.[H]	YLQGQRLDNVVAKKSVP	17	Neuroendocrine protein 7B2 (Pituitary polypeptide) (Secretogranin V) (Secretogranin-5) (Secretory granule endocrine protein I) [Cleaved into: N-terminal peptide; C-terminal peptide]
40-138_2_0_0.16396	21125	8.56161	282000	1	-0.192159	-0.0196535	-0.133631	0.368425	0.927146	0.248966	0.931406	0.994162	0.788562	40-138_2_0_0.16396	0.1731	-0.351105	-0.4331	-0.6034	0.3556	-0.2999	0.1579	0.0626004	0.0286004	0.23435	PD	P05408	[SCG5]	[R].sVNPYLQGQRLDNVVAkkSVPH.[F]	[R].SVNPYLQGQRLDNVVAKKSVPH.[F]	SVNPYLQGQRLDNVVAKKSVPH	22	Neuroendocrine protein 7B2 (Pituitary polypeptide) (Secretogranin V) (Secretogranin-5) (Secretory granule endocrine protein I) [Cleaved into: N-terminal peptide; C-terminal peptide]
40-138_2_0_0.9524	15067;16878	23.6326	89100	2	0.259598	0.255864	-0.0519496	0.382077	0.402638	0.738048	0.93354	0.987041	0.946715	40-138_2_0_0.9524	-0.4358	-0.145105	-0.4161	-1.2624	-0.1477	-0.7459	-1.4711	-0.5294	-0.2523	-0.67465	PD|Peaks	P05408	[SCG5]	[P].yLQGQRLDNVVAkkSVPH.[F]	[P].YLQGQRLDNVVAKKSVPH.[F]	YLQGQRLDNVVAKKSVPH	18	Neuroendocrine protein 7B2 (Pituitary polypeptide) (Secretogranin V) (Secretogranin-5) (Secretory granule endocrine protein I) [Cleaved into: N-terminal peptide; C-terminal peptide]
40-138_2_0_0.13918	20005	27.5376	1330000	1	0.103093	-0.0681905	-0.00576254	0.389016	0.575589	0.926466	0.935342	0.987041	0.987071	40-138_2_0_0.13918	-0.0617996	0.209895	0.3599	0.0896004	0.2096	0.0794004	0.1059	0.0456004	0.0626004	0.00175041	PD|Peaks	P05408	[SCG5]	[L].tGDNIPkD.[F]	[L].TGDNIPKD.[F]	TGDNIPKD	8	Neuroendocrine protein 7B2 (Pituitary polypeptide) (Secretogranin V) (Secretogranin-5) (Secretory granule endocrine protein I) [Cleaved into: N-terminal peptide; C-terminal peptide]
40-138_2_0_0.15694	40173;41778;42435;26226	9.06349	200000	4	-0.108597	-0.0227122	-0.0750308	0.411409	0.865062	0.294088	0.940253	0.993481	0.806612	40-138_2_0_0.15694	0.0750204	-0.279105	-0.00509958	-0.3264	0.1326	-0.1129	0.0202004	0.1206	0.0646004	0.0933504	PD|Peaks	P05408	[SCG5]	[R].sVNPYLQGQRLDNVVAkkSVPHFSDEDkDPE.[-]	[R].SVNPYLQGQRLDNVVAKKSVPHFSDEDKDPE.[-]	SVNPYLQGQRLDNVVAKKSVPHFSDEDKDPE	31	Neuroendocrine protein 7B2 (Pituitary polypeptide) (Secretogranin V) (Secretogranin-5) (Secretory granule endocrine protein I) [Cleaved into: N-terminal peptide; C-terminal peptide]
40-138_2_0_0.12937	20736;21113;21639;23225	14.5197	408000	4	-0.163526	-0.0171556	-0.0823508	0.426191	0.934229	0.451829	0.940454	0.994163	0.861081	40-138_2_0_0.12937	0.0551004	-0.128105	-0.1541	-0.6524	0.4446	-0.0838996	0.0694004	0.0546004	0.1216	0.27135	PD|Peaks	P05408	[SCG5]	[R].sVNPYLQGQRLDNVVAkkSVPH.[F]	[R].SVNPYLQGQRLDNVVAKKSVPH.[F]	SVNPYLQGQRLDNVVAKKSVPH	22	Neuroendocrine protein 7B2 (Pituitary polypeptide) (Secretogranin V) (Secretogranin-5) (Secretory granule endocrine protein I) [Cleaved into: N-terminal peptide; C-terminal peptide]
40-138_2_0_0.13768	28212	0.99997	24300000	1	0.151317	-0.184741	0.153923	0.427441	0.35116	0.148655	0.940454	0.987041	0.751069	40-138_2_0_0.13768	0.3462	-0.319105	0.3519	-0.0533996	0.2376	0.3111	-0.1541	-0.5584	-0.00239958	0.11635	PD|Peaks	P05408	[SCG5]	[K].sVPHFSDEDkDPE.[-]	[K].SVPHFSDEDKDPE.[-]	SVPHFSDEDKDPE	13	Neuroendocrine protein 7B2 (Pituitary polypeptide) (Secretogranin V) (Secretogranin-5) (Secretory granule endocrine protein I) [Cleaved into: N-terminal peptide; C-terminal peptide]
40-138_2_0_0.9452	14114;14255	41.5154	253000	2	0.0857611	0.0214623	0.0935026	0.436166	0.847505	0.1314	0.942881	0.993481	0.742366	40-138_2_0_0.9452	0.2142	0.0871954	0.2229	0.1356	0.1606	0.2801	-0.0667996	0.000600419	-0.1057	0.22635	Peaks	P05408	[SCG5]	P.D(+229.16)PPNPC(+57.02)PVGK(+229.16)T.A	P.D(+229.16)PPNPC(+57.02)PVGK(+229.16)T.A	DPPNPCPVGKT	11	Neuroendocrine protein 7B2 (Pituitary polypeptide) (Secretogranin V) (Secretogranin-5) (Secretory granule endocrine protein I) [Cleaved into: N-terminal peptide; C-terminal peptide]
40-138_2_0_0.3348	5389	31.7462	199000	1	-0.233135	-0.33112	0.198527	0.453443	0.309074	0.243427	0.944078	0.987041	0.787262	40-138_2_0_0.3348	0.3122	0.259895	-0.3531	0.5176	0.00360042	0.1521	0.6629	-0.3634	-0.00839958	1.34135	Peaks	P05408	[SCG5]	D.N(+229.16)VVAK(+229.16)K(+229.16)SVPH.F	D.N(+229.16)VVAK(+229.16)K(+229.16)SVPH.F	NVVAKKSVPH	10	Neuroendocrine protein 7B2 (Pituitary polypeptide) (Secretogranin V) (Secretogranin-5) (Secretory granule endocrine protein I) [Cleaved into: N-terminal peptide; C-terminal peptide]
40-138_2_0_0.11525	20667	17.0734	98400	1	0.125438	0.098622	-0.0267494	0.4652	0.575138	0.767342	0.944078	0.987041	0.954941	40-138_2_0_0.11525	-0.1118	0.183895	-0.0390996	-0.5154	0.2666	-0.1449	-0.3431	-0.1271	-0.1035	-0.10805	PD|Peaks	P05408	[SCG5]	[N].vVAkkSVPHFSDEDkDPE.[-]	[N].VVAKKSVPHFSDEDKDPE.[-]	VVAKKSVPHFSDEDKDPE	18	Neuroendocrine protein 7B2 (Pituitary polypeptide) (Secretogranin V) (Secretogranin-5) (Secretory granule endocrine protein I) [Cleaved into: N-terminal peptide; C-terminal peptide]
40-138_2_0_0.11976	10123	0	206000	1	0.0952543	-0.0192047	0.0485577	0.476972	0.88777	0.496399	0.944368	0.993481	0.876926	40-138_2_0_0.11976	-0.1428	0.156895	0.0749004	0.1336	0.1906	0.1711	0.1349	-0.0674996	-0.243	-0.0882496	Peaks	P05408	[SCG5]	L.T(+229.16)GDNIPK(+229.16).D	L.T(+229.16)GDNIPK(+229.16).D	TGDNIPK	7	Neuroendocrine protein 7B2 (Pituitary polypeptide) (Secretogranin V) (Secretogranin-5) (Secretory granule endocrine protein I) [Cleaved into: N-terminal peptide; C-terminal peptide]
40-138_2_0_0.11644	18589	15.792	383000	1	-0.184312	-0.128513	-0.113985	0.496285	0.643018	0.432701	0.946303	0.987041	0.855516	40-138_2_0_0.11644	-0.9258	-0.863105	-0.8091	-0.9724	-0.0940596	-1.0289	-1.0711	-0.1093	-0.2253	-0.23865	PD|Peaks	P05408	[SCG5]	[V].nPYLQGQRLDNVVAkkSVPH.[F]	[V].NPYLQGQRLDNVVAKKSVPH.[F]	NPYLQGQRLDNVVAKKSVPH	20	Neuroendocrine protein 7B2 (Pituitary polypeptide) (Secretogranin V) (Secretogranin-5) (Secretory granule endocrine protein I) [Cleaved into: N-terminal peptide; C-terminal peptide]
40-138_2_0_0.10927	29859	6.00662	1420000	1	-0.139541	0.156508	0.0115333	0.509197	0.473942	0.917507	0.950131	0.987041	0.984888	40-138_2_0_0.10927	-0.1058	-0.137105	-0.2601	-0.5554	0.3056	0.0584004	-0.5171	0.2426	-0.0333996	0.18735	PD|Peaks	P05408	[SCG5]	[R].tPDRVSEADIQRL.[L]	[R].TPDRVSEADIQRL.[L]	TPDRVSEADIQRL	13	Neuroendocrine protein 7B2 (Pituitary polypeptide) (Secretogranin V) (Secretogranin-5) (Secretory granule endocrine protein I) [Cleaved into: N-terminal peptide; C-terminal peptide]
40-138_2_0_0.10991	24977;24050	27.0732	124000	2	0.0840179	-0.108787	0.196948	0.55935	0.466264	0.026954	0.954608	0.987041	0.670859	40-138_2_0_0.10991	-0.1798	-0.108105	-0.3911	0.3172	-0.2084	0.0823004	-0.1591	-0.5834	-0.4074	-0.0430496	PD|Peaks	P05408	[SCG5]	[R].sVNPYLQGQRLDN.[V]	[R].SVNPYLQGQRLDN.[V]	SVNPYLQGQRLDN	13	Neuroendocrine protein 7B2 (Pituitary polypeptide) (Secretogranin V) (Secretogranin-5) (Secretory granule endocrine protein I) [Cleaved into: N-terminal peptide; C-terminal peptide]
40-138_2_0_0.5038	9473;10589;10873;11890;12047;12495	25.9004	1480000	6	-0.0645024	0.0145368	-0.0483437	0.588079	0.90498	0.450801	0.95872	0.993481	0.861081	40-138_2_0_0.5038	0.1097	0.0827954	0.0331004	-0.0583996	0.1156	0.0774004	0.3909	0.0966004	-0.0273996	0.0973504	PD|Peaks	P05408	[SCG5]	[P].dRVSEADIQR.[L]	[P].DRVSEADIQR.[L]	DRVSEADIQR	10	Neuroendocrine protein 7B2 (Pituitary polypeptide) (Secretogranin V) (Secretogranin-5) (Secretory granule endocrine protein I) [Cleaved into: N-terminal peptide; C-terminal peptide]
40-138_2_0_0.9090	28306;27518	22.3074	312000	10	0.0690578	-0.0110042	0.13493	0.596308	0.934223	0.076638	0.960166	0.994163	0.710176	40-138_2_0_0.9090	0.0192004	0.117395	-0.0350996	0.1116	0.2796	0.3491	0.0430004	-0.1901	-0.2794	0.14235	PD	P05408	[SCG5]	[R].sVNPYLQGQRLD.[N]	[R].SVNPYLQGQRLD.[N]	SVNPYLQGQRLD	12	Neuroendocrine protein 7B2 (Pituitary polypeptide) (Secretogranin V) (Secretogranin-5) (Secretory granule endocrine protein I) [Cleaved into: N-terminal peptide; C-terminal peptide]
40-138_2_0_0.11103	19463	10.5633	1130000	1	-0.0696396	-0.0213311	-0.00974792	0.601008	0.875635	0.890057	0.960166	0.993481	0.980407	40-138_2_0_0.11103	-0.1288	0.0676954	0.2159	-0.1394	-0.0537996	-0.0308996	0.0359004	0.1446	-0.0951996	0.26135	Peaks	P05408	[SCG5]	G.D(+229.16)NIPK(+229.16)D.F	G.D(+229.16)NIPK(+229.16)D.F	DNIPKD	6	Neuroendocrine protein 7B2 (Pituitary polypeptide) (Secretogranin V) (Secretogranin-5) (Secretory granule endocrine protein I) [Cleaved into: N-terminal peptide; C-terminal peptide]
40-138_2_0_0.16633	17675;19332;20919;20973;21405;22659;23672;24130;29308;30975;33452;36191;38616;40013;41432;41591;42435;42963;45652;65095;37360	23.5165	620000	22	-0.0510305	-0.0259266	-0.0727745	0.612833	0.802001	0.195933	0.963626	0.993444	0.769857	40-138_2_0_0.16633	-0.00719958	-0.0674046	0.0852004	-0.0473996	0.0686004	-0.0862996	0.0716004	0.1906	0.1616	-0.00607959	PD|Peaks	P05408	[SCG5]	[F].sEDQGYPDPPNPcPVGkT.[A]	[F].SEDQGYPDPPNPCPVGKT.[A]	SEDQGYPDPPNPCPVGKT	18	Neuroendocrine protein 7B2 (Pituitary polypeptide) (Secretogranin V) (Secretogranin-5) (Secretory granule endocrine protein I) [Cleaved into: N-terminal peptide; C-terminal peptide]
40-138_2_0_0.14113	40433;40721;39441;39699	10.1772	309000	4	0.0791043	0.00241192	-0.015507	0.640262	0.988903	0.862928	0.965694	0.999514	0.973562	40-138_2_0_0.14113	0.1521	-0.0277046	-0.2021	0.5216	0.1866	0.0244004	0.2199	0.1956	-0.0911996	-0.10425	PD|Peaks	P05408	[SCG5]	[R].sVNPYLQGQRLDNVVA.[K]	[R].SVNPYLQGQRLDNVVA.[K]	SVNPYLQGQRLDNVVA	16	Neuroendocrine protein 7B2 (Pituitary polypeptide) (Secretogranin V) (Secretogranin-5) (Secretory granule endocrine protein I) [Cleaved into: N-terminal peptide; C-terminal peptide]
40-138_2_0_0.1185	5735	45.9499	169000	1	-0.0756328	0.0204426	0.120437	0.642012	0.902436	0.186231	0.96578	0.993481	0.766982	40-138_2_0_0.1185	0.128	0.228895	-0.3651	-0.0133996	-0.0904096	0.1931	0.1019	-0.3804	-0.0103996	0.28835	Peaks	P05408	[SCG5]	N.V(+229.16)VAK(+229.16)K(+229.16)SVPH.F	N.V(+229.16)VAK(+229.16)K(+229.16)SVPH.F	VVAKKSVPH	9	Neuroendocrine protein 7B2 (Pituitary polypeptide) (Secretogranin V) (Secretogranin-5) (Secretory granule endocrine protein I) [Cleaved into: N-terminal peptide; C-terminal peptide]
40-138_2_0_0.14055	21432	42.0605	525000	1	0.0779813	-0.109007	-0.0147957	0.666021	0.560434	0.877448	0.966675	0.987041	0.977821	40-138_2_0_0.14055	0.2332	0.340895	0.11174	0.8366	0.4116	0.00372042	0.2609	0.5446	0.2416	0.50235	Peaks	P05408	[SCG5]	L.Q(+229.16)GQRLDNVVA.K	L.Q(+229.16)GQRLDNVVA.K	QGQRLDNVVA	10	Neuroendocrine protein 7B2 (Pituitary polypeptide) (Secretogranin V) (Secretogranin-5) (Secretory granule endocrine protein I) [Cleaved into: N-terminal peptide; C-terminal peptide]
40-138_2_0_0.11934	17621	55.5298	519000	1	-0.0476551	-0.00821159	-0.0457851	0.696945	0.947888	0.487746	0.972755	0.996633	0.87521	40-138_2_0_0.11934	-0.2788	0.00979542	-0.0570996	-0.2374	0.0866004	-0.1549	-0.1041	0.0956004	-0.0263996	-0.0208496	Peaks	P05408	[SCG5]	Y.S(+229.16)PRTPDRVSEADIQ.R	Y.S(+229.16)PRTPDRVSEADIQ.R	SPRTPDRVSEADIQ	14	Neuroendocrine protein 7B2 (Pituitary polypeptide) (Secretogranin V) (Secretogranin-5) (Secretory granule endocrine protein I) [Cleaved into: N-terminal peptide; C-terminal peptide]
40-138_2_0_0.12144	35157	6.97811	225000	1	0.0591954	-0.0371268	0.0845488	0.719997	0.827024	0.348694	0.975029	0.993444	0.82515	40-138_2_0_0.12144	-0.9458	-0.508105	-0.4071	-0.8324	-0.3754	-0.4979	-0.9361	-0.6694	-0.8214	-0.49165	PD|Peaks	P05408	[SCG5]	[V].nPYLQGQRLDNVVA.[K]	[V].NPYLQGQRLDNVVA.[K]	NPYLQGQRLDNVVA	14	Neuroendocrine protein 7B2 (Pituitary polypeptide) (Secretogranin V) (Secretogranin-5) (Secretory granule endocrine protein I) [Cleaved into: N-terminal peptide; C-terminal peptide]
40-138_2_0_0.15036	22934	16.2926	502000	1	-0.0844697	-0.183681	0.0729721	0.739275	0.487903	0.59213	0.976331	0.987041	0.909771	40-138_2_0_0.15036	-0.3188	-0.336105	0.5059	-0.4644	-0.1357	0.0918004	-0.5941	-0.2724	0.4516	-0.0482496	Peaks	P05408	[SCG5]	V.N(+229.16)PYLQGQRLDNVVAK(+229.16)K(+229.16)SVP.H	V.N(+229.16)PYLQGQRLDNVVAK(+229.16)K(+229.16)SVP.H	NPYLQGQRLDNVVAKKSVP	19	Neuroendocrine protein 7B2 (Pituitary polypeptide) (Secretogranin V) (Secretogranin-5) (Secretory granule endocrine protein I) [Cleaved into: N-terminal peptide; C-terminal peptide]
40-138_2_0_0.18797	48439	16.8284	316000	1	-0.0730603	0.107942	-0.125272	0.745538	0.643153	0.311039	0.977587	0.987041	0.81277	40-138_2_0_0.18797	0.2542	0.242895	0.2169	-0.3254	0.7856	0.0886004	0.2649	0.6976	0.00460042	0.56035	PD|Peaks	P05408	[SCG5]	[A].eLTGDNIPkDFSEDQGYPD.[P]	[A].ELTGDNIPKDFSEDQGYPD.[P]	ELTGDNIPKDFSEDQGYPD	19	Neuroendocrine protein 7B2 (Pituitary polypeptide) (Secretogranin V) (Secretogranin-5) (Secretory granule endocrine protein I) [Cleaved into: N-terminal peptide; C-terminal peptide]
40-138_2_0_0.12576	29278;28301	15.9368	755000	2	0.106383	0.162712	-0.135186	0.764552	0.657996	0.48133	0.980013	0.987077	0.872647	40-138_2_0_0.12576	0.0206004	0.518895	0.0948604	-0.7824	1.3196	0.0568004	-0.0370996	0.4526	0.00960042	0.24035	PD|Peaks	P05408	[SCG5]	[R].sVNPYLQGQ.[R]	[R].SVNPYLQGQ.[R]	SVNPYLQGQ	9	Neuroendocrine protein 7B2 (Pituitary polypeptide) (Secretogranin V) (Secretogranin-5) (Secretory granule endocrine protein I) [Cleaved into: N-terminal peptide; C-terminal peptide]
40-138_2_0_0.7959	10748;10948;11275	20.2954	637000	3	-0.0298404	-0.0671548	-0.0160576	0.777515	0.541241	0.775745	0.982651	0.987041	0.956557	40-138_2_0_0.7959	-0.2068	-0.106105	0.0450004	-0.1734	-0.1811	-0.1399	-0.00217958	-0.15446	-0.0683996	-0.0984496	Peaks	P05408	[SCG5]	G.D(+229.16)NIPK(+229.16).D	G.D(+229.16)NIPK(+229.16).D	DNIPK	5	Neuroendocrine protein 7B2 (Pituitary polypeptide) (Secretogranin V) (Secretogranin-5) (Secretory granule endocrine protein I) [Cleaved into: N-terminal peptide; C-terminal peptide]
40-138_2_0_0.9793	30333	55.0147	299000	1	0.0708641	0.238261	0.0915144	0.801562	0.421082	0.546852	0.987486	0.987041	0.893409	40-138_2_0_0.9793	-0.2408	0.153895	-0.5051	-0.8224	0.2886	-0.0454996	-0.3921	-0.2934	-0.9974	0.19235	PD|Peaks	P05408	[SCG5]	[R].sVNPYLQG.[Q]	[R].SVNPYLQG.[Q]	SVNPYLQG	8	Neuroendocrine protein 7B2 (Pituitary polypeptide) (Secretogranin V) (Secretogranin-5) (Secretory granule endocrine protein I) [Cleaved into: N-terminal peptide; C-terminal peptide]
40-138_2_0_0.12217	20275;20330	47.9674	421000	2	-0.02849	-0.0619072	-0.0623544	0.80915	0.613047	0.335095	0.988856	0.987041	0.821141	40-138_2_0_0.12217	-0.2338	-0.0547046	-0.0720996	-0.1944	0.0616004	-0.2999	-0.0701996	0.0716004	-0.0787996	0.0644504	Peaks	P05408	[SCG5]	T.G(+229.16)DNIPK(+229.16)D.F	T.G(+229.16)DNIPK(+229.16)D.F	GDNIPKD	7	Neuroendocrine protein 7B2 (Pituitary polypeptide) (Secretogranin V) (Secretogranin-5) (Secretory granule endocrine protein I) [Cleaved into: N-terminal peptide; C-terminal peptide]
40-138_2_0_0.12841	29807	7.1589	2540000	1	0.0244775	0.027445	-0.0437611	0.899939	0.891288	0.675141	0.994789	0.993481	0.927507	40-138_2_0_0.12841	0.0531004	-0.301105	-0.3431	-0.4164	0.4696	-0.0998996	-0.0315996	-0.0868996	-0.3114	-0.10375	PD|Peaks	P05408	[SCG5]	[S].vPHFSDEDkDPE.[-]	[S].VPHFSDEDKDPE.[-]	VPHFSDEDKDPE	12	Neuroendocrine protein 7B2 (Pituitary polypeptide) (Secretogranin V) (Secretogranin-5) (Secretory granule endocrine protein I) [Cleaved into: N-terminal peptide; C-terminal peptide]
40-138_2_0_0.10048	17539	12.3935	2070000	1	-0.00459858	0.110305	-0.0172837	0.976906	0.506629	0.838671	0.997502	0.987041	0.968654	40-138_2_0_0.10048	0.2122	0.00909542	0.2799	-0.3744	0.1926	0.2421	0.1309	0.0576004	-0.1268	0.0491504	PD|Peaks	P05408	[SCG5]	[P].hFSDEDkDPE.[-]	[P].HFSDEDKDPE.[-]	HFSDEDKDPE	10	Neuroendocrine protein 7B2 (Pituitary polypeptide) (Secretogranin V) (Secretogranin-5) (Secretory granule endocrine protein I) [Cleaved into: N-terminal peptide; C-terminal peptide]
40-138_2_0_0.16214	27718	15.804	15400000	1	0.00297364	0.165144	0.0354717	0.988195	0.43438	0.741717	0.999058	0.987041	0.946807	40-138_2_0_0.16214	0.2322	0.208895	0.3449	-0.4264	0.2906	0.5781	0.1489	-0.0912996	0.0986004	-0.12065	Peaks	P05408	[SCG5]	H.F(+229.16)SDEDK(+229.16)DPE	H.F(+229.16)SDEDK(+229.16)DPE	FSDEDKDPE	9	Neuroendocrine protein 7B2 (Pituitary polypeptide) (Secretogranin V) (Secretogranin-5) (Secretory granule endocrine protein I) [Cleaved into: N-terminal peptide; C-terminal peptide]
40-138_2_0_0.811	3720	18.3497	260000	1	-0.728052	0.22692	0.00803001	0.0106352	0.351988	0.947873	0.931168	0.987041	0.990187	40-138_2_0_0.811	-1.4958	-0.862105	-1.4171	-1.7624	-0.8124	-0.4539	-0.8501	-0.2634	-0.8294	-0.31765	Peaks	O15240	[VGF]	Y.L(+229.16)LQGGARQR.G	Y.L(+229.16)LQGGARQR.G	LLQGGARQR	9	Neurosecretory protein VGF [Cleaved into: Neuroendocrine regulatory peptide-1 (NERP-1); Neuroendocrine regulatory peptide-2 (NERP-2); Antimicrobial peptide VGF[554-577]]
40-138_2_0_0.17529	34227	12.4267	342000	1	-0.743253	0.0309521	-0.270479	0.0377571	0.923255	0.13007	0.931168	0.993842	0.741772	40-138_2_0_0.17529	-1.1658	-0.623105	-0.3621	-1.8024	-0.1188	-0.5439	-0.1851	0.5036	-0.00239958	0.0371504	PD|Peaks	O15240	[VGF]	[A].yQGVAAPFPkARRPESALLGGSEAGERLLQQGLAQ.[V]	[A].YQGVAAPFPKARRPESALLGGSEAGERLLQQGLAQ.[V]	YQGVAAPFPKARRPESALLGGSEAGERLLQQGLAQ	35	Neurosecretory protein VGF [Cleaved into: Neuroendocrine regulatory peptide-1 (NERP-1); Neuroendocrine regulatory peptide-2 (NERP-2); Antimicrobial peptide VGF[554-577]]
40-138_2_0_0.14366	24211;16184;16275;16584	12.8973	272000	9	-0.515643	-0.0245976	-0.0975953	0.0423333	0.914681	0.420605	0.931168	0.993842	0.849108	40-138_2_0_0.14366	-0.5188	-0.254105	-0.1011	-0.8324	0.1586	-0.0273996	-0.1391	0.4866	0.4026	0.36735	PD|Peaks	O15240	[VGF]	[N].aPPEPVPPPRAAPAPTHV.[R]	[N].APPEPVPPPRAAPAPTHV.[R]	APPEPVPPPRAAPAPTHV	18	Neurosecretory protein VGF [Cleaved into: Neuroendocrine regulatory peptide-1 (NERP-1); Neuroendocrine regulatory peptide-2 (NERP-2); Antimicrobial peptide VGF[554-577]]
40-138_2_0_0.13573	4641	26.3063	736000	1	-0.713513	0.286778	-0.270154	0.0470453	0.390778	0.136116	0.931168	0.987041	0.746549	40-138_2_0_0.13573	-0.8228	-0.0142046	-1.1971	-1.0224	0.3296	-0.2319	0.0931004	0.8706	0.3896	-0.11565	Peaks	O15240	[VGF]	R.S(+229.16)QEETPGHRRK(+229.16)EAEGTEEG.G	R.S(+229.16)QEETPGHRRK(+229.16)EAEGTEEG.G	SQEETPGHRRKEAEGTEEG	19	Neurosecretory protein VGF [Cleaved into: Neuroendocrine regulatory peptide-1 (NERP-1); Neuroendocrine regulatory peptide-2 (NERP-2); Antimicrobial peptide VGF[554-577]]
40-138_2_0_0.15229	23377;23509	37.6646	1160000	2	-0.546924	0.114741	-0.176295	0.0488472	0.652099	0.200654	0.931168	0.987077	0.772237	40-138_2_0_0.15229	-0.3838	-0.574105	-0.5271	-1.0524	0.2396	-0.2129	-0.1371	0.6156	0.0536004	0.22535	PD|Peaks	O15240	[VGF]	[A].gDAVPGPkDGSAPEVRGA.[R]	[A].GDAVPGPKDGSAPEVRGA.[R]	GDAVPGPKDGSAPEVRGA	18	Neurosecretory protein VGF [Cleaved into: Neuroendocrine regulatory peptide-1 (NERP-1); Neuroendocrine regulatory peptide-2 (NERP-2); Antimicrobial peptide VGF[554-577]]
40-138_2_0_0.12441	16154	15.6438	619000	1	-0.276286	0.158039	-0.0365506	0.057718	0.256672	0.600774	0.931168	0.987041	0.911104	40-138_2_0_0.12441	-0.3848	0.0176854	-0.2351	-0.4664	-0.1184	0.0829004	-0.0684996	0.2486	0.00160042	-0.0478496	Peaks	O15240	[VGF]	V.N(+229.16)LESPGPER.V	V.N(+229.16)LESPGPER.V	NLESPGPER	9	Neurosecretory protein VGF [Cleaved into: Neuroendocrine regulatory peptide-1 (NERP-1); Neuroendocrine regulatory peptide-2 (NERP-2); Antimicrobial peptide VGF[554-577]]
40-138_2_0_0.11481	21001	5.88206	10700000	1	-0.399269	-0.0929545	-0.127655	0.0599965	0.63692	0.228096	0.931168	0.987041	0.7812	40-138_2_0_0.11481	-0.2848	-0.391105	-0.2351	-0.6804	0.1686	-0.2239	-0.1091	0.2746	0.4996	0.21035	PD|Peaks	O15240	[VGF]	[P].ePVPPPRAAPAPTHV.[R]	[P].EPVPPPRAAPAPTHV.[R]	EPVPPPRAAPAPTHV	15	Neurosecretory protein VGF [Cleaved into: Neuroendocrine regulatory peptide-1 (NERP-1); Neuroendocrine regulatory peptide-2 (NERP-2); Antimicrobial peptide VGF[554-577]]
40-138_2_0_0.13231	27211;27587	43.3702	998000	2	-0.349879	0.105429	-0.0583532	0.065485	0.553134	0.526491	0.931168	0.987041	0.887972	40-138_2_0_0.13231	-0.3388	0.110995	-0.4641	-0.3544	0.0636004	-0.0176996	0.2049	0.3836	-0.0867996	0.31835	PD|Peaks	O15240	[VGF]	[K].nAPPEPVPPPRAAPAPT.[H]	[K].NAPPEPVPPPRAAPAPT.[H]	NAPPEPVPPPRAAPAPT	17	Neurosecretory protein VGF [Cleaved into: Neuroendocrine regulatory peptide-1 (NERP-1); Neuroendocrine regulatory peptide-2 (NERP-2); Antimicrobial peptide VGF[554-577]]
40-138_2_0_0.5522	4012	15.9267	209000	1	-0.34784	0.0465341	-0.0558895	0.0843592	0.805988	0.571744	0.931168	0.993444	0.902548	40-138_2_0_0.5522	-0.5488	-0.318105	-0.7111	-0.2004	-0.3194	-0.1519	-0.2281	0.1206	0.3416	-0.40665	Peaks	O15240	[VGF]	R.S(+229.16)QEETPGHRRK(+229.16)EAEGTE.E	R.S(+229.16)QEETPGHRRK(+229.16)EAEGTE.E	SQEETPGHRRKEAEGTE	17	Neurosecretory protein VGF [Cleaved into: Neuroendocrine regulatory peptide-1 (NERP-1); Neuroendocrine regulatory peptide-2 (NERP-2); Antimicrobial peptide VGF[554-577]]
40-138_2_0_0.13467	22135;22444	8.96928	23400000	4	-0.408834	0.184615	-0.255903	0.0847389	0.416486	0.0495712	0.931168	0.987041	0.694325	40-138_2_0_0.13467	-0.5358	-0.0781046	-0.1251	-0.7424	0.0766004	-0.2749	-0.0898996	0.9006	0.3256	-0.0656496	PD|Peaks	O15240	[VGF]	[N].aPPEPVPPPR.[A]	[N].APPEPVPPPR.[A]	APPEPVPPPR	10	Neurosecretory protein VGF [Cleaved into: Neuroendocrine regulatory peptide-1 (NERP-1); Neuroendocrine regulatory peptide-2 (NERP-2); Antimicrobial peptide VGF[554-577]]
40-138_2_0_0.3833	24130;24239	39.0691	514000	2	-0.225125	-0.244401	0.0446578	0.0916245	0.0782673	0.498732	0.931168	0.987041	0.878917	40-138_2_0_0.3833	-0.4368	-0.153105	0.0503004	-0.0203996	0.0736004	0.0167004	0.00168042	0.0696004	0.1636	0.36035	PD	O15240	[VGF]	[N].aPPEPVPPPRA.[A]	[N].APPEPVPPPRA.[A]	APPEPVPPPRA	11	Neurosecretory protein VGF [Cleaved into: Neuroendocrine regulatory peptide-1 (NERP-1); Neuroendocrine regulatory peptide-2 (NERP-2); Antimicrobial peptide VGF[554-577]]
40-138_2_0_0.13102	30144;30459	5.72015	5960000	2	-0.331241	0.018482	-0.155048	0.0982453	0.922326	0.139872	0.931168	0.993842	0.749679	40-138_2_0_0.13102	-0.0247996	-0.0221046	-0.1201	-0.3164	0.4626	-0.0752996	0.1929	0.7366	0.3826	0.49335	PD|Peaks	O15240	[VGF]	[P].qPPPPAPAPARDELPD.[W]	[P].QPPPPAPAPARDELPD.[W]	QPPPPAPAPARDELPD	16	Neurosecretory protein VGF [Cleaved into: Neuroendocrine regulatory peptide-1 (NERP-1); Neuroendocrine regulatory peptide-2 (NERP-2); Antimicrobial peptide VGF[554-577]]
40-138_2_0_0.20964	39035	5.3396	835000	1	-0.558609	0.277944	-0.209962	0.103165	0.402748	0.232525	0.931168	0.987041	0.782089	40-138_2_0_0.20964	-0.6018	0.0848954	-0.5691	-1.3924	0.2836	-0.2259	-0.1981	0.6686	0.2156	0.26635	PD|Peaks	O15240	[VGF]	[R].sQEETPGHRRkEAEGTEEGGEEEDDEEMDPQTIDSLIE.[L]	[R].SQEETPGHRRKEAEGTEEGGEEEDDEEMDPQTIDSLIE.[L]	SQEETPGHRRKEAEGTEEGGEEEDDEEMDPQTIDSLIE	38	Neurosecretory protein VGF [Cleaved into: Neuroendocrine regulatory peptide-1 (NERP-1); Neuroendocrine regulatory peptide-2 (NERP-2); Antimicrobial peptide VGF[554-577]]
40-138_2_0_0.19416	15516	0	1000000	1	-0.620075	0.0865632	-0.290589	0.111022	0.815505	0.154827	0.931168	0.993444	0.755884	40-138_2_0_0.19416	-0.8108	-0.484105	-0.7591	-1.4124	0.3026	-0.6099	-0.5671	0.6796	0.6526	-0.0410496	PD	O15240	[VGF]	[R].sQEETPGHRRkEAEGTEEGGEEEDDEEmDPQTIDS.[L]	[R].SQEETPGHRRKEAEGTEEGGEEEDDEEMDPQTIDS.[L]	SQEETPGHRRKEAEGTEEGGEEEDDEEMDPQTIDS	35	Neurosecretory protein VGF [Cleaved into: Neuroendocrine regulatory peptide-1 (NERP-1); Neuroendocrine regulatory peptide-2 (NERP-2); Antimicrobial peptide VGF[554-577]]
40-138_2_0_0.15593	41688	5.41919	584000	1	-0.532394	0.4331	-0.247891	0.115027	0.201442	0.161983	0.931168	0.987041	0.760124	40-138_2_0_0.15593	-0.1358	-0.376105	-0.5641	-1.8424	0.0156004	-0.3009	-0.1871	0.4736	-0.2283	0.15335	PD|Peaks	O15240	[VGF]	[P].qPPPPAPAPARDELPDWN.[E]	[P].QPPPPAPAPARDELPDWN.[E]	QPPPPAPAPARDELPDWN	18	Neurosecretory protein VGF [Cleaved into: Neuroendocrine regulatory peptide-1 (NERP-1); Neuroendocrine regulatory peptide-2 (NERP-2); Antimicrobial peptide VGF[554-577]]
40-138_2_0_0.12667	19305	11.8967	1150000	1	-0.34482	8.39973e-05	-0.173873	0.115929	0.99968	0.134548	0.931168	0.999857	0.74628	40-138_2_0_0.12667	-0.5708	-0.520105	-0.4281	-0.9824	0.0726004	-0.4659	-0.3311	0.2186	0.1306	-0.15065	Peaks	O15240	[VGF]	Q.G(+229.16)GARQRGLGGRGLQEAAEERESAREEEEAEQE.R	Q.G(+229.16)GARQRGLGGRGLQEAAEERESAREEEEAEQE.R	GGARQRGLGGRGLQEAAEERESAREEEEAEQE	32	Neurosecretory protein VGF [Cleaved into: Neuroendocrine regulatory peptide-1 (NERP-1); Neuroendocrine regulatory peptide-2 (NERP-2); Antimicrobial peptide VGF[554-577]]
40-138_2_0_0.7587	7664; 7928	8.08049	1180000	2	-0.203942	-0.479237	0.0630902	0.116174	0.00356471	0.338683	0.931168	0.987041	0.821941	40-138_2_0_0.7587	-0.3768	-0.266105	0.0255004	0.4376	0.0156004	-0.0909996	0.2859	-0.1089	0.2786	0.45235	PD|Peaks	O15240	[VGF]	[P].vPPPRAAPAPTHV.[R]	[P].VPPPRAAPAPTHV.[R]	VPPPRAAPAPTHV	13	Neurosecretory protein VGF [Cleaved into: Neuroendocrine regulatory peptide-1 (NERP-1); Neuroendocrine regulatory peptide-2 (NERP-2); Antimicrobial peptide VGF[554-577]]
40-138_2_0_0.21872	49223	0	877000	1	-0.659569	-0.140164	-0.244654	0.138214	0.744223	0.286548	0.931168	0.989861	0.804213	40-138_2_0_0.21872	-0.0187996	-1.1941	-0.4941	-0.2024	0.8916	0.0112004	-0.0581996	1.2506	1.0916	0.13435	Peaks	O15240	[VGF]	R.S(+229.16)QEETPGHRRK(+229.16)EAEGTEEGGEEEDDEEMDPQTIDSLIELST.K	R.S(+229.16)QEETPGHRRK(+229.16)EAEGTEEGGEEEDDEEMDPQTIDSLIELST.K	SQEETPGHRRKEAEGTEEGGEEEDDEEMDPQTIDSLIELST	41	Neurosecretory protein VGF [Cleaved into: Neuroendocrine regulatory peptide-1 (NERP-1); Neuroendocrine regulatory peptide-2 (NERP-2); Antimicrobial peptide VGF[554-577]]
40-138_2_0_0.7263	16299	10.2187	1430000	11	-0.171926	-0.047981	-0.0856224	0.140675	0.671219	0.165815	0.931168	0.987266	0.760124	40-138_2_0_0.7263	-0.1078	-0.0706046	-0.0660996	-0.0813996	0.1166	-0.0627996	0.1339	0.2606	0.3306	0.0403504	PD	O15240	[VGF]	[N].aPPEPVPPPRAAPAPTHV.[R]	[N].APPEPVPPPRAAPAPTHV.[R]	APPEPVPPPRAAPAPTHV	18	Neurosecretory protein VGF [Cleaved into: Neuroendocrine regulatory peptide-1 (NERP-1); Neuroendocrine regulatory peptide-2 (NERP-2); Antimicrobial peptide VGF[554-577]]
40-138_2_0_0.18828	15723;40464	11.1246	1110000	2	-0.347322	0.128464	-0.18188	0.145337	0.580267	0.152159	0.931168	0.987041	0.755021	40-138_2_0_0.18828	-0.2098	-0.161105	-0.8901	-0.3144	0.2426	-0.3419	0.0130004	0.5606	0.2696	0.0136504	PD	O15240	[VGF]	[R].sQEETPGHRRkEAEGTEEGGEEEDDEEmDPQTID.[S]	[R].SQEETPGHRRKEAEGTEEGGEEEDDEEMDPQTID.[S]	SQEETPGHRRKEAEGTEEGGEEEDDEEMDPQTID	34	Neurosecretory protein VGF [Cleaved into: Neuroendocrine regulatory peptide-1 (NERP-1); Neuroendocrine regulatory peptide-2 (NERP-2); Antimicrobial peptide VGF[554-577]]
40-138_2_0_0.19483	29302	1.67436	236000	1	-0.408103	0.322819	-0.133434	0.146395	0.253135	0.354551	0.931168	0.987041	0.828296	40-138_2_0_0.19483	-0.4468	-0.338105	-0.9471	-1.0024	0.3366	-0.0411996	-0.3011	0.4336	-0.0503996	-0.31665	PD|Peaks	O15240	[VGF]	[K].nAPPEPVPPPRAAPAPTHVRSPQPPPPAPAPARDELPDWN.[E]	[K].NAPPEPVPPPRAAPAPTHVRSPQPPPPAPAPARDELPDWN.[E]	NAPPEPVPPPRAAPAPTHVRSPQPPPPAPAPARDELPDWN	40	Neurosecretory protein VGF [Cleaved into: Neuroendocrine regulatory peptide-1 (NERP-1); Neuroendocrine regulatory peptide-2 (NERP-2); Antimicrobial peptide VGF[554-577]]
40-138_2_0_0.7399	13587;13953;14151	37.5806	2720000	3	-0.169949	0.0159367	-0.112926	0.164986	0.893365	0.0930535	0.931168	0.993481	0.724433	40-138_2_0_0.7399	0.105	0.110195	0.0108004	-0.0553996	0.0936004	-0.0494996	0.1959	0.3686	0.5016	0.16635	Peaks	O15240	[VGF]	P.E(+229.16)PVPPPR.A	P.E(+229.16)PVPPPR.A	EPVPPPR	7	Neurosecretory protein VGF [Cleaved into: Neuroendocrine regulatory peptide-1 (NERP-1); Neuroendocrine regulatory peptide-2 (NERP-2); Antimicrobial peptide VGF[554-577]]
40-138_2_0_0.14427	15843	9.60339	1570000	1	-0.177388	-0.0641348	-0.0769369	0.165126	0.608131	0.250203	0.931168	0.987041	0.788562	40-138_2_0_0.14427	0.1902	-0.159105	-0.1071	0.0756004	0.2006	0.0327004	0.3879	0.2596	0.2686	0.18535	PD|Peaks	O15240	[VGF]	[L].dRPASPPAPSGSQQGPEE.[E]	[L].DRPASPPAPSGSQQGPEE.[E]	DRPASPPAPSGSQQGPEE	18	Neurosecretory protein VGF [Cleaved into: Neuroendocrine regulatory peptide-1 (NERP-1); Neuroendocrine regulatory peptide-2 (NERP-2); Antimicrobial peptide VGF[554-577]]
40-138_2_0_0.16416	15897;16180	16.7561	1500000	2	-0.281812	0.122339	-0.177543	0.165287	0.539725	0.108718	0.931168	0.987041	0.730486	40-138_2_0_0.16416	-0.0207996	-0.0761046	-0.4541	-0.4354	0.3106	-0.2789	0.0131004	0.6056	0.2376	0.26435	PD|Peaks	O15240	[VGF]	[P].qPPPPAPAPARDE.[L]	[P].QPPPPAPAPARDE.[L]	QPPPPAPAPARDE	13	Neurosecretory protein VGF [Cleaved into: Neuroendocrine regulatory peptide-1 (NERP-1); Neuroendocrine regulatory peptide-2 (NERP-2); Antimicrobial peptide VGF[554-577]]
40-138_2_0_0.19325	20731	0	1260000	1	-0.308362	0.176881	-0.232772	0.176195	0.434378	0.0683563	0.931168	0.987041	0.701179	40-138_2_0_0.19325	-0.1328	-0.121105	-0.4311	-0.7524	0.3216	-0.3519	-0.1331	0.6406	0.3376	0.0750504	PD|Peaks	O15240	[VGF]	[R].sQEETPGHRRkEAEGTEEGGEEEDDEEMDPQTIDS.[L]	[R].SQEETPGHRRKEAEGTEEGGEEEDDEEMDPQTIDS.[L]	SQEETPGHRRKEAEGTEEGGEEEDDEEMDPQTIDS	35	Neurosecretory protein VGF [Cleaved into: Neuroendocrine regulatory peptide-1 (NERP-1); Neuroendocrine regulatory peptide-2 (NERP-2); Antimicrobial peptide VGF[554-577]]
40-138_2_0_0.9275	3422	17.6251	97700	1	-0.495401	0.233131	-0.201845	0.180438	0.523214	0.29581	0.931168	0.987041	0.80758	40-138_2_0_0.9275	-0.7868	-0.435105	-0.8381	-0.8624	0.3376	-0.3549	-0.7121	0.9606	0.2756	-0.15365	PD|Peaks	O15240	[VGF]	[R].sQEETPGHRRkEAEG.[T]	[R].SQEETPGHRRKEAEG.[T]	SQEETPGHRRKEAEG	15	Neurosecretory protein VGF [Cleaved into: Neuroendocrine regulatory peptide-1 (NERP-1); Neuroendocrine regulatory peptide-2 (NERP-2); Antimicrobial peptide VGF[554-577]]
40-138_2_0_0.17115	28186;28263	13.4048	1310000	2	-0.268393	0.172336	-0.146769	0.184099	0.392909	0.174635	0.931168	0.987041	0.763461	40-138_2_0_0.17115	-0.1948	-0.154105	-0.3681	-0.5224	0.1996	-0.2029	-0.2631	0.5986	0.2066	0.0526504	Peaks	O15240	[VGF]	Y.L(+229.16)LQGGARQRGLGGRGLQEAAEERESAREEEEAEQE.R	Y.L(+229.16)LQGGARQRGLGGRGLQEAAEERESAREEEEAEQE.R	LLQGGARQRGLGGRGLQEAAEERESAREEEEAEQE	35	Neurosecretory protein VGF [Cleaved into: Neuroendocrine regulatory peptide-1 (NERP-1); Neuroendocrine regulatory peptide-2 (NERP-2); Antimicrobial peptide VGF[554-577]]
40-138_2_0_0.15246	24774;25112;25448;15173;15198	6.218	1280000	16	-0.345631	0.183115	-0.119946	0.188349	0.482325	0.378052	0.931168	0.987041	0.837154	40-138_2_0_0.15246	-0.2958	-0.0453046	-0.3101	-0.9824	0.3916	-0.0339996	-0.1901	0.4536	0.1236	0.20635	PD|Peaks	O15240	[VGF]	[K].nAPPEPVPPPRAAPAPTHV.[R]	[K].NAPPEPVPPPRAAPAPTHV.[R]	NAPPEPVPPPRAAPAPTHV	19	Neurosecretory protein VGF [Cleaved into: Neuroendocrine regulatory peptide-1 (NERP-1); Neuroendocrine regulatory peptide-2 (NERP-2); Antimicrobial peptide VGF[554-577]]
40-138_2_0_0.20905	30065;30091	25.0968	1320000	2	-0.276119	0.242669	-0.145243	0.188913	0.25632	0.19475	0.931168	0.987041	0.768503	40-138_2_0_0.20905	-0.2288	-0.370105	-0.5021	-0.8724	0.0986004	-0.2389	-0.4131	0.4016	0.00260042	-0.15765	PD	O15240	[VGF]	[P].qPPPPAPAPARDELPD.[W]	[P].QPPPPAPAPARDELPD.[W]	QPPPPAPAPARDELPD	16	Neurosecretory protein VGF [Cleaved into: Neuroendocrine regulatory peptide-1 (NERP-1); Neuroendocrine regulatory peptide-2 (NERP-2); Antimicrobial peptide VGF[554-577]]
40-138_2_0_0.21655	35239	40.7377	760000	1	-0.30453	0.164885	-0.207341	0.196205	0.481409	0.10917	0.931168	0.987041	0.730486	40-138_2_0_0.21655	-0.2008	0.113795	-0.2621	-0.7924	0.5506	-0.0338996	0.3749	0.5516	0.0856004	0.0802504	PD|Peaks	O15240	[VGF]	[R].sQTHSLPAPESPEPAAPPRPQTPENGPEASDPSEEL.[E]	[R].SQTHSLPAPESPEPAAPPRPQTPENGPEASDPSEEL.[E]	SQTHSLPAPESPEPAAPPRPQTPENGPEASDPSEEL	36	Neurosecretory protein VGF [Cleaved into: Neuroendocrine regulatory peptide-1 (NERP-1); Neuroendocrine regulatory peptide-2 (NERP-2); Antimicrobial peptide VGF[554-577]]
40-138_2_0_0.13928	22794	1.51069	6030000	1	-0.435528	0.158747	-0.289664	0.19767	0.633931	0.117564	0.931168	0.987041	0.739278	40-138_2_0_0.13928	-0.4758	-0.312105	-0.5981	-1.0824	0.4676	-0.5409	-0.4291	0.8386	0.4406	0.0446504	PD|Peaks	O15240	[VGF]	[L].lQGGARQRGLGGRGLQEAAEERESAREEEEAEQE.[R]	[L].LQGGARQRGLGGRGLQEAAEERESAREEEEAEQE.[R]	LQGGARQRGLGGRGLQEAAEERESAREEEEAEQE	34	Neurosecretory protein VGF [Cleaved into: Neuroendocrine regulatory peptide-1 (NERP-1); Neuroendocrine regulatory peptide-2 (NERP-2); Antimicrobial peptide VGF[554-577]]
40-138_2_0_0.22187	31734	51.0614	837000	1	-0.381517	0.201593	-0.171446	0.201209	0.496893	0.27513	0.931168	0.987041	0.79917	40-138_2_0_0.22187	-0.7148	-0.183105	-0.6531	-0.8724	0.4206	-0.1919	-0.3421	0.6506	0.0996004	-0.20665	PD	O15240	[VGF]	[R].sPQPPPPAPAPARDELPD.[W]	[R].SPQPPPPAPAPARDELPD.[W]	SPQPPPPAPAPARDELPD	18	Neurosecretory protein VGF [Cleaved into: Neuroendocrine regulatory peptide-1 (NERP-1); Neuroendocrine regulatory peptide-2 (NERP-2); Antimicrobial peptide VGF[554-577]]
40-138_2_0_0.13013	6431	2.29532	1250000	1	-0.389827	0.27765	-0.160723	0.208707	0.373483	0.322309	0.931168	0.987041	0.819338	40-138_2_0_0.13013	-0.5538	-0.533105	-1.1471	-1.2824	-0.3244	-0.7569	-1.0711	0.1386	0.1746	-0.27865	PD|Peaks	O15240	[VGF]	[R].sQEETPGHRRkEAEGTEEGGEEED.[D]	[R].SQEETPGHRRKEAEGTEEGGEEED.[D]	SQEETPGHRRKEAEGTEEGGEEED	24	Neurosecretory protein VGF [Cleaved into: Neuroendocrine regulatory peptide-1 (NERP-1); Neuroendocrine regulatory peptide-2 (NERP-2); Antimicrobial peptide VGF[554-577]]
40-138_2_0_0.9830	43924	51.8468	227000	1	-0.335217	-0.0578075	-0.1271	0.211306	0.826537	0.363424	0.931168	0.993444	0.831975	40-138_2_0_0.9830	-0.3688	0.00149542	-0.8771	-0.00639958	-0.0493996	-0.6089	0.1069	0.4056	0.1026	0.44735	Peaks	O15240	[VGF]	Q.D(+229.16)EGELFQGVDPRA.L	Q.D(+229.16)EGELFQGVDPRA.L	DEGELFQGVDPRA	13	Neurosecretory protein VGF [Cleaved into: Neuroendocrine regulatory peptide-1 (NERP-1); Neuroendocrine regulatory peptide-2 (NERP-2); Antimicrobial peptide VGF[554-577]]
40-138_2_0_0.17894	43060	25.3112	1560000	1	-0.268077	0.0198596	-0.157866	0.213946	0.925379	0.174415	0.931168	0.993842	0.763461	40-138_2_0_0.17894	-0.4418	-0.356105	-0.3341	-0.8924	-0.1304	-0.6159	-0.4811	0.1966	0.1216	0.0608504	PD|Peaks	O15240	[VGF]	[R].sPQPPPPAPAPARDELPDWNE.[V]	[R].SPQPPPPAPAPARDELPDWNE.[V]	SPQPPPPAPAPARDELPDWNE	21	Neurosecretory protein VGF [Cleaved into: Neuroendocrine regulatory peptide-1 (NERP-1); Neuroendocrine regulatory peptide-2 (NERP-2); Antimicrobial peptide VGF[554-577]]
40-138_2_0_0.17578	28943	5.88347	4710000	1	-0.413104	0.120992	-0.399994	0.224936	0.719294	0.0431815	0.931168	0.989526	0.681453	40-138_2_0_0.17578	-0.0407996	-0.0761046	-0.7871	-1.0524	0.6136	-0.8279	0.0835004	0.7916	0.5676	0.35235	PD|Peaks	O15240	[VGF]	[K].nAPPEPVPPPRAAPAPTHVRSPQPPPPAPAPARDELPD.[W]	[K].NAPPEPVPPPRAAPAPTHVRSPQPPPPAPAPARDELPD.[W]	NAPPEPVPPPRAAPAPTHVRSPQPPPPAPAPARDELPD	38	Neurosecretory protein VGF [Cleaved into: Neuroendocrine regulatory peptide-1 (NERP-1); Neuroendocrine regulatory peptide-2 (NERP-2); Antimicrobial peptide VGF[554-577]]
40-138_2_0_0.15812	25474	23.584	1680000	1	-0.246619	0.0336695	-0.370247	0.236066	0.869937	0.00644017	0.931168	0.993481	0.605914	40-138_2_0_0.15812	-0.2718	-0.329105	-0.6861	-0.2194	0.1786	-0.8169	0.3349	0.7486	0.1556	-0.29065	PD|Peaks	O15240	[VGF]	[R].aAPAPTHVRSPQPPPPAPAPARDELPD.[W]	[R].AAPAPTHVRSPQPPPPAPAPARDELPD.[W]	AAPAPTHVRSPQPPPPAPAPARDELPD	27	Neurosecretory protein VGF [Cleaved into: Neuroendocrine regulatory peptide-1 (NERP-1); Neuroendocrine regulatory peptide-2 (NERP-2); Antimicrobial peptide VGF[554-577]]
40-138_2_0_0.5280	8158; 3971	50.8046	2420000	2	-0.167281	0.14179	0.009903	0.241766	0.329658	0.892262	0.931168	0.987041	0.98144	40-138_2_0_0.5280	-0.1258	0.0761954	-0.0600996	-0.2104	0.0156004	0.1831	0.0667004	0.3026	-0.2579	0.23135	Peaks	O15240	[VGF]	A.A(+229.16)PPGRPE.A	A.A(+229.16)PPGRPE.A	APPGRPE	7	Neurosecretory protein VGF [Cleaved into: Neuroendocrine regulatory peptide-1 (NERP-1); Neuroendocrine regulatory peptide-2 (NERP-2); Antimicrobial peptide VGF[554-577]]
40-138_2_0_0.6561	13925	39.5506	1110000	1	-0.205951	-0.0693002	-0.0119491	0.250058	0.69709	0.896375	0.931168	0.989028	0.981918	40-138_2_0_0.6561	0.0949004	0.110695	-0.0360996	-0.0943996	0.0196004	-0.0656996	0.3019	0.1756	-0.00339958	0.72335	Peaks	O15240	[VGF]	R.A(+229.16)APAPTHV.R	R.A(+229.16)APAPTHV.R	AAPAPTHV	8	Neurosecretory protein VGF [Cleaved into: Neuroendocrine regulatory peptide-1 (NERP-1); Neuroendocrine regulatory peptide-2 (NERP-2); Antimicrobial peptide VGF[554-577]]
40-138_2_0_0.16255	27825;28343;19741;20028	2.44	732000	4	-0.347306	0.168286	-0.394084	0.2706	0.594147	0.035005	0.931168	0.987041	0.670859	40-138_2_0_0.16255	-0.7588	-0.317105	-0.4621	-1.2524	0.2116	-0.8899	-0.4811	0.8086	0.3296	-0.36865	PD|Peaks	O15240	[VGF]	[A].aPPGRPEAQPPPLSSEHkEPVAGDAVPGPkDGSAPEVRGA.[R]	[A].APPGRPEAQPPPLSSEHKEPVAGDAVPGPKDGSAPEVRGA.[R]	APPGRPEAQPPPLSSEHKEPVAGDAVPGPKDGSAPEVRGA	40	Neurosecretory protein VGF [Cleaved into: Neuroendocrine regulatory peptide-1 (NERP-1); Neuroendocrine regulatory peptide-2 (NERP-2); Antimicrobial peptide VGF[554-577]]
40-138_2_0_0.11333	18967	63.3322	475000	1	-0.1535	-0.0130908	-0.0490169	0.272634	0.924989	0.501591	0.931168	0.993842	0.879341	40-138_2_0_0.11333	0.0654004	-0.0244046	-0.0660996	-0.2924	0.0526004	-0.1129	0.1209	0.1116	0.0426004	0.37035	PD|Peaks	O15240	[VGF]	[R].sPQPPPPAPAPARDE.[L]	[R].SPQPPPPAPAPARDE.[L]	SPQPPPPAPAPARDE	15	Neurosecretory protein VGF [Cleaved into: Neuroendocrine regulatory peptide-1 (NERP-1); Neuroendocrine regulatory peptide-2 (NERP-2); Antimicrobial peptide VGF[554-577]]
40-138_2_0_0.10727	7069	0	161000	1	0.431623	0.0155715	-0.0213258	0.27559	0.968432	0.916608	0.931168	0.997069	0.984595	40-138_2_0_0.10727	-0.2898	1.4159	-0.2071	0.5466	1.2796	-0.00283958	-0.0258996	0.2366	0.4286	-0.0363496	PD	O15240	[VGF]	[R].kkNAPPEPVPPPRAAPAPTHV.[R]	[R].KKNAPPEPVPPPRAAPAPTHV.[R]	KKNAPPEPVPPPRAAPAPTHV	21	Neurosecretory protein VGF [Cleaved into: Neuroendocrine regulatory peptide-1 (NERP-1); Neuroendocrine regulatory peptide-2 (NERP-2); Antimicrobial peptide VGF[554-577]]
40-138_2_0_0.2412	22135;22162	13.9284	1450000	2	-0.280056	0.0382123	-0.140038	0.276615	0.881367	0.306005	0.931168	0.993481	0.810786	40-138_2_0_0.2412	-0.5588	0.118495	0.2439	-0.4384	0.3676	-0.0306996	-0.0551996	0.8406	0.2176	0.24635	PD	O15240	[VGF]	[N].aPPEPVPPPR.[A]	[N].APPEPVPPPR.[A]	APPEPVPPPR	10	Neurosecretory protein VGF [Cleaved into: Neuroendocrine regulatory peptide-1 (NERP-1); Neuroendocrine regulatory peptide-2 (NERP-2); Antimicrobial peptide VGF[554-577]]
40-138_2_0_0.12885	11379	22.1339	138000	1	-0.340239	0.136537	-0.263721	0.283897	0.66743	0.133043	0.931168	0.987266	0.745449	40-138_2_0_0.12885	-0.4638	-0.165105	-0.2221	-1.3624	0.4016	-0.4819	-0.2941	0.5406	0.1946	0.0913504	PD	O15240	[VGF]	[K].kNAPPEPVPPPRAAPAPTHV.[R]	[K].KNAPPEPVPPPRAAPAPTHV.[R]	KNAPPEPVPPPRAAPAPTHV	20	Neurosecretory protein VGF [Cleaved into: Neuroendocrine regulatory peptide-1 (NERP-1); Neuroendocrine regulatory peptide-2 (NERP-2); Antimicrobial peptide VGF[554-577]]
40-138_2_0_0.13596	23377;23917;25820;30383;35817;36166;41761;42771;43780;56659;24689;16292	11.8498	863000	34	-0.112203	-0.00410226	-0.0374564	0.304723	0.970011	0.512713	0.931168	0.997069	0.881472	40-138_2_0_0.13596	-0.0847996	0.0217454	-0.1131	-0.1524	-0.0321996	-0.1119	0.0605004	0.0826004	0.0406004	0.15135	PD|Peaks	O15240	[VGF]	[S].ePQDEGELFQGVDPR.[A]	[S].EPQDEGELFQGVDPR.[A]	EPQDEGELFQGVDPR	15	Neurosecretory protein VGF [Cleaved into: Neuroendocrine regulatory peptide-1 (NERP-1); Neuroendocrine regulatory peptide-2 (NERP-2); Antimicrobial peptide VGF[554-577]]
40-138_2_0_0.16095	28055	10.3175	709000	1	-0.390796	0.0808945	-0.144616	0.310199	0.833653	0.474539	0.931168	0.993481	0.869489	40-138_2_0_0.16095	-0.4528	-0.465105	-0.9671	-0.7324	0.7596	-0.3159	-0.5971	0.6526	0.3436	0.10135	PD|Peaks	O15240	[VGF]	[A].pPGRPEAQPPPLSSEHkEPVAGDAVPGPkDGSAPEVRGA.[R]	[A].PPGRPEAQPPPLSSEHKEPVAGDAVPGPKDGSAPEVRGA.[R]	PPGRPEAQPPPLSSEHKEPVAGDAVPGPKDGSAPEVRGA	39	Neurosecretory protein VGF [Cleaved into: Neuroendocrine regulatory peptide-1 (NERP-1); Neuroendocrine regulatory peptide-2 (NERP-2); Antimicrobial peptide VGF[554-577]]
40-138_2_0_0.19698	3558; 6660; 7502; 7533;11736;11789;12470;12907;14459;20303;21244;21819;23672;24130;24942;26214;27479;27612;27825;28237;29494;29520;31188;33924;34057;34966;35421;36191;36215;36492;36742;37904;38934;39621;39816;40513;41045;41504;43468;48128;50395;50467; 6107; 7147; 7597; 7609; 8625;12598;12707;12780;14371;14419;14763;15148;16510;18292;18340;20475;23264;23998;24286;24689;32404;40961; 3965; 4571; 740…	17.5902	363000	82	-0.127392	0.130801	-0.121546	0.311675	0.313735	0.0885585	0.931168	0.987041	0.724433	40-138_2_0_0.19698	0.0884204	-0.0751046	-0.1891	-0.2554	0.0946004	-0.1619	-0.0206996	0.3886	0.1206	0.0480504	PD|Peaks	O15240	[VGF]	[R].sQTHSLPAPESPEPAAPPRPQTPENGPEASDPS.[E]	[R].SQTHSLPAPESPEPAAPPRPQTPENGPEASDPS.[E]	SQTHSLPAPESPEPAAPPRPQTPENGPEASDPS	33	Neurosecretory protein VGF [Cleaved into: Neuroendocrine regulatory peptide-1 (NERP-1); Neuroendocrine regulatory peptide-2 (NERP-2); Antimicrobial peptide VGF[554-577]]
40-138_2_0_0.9938	5034	14.427	812000	1	-0.260579	0.00988585	-0.154406	0.315895	0.969638	0.268788	0.931168	0.997069	0.798533	40-138_2_0_0.9938	-0.3358	0.0474954	0.1656	-0.1664	0.6416	0.1191	-0.0490996	0.9206	0.6966	0.0625504	PD|Peaks	O15240	[VGF]	[R].sQEETPGH.[R]	[R].SQEETPGH.[R]	SQEETPGH	8	Neurosecretory protein VGF [Cleaved into: Neuroendocrine regulatory peptide-1 (NERP-1); Neuroendocrine regulatory peptide-2 (NERP-2); Antimicrobial peptide VGF[554-577]]
40-138_2_0_0.11595	32111;32323;32541	17.4095	603000	3	-0.14301	-0.0457138	-0.14293	0.316464	0.749492	0.0792653	0.931168	0.990248	0.718589	40-138_2_0_0.11595	-0.0151996	0.0272554	-0.1881	0.1076	0.2476	-0.2309	0.2119	0.4686	0.3896	0.14235	PD|Peaks	O15240	[VGF]	[Q].pPPPAPAPARDELPD.[W]	[Q].PPPPAPAPARDELPD.[W]	PPPPAPAPARDELPD	15	Neurosecretory protein VGF [Cleaved into: Neuroendocrine regulatory peptide-1 (NERP-1); Neuroendocrine regulatory peptide-2 (NERP-2); Antimicrobial peptide VGF[554-577]]
40-138_2_0_0.8924	24831;25167	18.8278	4620000	3	-0.202934	0.057262	-0.12028	0.327947	0.783258	0.280472	0.931168	0.991404	0.800864	40-138_2_0_0.8924	-0.3078	0.0281754	0.2069	-0.6894	0.0466004	-0.1159	0.2299	0.3076	-0.2583	0.20935	PD	O15240	[VGF]	[K].nAPPEPVPPPRAAPAPTHV.[R]	[K].NAPPEPVPPPRAAPAPTHV.[R]	NAPPEPVPPPRAAPAPTHV	19	Neurosecretory protein VGF [Cleaved into: Neuroendocrine regulatory peptide-1 (NERP-1); Neuroendocrine regulatory peptide-2 (NERP-2); Antimicrobial peptide VGF[554-577]]
40-138_2_0_0.15809	18089	18.5516	1180000	1	-0.241802	0.228214	-0.195297	0.384848	0.4248	0.200908	0.934542	0.987041	0.772382	40-138_2_0_0.15809	-0.3288	-0.180105	-0.9071	-0.7724	0.4696	-0.4139	-0.3211	0.4836	0.0296004	-0.16865	PD|Peaks	O15240	[VGF]	[L].dRPASPPAPSGSQQGPEEEA.[A]	[L].DRPASPPAPSGSQQGPEEEA.[A]	DRPASPPAPSGSQQGPEEEA	20	Neurosecretory protein VGF [Cleaved into: Neuroendocrine regulatory peptide-1 (NERP-1); Neuroendocrine regulatory peptide-2 (NERP-2); Antimicrobial peptide VGF[554-577]]
40-138_2_0_0.5154	27954	46.7704	538000	1	0.182727	-0.147264	0.0759445	0.40814	0.51467	0.516073	0.939454	0.987041	0.883262	40-138_2_0_0.5154	-0.3998	0.331895	-0.0430996	-0.1034	0.7046	-0.0355996	-0.2771	-0.1861	-0.1294	0.15835	Peaks	O15240	[VGF]	T.K(+229.16)LHLPADDVVS.I	T.K(+229.16)LHLPADDVVS.I	KLHLPADDVVS	11	Neurosecretory protein VGF [Cleaved into: Neuroendocrine regulatory peptide-1 (NERP-1); Neuroendocrine regulatory peptide-2 (NERP-2); Antimicrobial peptide VGF[554-577]]
40-138_2_0_0.15570	17301;23000;23080;25027;26372;27929;28575;28733;31054;39891; 8027;19861; 3377	27.9406	671000	13	-0.0904171	0.0935268	-0.0714274	0.43773	0.43646	0.260621	0.94347	0.987041	0.791811	40-138_2_0_0.15570	0.0670004	0.169895	-0.1071	-0.1134	0.1236	-0.000119581	0.0562004	0.2456	0.2906	0.0434504	Peaks	O15240	[VGF]	K.N(+229.16)APPEPVPPPRA.A	K.N(+229.16)APPEPVPPPRA.A	NAPPEPVPPPRA	12	Neurosecretory protein VGF [Cleaved into: Neuroendocrine regulatory peptide-1 (NERP-1); Neuroendocrine regulatory peptide-2 (NERP-2); Antimicrobial peptide VGF[554-577]]
40-138_2_0_0.15914	14373;27926;27966	27.0395	77300	3	-0.167626	0.236512	-0.127845	0.445519	0.303853	0.284165	0.944078	0.987041	0.803047	40-138_2_0_0.15914	0.00990042	-0.238105	-0.3401	-0.9224	0.2046	-0.2289	-0.3921	0.2686	-0.0293996	0.0119504	PD|Peaks	O15240	[VGF]	[A].yQGVAAPFPkARRPESALLGGSEAGERLLQQ.[G]	[A].YQGVAAPFPKARRPESALLGGSEAGERLLQQ.[G]	YQGVAAPFPKARRPESALLGGSEAGERLLQQ	31	Neurosecretory protein VGF [Cleaved into: Neuroendocrine regulatory peptide-1 (NERP-1); Neuroendocrine regulatory peptide-2 (NERP-2); Antimicrobial peptide VGF[554-577]]
40-138_2_0_0.15305	40997;44937	17.9864	1130000	2	-0.236432	-0.0853285	0.0690632	0.48523	0.804559	0.699504	0.945281	0.993444	0.934793	40-138_2_0_0.15305	-0.4448	0.180895	-0.4391	-0.4414	0.5126	-0.0542996	-0.7661	0.1146	0.6616	0.55235	PD|Peaks	O15240	[VGF]	[R].nSEPQDEGELFQGVDPR.[A]	[R].NSEPQDEGELFQGVDPR.[A]	NSEPQDEGELFQGVDPR	17	Neurosecretory protein VGF [Cleaved into: Neuroendocrine regulatory peptide-1 (NERP-1); Neuroendocrine regulatory peptide-2 (NERP-2); Antimicrobial peptide VGF[554-577]]
40-138_2_0_0.18132	40425	7.13046	798000	1	0.188317	-0.0695741	-0.228993	0.507133	0.81	0.151078	0.948504	0.993444	0.754049	40-138_2_0_0.18132	-0.0237996	-0.268105	0.5819	-0.3214	0.5156	-0.6669	-0.4901	0.6906	0.0236004	0.12535	PD|Peaks	O15240	[VGF]	[A].yQGVAAPFPkARRPESALLGGSEAGERLLQQGLAQV.[E]	[A].YQGVAAPFPKARRPESALLGGSEAGERLLQQGLAQV.[E]	YQGVAAPFPKARRPESALLGGSEAGERLLQQGLAQV	36	Neurosecretory protein VGF [Cleaved into: Neuroendocrine regulatory peptide-1 (NERP-1); Neuroendocrine regulatory peptide-2 (NERP-2); Antimicrobial peptide VGF[554-577]]
40-138_2_0_0.11651	19925	29.8327	857000	1	-0.07227	-0.0621715	-0.0526295	0.526358	0.595825	0.392222	0.951267	0.987041	0.841729	40-138_2_0_0.11651	-0.1718	-0.0299046	0.0525004	0.1036	0.1016	-0.0414996	0.0942004	0.2576	0.1486	-0.00939259	PD|Peaks	O15240	[VGF]	[P].dSGPLPETH.[K]	[P].DSGPLPETH.[K]	DSGPLPETH	9	Neurosecretory protein VGF [Cleaved into: Neuroendocrine regulatory peptide-1 (NERP-1); Neuroendocrine regulatory peptide-2 (NERP-2); Antimicrobial peptide VGF[554-577]]
40-138_2_0_0.5666	16419;16524;16736;17057; 7951	23.6143	2540000	5	-0.119718	-0.193786	0.155845	0.54238	0.346773	0.158028	0.952203	0.987041	0.758971	40-138_2_0_0.5666	0.1714	-0.0710046	0.2719	-0.0483996	-0.1607	0.4781	0.3039	-0.5974	0.2616	0.22035	Peaks	O15240	[VGF]	P.S(+229.16)QFQAR.M	P.S(+229.16)QFQAR.M	SQFQAR	6	Neurosecretory protein VGF [Cleaved into: Neuroendocrine regulatory peptide-1 (NERP-1); Neuroendocrine regulatory peptide-2 (NERP-2); Antimicrobial peptide VGF[554-577]]
40-138_2_0_0.10909	11321	17.4634	86900	1	-0.160614	0.546109	0.138296	0.610462	0.117214	0.416983	0.962925	0.987041	0.848347	40-138_2_0_0.10909	-0.6368	0.00689542	-1.3171	-1.4224	-0.1121	0.0216004	-1.3711	-0.4774	-0.4664	-0.46965	PD|Peaks	O15240	[VGF]	[A].yQGVAAPFPkARRPESA.[L]	[A].YQGVAAPFPKARRPESA.[L]	YQGVAAPFPKARRPESA	17	Neurosecretory protein VGF [Cleaved into: Neuroendocrine regulatory peptide-1 (NERP-1); Neuroendocrine regulatory peptide-2 (NERP-2); Antimicrobial peptide VGF[554-577]]
40-138_2_0_0.22580	16497;16736	41.1955	658000	3	-0.135635	0.0765922	-0.0789398	0.614887	0.781814	0.583821	0.963878	0.991404	0.908015	40-138_2_0_0.22580	0.4922	-0.101105	-0.5801	0.4936	0.5066	0.00776042	0.0333004	0.6666	0.5476	0.28235	Peaks	O15240	[VGF]	L.D(+229.16)RPASPPAPSGSQQGPEEE.A	L.D(+229.16)RPASPPAPSGSQQGPEEE.A	DRPASPPAPSGSQQGPEEE	19	Neurosecretory protein VGF [Cleaved into: Neuroendocrine regulatory peptide-1 (NERP-1); Neuroendocrine regulatory peptide-2 (NERP-2); Antimicrobial peptide VGF[554-577]]
40-138_2_0_0.11972	13699;14008;14569;15251;15541;15696	42.9586	417000	8	-0.0483309	0.0593249	0.0080664	0.629982	0.567565	0.879485	0.964652	0.987041	0.977821	40-138_2_0_0.11972	0.0957004	0.0235254	0.0220004	-0.0753996	-0.0183996	0.1171	0.0691004	0.0446004	-0.0293996	0.0827504	PD|Peaks	O15240	[VGF]	[R].gLQEAAEERESARE.[E]	[R].GLQEAAEERESARE.[E]	GLQEAAEERESARE	14	Neurosecretory protein VGF [Cleaved into: Neuroendocrine regulatory peptide-1 (NERP-1); Neuroendocrine regulatory peptide-2 (NERP-2); Antimicrobial peptide VGF[554-577]]
40-138_2_0_0.22733	15541	0	964000	1	-0.203358	-0.157673	-0.250443	0.631717	0.717786	0.282619	0.964652	0.989526	0.802036	40-138_2_0_0.22733	0.0944004	-0.984105	-0.6491	0.0281201	0.9296	-0.5699	-0.4641	0.9006	0.7516	-0.0294496	PD	O15240	[VGF]	[R].sQEETPGHRRkEAEGTEEGGEEEDDEEmDPQTIDS.[L]	[R].SQEETPGHRRKEAEGTEEGGEEEDDEEMDPQTIDS.[L]	SQEETPGHRRKEAEGTEEGGEEEDDEEMDPQTIDS	35	Neurosecretory protein VGF [Cleaved into: Neuroendocrine regulatory peptide-1 (NERP-1); Neuroendocrine regulatory peptide-2 (NERP-2); Antimicrobial peptide VGF[554-577]]
40-138_2_0_0.6071	11321	62.7665	1300000	1	-0.0687665	0.0670433	0.0133818	0.650385	0.668144	0.868033	0.966531	0.987266	0.975655	40-138_2_0_0.6071	-0.2408	0.239895	0.00860042	-0.2374	-0.2534	0.1041	0.1699	-0.1847	-0.1011	-0.13565	Peaks	O15240	[VGF]	V.S(+229.16)SPK(+229.16)T.H	V.S(+229.16)SPK(+229.16)T.H	SSPKT	5	Neurosecretory protein VGF [Cleaved into: Neuroendocrine regulatory peptide-1 (NERP-1); Neuroendocrine regulatory peptide-2 (NERP-2); Antimicrobial peptide VGF[554-577]]
40-138_2_0_0.11848	19021;19308	6.58969	345000	2	-0.0851472	0.240693	-0.113728	0.690038	0.288908	0.330182	0.971997	0.987041	0.820379	40-138_2_0_0.11848	0.3172	0.0982954	0.1907	-0.8824	-0.0823996	-0.00561958	0.1529	-0.00439958	-0.0743996	0.0681504	PD|Peaks	O15240	[VGF]	[N].aPPEPVPPPRAAPAPT.[H]	[N].APPEPVPPPRAAPAPT.[H]	APPEPVPPPRAAPAPT	16	Neurosecretory protein VGF [Cleaved into: Neuroendocrine regulatory peptide-1 (NERP-1); Neuroendocrine regulatory peptide-2 (NERP-2); Antimicrobial peptide VGF[554-577]]
40-138_2_0_0.23904	28733;30728;31134;31321;35943;36067;37187;37212;37311;37582;37854;39060;40633;41591;42195;42747;44212;44284;44452;45341;45388;45676;45820;46434;46554;47601;47720;47960;48128;48673;48745;49798;49846;50301;50491;50802;52112;52279;52637;54929;55298;56013;56505;56707;56977;57001;57181;57494;59820;59837;59940;61709;62413;65057;67967;21313;24521;24545;37334;37998;45421;63103;75253	0	255000	63	-0.0578947	0.0929694	-0.174965	0.690453	0.538027	0.0460705	0.971997	0.987041	0.693924	40-138_2_0_0.23904	0.2002	-0.0264046	-0.1641	-0.1804	0.1396	-0.3389	-0.0625996	0.3936	0.3776	-0.00440959	PD	O15240	[VGF]	[R].kEAEGTEEGGEEEDDEEmDPQTIDSLIEL.[S]	[R].KEAEGTEEGGEEEDDEEMDPQTIDSLIEL.[S]	KEAEGTEEGGEEEDDEEMDPQTIDSLIEL	29	Neurosecretory protein VGF [Cleaved into: Neuroendocrine regulatory peptide-1 (NERP-1); Neuroendocrine regulatory peptide-2 (NERP-2); Antimicrobial peptide VGF[554-577]]
40-138_2_0_0.16637	53279;53327;55916	17.3373	183000	3	0.0789227	-0.119899	0.181953	0.691757	0.56143	0.11208	0.972374	0.987041	0.730486	40-138_2_0_0.16637	-0.4888	-0.438105	-0.3951	0.3856	-0.10204	0.0439004	-0.7491	-0.3044	-0.108	-0.42665	PD|Peaks	O15240	[VGF]	[R].nSEPQDEGELFQGVDPRALA.[A]	[R].NSEPQDEGELFQGVDPRALA.[A]	NSEPQDEGELFQGVDPRALA	20	Neurosecretory protein VGF [Cleaved into: Neuroendocrine regulatory peptide-1 (NERP-1); Neuroendocrine regulatory peptide-2 (NERP-2); Antimicrobial peptide VGF[554-577]]
40-138_2_0_0.22177	4870;11865;21899;24023;27979;28970;31269;32566;32731;33102;33129;35312;35767;35893;36792;37458;38349;39035;39400;39448;41069;41504;45980;49870;50443;51494;51996;52732;53519;55314;55578;60704;62771;66786;77956; 6232;22222;22318;22602;22694;62548;23778	12.1062	507000	54	-0.05159	0.135619	-0.120184	0.703733	0.343741	0.122079	0.974404	0.987041	0.739776	40-138_2_0_0.22177	0.0806604	0.0667954	-0.2041	-0.0433996	0.2016	-0.1539	-0.0538996	0.4576	0.2046	-0.0214496	PD|Peaks	O15240	[VGF]	[R].sQTHSLPAPESPEPAAPPRPQTPENGPEASDPSEELEA.[L]	[R].SQTHSLPAPESPEPAAPPRPQTPENGPEASDPSEELEA.[L]	SQTHSLPAPESPEPAAPPRPQTPENGPEASDPSEELEA	38	Neurosecretory protein VGF [Cleaved into: Neuroendocrine regulatory peptide-1 (NERP-1); Neuroendocrine regulatory peptide-2 (NERP-2); Antimicrobial peptide VGF[554-577]]
40-138_2_0_0.18983	31707;24857;25169	13.6219	287000	3	-0.0949755	0.0390625	-0.387133	0.712205	0.882642	0.0182586	0.975029	0.993481	0.670859	40-138_2_0_0.18983	-0.3218	0.208895	-0.1941	-0.1604	0.4866	-0.8679	0.0556004	1.0906	0.4116	0.0407504	PD|Peaks	O15240	[VGF]	[A].aPPGRPEAQPPPLSSEHkEPVAGDAVPGPkDGSAPEV.[R]	[A].APPGRPEAQPPPLSSEHKEPVAGDAVPGPKDGSAPEV.[R]	APPGRPEAQPPPLSSEHKEPVAGDAVPGPKDGSAPEV	37	Neurosecretory protein VGF [Cleaved into: Neuroendocrine regulatory peptide-1 (NERP-1); Neuroendocrine regulatory peptide-2 (NERP-2); Antimicrobial peptide VGF[554-577]]
40-138_2_0_0.13160	38890;39278;44668	44.43	362000	12	-0.0423375	0.0173659	0.0455446	0.72032	0.886403	0.475752	0.975029	0.993481	0.870038	40-138_2_0_0.13160	-0.3298	-0.0102046	-0.1041	-0.2134	-0.00739958	0.0599004	-0.2201	-0.1032	-0.0929996	-0.12465	Peaks	O15240	[VGF]	V.L(+229.16)PPWDREE.D	V.L(+229.16)PPWDREE.D	LPPWDREE	8	Neurosecretory protein VGF [Cleaved into: Neuroendocrine regulatory peptide-1 (NERP-1); Neuroendocrine regulatory peptide-2 (NERP-2); Antimicrobial peptide VGF[554-577]]
40-138_2_0_0.14738	18246;22605;30809;31848;34542;35421;35555;35918;36043;40037;41189	40.853	449000	11	-0.0402614	0.160039	-0.11839	0.769451	0.275165	0.131774	0.982262	0.987041	0.742366	40-138_2_0_0.14738	0.3102	0.00489542	-0.0990996	-0.3374	0.2556	-0.0265996	0.2299	0.2256	-0.0333996	0.0123504	Peaks	O15240	[VGF]	V.L(+229.16)PPWDREED.E	V.L(+229.16)PPWDREED.E	LPPWDREED	9	Neurosecretory protein VGF [Cleaved into: Neuroendocrine regulatory peptide-1 (NERP-1); Neuroendocrine regulatory peptide-2 (NERP-2); Antimicrobial peptide VGF[554-577]]
40-138_2_0_0.14815	31570;31904	11.4423	2450000	2	-0.0646036	0.130801	0.0228487	0.769618	0.568234	0.845894	0.982262	0.987041	0.969469	40-138_2_0_0.14815	-0.0152996	0.207895	-0.2601	0.3294	0.5506	0.2651	-0.2841	0.6466	0.3036	0.19035	PD|Peaks	O15240	[VGF]	[R].sPQPPPPAPAPARDELPD.[W]	[R].SPQPPPPAPAPARDELPD.[W]	SPQPPPPAPAPARDELPD	18	Neurosecretory protein VGF [Cleaved into: Neuroendocrine regulatory peptide-1 (NERP-1); Neuroendocrine regulatory peptide-2 (NERP-2); Antimicrobial peptide VGF[554-577]]
40-138_2_0_0.9778	21271;21847	43.1727	767000	2	0.0426877	-0.164329	0.111449	0.773778	0.298392	0.182486	0.982634	0.987041	0.766982	40-138_2_0_0.9778	0.2042	-0.121105	0.1673	0.4866	0.0406004	0.1051	0.0277004	0.00860042	-0.1227	0.47735	Peaks	O15240	[VGF]	P.E(+229.16)RAPLPPP.A	P.E(+229.16)RAPLPPP.A	ERAPLPPP	8	Neurosecretory protein VGF [Cleaved into: Neuroendocrine regulatory peptide-1 (NERP-1); Neuroendocrine regulatory peptide-2 (NERP-2); Antimicrobial peptide VGF[554-577]]
40-138_2_0_0.22403	21654;21792;25211;26556;27400;27533;29989;30170;34810;39229;40997;45436;45556;45772;49295;50253;56230;58324;58343;60306;60346;61267;74203; 7766;41681;76871	22.3017	257000	27	-0.033817	-0.00168382	-0.161184	0.776402	0.989034	0.0291987	0.982651	0.999514	0.670859	40-138_2_0_0.22403	0.0818704	-0.00500458	-0.0660996	-0.1254	0.1456	-0.3379	0.0582004	0.2706	0.3366	-0.0289496	PD	O15240	[VGF]	[R].nSEPQDEGELFQGVDPR.[A]	[R].NSEPQDEGELFQGVDPR.[A]	NSEPQDEGELFQGVDPR	17	Neurosecretory protein VGF [Cleaved into: Neuroendocrine regulatory peptide-1 (NERP-1); Neuroendocrine regulatory peptide-2 (NERP-2); Antimicrobial peptide VGF[554-577]]
40-138_2_0_0.8076	15976;17675	43.9337	1040000	2	-0.0250251	-0.114945	0.0123881	0.82556	0.339357	0.837994	0.990341	0.987041	0.968338	40-138_2_0_0.8076	-0.0367996	0.104395	0.0161004	0.3114	0.0396004	-0.0281996	0.1439	0.0886004	0.1216	0.22635	PD	O15240	[VGF]	[P].qPPPPAPAPARDE.[L]	[P].QPPPPAPAPARDE.[L]	QPPPPAPAPARDE	13	Neurosecretory protein VGF [Cleaved into: Neuroendocrine regulatory peptide-1 (NERP-1); Neuroendocrine regulatory peptide-2 (NERP-2); Antimicrobial peptide VGF[554-577]]
40-138_2_0_0.13221	14979	9.31908	1020000	1	-0.0318553	0.0732131	-0.0367838	0.84012	0.65464	0.663949	0.991739	0.987077	0.924976	40-138_2_0_0.13221	-0.0517996	-0.165105	-0.3591	0.1256	0.1826	-0.0814996	-0.1771	0.3056	-0.0153996	-0.11765	PD|Peaks	O15240	[VGF]	[L].dRPASPPAPSGSQQGPE.[E]	[L].DRPASPPAPSGSQQGPE.[E]	DRPASPPAPSGSQQGPE	17	Neurosecretory protein VGF [Cleaved into: Neuroendocrine regulatory peptide-1 (NERP-1); Neuroendocrine regulatory peptide-2 (NERP-2); Antimicrobial peptide VGF[554-577]]
40-138_2_0_0.16288	42219	26.0138	119000	1	-0.0231506	0.208933	-0.163479	0.888422	0.239443	0.0899719	0.994415	0.987041	0.724433	40-138_2_0_0.16288	0.4602	0.0947954	-0.1931	-0.0143996	0.4726	-0.0176996	0.4099	0.5866	-0.0443996	0.10135	PD|Peaks	O15240	[VGF]	[P].qPPPPAPAPARDELPDWNE.[V]	[P].QPPPPAPAPARDELPDWNE.[V]	QPPPPAPAPARDELPDWNE	19	Neurosecretory protein VGF [Cleaved into: Neuroendocrine regulatory peptide-1 (NERP-1); Neuroendocrine regulatory peptide-2 (NERP-2); Antimicrobial peptide VGF[554-577]]
40-138_2_0_0.17294	26328	8.74871	251000	1	0.0153065	0.165484	-0.112727	0.938918	0.430673	0.306031	0.996127	0.987041	0.810786	40-138_2_0_0.17294	-0.0387996	-0.464105	-0.1141	-0.4914	0.0326004	-0.2719	-0.6461	0.2256	0.0726004	-0.46365	PD|Peaks	O15240	[VGF]	[E].fQARVPERAPLPPPAPSQFQARMPDSGP.[L]	[E].FQARVPERAPLPPPAPSQFQARMPDSGP.[L]	FQARVPERAPLPPPAPSQFQARMPDSGP	28	Neurosecretory protein VGF [Cleaved into: Neuroendocrine regulatory peptide-1 (NERP-1); Neuroendocrine regulatory peptide-2 (NERP-2); Antimicrobial peptide VGF[554-577]]
40-138_2_0_0.24233	23299;25689;25924;28787;28813;32005;32058;32246;33582;35214;36067;37731;38076;38225;40151;40537;40657;41408;42627;42819;44985;46293;46365;47337;48032;48175;48271;48793;49103;49798;50085;50871;51130;55143;56934;57063;57110;58410;60034;61775;62969;64496;67141;73386;73910;76963	5.41884	312000	46	0.0107449	0.137355	-0.0454579	0.94274	0.384478	0.572852	0.996127	0.987041	0.903105	40-138_2_0_0.24233	0.3342	-0.114105	-0.0750996	0.0996004	0.1286	-0.0421996	-0.1731	0.4066	0.0176004	0.13835	PD|Peaks	O15240	[VGF]	[R].sQTHSLPAPESPEPAAPPRPQTPENGPEASDPSEE.[L]	[R].SQTHSLPAPESPEPAAPPRPQTPENGPEASDPSEE.[L]	SQTHSLPAPESPEPAAPPRPQTPENGPEASDPSEE	35	Neurosecretory protein VGF [Cleaved into: Neuroendocrine regulatory peptide-1 (NERP-1); Neuroendocrine regulatory peptide-2 (NERP-2); Antimicrobial peptide VGF[554-577]]
40-138_2_0_0.16564	42074;25237	30.6971	617000	2	0.00846752	0.08397	-0.176227	0.971863	0.735404	0.192229	0.997502	0.989526	0.768083	40-138_2_0_0.16564	0.8012	-0.136105	-0.3201	0.0356004	0.4586	-0.2099	0.5999	0.3146	-0.0603996	0.26035	PD|Peaks	O15240	[VGF]	[Q].dEGELFQGVDPR.[A]	[Q].DEGELFQGVDPR.[A]	DEGELFQGVDPR	12	Neurosecretory protein VGF [Cleaved into: Neuroendocrine regulatory peptide-1 (NERP-1); Neuroendocrine regulatory peptide-2 (NERP-2); Antimicrobial peptide VGF[554-577]]

## Sheet: Unfrac
															gib628_1_126	gib628_1_127N	gib628_1_127C	gib628_1_128N	gib628_1_128C	gib628_1_129N	gib628_1_129C	gib628_1_130N	gib628_1_130C	gib628_1_131N
														sampleID_Client	v1231	v1367	v1381	v1412	v1424	v1105	v1440	v1489	v1474	v1478
														Class1	AD	AD	AD	AD	AD	CTL	CTL	CTL	CTL	CTL
														Age	68	70	68	73	68	79	63	63	66	73
														Gender	M	M	F	F	F	M	F	M	F	F
Feature	Master_Scans	IsolationInterfer	PrecursorIntensity	NN_PSM	logFC_ClassAD-ClassCTL	logFC_f2M	logFC_f3	P.Value_ClassAD-ClassCTL	P.Value_f2M	P.Value_f3	adj.P.Val_ClassAD-ClassCTL	adj.P.Val_f2M	adj.P.Val_f3		gib628_1_126	gib628_1_127N	gib628_1_127C	gib628_1_128N	gib628_1_128C	gib628_1_129N	gib628_1_129C	gib628_1_130N	gib628_1_130C	gib628_1_131N	SearchMethod	PID	Gene	Sequence	Clean Sequence	Final clean sequence	AA	Protein names
40-138_1_0_0.4336	45750	21.9943	1752107	1	-0.207925	0.0915073	-0.0878911	0.115643	0.473629	0.200034	0.980272	0.993224	0.672325	40-138_1_0_0.4336	0.15509	0.16019	0.0656898	-0.291464	0.24529	0.175867	0.19609	0.36919	0.47609	0.210896	PD	P10645	[CHGA]	[K].hSGFEDELSEVLENQSSQAELkEAVEEPSSkDV.[M]	hSGFEDELSEVLENQSSQAELkEAVEEPSSkDV	HSGFEDELSEVLENQSSQAELKEAVEEPSSKDV	33	Chromogranin-A (CgA) (Pituitary secretory protein I) (SP-I) [Cleaved into: Vasostatin-1 (Vasostatin I); Vasostatin-2 (Vasostatin II); EA-92; ES-43; Pancreastatin; SS-18; WA-8; WE-14; LF-19; Catestatin (SL21); AL-11; GV-19; GR-44; ER-37; GE-25; Serpinin-RRG; Serpinin; p-Glu serpinin precursor]
40-138_1_0_0.4595	18107;20385	14.2522	2722260	2	-0.420225	0.268745	-0.155402	0.132127	0.329312	0.279158	0.980272	0.993224	0.718207	40-138_1_0_0.4595	-0.27291	-0.19381	-0.63731	-0.854951	0.51729	0.0366417	-0.12071	0.68619	0.13709	0.0151898	PD|Peaks	P10645	[CHGA]	[L].eGQEEEEDNRDSSMkL.[S]	eGQEEEEDNRDSSMkL	EGQEEEEDNRDSSMKL	16	Chromogranin-A (CgA) (Pituitary secretory protein I) (SP-I) [Cleaved into: Vasostatin-1 (Vasostatin I); Vasostatin-2 (Vasostatin II); EA-92; ES-43; Pancreastatin; SS-18; WA-8; WE-14; LF-19; Catestatin (SL21); AL-11; GV-19; GR-44; ER-37; GE-25; Serpinin-RRG; Serpinin; p-Glu serpinin precursor]
40-138_1_0_0.4440	47288	9.3084	1352354	1	-0.210166	-0.0564058	-0.18859	0.132434	0.674852	0.0224132	0.980272	0.993224	0.611094	40-138_1_0_0.4440	-0.0556102	-0.17981	0.0597898	-0.161723	0.30529	-0.204661	0.17809	0.60719	0.43709	0.116304	PD|Peaks	P10645	[CHGA]	[K].hSGFEDELSEVLENQSSQAELkEAVEEPSSkDVM.[E]	hSGFEDELSEVLENQSSQAELkEAVEEPSSkDVM	HSGFEDELSEVLENQSSQAELKEAVEEPSSKDVM	34	Chromogranin-A (CgA) (Pituitary secretory protein I) (SP-I) [Cleaved into: Vasostatin-1 (Vasostatin I); Vasostatin-2 (Vasostatin II); EA-92; ES-43; Pancreastatin; SS-18; WA-8; WE-14; LF-19; Catestatin (SL21); AL-11; GV-19; GR-44; ER-37; GE-25; Serpinin-RRG; Serpinin; p-Glu serpinin precursor]
40-138_1_0_0.3197	16978	14.609	928058	1	-0.217121	-0.0685085	0.0775297	0.14788	0.637692	0.315483	0.980272	0.993224	0.738881	40-138_1_0_0.3197	-0.00591025	0.0631898	-0.36231	0.220475	0.0453998	0.14823	0.19909	0.0708898	0.0720898	0.50877	Peaks	P10645	[CHGA]	M.D(+229.16)QLAK(+229.16)E.L	DQLAKE	DQLAKE	6	Chromogranin-A (CgA) (Pituitary secretory protein I) (SP-I) [Cleaved into: Vasostatin-1 (Vasostatin I); Vasostatin-2 (Vasostatin II); EA-92; ES-43; Pancreastatin; SS-18; WA-8; WE-14; LF-19; Catestatin (SL21); AL-11; GV-19; GR-44; ER-37; GE-25; Serpinin-RRG; Serpinin; p-Glu serpinin precursor]
40-138_1_0_0.5800	16978;19467;19497;20209;20268;20709;23686;23754;26983;27039;41739;42340;42383;42910;43207;43073;45333;45545;46098;46538;47789;49005;51001;55586;59635	17.6146	1711476	36	-0.197678	0.15662	-0.160567	0.228736	0.346246	0.0823406	0.980272	0.993224	0.611094	40-138_1_0_0.5800	-0.000910247	0.0516398	-0.31131	-0.322202	0.29329	-0.150768	-0.0186102	0.56119	0.34509	0.0601163	PD	P10645	[CHGA]	[K].hSGFEDELSEVLENQSSQAELkEAVEEPSSkDVmE.[K]	hSGFEDELSEVLENQSSQAELkEAVEEPSSkDVmE	HSGFEDELSEVLENQSSQAELKEAVEEPSSKDVME	35	Chromogranin-A (CgA) (Pituitary secretory protein I) (SP-I) [Cleaved into: Vasostatin-1 (Vasostatin I); Vasostatin-2 (Vasostatin II); EA-92; ES-43; Pancreastatin; SS-18; WA-8; WE-14; LF-19; Catestatin (SL21); AL-11; GV-19; GR-44; ER-37; GE-25; Serpinin-RRG; Serpinin; p-Glu serpinin precursor]
40-138_1_0_0.5683	51929	5.08137	2040469	1	-0.284237	0.294422	-0.421784	0.277459	0.275558	0.0116667	0.980272	0.993224	0.611094	40-138_1_0_0.5683	-0.33991	-0.23381	-0.41731	-1.457	0.0591898	-0.87666	-0.32291	0.60819	0.28509	-0.403616	PD|Peaks	P10645	[CHGA]	[H].sGFEDELSEVLENQSSQAELkEAVEEPSSkDVM.[E]	sGFEDELSEVLENQSSQAELkEAVEEPSSkDVM	SGFEDELSEVLENQSSQAELKEAVEEPSSKDVM	33	Chromogranin-A (CgA) (Pituitary secretory protein I) (SP-I) [Cleaved into: Vasostatin-1 (Vasostatin I); Vasostatin-2 (Vasostatin II); EA-92; ES-43; Pancreastatin; SS-18; WA-8; WE-14; LF-19; Catestatin (SL21); AL-11; GV-19; GR-44; ER-37; GE-25; Serpinin-RRG; Serpinin; p-Glu serpinin precursor]
40-138_1_0_0.4804	45523	39.6763	1349556	1	0.214395	-0.0945397	-0.153159	0.295379	0.645181	0.17219	0.980272	0.993224	0.652399	40-138_1_0_0.4804	0.20109	-0.19781	0.87769	0.101596	0.0801898	-0.137827	0.26109	0.25419	0.0111898	-0.304267	PD|Peaks	P10645	[CHGA]	[K].hSGFEDELSEVLENQSSQAE.[L]	hSGFEDELSEVLENQSSQAE	HSGFEDELSEVLENQSSQAE	20	Chromogranin-A (CgA) (Pituitary secretory protein I) (SP-I) [Cleaved into: Vasostatin-1 (Vasostatin I); Vasostatin-2 (Vasostatin II); EA-92; ES-43; Pancreastatin; SS-18; WA-8; WE-14; LF-19; Catestatin (SL21); AL-11; GV-19; GR-44; ER-37; GE-25; Serpinin-RRG; Serpinin; p-Glu serpinin precursor]
40-138_1_0_0.5794	15646;20385;26327;29541;32036;32237;32207;38243;41794;42216;43290;45266;44862;47540;47603;48142;50789;54923;61564;61783	30.0133	2.39277e+06	26	0.101028	-0.0167181	-0.0576924	0.295457	0.862031	0.265286	0.980272	0.993224	0.713961	40-138_1_0_0.5794	0.21809	0.0821898	0.25369	0.242293	0.22829	-0.00221096	0.0670898	0.25119	0.23909	-0.0004889	PD|Peaks	P10645	[CHGA]	[K].hSGFEDELSEVLENQSSQAELkEAVEEPSSkDVME.[K]	hSGFEDELSEVLENQSSQAELkEAVEEPSSkDVME	HSGFEDELSEVLENQSSQAELKEAVEEPSSKDVME	35	Chromogranin-A (CgA) (Pituitary secretory protein I) (SP-I) [Cleaved into: Vasostatin-1 (Vasostatin I); Vasostatin-2 (Vasostatin II); EA-92; ES-43; Pancreastatin; SS-18; WA-8; WE-14; LF-19; Catestatin (SL21); AL-11; GV-19; GR-44; ER-37; GE-25; Serpinin-RRG; Serpinin; p-Glu serpinin precursor]
40-138_1_0_0.5684	14332;15028;16617;17773;21380;21820;23331;26017;25090;27183;27327;29879;34506;37936;44453;45063;45634;45950;49915;50649;52620;53500;56960;58544;61191;64072;64158;72114;75903;77733	11.36	1179700	37	-0.115452	0.111974	-0.110603	0.330403	0.358435	0.0996045	0.980272	0.993224	0.617461	40-138_1_0_0.5684	-0.0565102	0.15319	-0.23631	-0.182024	0.18129	-0.111592	0.10009	0.34819	0.14609	0.021709	PD|Peaks	P10645	[CHGA]	[K].hSGFEDELSEVLENQSSQAELkEAVEEPSSkDV.[M]	hSGFEDELSEVLENQSSQAELkEAVEEPSSkDV	HSGFEDELSEVLENQSSQAELKEAVEEPSSKDV	33	Chromogranin-A (CgA) (Pituitary secretory protein I) (SP-I) [Cleaved into: Vasostatin-1 (Vasostatin I); Vasostatin-2 (Vasostatin II); EA-92; ES-43; Pancreastatin; SS-18; WA-8; WE-14; LF-19; Catestatin (SL21); AL-11; GV-19; GR-44; ER-37; GE-25; Serpinin-RRG; Serpinin; p-Glu serpinin precursor]
40-138_1_0_0.5010	18334;18714;19265;22509;22596;23224;23246;25711;26071;30729;25090;31636;35816;37547;37584;38855;39058;39075;40229;43179;45993;49508;51188;53266;53918;54417;54885;55479;56563;56858;56919;57216;58628;59576;59635;60803;61326;62752;62845;63121;63528;64368;65647;65810;66488;67057;67603;69086;69347;70970;71018;71865;72250;72504;73040;73653;73722;74413;75747;75795;76249;76552;76847;77462;77827;78335;785…	41.3928	603951	82	0.124913	-0.0734771	-0.0510871	0.338247	0.577474	0.457699	0.980272	0.993224	0.811674	40-138_1_0_0.5010	0.0730898	-0.00121025	0.50269	0.229305	-0.0175102	-0.0771254	0.0384898	0.18319	0.0980898	-0.0496277	PD	P10645	[CHGA]	[R].eDSkEAEkSGEATDGARPQALPEPmQESkAEGNNQAPGEE.[E]	eDSkEAEkSGEATDGARPQALPEPmQESkAEGNNQAPGEE	EDSKEAEKSGEATDGARPQALPEPMQESKAEGNNQAPGEE	40	Chromogranin-A (CgA) (Pituitary secretory protein I) (SP-I) [Cleaved into: Vasostatin-1 (Vasostatin I); Vasostatin-2 (Vasostatin II); EA-92; ES-43; Pancreastatin; SS-18; WA-8; WE-14; LF-19; Catestatin (SL21); AL-11; GV-19; GR-44; ER-37; GE-25; Serpinin-RRG; Serpinin; p-Glu serpinin precursor]
40-138_1_0_0.6453	46878;47075	2.69784	4528248	2	-0.341492	0.197766	-0.345636	0.342969	0.587077	0.0919645	0.980272	0.993224	0.616099	40-138_1_0_0.6453	-0.29191	-0.50681	-1.16531	-0.934968	0.63829	-0.759388	-0.31391	0.73819	0.24809	-0.255011	PD	P10645	[CHGA]	[K].hSGFEDELSEVLENQSSQAELkEAVEEPSSkDVME.[K]	hSGFEDELSEVLENQSSQAELkEAVEEPSSkDVME	HSGFEDELSEVLENQSSQAELKEAVEEPSSKDVME	35	Chromogranin-A (CgA) (Pituitary secretory protein I) (SP-I) [Cleaved into: Vasostatin-1 (Vasostatin I); Vasostatin-2 (Vasostatin II); EA-92; ES-43; Pancreastatin; SS-18; WA-8; WE-14; LF-19; Catestatin (SL21); AL-11; GV-19; GR-44; ER-37; GE-25; Serpinin-RRG; Serpinin; p-Glu serpinin precursor]
40-138_1_0_0.5352	42322;46518;47054	19.6381	2167988	3	-0.223963	0.189975	-0.336671	0.349386	0.437456	0.0229244	0.980272	0.993224	0.611094	40-138_1_0_0.5352	-0.29791	-0.16881	-0.57631	-0.844414	0.31529	-0.74392	-0.22191	0.69219	0.22409	-0.197052	PD	P10645	[CHGA]	[K].hSGFEDELSEVLENQSSQAELkEAVEEPSSkDVmE.[K]	hSGFEDELSEVLENQSSQAELkEAVEEPSSkDVmE	HSGFEDELSEVLENQSSQAELKEAVEEPSSKDVME	35	Chromogranin-A (CgA) (Pituitary secretory protein I) (SP-I) [Cleaved into: Vasostatin-1 (Vasostatin I); Vasostatin-2 (Vasostatin II); EA-92; ES-43; Pancreastatin; SS-18; WA-8; WE-14; LF-19; Catestatin (SL21); AL-11; GV-19; GR-44; ER-37; GE-25; Serpinin-RRG; Serpinin; p-Glu serpinin precursor]
40-138_1_0_0.5047	49870	21.6656	3596201	1	0.1362	-0.125394	-0.00472059	0.353348	0.404841	0.950582	0.980272	0.993224	0.990635	40-138_1_0_0.5047	0.23909	-0.10681	0.40369	0.45557	-0.0587102	-0.0499594	-0.0194102	0.0882898	0.21409	0.0217019	PD|Peaks	P10645	[CHGA]	[K].hSGFEDELSEVLENQSSQAEL.[K]	hSGFEDELSEVLENQSSQAEL	HSGFEDELSEVLENQSSQAEL	21	Chromogranin-A (CgA) (Pituitary secretory protein I) (SP-I) [Cleaved into: Vasostatin-1 (Vasostatin I); Vasostatin-2 (Vasostatin II); EA-92; ES-43; Pancreastatin; SS-18; WA-8; WE-14; LF-19; Catestatin (SL21); AL-11; GV-19; GR-44; ER-37; GE-25; Serpinin-RRG; Serpinin; p-Glu serpinin precursor]
40-138_1_0_0.5635	50475	3.3322	1976226	1	-0.181753	0.179915	-0.274616	0.353551	0.372257	0.0233301	0.980272	0.993224	0.611094	40-138_1_0_0.5635	0.11409	0.0693898	-0.0415102	-0.73653	0.16129	-0.420238	-0.0698102	0.55119	0.55209	0.0300819	PD|Peaks	P10645	[CHGA]	[H].sGFEDELSEVLENQSSQAELkEAVEEPSSkDV.[M]	sGFEDELSEVLENQSSQAELkEAVEEPSSkDV	SGFEDELSEVLENQSSQAELKEAVEEPSSKDV	32	Chromogranin-A (CgA) (Pituitary secretory protein I) (SP-I) [Cleaved into: Vasostatin-1 (Vasostatin I); Vasostatin-2 (Vasostatin II); EA-92; ES-43; Pancreastatin; SS-18; WA-8; WE-14; LF-19; Catestatin (SL21); AL-11; GV-19; GR-44; ER-37; GE-25; Serpinin-RRG; Serpinin; p-Glu serpinin precursor]
40-138_1_0_0.5287	22079;22555	2.60868	2980359	2	-0.330008	0.261149	-0.289454	0.358216	0.476027	0.147547	0.980272	0.993224	0.639879	40-138_1_0_0.5287	-0.45391	0.0142898	-0.82831	-0.579029	0.61829	-0.44624	-0.38691	1.04819	0.55309	-0.169872	PD|Peaks	P10645	[CHGA]	[R].eDSkEAEkSGEATDGARPQALPEPMQESkAEGNN.[Q]	eDSkEAEkSGEATDGARPQALPEPMQESkAEGNN	EDSKEAEKSGEATDGARPQALPEPMQESKAEGNN	34	Chromogranin-A (CgA) (Pituitary secretory protein I) (SP-I) [Cleaved into: Vasostatin-1 (Vasostatin I); Vasostatin-2 (Vasostatin II); EA-92; ES-43; Pancreastatin; SS-18; WA-8; WE-14; LF-19; Catestatin (SL21); AL-11; GV-19; GR-44; ER-37; GE-25; Serpinin-RRG; Serpinin; p-Glu serpinin precursor]
40-138_1_0_0.5071	30588	2.7245	57672640	1	-0.19997	0.107924	-0.202911	0.359003	0.624497	0.101118	0.980272	0.993224	0.61832	40-138_1_0_0.5071	0.29309	-0.14181	-0.35331	-0.495004	0.51029	-0.282106	0.0870898	0.54119	0.28609	0.304841	PD|Peaks	P10645	[CHGA]	[L].eGQEEEEDNRDSSMkLSF.[R]	eGQEEEEDNRDSSMkLSF	EGQEEEEDNRDSSMKLSF	18	Chromogranin-A (CgA) (Pituitary secretory protein I) (SP-I) [Cleaved into: Vasostatin-1 (Vasostatin I); Vasostatin-2 (Vasostatin II); EA-92; ES-43; Pancreastatin; SS-18; WA-8; WE-14; LF-19; Catestatin (SL21); AL-11; GV-19; GR-44; ER-37; GE-25; Serpinin-RRG; Serpinin; p-Glu serpinin precursor]
40-138_1_0_0.5443	42444;42876;43965;44012	39.0917	2.0218e+06	4	-0.206611	0.192418	-0.113853	0.360742	0.406967	0.346195	0.980272	0.993224	0.756962	40-138_1_0_0.5443	-0.14191	-0.0277102	-0.45331	-0.261607	0.50629	-0.00680319	-0.19391	0.69319	0.21309	0.0188165	PD|Peaks	P10645	[CHGA]	[E].lSEVLENQSSQAELkEAVEEPSSkDVME.[K]	lSEVLENQSSQAELkEAVEEPSSkDVME	LSEVLENQSSQAELKEAVEEPSSKDVME	28	Chromogranin-A (CgA) (Pituitary secretory protein I) (SP-I) [Cleaved into: Vasostatin-1 (Vasostatin I); Vasostatin-2 (Vasostatin II); EA-92; ES-43; Pancreastatin; SS-18; WA-8; WE-14; LF-19; Catestatin (SL21); AL-11; GV-19; GR-44; ER-37; GE-25; Serpinin-RRG; Serpinin; p-Glu serpinin precursor]
40-138_1_0_0.6427	32487;36121;39797;42444;46668;46775;51535;51577;51952;53982;65554;82017	0	1319264	13	-0.160274	0.191535	-0.245402	0.366105	0.299169	0.024811	0.980272	0.993224	0.611094	40-138_1_0_0.6427	0.0797898	-0.19181	-0.32431	-0.412466	0.33429	-0.327516	-0.0492602	0.68819	0.26609	-0.140675	PD|Peaks	P10645	[CHGA]	[H].sGFEDELSEVLENQSSQAELkEAVEEPSSkDVME.[K]	sGFEDELSEVLENQSSQAELkEAVEEPSSkDVME	SGFEDELSEVLENQSSQAELKEAVEEPSSKDVME	34	Chromogranin-A (CgA) (Pituitary secretory protein I) (SP-I) [Cleaved into: Vasostatin-1 (Vasostatin I); Vasostatin-2 (Vasostatin II); EA-92; ES-43; Pancreastatin; SS-18; WA-8; WE-14; LF-19; Catestatin (SL21); AL-11; GV-19; GR-44; ER-37; GE-25; Serpinin-RRG; Serpinin; p-Glu serpinin precursor]
40-138_1_0_0.4783	42200	28.9951	960490	4	0.119956	-0.0385802	-0.215665	0.37501	0.777126	0.0130652	0.980272	0.993224	0.611094	40-138_1_0_0.4783	0.0813898	-0.0968102	0.0217898	0.0226369	0.42029	-0.516271	0.0502898	0.45319	0.10109	-0.106988	PD|Peaks	P10645	[CHGA]	[R].gYPEEkkEEEGSANRRPEDQELESLSAIEAELEkV.[A]	gYPEEkkEEEGSANRRPEDQELESLSAIEAELEkV	GYPEEKKEEEGSANRRPEDQELESLSAIEAELEKV	35	Chromogranin-A (CgA) (Pituitary secretory protein I) (SP-I) [Cleaved into: Vasostatin-1 (Vasostatin I); Vasostatin-2 (Vasostatin II); EA-92; ES-43; Pancreastatin; SS-18; WA-8; WE-14; LF-19; Catestatin (SL21); AL-11; GV-19; GR-44; ER-37; GE-25; Serpinin-RRG; Serpinin; p-Glu serpinin precursor]
40-138_1_0_0.5341	43947;44149;47247	20.8382	1692995	3	-0.146739	0.0387469	-0.169188	0.40781	0.82871	0.0954623	0.980272	0.993224	0.616099	40-138_1_0_0.5341	-0.0230602	-0.15881	-0.37731	0.0459034	0.28729	-0.321351	0.0501898	0.62619	0.20109	0.0549801	PD	P10645	[CHGA]	[K].hSGFEDELSEVLENQSSQAELkEAVEEPSSkDVME.[K]	hSGFEDELSEVLENQSSQAELkEAVEEPSSkDVME	HSGFEDELSEVLENQSSQAELKEAVEEPSSKDVME	35	Chromogranin-A (CgA) (Pituitary secretory protein I) (SP-I) [Cleaved into: Vasostatin-1 (Vasostatin I); Vasostatin-2 (Vasostatin II); EA-92; ES-43; Pancreastatin; SS-18; WA-8; WE-14; LF-19; Catestatin (SL21); AL-11; GV-19; GR-44; ER-37; GE-25; Serpinin-RRG; Serpinin; p-Glu serpinin precursor]
40-138_1_0_0.5140	62243;62554	32.2697	663520	2	0.120985	0.0264482	-0.146012	0.419642	0.861444	0.0902003	0.980272	0.993224	0.616099	40-138_1_0_0.5140	-0.12091	0.0413898	0.31769	-0.147971	0.19829	-0.328755	-0.20691	0.38919	0.0740898	-0.154823	PD|Peaks	P10645	[CHGA]	[K].eEEGSANRRPEDQELESLSAIEAELEkVAHQLQAL.[R]	eEEGSANRRPEDQELESLSAIEAELEkVAHQLQAL	EEEGSANRRPEDQELESLSAIEAELEKVAHQLQAL	35	Chromogranin-A (CgA) (Pituitary secretory protein I) (SP-I) [Cleaved into: Vasostatin-1 (Vasostatin I); Vasostatin-2 (Vasostatin II); EA-92; ES-43; Pancreastatin; SS-18; WA-8; WE-14; LF-19; Catestatin (SL21); AL-11; GV-19; GR-44; ER-37; GE-25; Serpinin-RRG; Serpinin; p-Glu serpinin precursor]
40-138_1_0_0.4429	5268; 7833; 8108;10505;11455;11674;15390;16451;35260;35302	15.3798	850686	10	-0.0711159	0.0706485	-0.0615303	0.452073	0.46833	0.235737	0.98513	0.993224	0.696171	40-138_1_0_0.4429	0.18309	0.0451598	0.11969	-0.0745996	0.21129	0.136972	0.12709	0.30419	0.24109	0.0684693	PD|Peaks	P10645	[CHGA]	[L].eGQEEEEDNRDSSMk.[L]	eGQEEEEDNRDSSMk	EGQEEEEDNRDSSMK	15	Chromogranin-A (CgA) (Pituitary secretory protein I) (SP-I) [Cleaved into: Vasostatin-1 (Vasostatin I); Vasostatin-2 (Vasostatin II); EA-92; ES-43; Pancreastatin; SS-18; WA-8; WE-14; LF-19; Catestatin (SL21); AL-11; GV-19; GR-44; ER-37; GE-25; Serpinin-RRG; Serpinin; p-Glu serpinin precursor]
40-138_1_0_0.4761	17996	1.07922	43410450	1	-0.256865	0.335354	-0.328396	0.457165	0.351599	0.097799	0.98513	0.993224	0.616099	40-138_1_0_0.4761	0.14809	-0.28481	-0.80331	-1.24013	0.70429	-0.524132	-0.25891	0.63819	0.23409	-0.0800988	PD	P10645	[CHGA]	[L].eGQEEEEDNRDSSMkLS.[F]	eGQEEEEDNRDSSMkLS	EGQEEEEDNRDSSMKLS	17	Chromogranin-A (CgA) (Pituitary secretory protein I) (SP-I) [Cleaved into: Vasostatin-1 (Vasostatin I); Vasostatin-2 (Vasostatin II); EA-92; ES-43; Pancreastatin; SS-18; WA-8; WE-14; LF-19; Catestatin (SL21); AL-11; GV-19; GR-44; ER-37; GE-25; Serpinin-RRG; Serpinin; p-Glu serpinin precursor]
40-138_1_0_0.3902	8290; 7948;10035;10230;10312;11781;11889;12311;14412	22.0176	1258496	17	-0.0499316	0.0787182	-0.0400345	0.566853	0.387858	0.39569	0.991408	0.993224	0.785172	40-138_1_0_0.3902	0.17309	0.21319	0.0556898	0.118573	-0.00511025	0.0650913	0.19709	0.26219	0.14309	0.162095	Peaks	P10645	[CHGA]	R.E(+229.16)DSK(+229.16)EAEK(+229.16)SGEA.T	EDSKEAEKSGEA	EDSKEAEKSGEA	12	Chromogranin-A (CgA) (Pituitary secretory protein I) (SP-I) [Cleaved into: Vasostatin-1 (Vasostatin I); Vasostatin-2 (Vasostatin II); EA-92; ES-43; Pancreastatin; SS-18; WA-8; WE-14; LF-19; Catestatin (SL21); AL-11; GV-19; GR-44; ER-37; GE-25; Serpinin-RRG; Serpinin; p-Glu serpinin precursor]
40-138_1_0_0.5005	24572	7.70964	13827640	1	-0.102564	0.184983	-0.031928	0.669836	0.4612	0.802862	0.991408	0.993224	0.946372	40-138_1_0_0.5005	-0.0141902	-0.35981	-0.60331	-0.577316	0.52229	0.127119	-0.29591	0.0544898	-0.0493102	-0.336395	PD|Peaks	P10645	[CHGA]	[R].lEGQEEEEDNRDSSMkLS.[F]	lEGQEEEEDNRDSSMkLS	LEGQEEEEDNRDSSMKLS	18	Chromogranin-A (CgA) (Pituitary secretory protein I) (SP-I) [Cleaved into: Vasostatin-1 (Vasostatin I); Vasostatin-2 (Vasostatin II); EA-92; ES-43; Pancreastatin; SS-18; WA-8; WE-14; LF-19; Catestatin (SL21); AL-11; GV-19; GR-44; ER-37; GE-25; Serpinin-RRG; Serpinin; p-Glu serpinin precursor]
40-138_1_0_0.5679	51427	7.15489	3682202	2	-0.0802665	0.0259926	-0.265737	0.695525	0.901771	0.0355596	0.991408	0.995722	0.611094	40-138_1_0_0.5679	-0.10011	-0.25581	-0.37231	-0.173643	0.33629	-0.622735	-0.17191	0.61919	0.39909	-0.225494	PD|Peaks	P10645	[CHGA]	[G].fEDELSEVLENQSSQAELkEAVEEPSSkDVME.[K]	fEDELSEVLENQSSQAELkEAVEEPSSkDVME	FEDELSEVLENQSSQAELKEAVEEPSSKDVME	32	Chromogranin-A (CgA) (Pituitary secretory protein I) (SP-I) [Cleaved into: Vasostatin-1 (Vasostatin I); Vasostatin-2 (Vasostatin II); EA-92; ES-43; Pancreastatin; SS-18; WA-8; WE-14; LF-19; Catestatin (SL21); AL-11; GV-19; GR-44; ER-37; GE-25; Serpinin-RRG; Serpinin; p-Glu serpinin precursor]
40-138_1_0_0.5646	21263;23406;23966;24220;24256;33781;34562;38595;39206;39928;40256;40639;42507;42589;42654;43373;43999;44035;45432;45610;47361;47950;52184;52350;52414;55175;66374	18.7472	1742915	27	-0.0418437	0.122635	-0.16048	0.71148	0.30754	0.0245357	0.991408	0.993224	0.611094	40-138_1_0_0.5646	0.14709	0.0555998	-0.0793102	-0.0505278	0.29329	-0.12441	0.11409	0.51419	0.25209	-0.0825303	PD|Peaks	P10645	[CHGA]	[S].gFEDELSEVLENQSSQAELkEAVEEPSSkDVM.[E]	gFEDELSEVLENQSSQAELkEAVEEPSSkDVM	GFEDELSEVLENQSSQAELKEAVEEPSSKDVM	32	Chromogranin-A (CgA) (Pituitary secretory protein I) (SP-I) [Cleaved into: Vasostatin-1 (Vasostatin I); Vasostatin-2 (Vasostatin II); EA-92; ES-43; Pancreastatin; SS-18; WA-8; WE-14; LF-19; Catestatin (SL21); AL-11; GV-19; GR-44; ER-37; GE-25; Serpinin-RRG; Serpinin; p-Glu serpinin precursor]
40-138_1_0_0.3512	17996	21.4393	2567284	1	-0.0703535	0.172842	-0.0782133	0.717283	0.397436	0.45692	0.991408	0.993224	0.811193	40-138_1_0_0.3512	0.10009	0.21619	0.0591898	-0.376596	0.44729	0.0767514	-0.27091	0.48119	0.37909	0.179606	PD|Peaks	P10645	[CHGA]	[L].eGQEEEEDNRDSSMkLS.[F]	eGQEEEEDNRDSSMkLS	EGQEEEEDNRDSSMKLS	17	Chromogranin-A (CgA) (Pituitary secretory protein I) (SP-I) [Cleaved into: Vasostatin-1 (Vasostatin I); Vasostatin-2 (Vasostatin II); EA-92; ES-43; Pancreastatin; SS-18; WA-8; WE-14; LF-19; Catestatin (SL21); AL-11; GV-19; GR-44; ER-37; GE-25; Serpinin-RRG; Serpinin; p-Glu serpinin precursor]
40-138_1_0_0.3021	16534;16863;17249;17472;18134;18361;21893	49.0852	850107	7	-0.0328096	0.016907	0.0581424	0.743013	0.869549	0.292104	0.991408	0.994758	0.718207	40-138_1_0_0.3021	0.12409	0.17419	0.25769	0.0751078	0.0229898	0.228405	0.0141898	0.13119	0.0560898	0.35271	PD|Peaks	P10645	[CHGA]	[F].rGGkSGELEQEEERLS.[K]	rGGkSGELEQEEERLS	RGGKSGELEQEEERLS	16	Chromogranin-A (CgA) (Pituitary secretory protein I) (SP-I) [Cleaved into: Vasostatin-1 (Vasostatin I); Vasostatin-2 (Vasostatin II); EA-92; ES-43; Pancreastatin; SS-18; WA-8; WE-14; LF-19; Catestatin (SL21); AL-11; GV-19; GR-44; ER-37; GE-25; Serpinin-RRG; Serpinin; p-Glu serpinin precursor]
40-138_1_0_0.5133	51785	6.79401	1847885	1	-0.0708718	0.105766	-0.231588	0.76628	0.668102	0.0959758	0.991408	0.993224	0.616099	40-138_1_0_0.5133	-0.0727102	-0.0160102	-0.31731	0.0064189	0.44729	-0.413963	-0.22891	0.82319	0.51409	-0.150846	PD|Peaks	P10645	[CHGA]	[S].gFEDELSEVLENQSSQAELkEAVEEPSSkDVME.[K]	gFEDELSEVLENQSSQAELkEAVEEPSSkDVME	GFEDELSEVLENQSSQAELKEAVEEPSSKDVME	33	Chromogranin-A (CgA) (Pituitary secretory protein I) (SP-I) [Cleaved into: Vasostatin-1 (Vasostatin I); Vasostatin-2 (Vasostatin II); EA-92; ES-43; Pancreastatin; SS-18; WA-8; WE-14; LF-19; Catestatin (SL21); AL-11; GV-19; GR-44; ER-37; GE-25; Serpinin-RRG; Serpinin; p-Glu serpinin precursor]
40-138_1_0_0.5276	35291	26.4254	3821827	1	0.0432266	0.00136009	0.00976113	0.777456	0.993103	0.904616	0.991408	0.999319	0.977991	40-138_1_0_0.5276	0.27909	-0.0196102	-0.0164102	-0.168752	0.50129	0.156899	-0.0362602	-0.0343102	0.14409	0.12309	PD|Peaks	P10645	[CHGA]	[R].lEGQEEEEDNRDSSMkLSF.[R]	lEGQEEEEDNRDSSMkLSF	LEGQEEEEDNRDSSMKLSF	19	Chromogranin-A (CgA) (Pituitary secretory protein I) (SP-I) [Cleaved into: Vasostatin-1 (Vasostatin I); Vasostatin-2 (Vasostatin II); EA-92; ES-43; Pancreastatin; SS-18; WA-8; WE-14; LF-19; Catestatin (SL21); AL-11; GV-19; GR-44; ER-37; GE-25; Serpinin-RRG; Serpinin; p-Glu serpinin precursor]
40-138_1_0_0.5322	48387	32.963	989292	1	0.0448249	0.067493	-0.165403	0.792114	0.70113	0.0957867	0.991408	0.993224	0.616099	40-138_1_0_0.5322	0.19909	-0.00471025	0.20969	0.0370357	0.34829	-0.183583	-0.17291	0.61219	0.48709	-0.0764382	PD|Peaks	P10645	[CHGA]	[R].gYPEEkkEEEGSANRRPEDQELESLSAIEAELEkVAHQLQ.[A]	gYPEEkkEEEGSANRRPEDQELESLSAIEAELEkVAHQLQ	GYPEEKKEEEGSANRRPEDQELESLSAIEAELEKVAHQLQ	40	Chromogranin-A (CgA) (Pituitary secretory protein I) (SP-I) [Cleaved into: Vasostatin-1 (Vasostatin I); Vasostatin-2 (Vasostatin II); EA-92; ES-43; Pancreastatin; SS-18; WA-8; WE-14; LF-19; Catestatin (SL21); AL-11; GV-19; GR-44; ER-37; GE-25; Serpinin-RRG; Serpinin; p-Glu serpinin precursor]
40-138_1_0_0.4808	26927	35.3698	3179870	1	-0.0477111	0.190052	0.0181527	0.798312	0.337193	0.855312	0.991408	0.993224	0.964223	40-138_1_0_0.4808	0.16509	-0.0538102	-0.34931	-0.217285	0.54529	0.340932	-0.11181	0.18019	-0.0154102	-0.0764645	PD|Peaks	P10645	[CHGA]	[R].lEGQEEEEDNRDSSMkL.[S]	lEGQEEEEDNRDSSMkL	LEGQEEEEDNRDSSMKL	17	Chromogranin-A (CgA) (Pituitary secretory protein I) (SP-I) [Cleaved into: Vasostatin-1 (Vasostatin I); Vasostatin-2 (Vasostatin II); EA-92; ES-43; Pancreastatin; SS-18; WA-8; WE-14; LF-19; Catestatin (SL21); AL-11; GV-19; GR-44; ER-37; GE-25; Serpinin-RRG; Serpinin; p-Glu serpinin precursor]
40-138_1_0_0.5158	39501	7.66865	15610820	1	0.0621014	0.2301	-0.134501	0.833009	0.456286	0.40231	0.991408	0.993224	0.788464	40-138_1_0_0.5158	0.31509	-0.22281	-0.34931	-0.708324	0.67229	-0.324639	-0.62191	0.36019	-0.00111025	0.0660915	PD|Peaks	P10645	[CHGA]	[K].sGELEQEEERLSkEWEDS.[K]	sGELEQEEERLSkEWEDS	SGELEQEEERLSKEWEDS	18	Chromogranin-A (CgA) (Pituitary secretory protein I) (SP-I) [Cleaved into: Vasostatin-1 (Vasostatin I); Vasostatin-2 (Vasostatin II); EA-92; ES-43; Pancreastatin; SS-18; WA-8; WE-14; LF-19; Catestatin (SL21); AL-11; GV-19; GR-44; ER-37; GE-25; Serpinin-RRG; Serpinin; p-Glu serpinin precursor]
40-138_1_0_0.4247	23779	8.83704	10958200	1	-0.0685038	0.0790857	-0.223962	0.83344	0.813979	0.219523	0.991408	0.993224	0.686261	40-138_1_0_0.4247	0.12709	-0.47781	-0.57731	-0.842088	0.77729	-0.58541	-0.45391	0.35919	0.15309	0.0135941	PD|Peaks	P10645	[CHGA]	[L].eGQEEEEDNRDSSMkLSFRA.[R]	eGQEEEEDNRDSSMkLSFRA	EGQEEEEDNRDSSMKLSFRA	20	Chromogranin-A (CgA) (Pituitary secretory protein I) (SP-I) [Cleaved into: Vasostatin-1 (Vasostatin I); Vasostatin-2 (Vasostatin II); EA-92; ES-43; Pancreastatin; SS-18; WA-8; WE-14; LF-19; Catestatin (SL21); AL-11; GV-19; GR-44; ER-37; GE-25; Serpinin-RRG; Serpinin; p-Glu serpinin precursor]
40-138_1_0_0.4274	16835;17773	16.7873	2.08769e+06	2	-0.0214168	0.0192596	-0.00652093	0.855137	0.873497	0.916991	0.994506	0.994851	0.98357	40-138_1_0_0.4274	0.0356898	0.0856898	-0.20231	0.00808312	0.22229	-0.0341468	-0.10811	0.11819	0.14409	0.140489	PD|Peaks	P10645	[CHGA]	[Q].eEEEDNRDSSMkLS.[F]	eEEEDNRDSSMkLS	EEEEDNRDSSMKLS	14	Chromogranin-A (CgA) (Pituitary secretory protein I) (SP-I) [Cleaved into: Vasostatin-1 (Vasostatin I); Vasostatin-2 (Vasostatin II); EA-92; ES-43; Pancreastatin; SS-18; WA-8; WE-14; LF-19; Catestatin (SL21); AL-11; GV-19; GR-44; ER-37; GE-25; Serpinin-RRG; Serpinin; p-Glu serpinin precursor]
40-138_1_0_0.5016	55314	52.6984	514591	1	-0.0214464	0.165585	-0.0244113	0.872126	0.248317	0.73216	0.995374	0.993224	0.915418	40-138_1_0_0.5016	0.0254898	0.29919	0.28269	0.155736	0.19629	0.362009	0.0208898	0.50919	0.27509	-0.085633	PD|Peaks	P10645	[CHGA]	[K].eEEGSANRRPEDQELESLSAIEAELEkVAHQLQA.[L]	eEEGSANRRPEDQELESLSAIEAELEkVAHQLQA	EEEGSANRRPEDQELESLSAIEAELEKVAHQLQA	34	Chromogranin-A (CgA) (Pituitary secretory protein I) (SP-I) [Cleaved into: Vasostatin-1 (Vasostatin I); Vasostatin-2 (Vasostatin II); EA-92; ES-43; Pancreastatin; SS-18; WA-8; WE-14; LF-19; Catestatin (SL21); AL-11; GV-19; GR-44; ER-37; GE-25; Serpinin-RRG; Serpinin; p-Glu serpinin precursor]
40-138_1_0_0.5596	44035	8.06792	2441555	1	-0.0192494	0.189865	-0.190111	0.9225	0.364893	0.0997711	0.997505	0.993224	0.617609	40-138_1_0_0.5596	0.0673898	0.35919	-0.13731	-0.161332	0.57029	-0.186953	-0.0901102	0.72019	0.43109	0.0364346	PD|Peaks	P10645	[CHGA]	[K].hSGFEDELSEVLENQSSQAELkE.[A]	hSGFEDELSEVLENQSSQAELkE	HSGFEDELSEVLENQSSQAELKE	23	Chromogranin-A (CgA) (Pituitary secretory protein I) (SP-I) [Cleaved into: Vasostatin-1 (Vasostatin I); Vasostatin-2 (Vasostatin II); EA-92; ES-43; Pancreastatin; SS-18; WA-8; WE-14; LF-19; Catestatin (SL21); AL-11; GV-19; GR-44; ER-37; GE-25; Serpinin-RRG; Serpinin; p-Glu serpinin precursor]
40-138_1_0_0.5411	6824; 7419; 8395; 9106;11701;12842;13888;14027;15280;15333;15814;16254;16534;17033;17333;17443;18023;18283;18685;19409;19558;19794;20649;22777;23224;23602;23779;24033;25319;27472;28876;35668;36905;37562;41739;42633;48054;50898;51212;51602;60546	20.6869	1031399	52	0.00765378	0.0444401	-0.0726033	0.937197	0.659305	0.186011	0.998091	0.993224	0.66596	40-138_1_0_0.5411	0.12209	0.0398998	0.0565898	0.105575	0.14829	-0.0623697	-0.00141025	0.33419	0.18409	0.0240435	PD	P10645	[CHGA]	[L].eGQEEEEDNRDSSMkLSFRA.[R]	eGQEEEEDNRDSSMkLSFRA	EGQEEEEDNRDSSMKLSFRA	20	Chromogranin-A (CgA) (Pituitary secretory protein I) (SP-I) [Cleaved into: Vasostatin-1 (Vasostatin I); Vasostatin-2 (Vasostatin II); EA-92; ES-43; Pancreastatin; SS-18; WA-8; WE-14; LF-19; Catestatin (SL21); AL-11; GV-19; GR-44; ER-37; GE-25; Serpinin-RRG; Serpinin; p-Glu serpinin precursor]
40-138_1_0_0.4944	29485	49.1461	2321283	1	-0.0105522	0.171725	-0.253596	0.968884	0.543074	0.107031	0.998408	0.993224	0.61832	40-138_1_0_0.4944	0.0252898	-0.27081	-0.89131	-0.0615338	0.52929	-0.578664	0.0224898	0.59819	-0.14131	-0.362047	PD|Peaks	P10645	[CHGA]	[R].gYPEEkkEEEGSANRRPEDQELESLSAIEAE.[L]	gYPEEkkEEEGSANRRPEDQELESLSAIEAE	GYPEEKKEEEGSANRRPEDQELESLSAIEAE	31	Chromogranin-A (CgA) (Pituitary secretory protein I) (SP-I) [Cleaved into: Vasostatin-1 (Vasostatin I); Vasostatin-2 (Vasostatin II); EA-92; ES-43; Pancreastatin; SS-18; WA-8; WE-14; LF-19; Catestatin (SL21); AL-11; GV-19; GR-44; ER-37; GE-25; Serpinin-RRG; Serpinin; p-Glu serpinin precursor]
40-138_1_0_0.5145	17718	0	588566	1	-0.678794	0.0106854	-0.341761	0.0506503	0.972954	0.0621106	0.980272	0.998328	0.611094	40-138_1_0_0.5145	-0.70891	-0.0468102	-1.04531	-0.908733	0.23529	-0.601896	0.22209	0.59419	0.97009	-0.0561268	PD|Peaks	P05060	[CHGB]	[H].eSSSRGEAGAPGEEDIQGPTkA.[D]	eSSSRGEAGAPGEEDIQGPTkA	ESSSRGEAGAPGEEDIQGPTKA	22	Secretogranin-1 (Chromogranin-B) (CgB) (Secretogranin I) (SgI) [Cleaved into: PE-11; GAWK peptide; CCB peptide]
40-138_1_0_0.2059	6296	19.1202	457214	1	-0.448684	-0.0861385	-0.139603	0.0609766	0.696352	0.240361	0.980272	0.993224	0.69742	40-138_1_0_0.2059	0.11909	-0.25781	-0.55431	-0.43286	0.25729	-0.101964	0.78609	0.16819	0.13809	0.469724	PD|Peaks	P05060	[CHGB]	[F].lGEGHHRVQENQMDkARRHPQG.[A]	lGEGHHRVQENQMDkARRHPQG	LGEGHHRVQENQMDKARRHPQG	22	Secretogranin-1 (Chromogranin-B) (CgB) (Secretogranin I) (SgI) [Cleaved into: PE-11; GAWK peptide; CCB peptide]
40-138_1_0_0.4732	12842	1.93527	7213373	1	-0.450195	0.417787	-0.19126	0.0613121	0.0861328	0.121858	0.980272	0.993224	0.628565	40-138_1_0_0.4732	0.10409	-0.00801025	-1.00031	-0.75281	0.0999898	-0.124334	0.0640898	0.59219	0.20109	0.0777667	PD|Peaks	P05060	[CHGB]	[R].sSQGGSLPSEEkGHPQEES.[E]	sSQGGSLPSEEkGHPQEES	SSQGGSLPSEEKGHPQEES	19	Secretogranin-1 (Chromogranin-B) (CgB) (Secretogranin I) (SgI) [Cleaved into: PE-11; GAWK peptide; CCB peptide]
40-138_1_0_0.2263	11674	17.9612	779510	1	-0.278218	0.179094	-0.0288925	0.0632488	0.216008	0.686634	0.980272	0.993224	0.900898	40-138_1_0_0.2263	0.0524898	-0.32581	-0.38731	-0.449936	-0.17571	0.111844	0.17509	0.10459	-0.29791	0.028853	PD|Peaks	P05060	[CHGB]	[Q].dTkENREEARFQDkQ.[Y]	dTkENREEARFQDkQ	DTKENREEARFQDKQ	15	Secretogranin-1 (Chromogranin-B) (CgB) (Secretogranin I) (SgI) [Cleaved into: PE-11; GAWK peptide; CCB peptide]
40-138_1_0_0.4000	12284	1.81	5699388	1	-0.349538	0.0514043	-0.048199	0.0769647	0.780128	0.614996	0.980272	0.993224	0.876379	40-138_1_0_0.4000	-0.39391	0.27619	-0.24931	-0.572732	0.0983898	0.122315	0.30709	0.12119	0.16909	0.216086	PD|Peaks	P05060	[CHGB]	[S].sQGGSLPSEEkGHPQ.[E]	sQGGSLPSEEkGHPQ	SQGGSLPSEEKGHPQ	15	Secretogranin-1 (Chromogranin-B) (CgB) (Secretogranin I) (SgI) [Cleaved into: PE-11; GAWK peptide; CCB peptide]
40-138_1_0_0.3818	13615	12.6245	2240525	1	-0.261469	-0.115535	-0.201999	0.092617	0.437698	0.0243624	0.980272	0.993224	0.611094	40-138_1_0_0.3818	-0.26391	-0.25981	-0.17531	-0.196376	0.0847898	-0.504061	0.0720898	0.52619	0.36209	0.163861	PD|Peaks	P05060	[CHGB]	[R].sSQGGSLPSEEkGHPQEESE.[E]	sSQGGSLPSEEkGHPQEESE	SSQGGSLPSEEKGHPQEESE	20	Secretogranin-1 (Chromogranin-B) (CgB) (Secretogranin I) (SgI) [Cleaved into: PE-11; GAWK peptide; CCB peptide]
40-138_1_0_0.4201	11999	31.3756	1212897	1	-0.266229	-0.0396775	-0.0136875	0.107343	0.800254	0.865902	0.980272	0.993224	0.966909	40-138_1_0_0.4201	-0.0925102	0.47019	0.25169	-0.0569681	0.31929	0.495023	0.67009	0.27119	0.44009	0.354806	PD|Peaks	P05060	[CHGB]	[R].sSQGGSLPSEEkGHPQ.[E]	sSQGGSLPSEEkGHPQ	SSQGGSLPSEEKGHPQ	16	Secretogranin-1 (Chromogranin-B) (CgB) (Secretogranin I) (SgI) [Cleaved into: PE-11; GAWK peptide; CCB peptide]
40-138_1_0_0.3445	48387	60.0042	801194	1	0.326151	0.262813	0.0428128	0.113568	0.202856	0.674204	0.980272	0.993224	0.897381	40-138_1_0_0.3445	-0.33191	0.0150898	-0.88931	-0.0489118	-0.0246102	-0.335711	-0.69691	-0.37181	-0.70191	-0.830228	PD|Peaks	P05060	[CHGB]	[K].sAEFPDFY.[D]	sAEFPDFY	SAEFPDFY	8	Secretogranin-1 (Chromogranin-B) (CgB) (Secretogranin I) (SgI) [Cleaved into: PE-11; GAWK peptide; CCB peptide]
40-138_1_0_0.3869	7948;10144;10697;11373;14998;15671	4.79229	988645	16	-0.151524	0.103503	-0.0248546	0.115	0.275667	0.602171	0.980272	0.993224	0.872773	40-138_1_0_0.3869	0.13709	0.0547998	-0.0432102	0.0882161	0.0433198	0.181397	0.17109	0.39019	0.11109	0.199256	PD|Peaks	P05060	[CHGB]	[R].gSEEYRAPRPQSEES.[W]	gSEEYRAPRPQSEES	GSEEYRAPRPQSEES	15	Secretogranin-1 (Chromogranin-B) (CgB) (Secretogranin I) (SgI) [Cleaved into: PE-11; GAWK peptide; CCB peptide]
40-138_1_0_0.4558	28527;28643	45.0815	2670671	2	-0.235708	0.0022161	-0.170222	0.130978	0.988157	0.052163	0.980272	0.998755	0.611094	40-138_1_0_0.4558	0.0970898	-0.0403102	-0.0234102	-0.524642	0.29529	-0.141239	0.27209	0.32119	0.40509	0.22945	PD|Peaks	P05060	[CHGB]	[A].dEPQWSLYPSDSQVSEEVkTRHSEkSQ.[R]	dEPQWSLYPSDSQVSEEVkTRHSEkSQ	DEPQWSLYPSDSQVSEEVKTRHSEKSQ	27	Secretogranin-1 (Chromogranin-B) (CgB) (Secretogranin I) (SgI) [Cleaved into: PE-11; GAWK peptide; CCB peptide]
40-138_1_0_0.3633	21711	24.6222	4551038	5	-0.243587	0.203686	0.10741	0.131429	0.210454	0.202712	0.980272	0.993224	0.672622	40-138_1_0_0.3633	0.31309	-0.10881	-0.20231	-0.0214389	0.20229	0.777318	0.24109	0.19319	-0.0159102	0.139432	PD|Peaks	P05060	[CHGB]	[Y].fMSDTREE.[K]	fMSDTREE	FMSDTREE	8	Secretogranin-1 (Chromogranin-B) (CgB) (Secretogranin I) (SgI) [Cleaved into: PE-11; GAWK peptide; CCB peptide]
40-138_1_0_0.1701	4455	3.18313	717041	1	-0.491494	0.0580338	-0.170967	0.139015	0.855694	0.315866	0.980272	0.993224	0.738881	40-138_1_0_0.1701	0.42809	-0.34481	-0.92631	-0.862726	-0.0423102	-0.326236	0.65809	-0.11681	0.11509	0.483748	PD|Peaks	P05060	[CHGB]	[L].gEGHHRVQENQMDkARRHPQG.[A]	gEGHHRVQENQMDkARRHPQG	GEGHHRVQENQMDKARRHPQG	21	Secretogranin-1 (Chromogranin-B) (CgB) (Secretogranin I) (SgI) [Cleaved into: PE-11; GAWK peptide; CCB peptide]
40-138_1_0_0.4409	12788	18.28	416629	2	-0.261269	0.145388	-0.119605	0.154512	0.421326	0.214526	0.980272	0.993224	0.682823	40-138_1_0_0.4409	-0.00261025	-0.16581	-0.68131	-0.372614	0.10309	-0.241177	0.13309	0.32719	-0.12081	0.16189	PD|Peaks	P05060	[CHGB]	[R].sSQGGSLPSEEkGHPQE.[E]	sSQGGSLPSEEkGHPQE	SSQGGSLPSEEKGHPQE	17	Secretogranin-1 (Chromogranin-B) (CgB) (Secretogranin I) (SgI) [Cleaved into: PE-11; GAWK peptide; CCB peptide]
40-138_1_0_0.5037	21524;21686	12.8237	2840777	3	-0.210196	0.213627	-0.15162	0.159546	0.165022	0.0691743	0.980272	0.993224	0.611094	40-138_1_0_0.5037	-0.0181202	-0.0233102	-0.51431	-0.377152	0.12949	-0.186509	-0.00251025	0.44419	0.14109	-0.0560279	PD|Peaks	P05060	[CHGB]	[G].eEGAPGkWQQQGDLQDTkENREEA.[R]	eEGAPGkWQQQGDLQDTkENREEA	EEGAPGKWQQQGDLQDTKENREEA	24	Secretogranin-1 (Chromogranin-B) (CgB) (Secretogranin I) (SgI) [Cleaved into: PE-11; GAWK peptide; CCB peptide]
40-138_1_0_0.5925	22346	0	8744799	1	-0.373925	0.474454	-0.0757978	0.169918	0.10047	0.582877	0.980272	0.993224	0.86579	40-138_1_0_0.5925	0.31809	-0.52881	-0.89331	-0.837912	0.22329	0.248091	-0.24791	0.43719	-0.11281	-0.127268	PD	P05060	[CHGB]	[R].sSQGGSLPSEEkGHPQEESEESNVSmASLGE.[K]	sSQGGSLPSEEkGHPQEESEESNVSmASLGE	SSQGGSLPSEEKGHPQEESEESNVSMASLGE	31	Secretogranin-1 (Chromogranin-B) (CgB) (Secretogranin I) (SgI) [Cleaved into: PE-11; GAWK peptide; CCB peptide]
40-138_1_0_0.5828	25765	0	1010904	1	-0.444857	0.666453	-0.346718	0.175401	0.0626059	0.0614819	0.980272	0.993224	0.611094	40-138_1_0_0.5828	0.53609	-0.28081	-0.63731	-1.44104	-0.0314102	-0.375361	-0.44791	0.95619	0.39909	0.0496702	PD|Peaks	P05060	[CHGB]	[R].sSQGGSLPSEEkGHPQEESEESNVSMASLG.[E]	sSQGGSLPSEEkGHPQEESEESNVSMASLG	SSQGGSLPSEEKGHPQEESEESNVSMASLG	30	Secretogranin-1 (Chromogranin-B) (CgB) (Secretogranin I) (SgI) [Cleaved into: PE-11; GAWK peptide; CCB peptide]
40-138_1_0_0.5192	4981; 5924; 6601; 7662; 7776;11942;12685;12980;13643;13722;14588;14779;14887;14998;15532;15561;15589;15728;16114;16221;16283;16835;16948;17200;17885;18283;19467;19794;20121;20471;21820;21975;22247;22271;22555;23178;24756;25005;36215	13.6915	937381	45	-0.169408	0.11949	-0.111283	0.185451	0.351107	0.112271	0.980272	0.993224	0.61832	40-138_1_0_0.5192	0.18109	0.0480348	-0.17031	-0.249579	0.26229	-0.00390523	0.13209	0.40319	0.28309	0.172107	PD|Peaks	P05060	[CHGB]	[D].sEEPVSTHQEAENEkDRADQTVLTEDE.[K]	sEEPVSTHQEAENEkDRADQTVLTEDE	SEEPVSTHQEAENEKDRADQTVLTEDE	27	Secretogranin-1 (Chromogranin-B) (CgB) (Secretogranin I) (SgI) [Cleaved into: PE-11; GAWK peptide; CCB peptide]
40-138_1_0_0.4960	13307;16312	9.13452	3.17108e+06	2	-0.306913	0.490022	-0.140291	0.186167	0.0552963	0.250774	0.980272	0.993224	0.70453	40-138_1_0_0.4960	0.0464898	-0.0331102	-0.73031	-0.488068	0.24629	0.0747553	-0.31991	0.86619	0.14409	-0.103539	PD	P05060	[CHGB]	[R].sSQGGSLPSEEkGHPQEESEESNVSmAS.[L]	sSQGGSLPSEEkGHPQEESEESNVSmAS	SSQGGSLPSEEKGHPQEESEESNVSMAS	28	Secretogranin-1 (Chromogranin-B) (CgB) (Secretogranin I) (SgI) [Cleaved into: PE-11; GAWK peptide; CCB peptide]
40-138_1_0_0.3785	12387	53.1173	1143936	1	-0.185109	0.0581521	-0.0313585	0.190143	0.674639	0.661934	0.980272	0.993224	0.89187	40-138_1_0_0.3785	0.0627898	0.11339	-0.0496102	-0.355052	0.16629	0.178628	0.34709	0.0898898	0.0167898	0.250116	PD|Peaks	P05060	[CHGB]	[S].qGGSLPSEEkGHPQ.[E]	qGGSLPSEEkGHPQ	QGGSLPSEEKGHPQ	14	Secretogranin-1 (Chromogranin-B) (CgB) (Secretogranin I) (SgI) [Cleaved into: PE-11; GAWK peptide; CCB peptide]
40-138_1_0_0.4692	12762;16001	14.2279	2.38268e+06	2	-0.250616	0.360915	-0.158074	0.197118	0.0848639	0.13485	0.980272	0.993224	0.632561	40-138_1_0_0.4692	0.28109	0.0619898	-0.73931	-0.363013	0.17329	-0.103884	0.10709	0.58219	0.0680898	0.110239	PD	P05060	[CHGB]	[R].sSQGGSLPSEEkGHPQEESEESNVSm.[A]	sSQGGSLPSEEkGHPQEESEESNVSm	SSQGGSLPSEEKGHPQEESEESNVSM	26	Secretogranin-1 (Chromogranin-B) (CgB) (Secretogranin I) (SgI) [Cleaved into: PE-11; GAWK peptide; CCB peptide]
40-138_1_0_0.5020	20471;20528	9.1773	4.13363e+06	2	-0.383346	0.59878	-0.105067	0.232999	0.0861885	0.526496	0.980272	0.993224	0.845922	40-138_1_0_0.5020	0.48709	-0.0648102	-1.45531	-0.344402	0.0883898	0.0276954	-0.16191	0.67119	0.0570898	0.0978304	PD|Peaks	P05060	[CHGB]	[R].sRPDRSSQGGSLPSEEkGHPQEESEESNVSMASLGE.[K]	sRPDRSSQGGSLPSEEkGHPQEESEESNVSMASLGE	SRPDRSSQGGSLPSEEKGHPQEESEESNVSMASLGE	36	Secretogranin-1 (Chromogranin-B) (CgB) (Secretogranin I) (SgI) [Cleaved into: PE-11; GAWK peptide; CCB peptide]
40-138_1_0_0.5004	21409;24889;25848;29313;45042	34.8683	2098369	5	-0.155493	0.1684	-0.116602	0.240585	0.219831	0.112546	0.980272	0.993224	0.61832	40-138_1_0_0.5004	0.16209	-0.0330102	-0.36531	-0.118479	0.18429	-0.0624627	0.12909	0.45519	0.10509	0.051395	Peaks	P05060	[CHGB]	G.S(+229.16)EEYRAPRPQSEESWDEED.K	SEEYRAPRPQSEESWDEED	SEEYRAPRPQSEESWDEED	19	Secretogranin-1 (Chromogranin-B) (CgB) (Secretogranin I) (SgI) [Cleaved into: PE-11; GAWK peptide; CCB peptide]
40-138_1_0_0.5670	20180	0	6941310	1	-0.36154	0.496382	-0.178568	0.254189	0.140437	0.28858	0.980272	0.993224	0.718207	40-138_1_0_0.5670	0.0350898	-0.38381	-1.74531	-0.891892	-0.10971	-0.525876	-0.32991	0.22519	-0.26891	-0.279301	PD	P05060	[CHGB]	[R].sSQGGSLPSEEkGHPQEESEESNVSM.[A]	sSQGGSLPSEEkGHPQEESEESNVSM	SSQGGSLPSEEKGHPQEESEESNVSM	26	Secretogranin-1 (Chromogranin-B) (CgB) (Secretogranin I) (SgI) [Cleaved into: PE-11; GAWK peptide; CCB peptide]
40-138_1_0_0.5099	5912; 6014; 6959; 7381; 7913; 9900;10340;10724;12188;13097;13487;14192;14751;15028;15362;16396;17385;17415;17662;18107;18657;18743;18885;19378;20884;21467;22373;22429;22509;22886;22907;23754;25403;28499;35668	10.8577	850463	41	-0.143042	0.1616	-0.109854	0.256312	0.217298	0.116372	0.980272	0.993224	0.622287	40-138_1_0_0.5099	0.12409	-0.0102102	-0.33931	-0.236081	0.13609	-0.116188	0.0167898	0.36219	0.13409	0.0600406	PD|Peaks	P05060	[CHGB]	[Y].gEEGAPGkWQQQGDLQDTkENREEA.[R]	gEEGAPGkWQQQGDLQDTkENREEA	GEEGAPGKWQQQGDLQDTKENREEA	25	Secretogranin-1 (Chromogranin-B) (CgB) (Secretogranin I) (SgI) [Cleaved into: PE-11; GAWK peptide; CCB peptide]
40-138_1_0_0.3503	15646;16507;20826;21173;21686;22177;22872;25877;30673;31607	43.8715	1386409	10	-0.105834	-0.0577958	0.0168742	0.259663	0.538853	0.726626	0.980272	0.993224	0.913793	40-138_1_0_0.3503	0.0178898	0.0251898	0.0897898	0.0866176	0.15729	0.13936	0.14709	0.20019	0.0780898	0.330906	Peaks	P05060	[CHGB]	E.E(+229.16)IK(+229.16)GYPG.V	EIKGYPG	EIKGYPG	7	Secretogranin-1 (Chromogranin-B) (CgB) (Secretogranin I) (SgI) [Cleaved into: PE-11; GAWK peptide; CCB peptide]
40-138_1_0_0.5072	23731	0.915481	20804950	1	-0.314906	0.231254	-0.0494988	0.260389	0.413774	0.730734	0.980272	0.993224	0.91484	40-138_1_0_0.5072	0.42809	-0.19781	-0.99831	-0.364738	0.32229	0.0357698	0.0396898	0.24619	0.13609	0.336559	PD|Peaks	P05060	[CHGB]	[N].yGEEGAPGkWQQQGDLQDTkENRE.[E]	yGEEGAPGkWQQQGDLQDTkENRE	YGEEGAPGKWQQQGDLQDTKENRE	24	Secretogranin-1 (Chromogranin-B) (CgB) (Secretogranin I) (SgI) [Cleaved into: PE-11; GAWK peptide; CCB peptide]
40-138_1_0_0.2878	18942	25.04	1109246	1	-0.131526	0.00238512	0.038859	0.275031	0.984081	0.534979	0.980272	0.998578	0.850552	40-138_1_0_0.2878	-0.0358102	0.12069	0.0660898	-0.162668	-0.0314102	0.207416	0.24509	-0.0390102	-0.0807162	0.257993	PD|Peaks	P05060	[CHGB]	[P].sDSQVSEEVkT.[R]	sDSQVSEEVkT	SDSQVSEEVKT	11	Secretogranin-1 (Chromogranin-B) (CgB) (Secretogranin I) (SgI) [Cleaved into: PE-11; GAWK peptide; CCB peptide]
40-138_1_0_0.4278	17940;19736;20618;22291;22702	41.0798	2750390	5	-0.101149	0.0493245	-0.0530992	0.275258	0.595144	0.282653	0.980272	0.993224	0.718207	40-138_1_0_0.4278	0.14109	0.0358898	0.00169975	-0.0527074	0.0689898	0.0115184	0.0700898	0.26219	0.21709	0.17227	Peaks	P05060	[CHGB]	R.G(+229.16)SEEYRAPRPQSEESW.D	GSEEYRAPRPQSEESW	GSEEYRAPRPQSEESW	16	Secretogranin-1 (Chromogranin-B) (CgB) (Secretogranin I) (SgI) [Cleaved into: PE-11; GAWK peptide; CCB peptide]
40-138_1_0_0.4842	6071; 6851; 7873;13359;13695;14515;14914;15445;15728;16168;16589;16892;17088;18334;18942;19647;20268;20357;21059;25034;25063;28041;29137;31155	22.3569	1461744	26	-0.0975124	0.0186587	-0.0540623	0.291388	0.839362	0.274385	0.980272	0.993224	0.718207	40-138_1_0_0.4842	0.0766898	0.00918975	-0.0953102	0.0662118	0.11639	0.00384307	0.16409	0.26219	0.15609	0.107558	PD|Peaks	P05060	[CHGB]	[P].aDASEAHESSSRGEAGAPGEEDIQGPTkA.[D]	aDASEAHESSSRGEAGAPGEEDIQGPTkA	ADASEAHESSSRGEAGAPGEEDIQGPTKA	29	Secretogranin-1 (Chromogranin-B) (CgB) (Secretogranin I) (SgI) [Cleaved into: PE-11; GAWK peptide; CCB peptide]
40-138_1_0_0.4176	6729; 7948;11810;30445;30785	17.6829	540251	6	-0.18554	-0.0798552	-0.0778364	0.297466	0.654495	0.406721	0.980272	0.993224	0.789504	40-138_1_0_0.4176	0.15209	-0.22481	-0.40531	0.296072	-0.11371	-0.25363	0.32109	0.23119	0.13809	0.242857	PD|Peaks	P05060	[CHGB]	[Q].eSGEETGSQENHPQESkGQPR.[S]	eSGEETGSQENHPQESkGQPR	ESGEETGSQENHPQESKGQPR	21	Secretogranin-1 (Chromogranin-B) (CgB) (Secretogranin I) (SgI) [Cleaved into: PE-11; GAWK peptide; CCB peptide]
40-138_1_0_0.2543	11346	33.8121	660245	1	-0.197091	0.102343	-0.140845	0.298655	0.591281	0.174841	0.980272	0.993224	0.654987	40-138_1_0_0.2543	0.0529898	-0.0738102	-0.21831	-0.416906	0.43029	-0.145017	-0.0353802	0.55619	0.19809	0.271898	PD|Peaks	P05060	[CHGB]	[S].dSQVSEEVkTRHSEkSQ.[R]	dSQVSEEVkTRHSEkSQ	DSQVSEEVKTRHSEKSQ	17	Secretogranin-1 (Chromogranin-B) (CgB) (Secretogranin I) (SgI) [Cleaved into: PE-11; GAWK peptide; CCB peptide]
40-138_1_0_0.1909	7229	12.4197	596429	1	-0.202941	-0.00102709	-0.0974022	0.300149	0.995799	0.348402	0.980272	0.999366	0.756962	40-138_1_0_0.1909	0.0145898	-0.33181	-0.56831	-0.156966	0.36229	-0.0913365	0.34409	0.22019	-0.10611	0.0271861	PD|Peaks	P05060	[CHGB]	[Y].gEESEEERGLEPGkGRHH.[R]	gEESEEERGLEPGkGRHH	GEESEEERGLEPGKGRHH	18	Secretogranin-1 (Chromogranin-B) (CgB) (Secretogranin I) (SgI) [Cleaved into: PE-11; GAWK peptide; CCB peptide]
40-138_1_0_0.5804	37617;37680	26.6146	4.50123e+06	2	-0.268732	0.258374	-0.311902	0.308283	0.340215	0.0451904	0.980272	0.993224	0.611094	40-138_1_0_0.5804	-0.0325102	-0.38881	-0.97731	-0.800924	0.42529	-0.580203	0.00618975	0.58719	0.0102898	-0.263467	PD|Peaks	P05060	[CHGB]	[K].sAEFPDFYDSEEPVSTHQEAENEkDRADQTVLTEDE.[K]	sAEFPDFYDSEEPVSTHQEAENEkDRADQTVLTEDE	SAEFPDFYDSEEPVSTHQEAENEKDRADQTVLTEDE	36	Secretogranin-1 (Chromogranin-B) (CgB) (Secretogranin I) (SgI) [Cleaved into: PE-11; GAWK peptide; CCB peptide]
40-138_1_0_0.4280	16340	22.7306	1229247	1	0.108486	0.0302866	0.0120236	0.308724	0.776224	0.827197	0.980272	0.993224	0.954095	40-138_1_0_0.4280	0.33009	0.13069	0.26369	0.205171	-0.0269102	0.12511	0.14709	-0.00211025	0.0240898	0.0587758	PD|Peaks	P05060	[CHGB]	[R].gRGSEEYRAPRPQSEESWDEED.[K]	gRGSEEYRAPRPQSEESWDEED	GRGSEEYRAPRPQSEESWDEED	22	Secretogranin-1 (Chromogranin-B) (CgB) (Secretogranin I) (SgI) [Cleaved into: PE-11; GAWK peptide; CCB peptide]
40-138_1_0_0.5236	23562	16.1623	4512625	1	-0.173551	0.254569	-0.165007	0.314265	0.165057	0.0918141	0.980272	0.993224	0.616099	40-138_1_0_0.5236	0.30109	-0.0134102	-0.52831	-0.327791	0.31029	-0.106977	0.15409	0.49019	0.13409	0.039066	PD|Peaks	P05060	[CHGB]	[L].nYGEEGAPGkWQQQGDLQDTkENRE.[E]	nYGEEGAPGkWQQQGDLQDTkENRE	NYGEEGAPGKWQQQGDLQDTKENRE	25	Secretogranin-1 (Chromogranin-B) (CgB) (Secretogranin I) (SgI) [Cleaved into: PE-11; GAWK peptide; CCB peptide]
40-138_1_0_0.4637	6959; 7948; 8994;10008;11143;11508;11837;12360;12600;12980;15757;16114;16283;16396;16978;17144;17226;17415;17581;17803;17996;19647;22635;22739;23706;23801;24779;27386;30473;40112;40389	25.6235	897220	32	-0.104225	0.112478	-0.0561376	0.315751	0.295279	0.311617	0.980272	0.993224	0.733232	40-138_1_0_0.4637	0.15009	0.0258898	-0.22531	-0.0996071	0.11079	0.00726477	0.0535898	0.23719	0.14009	0.0791493	PD|Peaks	P05060	[CHGB]	[L].nYGEEGAPGkWQQQGDLQDTkENREEARFQDkQ.[Y]	nYGEEGAPGkWQQQGDLQDTkENREEARFQDkQ	NYGEEGAPGKWQQQGDLQDTKENREEARFQDKQ	33	Secretogranin-1 (Chromogranin-B) (CgB) (Secretogranin I) (SgI) [Cleaved into: PE-11; GAWK peptide; CCB peptide]
40-138_1_0_0.575	5781	8.16617	1685938	1	-0.503655	0.35439	-0.10991	0.3206	0.490803	0.676666	0.980272	0.993224	0.898823	40-138_1_0_0.575	0.99309	-0.62781	-1.14531	-1.00376	0.29629	0.13564	0.85609	0.11319	-0.69991	0.692927	PD|Peaks	P05060	[CHGB]	[G].eGHHRVQENQMDkA.[R]	eGHHRVQENQMDkA	EGHHRVQENQMDKA	14	Secretogranin-1 (Chromogranin-B) (CgB) (Secretogranin I) (SgI) [Cleaved into: PE-11; GAWK peptide; CCB peptide]
40-138_1_0_0.4683	13539	17.236	1085119	1	-0.303556	0.0658537	-0.284238	0.327669	0.83203	0.104487	0.980272	0.993224	0.61832	40-138_1_0_0.4683	-0.19691	-0.77281	-0.82531	-0.464968	0.65429	-0.404835	0.25809	0.71619	-0.16641	-0.317268	PD|Peaks	P05060	[CHGB]	[H].sEkSQREDEEEEEGENYQkGE.[R]	sEkSQREDEEEEEGENYQkGE	SEKSQREDEEEEEGENYQKGE	21	Secretogranin-1 (Chromogranin-B) (CgB) (Secretogranin I) (SgI) [Cleaved into: PE-11; GAWK peptide; CCB peptide]
40-138_1_0_0.4982	30185;32065;32413;55947;56203	45.7012	3349443	5	0.208822	-0.157485	0.0188902	0.34127	0.480686	0.868177	0.980272	0.993224	0.967787	40-138_1_0_0.4982	0.46209	-0.0333102	0.79269	0.661103	-0.21871	0.0549468	0.0930898	0.0609898	0.28409	0.11509	PD|Peaks	P05060	[CHGB]	[R].aDQTVLTEDEkkELENLAAMDLELQkIAEkFSQR.[G]	aDQTVLTEDEkkELENLAAMDLELQkIAEkFSQR	ADQTVLTEDEKKELENLAAMDLELQKIAEKFSQR	34	Secretogranin-1 (Chromogranin-B) (CgB) (Secretogranin I) (SgI) [Cleaved into: PE-11; GAWK peptide; CCB peptide]
40-138_1_0_0.3739	17499;18361;20738;21438	21.9058	7.32565e+06	4	-0.0934695	0.0659922	0.0228236	0.354104	0.519834	0.664778	0.980272	0.993224	0.893893	40-138_1_0_0.3739	0.21209	0.0276898	-0.0547102	-0.0936369	-0.0122102	0.181987	0.13509	-0.00191025	0.0330898	0.184366	PD|Peaks	P05060	[CHGB]	[K].dkETTENENTkFEVR.[L]	dkETTENENTkFEVR	DKETTENENTKFEVR	15	Secretogranin-1 (Chromogranin-B) (CgB) (Secretogranin I) (SgI) [Cleaved into: PE-11; GAWK peptide; CCB peptide]
40-138_1_0_0.5466	7123; 7300; 8057;10035;10450;12311;12927;13229;13307;13033;15253;16141;16757;16863;17333;17499;17745;18107;18308;19467;19972;20062;20796;20970;21263;22247;22402;22555;23706;24422;24687;24733;25821;26383;26754;27125;44862;45407;48286;57846;58756	16.2045	680032	62	-0.121447	0.0485438	-0.0748948	0.357491	0.715124	0.291898	0.980272	0.993224	0.718207	40-138_1_0_0.5466	0.11609	-0.00161025	-0.20931	-0.134294	0.29929	-0.0257528	0.0269898	0.29019	0.29409	0.137651	PD	P05060	[CHGB]	[D].rSSQGGSLPSEEkGHPQEESEESNVSmASLGE.[K]	rSSQGGSLPSEEkGHPQEESEESNVSmASLGE	RSSQGGSLPSEEKGHPQEESEESNVSMASLGE	32	Secretogranin-1 (Chromogranin-B) (CgB) (Secretogranin I) (SgI) [Cleaved into: PE-11; GAWK peptide; CCB peptide]
40-138_1_0_0.5323	5797; 5800;12600;12655;13252;15532;19019;19823;21711;22635;22953;26156;27443	0	2893297	30	-0.128562	0.127581	-0.087977	0.362721	0.380258	0.250853	0.980272	0.993224	0.70453	40-138_1_0_0.5323	0.0550898	-0.0768102	-0.41231	-0.22138	0.12629	-0.175457	-0.13381	0.29419	0.13409	0.0484384	PD	P05060	[CHGB]	[R].sSQGGSLPSEEkGHPQEESEESNVSMASLGE.[K]	sSQGGSLPSEEkGHPQEESEESNVSMASLGE	SSQGGSLPSEEKGHPQEESEESNVSMASLGE	31	Secretogranin-1 (Chromogranin-B) (CgB) (Secretogranin I) (SgI) [Cleaved into: PE-11; GAWK peptide; CCB peptide]
40-138_1_0_0.5253	23942	10.5457	2669541	1	-0.169994	0.311957	-0.0719717	0.369448	0.128773	0.472325	0.980272	0.993224	0.81597	40-138_1_0_0.5253	0.52909	0.13359	-0.62331	-0.200989	0.11809	0.0518043	0.14509	0.30419	0.10809	0.241247	PD|Peaks	P05060	[CHGB]	[N].yGEEGAPGkWQQQGDLQDTkENREE.[A]	yGEEGAPGkWQQQGDLQDTkENREE	YGEEGAPGKWQQQGDLQDTKENREE	25	Secretogranin-1 (Chromogranin-B) (CgB) (Secretogranin I) (SgI) [Cleaved into: PE-11; GAWK peptide; CCB peptide]
40-138_1_0_0.4931	7948; 9593;14834;19587	8.07756	273520	7	-0.24871	-0.0627396	-0.225641	0.369703	0.822101	0.144534	0.980272	0.993224	0.639879	40-138_1_0_0.4931	0.0120898	-0.39081	-0.70131	-0.17678	0.47229	-0.491552	0.65009	0.47919	-0.30691	0.266101	PD|Peaks	P05060	[CHGB]	[R].sSQGGSLPSEEkGHPQEESEESNVSMAS.[L]	sSQGGSLPSEEkGHPQEESEESNVSMAS	SSQGGSLPSEEKGHPQEESEESNVSMAS	28	Secretogranin-1 (Chromogranin-B) (CgB) (Secretogranin I) (SgI) [Cleaved into: PE-11; GAWK peptide; CCB peptide]
40-138_1_0_0.2582	5757	10.4772	1167120	1	-0.450421	0.31524	-0.207046	0.375236	0.541942	0.442147	0.980272	0.993224	0.806695	40-138_1_0_0.2582	0.97809	-0.67281	-1.12531	-1.15146	0.42829	-0.146829	0.84309	0.16319	-0.62891	0.604893	PD	P05060	[CHGB]	[G].eGHHRVQENQMDkA.[R]	eGHHRVQENQMDkA	EGHHRVQENQMDKA	14	Secretogranin-1 (Chromogranin-B) (CgB) (Secretogranin I) (SgI) [Cleaved into: PE-11; GAWK peptide; CCB peptide]
40-138_1_0_0.4492	18914	9.57947	814916	1	-0.226367	0.156731	-0.0675153	0.381855	0.551875	0.619194	0.980272	0.993224	0.87798	40-138_1_0_0.4492	0.29009	-0.38781	-0.0211102	-0.963198	0.22329	0.161021	0.14709	0.0455898	-0.23191	0.192562	PD|Peaks	P05060	[CHGB]	[K].dkETTENENTkFE.[V]	dkETTENENTkFE	DKETTENENTKFE	13	Secretogranin-1 (Chromogranin-B) (CgB) (Secretogranin I) (SgI) [Cleaved into: PE-11; GAWK peptide; CCB peptide]
40-138_1_0_0.5249	26955	14.3457	1807842	1	-0.142621	0.194208	-0.129414	0.38879	0.263194	0.159618	0.980272	0.993224	0.641385	40-138_1_0_0.5249	-0.0703102	-0.29981	-0.31131	-0.563393	0.0240898	-0.313583	-0.38691	0.39519	-0.0681102	-0.0551315	PD|Peaks	P05060	[CHGB]	[S].sQGGSLPSEEkGHPQEESEESNVSMASLGE.[K]	sQGGSLPSEEkGHPQEESEESNVSMASLGE	SQGGSLPSEEKGHPQEESEESNVSMASLGE	30	Secretogranin-1 (Chromogranin-B) (CgB) (Secretogranin I) (SgI) [Cleaved into: PE-11; GAWK peptide; CCB peptide]
40-138_1_0_0.828	31979	11.7833	11537550	1	-0.491658	0.362628	-0.197793	0.390073	0.534127	0.512833	0.980272	0.993224	0.83624	40-138_1_0_0.828	0.15109	0.0217898	-0.58731	-1.16689	-0.98771	-0.845365	0.65809	0.37419	-1.44991	1.27313	Peaks	P05060	[CHGB]	R.F(+229.16)LGEGH.H	FLGEGH	FLGEGH	6	Secretogranin-1 (Chromogranin-B) (CgB) (Secretogranin I) (SgI) [Cleaved into: PE-11; GAWK peptide; CCB peptide]
40-138_1_0_0.2795	5797	18.1287	334944	1	-0.288531	0.111294	-0.050387	0.397073	0.746632	0.777261	0.980272	0.993224	0.936001	40-138_1_0_0.2795	0.73809	-0.61881	-0.48231	-0.783337	0.0774898	0.170962	0.55409	-0.32581	-0.19991	0.205237	PD|Peaks	P05060	[CHGB]	[L].gEGHHRVQENQMDkA.[R]	gEGHHRVQENQMDkA	GEGHHRVQENQMDKA	15	Secretogranin-1 (Chromogranin-B) (CgB) (Secretogranin I) (SgI) [Cleaved into: PE-11; GAWK peptide; CCB peptide]
40-138_1_0_0.4333	13593	26.3397	3100866	1	0.124896	0.216944	-0.112514	0.408868	0.180086	0.179218	0.980272	0.993224	0.658338	40-138_1_0_0.4333	0.39209	0.13969	-0.12831	0.280221	0.25829	-0.089516	-0.11331	0.52719	0.21109	-0.149194	PD|Peaks	P05060	[CHGB]	[R].sSQGGSLPSEEkGHPQEESEESN.[V]	sSQGGSLPSEEkGHPQEESEESN	SSQGGSLPSEEKGHPQEESEESN	23	Secretogranin-1 (Chromogranin-B) (CgB) (Secretogranin I) (SgI) [Cleaved into: PE-11; GAWK peptide; CCB peptide]
40-138_1_0_0.3274	13033;13539	5.28421	2354033	6	-0.216214	0.190279	0.0500294	0.410158	0.479655	0.716258	0.980272	0.993224	0.91015	40-138_1_0_0.3274	0.48009	-0.26981	-0.72431	-0.334513	0.24629	0.270683	0.22209	-0.0492102	-0.35391	0.358589	Peaks	P05060	[CHGB]	L.T(+229.16)LNEK(+229.16)N.F	TLNEKN	TLNEKN	6	Secretogranin-1 (Chromogranin-B) (CgB) (Secretogranin I) (SgI) [Cleaved into: PE-11; GAWK peptide; CCB peptide]
40-138_1_0_0.4539	15362	0	651992	1	-0.162855	0.63491	-0.234695	0.415519	0.0115479	0.0486501	0.980272	0.993224	0.611094	40-138_1_0_0.4539	0.40709	0.21819	-0.80531	-0.332646	0.14169	-0.123502	-0.10061	0.93619	0.10009	-0.225456	PD	P05060	[CHGB]	[R].sSQGGSLPSEEkGHPQEESEESNVS.[M]	sSQGGSLPSEEkGHPQEESEESNVS	SSQGGSLPSEEKGHPQEESEESNVS	25	Secretogranin-1 (Chromogranin-B) (CgB) (Secretogranin I) (SgI) [Cleaved into: PE-11; GAWK peptide; CCB peptide]
40-138_1_0_0.5486	16507;19209;19265;20357;20443;23482;33422;35441;35474;42633;45226;45432;46234;46775;61954;64091;64920;75948;75972	10.6333	1518250	20	-0.11815	0.116362	-0.139608	0.42951	0.44984	0.102322	0.980272	0.993224	0.61832	40-138_1_0_0.5486	0.0930898	-0.0442102	-0.29831	-0.198872	0.36429	-0.132962	0.0348898	0.46419	0.20809	0.0178442	Peaks	P05060	[CHGB]	K.S(+229.16)AEFPDFYDSEEPVSTHQEAENEK(+229.16)DRADQTVLTEDEK(+229.16)K(+229.16)ELEN.L	SAEFPDFYDSEEPVSTHQEAENEKDRADQTVLTEDEKKELEN	SAEFPDFYDSEEPVSTHQEAENEKDRADQTVLTEDEKKELEN	42	Secretogranin-1 (Chromogranin-B) (CgB) (Secretogranin I) (SgI) [Cleaved into: PE-11; GAWK peptide; CCB peptide]
40-138_1_0_0.2619	13202	30.0679	461152	1	-0.14144	0.143835	-0.0657765	0.441474	0.44768	0.500505	0.984276	0.993224	0.827379	40-138_1_0_0.2619	0.37009	0.0793898	-0.11931	-0.327783	0.14729	0.208598	0.60709	0.0575898	-0.13441	0.158204	PD|Peaks	P05060	[CHGB]	[R].eEARFQDkQ.[Y]	eEARFQDkQ	EEARFQDKQ	9	Secretogranin-1 (Chromogranin-B) (CgB) (Secretogranin I) (SgI) [Cleaved into: PE-11; GAWK peptide; CCB peptide]
40-138_1_0_0.5805	18743;23779;23874;24666;25063;25146;28817;35291;35765;36343;37979;39434;42478;49851;58120;58485;58844;61369;62099;62913;66104;66948;71528;74896;74961	19.7647	1183735	25	-0.0958641	0.0761755	-0.150738	0.459716	0.566221	0.0510167	0.98513	0.993224	0.611094	40-138_1_0_0.5805	-0.00932025	-0.11381	-0.25231	-0.338615	0.16829	-0.336815	-0.0717102	0.32419	0.10909	0.000916708	PD|Peaks	P05060	[CHGB]	[R].sSQGGSLPSEEkGHPQEESEESNVSMASL.[G]	sSQGGSLPSEEkGHPQEESEESNVSMASL	SSQGGSLPSEEKGHPQEESEESNVSMASL	29	Secretogranin-1 (Chromogranin-B) (CgB) (Secretogranin I) (SgI) [Cleaved into: PE-11; GAWK peptide; CCB peptide]
40-138_1_0_0.3260	7089	7.89308	2011446	1	-0.302877	-0.030212	-0.237536	0.463589	0.942507	0.290645	0.985708	0.995722	0.718207	40-138_1_0_0.3260	0.0870898	-0.44881	-0.96031	0.39409	0.99429	-0.306271	0.59509	1.13819	-0.0545102	0.353395	PD|Peaks	P05060	[CHGB]	[G].yGEESEEERGLEPGkGRHHRGRGGEPR.[A]	yGEESEEERGLEPGkGRHHRGRGGEPR	YGEESEEERGLEPGKGRHHRGRGGEPR	27	Secretogranin-1 (Chromogranin-B) (CgB) (Secretogranin I) (SgI) [Cleaved into: PE-11; GAWK peptide; CCB peptide]
40-138_1_0_0.5357	23779	9.03443	2294583	1	-0.209443	0.416512	-0.125782	0.464662	0.176715	0.412739	0.985708	0.993224	0.792702	40-138_1_0_0.5357	0.53909	0.25419	-1.09531	-0.229814	0.29329	-0.033291	0.36809	0.40619	-0.0707402	0.215276	PD|Peaks	P05060	[CHGB]	[L].nYGEEGAPGkWQQQGDLQDTkENREE.[A]	nYGEEGAPGkWQQQGDLQDTkENREE	NYGEEGAPGKWQQQGDLQDTKENREE	26	Secretogranin-1 (Chromogranin-B) (CgB) (Secretogranin I) (SgI) [Cleaved into: PE-11; GAWK peptide; CCB peptide]
40-138_1_0_0.5918	26611	0	3517810	1	-0.22658	0.351962	-0.196611	0.474342	0.290817	0.256827	0.985708	0.993224	0.708089	40-138_1_0_0.5918	0.11309	-0.35181	-1.36531	-0.497865	0.35929	-0.455803	-0.18391	0.50219	-0.19191	-0.160121	PD|Peaks	P05060	[CHGB]	[R].sSQGGSLPSEEkGHPQEESEESNVSMASLGE.[K]	sSQGGSLPSEEkGHPQEESEESNVSMASLGE	SSQGGSLPSEEKGHPQEESEESNVSMASLGE	31	Secretogranin-1 (Chromogranin-B) (CgB) (Secretogranin I) (SgI) [Cleaved into: PE-11; GAWK peptide; CCB peptide]
40-138_1_0_0.5361	13832;22346	7.25493	1623049	2	-0.157961	0.457108	-0.0642255	0.480315	0.0710378	0.588323	0.987182	0.993224	0.867252	40-138_1_0_0.5361	-0.0360102	0.0723898	-0.61231	-0.128736	0.20229	0.181112	-0.47591	0.76219	0.14009	-0.280806	PD|Peaks	P05060	[CHGB]	[R].sSQGGSLPSEEkGHPQEESEES.[N]	sSQGGSLPSEEkGHPQEESEES	SSQGGSLPSEEKGHPQEESEES	22	Secretogranin-1 (Chromogranin-B) (CgB) (Secretogranin I) (SgI) [Cleaved into: PE-11; GAWK peptide; CCB peptide]
40-138_1_0_0.4798	4394; 5491; 5924; 6214; 7481; 7506;11508;13307;13805;15503;15953;16114;17088;17358;17415;21234;21524;49604	21.4155	853730	18	-0.0657243	0.0978254	-0.1187	0.486713	0.323304	0.0384896	0.987182	0.993224	0.611094	40-138_1_0_0.4798	0.0729898	-0.00301025	-0.13131	-0.0784742	0.0378598	-0.183526	0.0373898	0.34019	0.14209	-0.0369291	PD|Peaks	P05060	[CHGB]	[S].sQGGSLPSEEkGHPQEESE.[E]	sQGGSLPSEEkGHPQEESE	SQGGSLPSEEKGHPQEESE	19	Secretogranin-1 (Chromogranin-B) (CgB) (Secretogranin I) (SgI) [Cleaved into: PE-11; GAWK peptide; CCB peptide]
40-138_1_0_0.2516	10230	20.022	1935126	1	-0.186208	0.253822	-0.133835	0.493335	0.370514	0.361972	0.988743	0.993224	0.768067	40-138_1_0_0.2516	0.33809	-0.00321025	-0.67631	0.0947642	0.65429	0.269187	0.67309	0.63819	-0.0943102	-0.0657077	PD|Peaks	P05060	[CHGB]	[G].yGEESEEERGLEPGkGRHH.[R]	yGEESEEERGLEPGkGRHH	YGEESEEERGLEPGKGRHH	19	Secretogranin-1 (Chromogranin-B) (CgB) (Secretogranin I) (SgI) [Cleaved into: PE-11; GAWK peptide; CCB peptide]
40-138_1_0_0.5602	15362	0	901054	1	-0.139285	0.548138	-0.237743	0.497115	0.0261523	0.052084	0.98896	0.993224	0.611094	40-138_1_0_0.5602	0.32809	0.00198975	-0.89631	-0.324082	-0.0293102	-0.353096	-0.21991	0.76519	0.0370898	-0.307189	PD|Peaks	P05060	[CHGB]	[R].sSQGGSLPSEEkGHPQEESEESNVS.[M]	sSQGGSLPSEEkGHPQEESEESNVS	SSQGGSLPSEEKGHPQEESEESNVS	25	Secretogranin-1 (Chromogranin-B) (CgB) (Secretogranin I) (SgI) [Cleaved into: PE-11; GAWK peptide; CCB peptide]
40-138_1_0_0.5316	24095	14.1535	4113353	1	-0.152152	0.301122	-0.121092	0.504872	0.216892	0.328154	0.991408	0.993224	0.744272	40-138_1_0_0.5316	0.51909	0.0780898	-0.78331	-0.0493546	0.36029	0.0392727	0.33509	0.43119	0.0830898	0.0709232	PD|Peaks	P05060	[CHGB]	[N].yGEEGAPGkWQQQGDLQDTkENREEA.[R]	yGEEGAPGkWQQQGDLQDTkENREEA	YGEEGAPGKWQQQGDLQDTKENREEA	26	Secretogranin-1 (Chromogranin-B) (CgB) (Secretogranin I) (SgI) [Cleaved into: PE-11; GAWK peptide; CCB peptide]
40-138_1_0_0.4660	20062	9.03228	2998452	1	-0.121556	0.353078	-0.229963	0.516526	0.0919366	0.042412	0.991408	0.993224	0.611094	40-138_1_0_0.4660	0.10709	-0.0303102	-0.65731	-0.321206	0.10429	-0.435851	-0.20491	0.69919	0.0760898	-0.183653	PD|Peaks	P05060	[CHGB]	[R].sSQGGSLPSEEkGHPQEESEESNVSM.[A]	sSQGGSLPSEEkGHPQEESEESNVSM	SSQGGSLPSEEKGHPQEESEESNVSM	26	Secretogranin-1 (Chromogranin-B) (CgB) (Secretogranin I) (SgI) [Cleaved into: PE-11; GAWK peptide; CCB peptide]
40-138_1_0_0.4464	14246;13033;15111	0	1134840	6	-0.111816	0.314951	-0.200272	0.525604	0.107093	0.0561408	0.991408	0.993224	0.611094	40-138_1_0_0.4464	0.11809	0.26419	-0.49631	-0.383489	0.0675898	-0.393808	-0.15391	0.54919	0.23309	0.016975	PD|Peaks	P05060	[CHGB]	[Q].gGSLPSEEkGHPQEESE.[E]	gGSLPSEEkGHPQEESE	GGSLPSEEKGHPQEESE	17	Secretogranin-1 (Chromogranin-B) (CgB) (Secretogranin I) (SgI) [Cleaved into: PE-11; GAWK peptide; CCB peptide]
40-138_1_0_0.4352	21000	39.3109	2142917	1	-0.0723655	0.0608892	-0.227104	0.534452	0.610838	0.00496401	0.991408	0.993224	0.610222	40-138_1_0_0.4352	-0.83491	-0.80881	-0.95331	-1.06515	-0.56771	-1.21954	-0.67891	-0.34081	-0.57591	-0.914106	PD	P05060	[CHGB]	[Q].gGSLPSEEkGHPQEESEESNVSM.[A]	gGSLPSEEkGHPQEESEESNVSM	GGSLPSEEKGHPQEESEESNVSM	23	Secretogranin-1 (Chromogranin-B) (CgB) (Secretogranin I) (SgI) [Cleaved into: PE-11; GAWK peptide; CCB peptide]
40-138_1_0_0.770	5821	20.2197	3246195	1	-0.232777	0.0952814	0.0604567	0.552847	0.812035	0.770809	0.991408	0.993224	0.932326	40-138_1_0_0.770	0.88409	-0.59081	-0.51731	-0.5815	0.17429	0.387323	0.62309	-0.46181	-0.48791	0.435006	PD	P05060	[CHGB]	[L].gEGHHRVQENQMDkA.[R]	gEGHHRVQENQMDkA	GEGHHRVQENQMDKA	15	Secretogranin-1 (Chromogranin-B) (CgB) (Secretogranin I) (SgI) [Cleaved into: PE-11; GAWK peptide; CCB peptide]
40-138_1_0_0.4103	13888	8.56996	1145584	1	0.0838255	0.01462	-0.124638	0.562624	0.921189	0.130563	0.991408	0.995722	0.632138	40-138_1_0_0.4103	-0.0917102	-0.17081	-0.22931	0.0706227	0.21029	-0.3099	-0.11871	0.21019	0.0910898	-0.426549	PD|Peaks	P05060	[CHGB]	[Q].gGSLPSEEkGHPQEE.[S]	gGSLPSEEkGHPQEE	GGSLPSEEKGHPQEE	15	Secretogranin-1 (Chromogranin-B) (CgB) (Secretogranin I) (SgI) [Cleaved into: PE-11; GAWK peptide; CCB peptide]
40-138_1_0_0.5476	5860; 7434; 7552; 9106;11143;11535;11563;12311;12441;13407;13748;14537;14563;14806;15307;16340;20268;22402;22555;23686;23706;23828;24018;24620;43633;43677;44119;44796;45808;51624	18.4044	994857	32	-0.0724726	0.108238	-0.122443	0.569728	0.415611	0.0970058	0.991408	0.993224	0.616099	40-138_1_0_0.5476	-0.0220602	0.0309898	-0.16931	-0.182685	0.31129	-0.107685	0.0196898	0.41819	0.12409	-0.0488726	PD|Peaks	P05060	[CHGB]	[S].sQESGEETGSQENHPQESkGQPRSQEESEEGEEDATSEVD.[K]	sQESGEETGSQENHPQESkGQPRSQEESEEGEEDATSEVD	SQESGEETGSQENHPQESKGQPRSQEESEEGEEDATSEVD	40	Secretogranin-1 (Chromogranin-B) (CgB) (Secretogranin I) (SgI) [Cleaved into: PE-11; GAWK peptide; CCB peptide]
40-138_1_0_0.1574	7552	8.76352	4063355	1	-0.0899173	0.101265	-0.15297	0.593949	0.561173	0.114305	0.991408	0.993224	0.622287	40-138_1_0_0.1574	0.24009	-0.33981	-0.33731	-0.290992	0.27729	-0.22297	0.20909	0.31019	-0.18291	-0.021066	PD|Peaks	P05060	[CHGB]	[P].vDNRNHNEGMVTRc.[I]	vDNRNHNEGMVTRc	VDNRNHNEGMVTRC	14	Secretogranin-1 (Chromogranin-B) (CgB) (Secretogranin I) (SgI) [Cleaved into: PE-11; GAWK peptide; CCB peptide]
40-138_1_0_0.399	15728	53.7848	1894191	1	-0.124388	-0.203604	0.0903583	0.607972	0.421414	0.488156	0.991408	0.993224	0.821543	40-138_1_0_0.399	0.55909	-0.27581	0.0189898	0.313033	0.21029	0.428307	0.80209	-0.24681	-0.0743202	0.483049	PD|Peaks	P05060	[CHGB]	[R].nLARVPk.[L]	nLARVPk	NLARVPK	7	Secretogranin-1 (Chromogranin-B) (CgB) (Secretogranin I) (SgI) [Cleaved into: PE-11; GAWK peptide; CCB peptide]
40-138_1_0_0.1684	7104	32.6179	332170	1	-0.0747276	-0.0826043	-0.251067	0.635273	0.611593	0.0143185	0.991408	0.993224	0.611094	40-138_1_0_0.1684	-0.21091	-0.35481	-0.0733102	-0.136427	0.29929	-0.40494	0.50109	0.41819	-0.11281	-0.350632	PD|Peaks	P05060	[CHGB]	[G].eESEEERGLEPGkGRHH.[R]	eESEEERGLEPGkGRHH	EESEEERGLEPGKGRHH	17	Secretogranin-1 (Chromogranin-B) (CgB) (Secretogranin I) (SgI) [Cleaved into: PE-11; GAWK peptide; CCB peptide]
40-138_1_0_0.5345	48187	20.2068	1226786	1	-0.137672	0.0284981	-0.180809	0.664935	0.93033	0.300496	0.991408	0.995722	0.72549	40-138_1_0_0.5345	0.59609	-0.53081	-0.40231	-0.904385	0.40229	-0.357425	0.40409	-0.12381	-0.23891	0.275782	PD|Peaks	P05060	[CHGB]	[G].eLFNPYYDPLQWkSSHFE.[R]	eLFNPYYDPLQWkSSHFE	ELFNPYYDPLQWKSSHFE	18	Secretogranin-1 (Chromogranin-B) (CgB) (Secretogranin I) (SgI) [Cleaved into: PE-11; GAWK peptide; CCB peptide]
40-138_1_0_0.5593	20328	0	1636793	1	-0.119886	0.309006	-0.257012	0.699715	0.346712	0.146459	0.991408	0.993224	0.639879	40-138_1_0_0.5593	-0.10591	-0.11781	-0.69931	-1.1175	0.17129	-0.857125	-0.79391	0.44119	0.10009	-0.00299564	PD|Peaks	P05060	[CHGB]	[Q].gGSLPSEEkGHPQEESEESNVSMAS.[L]	gGSLPSEEkGHPQEESEESNVSMAS	GGSLPSEEKGHPQEESEESNVSMAS	25	Secretogranin-1 (Chromogranin-B) (CgB) (Secretogranin I) (SgI) [Cleaved into: PE-11; GAWK peptide; CCB peptide]
40-138_1_0_0.4567	4842	0	113241	1	0.406384	0.0583093	-0.778406	0.706013	0.957961	0.197772	0.991408	0.997684	0.671859	40-138_1_0_0.4567	0.38809	-2.34181	-0.803043	-0.72069	0.40829	-3.09317	0.30709	1.53819	-3.76991	0.392406	PD|Peaks	P05060	[CHGB]	[R].sETHAAGHSQEkTHSREkSSQESGEETGSQENHPQE.[S]	sETHAAGHSQEkTHSREkSSQESGEETGSQENHPQE	SETHAAGHSQEKTHSREKSSQESGEETGSQENHPQE	36	Secretogranin-1 (Chromogranin-B) (CgB) (Secretogranin I) (SgI) [Cleaved into: PE-11; GAWK peptide; CCB peptide]
40-138_1_0_0.4724	11618	10.1089	1891292	1	-0.0758699	0.471943	-0.0791099	0.709789	0.0480172	0.472659	0.991408	0.993224	0.816106	40-138_1_0_0.4724	-0.19291	0.32419	-0.73531	-0.923543	-0.0334102	-0.16953	-0.49291	0.0351898	-0.17171	-0.334331	PD|Peaks	P05060	[CHGB]	[D].rSSQGGSLPSEEkGHPQEESEESNVS.[M]	rSSQGGSLPSEEkGHPQEESEESNVS	RSSQGGSLPSEEKGHPQEESEESNVS	26	Secretogranin-1 (Chromogranin-B) (CgB) (Secretogranin I) (SgI) [Cleaved into: PE-11; GAWK peptide; CCB peptide]
40-138_1_0_0.4231	26899	46.2577	2398865	1	-0.101445	-0.0118593	-0.113351	0.719762	0.96743	0.45875	0.991408	0.998328	0.811674	40-138_1_0_0.4231	0.10709	-0.0808102	-0.72831	0.0325232	0.83929	-0.0846303	0.49909	0.31319	-0.10041	0.119038	PD|Peaks	P05060	[CHGB]	[L].eGEEENELTLNEkN.[F]	eGEEENELTLNEkN	EGEEENELTLNEKN	14	Secretogranin-1 (Chromogranin-B) (CgB) (Secretogranin I) (SgI) [Cleaved into: PE-11; GAWK peptide; CCB peptide]
40-138_1_0_0.1419	7651	18.223	446405	1	0.0781738	-0.0242545	-0.0984911	0.731621	0.917545	0.425961	0.991408	0.995722	0.797365	40-138_1_0_0.1419	0.27909	-0.33081	-0.42831	0.295218	0.34929	-0.351596	0.21209	0.27219	-0.37791	0.0790232	PD|Peaks	P05060	[CHGB]	[A].hGYGEESEEERGLEPGkGRHH.[R]	hGYGEESEEERGLEPGkGRHH	HGYGEESEEERGLEPGKGRHH	21	Secretogranin-1 (Chromogranin-B) (CgB) (Secretogranin I) (SgI) [Cleaved into: PE-11; GAWK peptide; CCB peptide]
40-138_1_0_0.1135	9791	18.2241	448543	1	-0.0972951	0.0555079	0.152809	0.739153	0.853514	0.339788	0.991408	0.993224	0.75285	40-138_1_0_0.1135	0.49409	-0.34381	-0.23131	-0.461386	0.34729	0.553944	0.27909	-0.45781	-0.52891	0.351654	PD|Peaks	P05060	[CHGB]	[F].lGEGHHRVQENQMDkA.[R]	lGEGHHRVQENQMDkA	LGEGHHRVQENQMDKA	16	Secretogranin-1 (Chromogranin-B) (CgB) (Secretogranin I) (SgI) [Cleaved into: PE-11; GAWK peptide; CCB peptide]
40-138_1_0_0.4451	11455;13033;13359;13805;16534;16757;17718;18236;19349;20528;37160	0	1134840	49	-0.0309075	-0.000408888	-0.0194109	0.747819	0.996699	0.70555	0.991408	0.999366	0.908143	40-138_1_0_0.4451	0.0729898	-0.0398102	0.11369	0.189607	0.10599	0.101948	0.0513898	0.27019	0.15109	0.0342487	PD|Peaks	P05060	[CHGB]	[S].sQGGSLPSEEkGHPQEE.[S]	sQGGSLPSEEkGHPQEE	SQGGSLPSEEKGHPQEE	17	Secretogranin-1 (Chromogranin-B) (CgB) (Secretogranin I) (SgI) [Cleaved into: PE-11; GAWK peptide; CCB peptide]
40-138_1_0_0.5243	5977; 7317; 7364;11590;13917;14000;15195;15842;18630;18657;18772;18942;19705;19972;54295;55859	17.8463	792445	16	-0.0428912	0.181367	-0.148106	0.748909	0.211025	0.0639381	0.991408	0.993224	0.611094	40-138_1_0_0.5243	0.17909	0.0509598	-0.25931	-0.0406432	0.22829	-0.205873	0.0143898	0.55119	0.0850898	0.0185532	PD|Peaks	P05060	[CHGB]	[R].sSQGGSLPSEEkGHPQEESEE.[S]	sSQGGSLPSEEkGHPQEESEE	SSQGGSLPSEEKGHPQEESEE	21	Secretogranin-1 (Chromogranin-B) (CgB) (Secretogranin I) (SgI) [Cleaved into: PE-11; GAWK peptide; CCB peptide]
40-138_1_0_0.4758	4772; 5834; 5924; 6071; 6167; 6824; 8501; 8913;10257;11674;12685;13973;14433;14751;14972;16645;17033;17333;18308;21292;22056;22373	19.0424	629324	22	-0.0353231	0.0481967	-0.0972309	0.753482	0.678529	0.131715	0.991408	0.993224	0.632138	40-138_1_0_0.4758	0.0319898	0.0967898	-0.11231	0.159364	0.14209	-0.145847	0.14809	0.41019	0.0740898	0.0674339	PD|Peaks	P05060	[CHGB]	[N].hPQESkGQPRSQEESEEGEEDATSE.[V]	hPQESkGQPRSQEESEEGEEDATSE	HPQESKGQPRSQEESEEGEEDATSE	25	Secretogranin-1 (Chromogranin-B) (CgB) (Secretogranin I) (SgI) [Cleaved into: PE-11; GAWK peptide; CCB peptide]
40-138_1_0_0.5454	10479;11781;16451;20268;23224;23602;23706;23828;42687;44949;52139;58528;59193;62594;73935	48.5371	761218	15	-0.0337722	0.0560831	-0.0444346	0.755037	0.61717	0.448857	0.991408	0.993224	0.809183	40-138_1_0_0.5454	0.19709	0.0188898	-0.0812102	-0.0747354	0.27729	0.0461103	0.15309	0.18819	0.00698975	0.138959	PD|Peaks	P05060	[CHGB]	[D].rSSQGGSLPSEEkGHPQEESEESNVSMASLGE.[K]	rSSQGGSLPSEEkGHPQEESEESNVSMASLGE	RSSQGGSLPSEEKGHPQEESEESNVSMASLGE	32	Secretogranin-1 (Chromogranin-B) (CgB) (Secretogranin I) (SgI) [Cleaved into: PE-11; GAWK peptide; CCB peptide]
40-138_1_0_0.5521	5461; 6866; 7381; 8941; 9326;10089;10724;11647;12521;15842;16425;16617;17885;18800;20209;20528;20558;22103;22655;22886;27530;28469;28847;32504;32962;33028;33237;33352;35241;37081;41865;42360	25.0994	1072294	33	-0.0287155	0.115005	-0.143104	0.764427	0.262668	0.0197102	0.991408	0.993224	0.611094	40-138_1_0_0.5521	0.16609	0.0270898	-0.0725102	-0.124134	0.16629	-0.165628	0.0720898	0.36619	0.19509	-0.0738879	PD|Peaks	P05060	[CHGB]	[R].sSQGGSLPSEEkGHPQEESEESNV.[S]	sSQGGSLPSEEkGHPQEESEESNV	SSQGGSLPSEEKGHPQEESEESNV	24	Secretogranin-1 (Chromogranin-B) (CgB) (Secretogranin I) (SgI) [Cleaved into: PE-11; GAWK peptide; CCB peptide]
40-138_1_0_0.5634	6136;12441;13832;15953;18159;18361;19019;20239;21438;22739;22978;23272;24182;24305;25711;26955;28012;31155;32524;32859;33717;34060;34116;35733;39415;48187;48286;49005;49152;53588;54396;55027;55424;58000;58217;62349;64180;67805	23.7994	1171189	39	-0.0296581	0.0421527	-0.0854054	0.778292	0.698694	0.154312	0.991408	0.993224	0.639879	40-138_1_0_0.5634	0.0910898	0.0264898	-0.0897102	-0.0232043	0.24529	-0.111076	0.0350898	0.31219	0.13509	0.0791429	PD|Peaks	P05060	[CHGB]	[N].yGEEGAPGkWQQQGDLQDTkEN.[R]	yGEEGAPGkWQQQGDLQDTkEN	YGEEGAPGKWQQQGDLQDTKEN	22	Secretogranin-1 (Chromogranin-B) (CgB) (Secretogranin I) (SgI) [Cleaved into: PE-11; GAWK peptide; CCB peptide]
40-138_1_0_0.2751	16141	22.116	1663778	1	-0.0374909	0.0582944	-0.0598279	0.781451	0.676735	0.415735	0.991408	0.993224	0.795885	40-138_1_0_0.2751	0.19109	0.0314898	0.10069	-0.218866	0.31929	0.0798248	0.27009	0.22219	-0.13221	0.207814	PD|Peaks	P05060	[CHGB]	[R].gRGGEPRAYFMSDTREE.[K]	gRGGEPRAYFMSDTREE	GRGGEPRAYFMSDTREE	17	Secretogranin-1 (Chromogranin-B) (CgB) (Secretogranin I) (SgI) [Cleaved into: PE-11; GAWK peptide; CCB peptide]
40-138_1_0_0.1833	25460	18.1122	1104405	1	-0.0774595	-0.274956	0.0682558	0.78935	0.369348	0.660419	0.991408	0.993224	0.891382	40-138_1_0_0.1833	0.50409	-0.59281	-0.14031	-0.298673	0.54229	0.147594	0.38509	-0.51881	-0.13961	0.485909	PD|Peaks	P05060	[CHGB]	[R].nLARVPkLD.[L]	nLARVPkLD	NLARVPKLD	9	Secretogranin-1 (Chromogranin-B) (CgB) (Secretogranin I) (SgI) [Cleaved into: PE-11; GAWK peptide; CCB peptide]
40-138_1_0_0.4985	19972;22177;22481;23779;33182;35405;39484;39962;44453;44815;45703;50002	30.6884	1.71429e+06	12	-0.0210312	0.047007	-0.0738505	0.812459	0.609533	0.144864	0.991408	0.993224	0.639879	40-138_1_0_0.4985	0.0197898	0.00898975	0.0396898	-0.00182073	0.12669	-0.0225235	0.0620898	0.26719	0.11909	-0.0822213	Peaks	P05060	[CHGB]	P.A(+229.16)DASEAHESSSRGEAGAPGEEDIQGPTK(+229.16)ADTEK(+229.16)WAEGGGHSRE.R	ADASEAHESSSRGEAGAPGEEDIQGPTKADTEKWAEGGGHSRE	ADASEAHESSSRGEAGAPGEEDIQGPTKADTEKWAEGGGHSRE	43	Secretogranin-1 (Chromogranin-B) (CgB) (Secretogranin I) (SgI) [Cleaved into: PE-11; GAWK peptide; CCB peptide]
40-138_1_0_0.4502	11837;18023;18308;20209;20912;32919;38333;40177;44862	43.8223	1414229	16	0.0206881	-0.0495187	-0.0390366	0.815452	0.590892	0.418404	0.991408	0.993224	0.796519	40-138_1_0_0.4502	0.0578898	0.0753898	0.15769	0.0688264	0.12799	-0.0645462	0.16909	0.14219	-0.0111102	0.172577	PD|Peaks	P05060	[CHGB]	[R].vQENQMDkA.[R]	vQENQMDkA	VQENQMDKA	9	Secretogranin-1 (Chromogranin-B) (CgB) (Secretogranin I) (SgI) [Cleaved into: PE-11; GAWK peptide; CCB peptide]
40-138_1_0_0.5489	20970	46.7372	2134728	1	-0.0426292	0.24428	-0.16807	0.824846	0.239218	0.129143	0.991408	0.993224	0.632138	40-138_1_0_0.5489	-0.0429102	-0.0127102	-0.42631	-0.462412	0.17829	-0.421048	-0.47491	0.45319	0.15009	-0.15752	PD|Peaks	P05060	[CHGB]	[Q].gGSLPSEEkGHPQEESEESNVSM.[A]	gGSLPSEEkGHPQEESEESNVSM	GGSLPSEEKGHPQEESEESNVSM	23	Secretogranin-1 (Chromogranin-B) (CgB) (Secretogranin I) (SgI) [Cleaved into: PE-11; GAWK peptide; CCB peptide]
40-138_1_0_0.5510	6876;12112;12188;12209;12236;13643;13888;15253;15333;15390;15728;15757;16001;17115;17173;17662;24527;31351;38531;40974;41565;42383;46173;48163;49102;49201;49530;50939;50955;51259;51602;51952;59466;61038;61058;72294	16.373	948825	37	-0.0251851	0.0288203	-0.0406692	0.828188	0.809787	0.516529	0.991408	0.993224	0.838783	40-138_1_0_0.5510	0.0375898	0.0256898	-0.0140202	0.259506	0.10169	0.0115515	-0.0179102	0.35319	0.21909	-0.00468701	Peaks	P05060	[CHGB]	G.S(+229.16)QENHPQESK(+229.16)GQPRSQEESEEGEEDATSEVD.K	SQENHPQESKGQPRSQEESEEGEEDATSEVD	SQENHPQESKGQPRSQEESEEGEEDATSEVD	31	Secretogranin-1 (Chromogranin-B) (CgB) (Secretogranin I) (SgI) [Cleaved into: PE-11; GAWK peptide; CCB peptide]
40-138_1_0_0.5218	21627	23.0881	1600557	1	-0.0345446	0.193127	-0.10231	0.829993	0.263219	0.252926	0.991408	0.993224	0.705053	40-138_1_0_0.5218	0.00558975	-0.24681	-0.0371102	-0.509874	0.15129	-0.0729245	-0.35591	0.28719	0.0310898	-0.291115	PD	P05060	[CHGB]	[R].sSQGGSLPSEEkGHPQEESEESNVSmASLG.[E]	sSQGGSLPSEEkGHPQEESEESNVSmASLG	SSQGGSLPSEEKGHPQEESEESNVSMASLG	30	Secretogranin-1 (Chromogranin-B) (CgB) (Secretogranin I) (SgI) [Cleaved into: PE-11; GAWK peptide; CCB peptide]
40-138_1_0_0.5360	16221	0	10178650	1	0.0711173	-0.135393	-0.274555	0.856595	0.73935	0.213577	0.995191	0.993224	0.682823	40-138_1_0_0.5360	0.21909	-0.48981	-0.83431	0.256512	-0.0182102	-1.48325	-0.59791	0.45919	0.30609	0.26135	Peaks	P05060	[CHGB]	Q.G(+229.16)GSLPSEEK(+229.16)GHPQEESEESNVS.M	GGSLPSEEKGHPQEESEESNVS	GGSLPSEEKGHPQEESEESNVS	22	Secretogranin-1 (Chromogranin-B) (CgB) (Secretogranin I) (SgI) [Cleaved into: PE-11; GAWK peptide; CCB peptide]
40-138_1_0_0.4227	40340	39.273	1043308	1	-0.0382575	-0.0369596	-0.0568505	0.869896	0.87806	0.650268	0.995374	0.994916	0.887925	40-138_1_0_0.4227	0.81609	-0.20581	-0.11931	0.231946	0.39529	0.0941138	0.64109	0.15019	0.0163898	0.442451	Peaks	P05060	[CHGB]	Y.D(+229.16)RVAQLDQLL.H	DRVAQLDQLL	DRVAQLDQLL	10	Secretogranin-1 (Chromogranin-B) (CgB) (Secretogranin I) (SgI) [Cleaved into: PE-11; GAWK peptide; CCB peptide]
40-138_1_0_0.1767	15167	33.7861	2897065	1	0.0279382	-0.0191287	0.118794	0.87637	0.917711	0.236154	0.995374	0.995722	0.696171	40-138_1_0_0.1767	0.25309	-0.0158102	-0.11431	-0.221752	0.28529	0.298027	0.13009	-0.42981	-0.26891	0.244825	PD|Peaks	P05060	[CHGB]	[R].fLGEGHHRVQENQMDkA.[R]	fLGEGHHRVQENQMDkA	FLGEGHHRVQENQMDKA	17	Secretogranin-1 (Chromogranin-B) (CgB) (Secretogranin I) (SgI) [Cleaved into: PE-11; GAWK peptide; CCB peptide]
40-138_1_0_0.1846	25628	30.2952	1086275	1	0.0223625	-0.117278	0.0713822	0.885398	0.470862	0.399299	0.995374	0.993224	0.787432	40-138_1_0_0.1846	0.41609	-0.18481	0.0675898	0.050096	0.30229	0.170239	0.13309	-0.17181	-0.0369102	0.401213	PD|Peaks	P05060	[CHGB]	[R].nLARVPkLDLkRQYDRVAQ.[L]	nLARVPkLDLkRQYDRVAQ	NLARVPKLDLKRQYDRVAQ	19	Secretogranin-1 (Chromogranin-B) (CgB) (Secretogranin I) (SgI) [Cleaved into: PE-11; GAWK peptide; CCB peptide]
40-138_1_0_0.3616	11999	26.4221	676088	1	0.0154972	-0.0533956	-0.0804378	0.921853	0.74391	0.353446	0.997339	0.993224	0.759352	40-138_1_0_0.3616	0.13209	-0.0284102	-0.30731	0.308716	0.17929	-0.333837	0.0620898	0.25919	0.0970898	0.171513	PD|Peaks	P05060	[CHGB]	[R].sSQGGSLPSEEkGH.[P]	sSQGGSLPSEEkGH	SSQGGSLPSEEKGH	14	Secretogranin-1 (Chromogranin-B) (CgB) (Secretogranin I) (SgI) [Cleaved into: PE-11; GAWK peptide; CCB peptide]
40-138_1_0_0.4815	14914	6.27255	2496265	1	0.0108493	0.376294	-0.144264	0.956133	0.0922403	0.194661	0.998408	0.993224	0.668098	40-138_1_0_0.4815	0.20709	0.28719	-0.75131	0.0597754	0.0213898	-0.289282	-0.14111	0.46519	0.0770898	-0.25384	PD|Peaks	P05060	[CHGB]	[G].sLPSEEkGHPQEESEESN.[V]	sLPSEEkGHPQEESEESN	SLPSEEKGHPQEESEESN	18	Secretogranin-1 (Chromogranin-B) (CgB) (Secretogranin I) (SgI) [Cleaved into: PE-11; GAWK peptide; CCB peptide]
40-138_1_0_0.5424	6723; 7948; 9162;10089;12685;15028;15083;15445;17173;17385;18630;19558;23026;23754;24506;25204;26214;27012;32299;34448;34605;41310;43305;43587;43808;44170;44724;44949;50310;50580;50955;51736;56783;60722	18.1476	867880	49	0.00242381	0.0265923	-0.104789	0.981589	0.806459	0.0894229	0.999226	0.993224	0.616099	40-138_1_0_0.5424	0.14609	-0.0182102	0.0461898	0.129754	0.20329	-0.127634	0.0620898	0.41319	0.17809	0.0332957	PD|Peaks	P05060	[CHGB]	[S].sQESGEETGSQENHPQESkGQP.[R]	sQESGEETGSQENHPQESkGQP	SQESGEETGSQENHPQESKGQP	22	Secretogranin-1 (Chromogranin-B) (CgB) (Secretogranin I) (SgI) [Cleaved into: PE-11; GAWK peptide; CCB peptide]
40-138_1_0_0.3738	12284;12339	22.4828	1.5497e+06	2	0.1524	-0.0934057	0.0985982	0.185382	0.414605	0.116939	0.980272	0.993224	0.622989	40-138_1_0_0.3738	0.18809	0.11739	0.35969	0.159289	0.21529	0.244358	0.0980898	-0.19881	-0.14851	0.222367	PD|Peaks	P13521	[SCG2]	[P].vGPPkNDDTPNRQ.[Y]	vGPPkNDDTPNRQ	VGPPKNDDTPNRQ	13	Secretogranin-2 (Chromogranin-C) (Secretogranin II) (SgII) [Cleaved into: Secretoneurin (SN); Manserin]
40-138_1_0_0.4305	15083;15503;16196;23099	44.6658	1032347	5	-0.152828	0.104018	-0.0523883	0.21415	0.399452	0.41162	0.980272	0.993224	0.79088	40-138_1_0_0.4305	0.000889753	0.10639	-0.22931	-0.0429108	0.14829	0.00989833	0.0970898	0.39919	0.0460898	0.227236	Peaks	P13521	[SCG2]	E.N(+229.16)LNDK(+229.16)DQE.L	NLNDKDQE	NLNDKDQE	8	Secretogranin-2 (Chromogranin-C) (Secretogranin II) (SgII) [Cleaved into: Secretoneurin (SN); Manserin]
40-138_1_0_0.5560	45564	8.08309	4376067	1	0.296345	-0.0110728	-0.203422	0.224718	0.963188	0.12889	0.980272	0.998328	0.632138	40-138_1_0_0.5560	0.85609	0.0495098	0.25569	0.351055	0.44529	-0.389396	-0.0995102	0.33119	0.85309	-0.0951538	PD|Peaks	P13521	[SCG2]	[P].gQGSSEDDLQEEEQIEQAIkEHLNQGSSQETD.[K]	gQGSSEDDLQEEEQIEQAIkEHLNQGSSQETD	GQGSSEDDLQEEEQIEQAIKEHLNQGSSQETD	32	Secretogranin-2 (Chromogranin-C) (Secretogranin II) (SgII) [Cleaved into: Secretoneurin (SN); Manserin]
40-138_1_0_0.4486	11915	8.32431	1229076	1	-0.137595	0.0556443	-0.13304	0.230853	0.625119	0.0464368	0.980272	0.993224	0.611094	40-138_1_0_0.4486	-0.0264102	-0.11481	-0.11631	-0.267429	0.0731898	-0.25669	0.0226898	0.38019	0.0690898	0.102225	Peaks	P13521	[SCG2]	V.G(+229.16)PPK(+229.16)NDDTPN.R	GPPKNDDTPN	GPPKNDDTPN	10	Secretogranin-2 (Chromogranin-C) (Secretogranin II) (SgII) [Cleaved into: Secretoneurin (SN); Manserin]
40-138_1_0_0.3407	7978	20.6398	1228699	2	-0.317242	-0.0824576	-0.0232818	0.305062	0.789569	0.884041	0.980272	0.993224	0.972463	40-138_1_0_0.3407	0.00568975	0.0189898	-0.49031	-0.255895	0.0509798	-0.385103	0.18009	0.24919	-0.23991	1.12562	PD|Peaks	P13521	[SCG2]	[V].gPPkNDDTPNRQ.[Y]	gPPkNDDTPNRQ	GPPKNDDTPNRQ	12	Secretogranin-2 (Chromogranin-C) (Secretogranin II) (SgII) [Cleaved into: Secretoneurin (SN); Manserin]
40-138_1_0_0.5902	11969;12816;16562;21173;21948;22402;24976;25063;27154;29654;31551;31809;32207;32449;34605;37936;37992;38873;38893;39725;40075;40282;41603;41640;42835;42851;44075;44439;44923;45205;45407;45808;45827;45892;45934;46098;46374;47383;47789;47864;48387;48608;49508;49802;50334;50563;50628;51237;51976;52757;53047;54735;56121;56162;58331;60149;60870;61038;62867;67442;69560;73629;74370	27.4766	908962	65	-0.129096	0.110166	-0.149036	0.335171	0.420957	0.0569995	0.980272	0.993224	0.611094	40-138_1_0_0.5902	-0.0738102	0.0667898	-0.22431	-0.263809	0.27029	-0.164321	0.0549898	0.44119	0.21309	-0.0332443	PD|Peaks	P13521	[SCG2]	[P].gQGSSEDDLQEEEQIEQAIkEHLNQGSSQETDkLAPVS.[K]	gQGSSEDDLQEEEQIEQAIkEHLNQGSSQETDkLAPVS	GQGSSEDDLQEEEQIEQAIKEHLNQGSSQETDKLAPVS	38	Secretogranin-2 (Chromogranin-C) (Secretogranin II) (SgII) [Cleaved into: Secretoneurin (SN); Manserin]
40-138_1_0_0.5957	13945;16507;22346;22953;29106;35347;35492;36429;37000;37036;37110;37128;37857;39708;40256;41211;41739;44679;45590;45851;45950;46077;46273;46448;46518;46584;46668;47221;47652;49273;49334;49447;49758;49870;49976;50155;52068;52536;53309;53459;53756;54000;54504;54799;55200;55378;57151;57609;58349;59376;59939;59998;60189;60915;62889;66060;66352;66374;68127;75564;75726;76346;78359;80022;80043	31.7822	675892	67	-0.121466	0.12347	-0.145736	0.382052	0.388651	0.0708124	0.980272	0.993224	0.611094	40-138_1_0_0.5957	-0.17591	0.0646898	-0.11331	-0.222571	0.16829	-0.171007	-0.0619102	0.52719	0.20709	-0.0837859	PD|Peaks	P13521	[SCG2]	[R].vPGQGSSEDDLQEEEQIEQAIkEHLNQGSSQETDkLAPVS.[K]	vPGQGSSEDDLQEEEQIEQAIkEHLNQGSSQETDkLAPVS	VPGQGSSEDDLQEEEQIEQAIKEHLNQGSSQETDKLAPVS	40	Secretogranin-2 (Chromogranin-C) (Secretogranin II) (SgII) [Cleaved into: Secretoneurin (SN); Manserin]
40-138_1_0_0.5929	12339;14859;17996;20558;24803;32984;34760;35943;38101;38767;39501;41954;44902;45134;45333;45357;45654;46215;49490;50248;50669;50814;51451;55131;59635;61082;61408;61453;67308;67239;69605;76086;76204;76249	33.1602	951399	37	-0.10212	0.0718305	-0.149635	0.451722	0.604314	0.0612376	0.98513	0.993224	0.611094	40-138_1_0_0.5929	0.0342898	-0.0938102	-0.13031	-0.299298	0.23529	-0.21026	-0.0689102	0.37019	0.31209	-0.0549036	PD|Peaks	P13521	[SCG2]	[V].pGQGSSEDDLQEEEQIEQAIkEHLNQGSSQETDkLAPVS.[K]	pGQGSSEDDLQEEEQIEQAIkEHLNQGSSQETDkLAPVS	PGQGSSEDDLQEEEQIEQAIKEHLNQGSSQETDKLAPVS	39	Secretogranin-2 (Chromogranin-C) (Secretogranin II) (SgII) [Cleaved into: Secretoneurin (SN); Manserin]
40-138_1_0_0.5781	34814;37936;41846;43908	19.0639	1564028	4	-0.104013	0.125301	-0.232482	0.603412	0.545267	0.0529079	0.991408	0.993224	0.611094	40-138_1_0_0.5781	0.0227898	-0.34381	-0.56131	-0.679137	0.17229	-0.665417	-0.32991	0.27019	0.17009	-0.171992	PD|Peaks	P13521	[SCG2]	[P].gQGSSEDDLQEEEQIEQAIkEHLNQGSSQETDkLA.[P]	gQGSSEDDLQEEEQIEQAIkEHLNQGSSQETDkLA	GQGSSEDDLQEEEQIEQAIKEHLNQGSSQETDKLA	35	Secretogranin-2 (Chromogranin-C) (Secretogranin II) (SgII) [Cleaved into: Secretoneurin (SN); Manserin]
40-138_1_0_0.5453	45770	17.6988	2294345	1	-0.0578931	-0.167275	-0.129137	0.655744	0.230496	0.088592	0.991408	0.993224	0.616099	40-138_1_0_0.5453	-0.18491	-0.0459102	0.42369	-0.246885	0.13249	-0.175396	0.22509	0.12019	0.31709	-0.0401178	PD|Peaks	P13521	[SCG2]	[P].gQGSSEDDLQEEEQIEQAIkEHLNQGSSQETDkLAPV.[S]	gQGSSEDDLQEEEQIEQAIkEHLNQGSSQETDkLAPV	GQGSSEDDLQEEEQIEQAIKEHLNQGSSQETDKLAPV	37	Secretogranin-2 (Chromogranin-C) (Secretogranin II) (SgII) [Cleaved into: Secretoneurin (SN); Manserin]
40-138_1_0_0.4631	18714;19764;21581;27443;45407	41.9495	1257133	5	-0.0518835	0.171736	0.0250989	0.718271	0.264308	0.743492	0.991408	0.993224	0.921405	40-138_1_0_0.4631	0.25309	0.10749	-0.17731	0.426288	0.00528975	0.211313	-0.0859102	0.44819	0.14509	0.140245	PD|Peaks	P13521	[SCG2]	[P].gQGSSEDDLQEEEQIEQAIkEHLN.[Q]	gQGSSEDDLQEEEQIEQAIkEHLN	GQGSSEDDLQEEEQIEQAIKEHLN	24	Secretogranin-2 (Chromogranin-C) (Secretogranin II) (SgII) [Cleaved into: Secretoneurin (SN); Manserin]
40-138_1_0_0.3607	25090	25.929	1384150	2	0.0351305	-0.073392	0.00445724	0.720228	0.473732	0.931886	0.991408	0.993224	0.987652	40-138_1_0_0.3607	-0.10211	0.0730898	0.21269	0.0638566	0.15229	0.0612604	-0.0304102	0.0433898	0.16309	-0.0158906	Peaks	P13521	[SCG2]	R.F(+229.16)PVGPPK(+229.16)NDDTPN.R	FPVGPPKNDDTPN	FPVGPPKNDDTPN	13	Secretogranin-2 (Chromogranin-C) (Secretogranin II) (SgII) [Cleaved into: Secretoneurin (SN); Manserin]
40-138_1_0_0.5430	68448	54.6713	525584	1	-0.067487	-0.163376	-0.0231364	0.777073	0.511172	0.855473	0.991408	0.993224	0.964223	40-138_1_0_0.5430	-0.40091	-0.93481	0.19069	-0.889271	-0.25871	-0.434319	-0.71191	-0.33281	-0.25891	-0.203489	Peaks	P13521	[SCG2]	R.T(+229.16)NEIVEEQYTPQSLATLESVFQELGK(+229.16)LTGP.N	TNEIVEEQYTPQSLATLESVFQELGKLTGP	TNEIVEEQYTPQSLATLESVFQELGKLTGP	30	Secretogranin-2 (Chromogranin-C) (Secretogranin II) (SgII) [Cleaved into: Secretoneurin (SN); Manserin]
40-138_1_0_0.5	4854; 9298; 9818;11143;12311;15167;15473;18107	33.3192	3693702	15	0.0237062	-0.0972681	0.0596216	0.830978	0.40571	0.328836	0.991408	0.993224	0.744272	40-138_1_0_0.5	-0.0478102	0.29819	0.13769	0.351385	-0.0200102	0.126278	0.15809	-0.0528102	0.16409	0.168831	Peaks	P13521	[SCG2]	L.N(+229.16)QEK(+229.16)AEK(+229.16)GREH.I	NQEKAEKGREH	NQEKAEKGREH	11	Secretogranin-2 (Chromogranin-C) (Secretogranin II) (SgII) [Cleaved into: Secretoneurin (SN); Manserin]
40-138_1_0_0.4929	40935;46423;46448	52.5905	2644371	3	-0.0405534	-0.181575	-0.129539	0.832646	0.370793	0.227271	0.991408	0.993224	0.687299	40-138_1_0_0.4929	-0.35391	-0.0186102	0.42569	0.0828551	0.38029	-0.12062	-0.0124102	0.48819	0.55409	-0.111007	PD	P13521	[SCG2]	[R].vPGQGSSEDDLQEEEQIEQAIkEHLNQGSSQETDkLAPVS.[K]	vPGQGSSEDDLQEEEQIEQAIkEHLNQGSSQETDkLAPVS	VPGQGSSEDDLQEEEQIEQAIKEHLNQGSSQETDKLAPVS	40	Secretogranin-2 (Chromogranin-C) (Secretogranin II) (SgII) [Cleaved into: Secretoneurin (SN); Manserin]
40-138_1_0_0.3155	23272	57.4049	1331251	1	0.020376	-0.00841714	-0.0691864	0.875005	0.949732	0.331438	0.995374	0.995722	0.746761	40-138_1_0_0.3155	0.58009	0.19519	0.54169	0.11951	0.21929	0.113369	0.29509	0.34119	0.39509	0.451431	PD	P13521	[SCG2]	[P].yNQEkVLPRLPYGAGRSRSNQLPk.[A]	yNQEkVLPRLPYGAGRSRSNQLPk	YNQEKVLPRLPYGAGRSRSNQLPK	24	Secretogranin-2 (Chromogranin-C) (Secretogranin II) (SgII) [Cleaved into: Secretoneurin (SN); Manserin]
40-138_1_0_0.6145	22655;25319;36266;37807;39150;39547;39612;39708;39812;42928;43051;44149;44574;44610;45545;46098;47864;51188;51859;55044;55667;55926;57002;57342;59656;62288;69394;73698	45.4226	943496	29	-0.015734	0.204653	-0.184577	0.876751	0.0776393	0.00764981	0.995374	0.993224	0.611094	40-138_1_0_0.6145	0.22109	0.0443198	-0.11631	-0.352881	0.0755898	-0.280754	-0.00121025	0.34519	0.14709	-0.147043	PD	P13521	[SCG2]	[P].gQGSSEDDLQEEEQIEQAIkEHLNQGSSQETD.[K]	gQGSSEDDLQEEEQIEQAIkEHLNQGSSQETD	GQGSSEDDLQEEEQIEQAIKEHLNQGSSQETD	32	Secretogranin-2 (Chromogranin-C) (Secretogranin II) (SgII) [Cleaved into: Secretoneurin (SN); Manserin]
40-138_1_0_0.4835	66352	10.1096	1169241	1	0.011248	-0.167881	-0.071329	0.931558	0.235202	0.322827	0.998091	0.993224	0.741444	40-138_1_0_0.4835	0.29009	0.23619	0.59869	0.669676	0.67529	0.343197	0.49409	0.64619	0.72609	0.247718	PD	P13521	[SCG2]	[R].tNEIVEEQYTPQSLATLESVFQELGkLTGPNNQ.[K]	tNEIVEEQYTPQSLATLESVFQELGkLTGPNNQ	TNEIVEEQYTPQSLATLESVFQELGKLTGPNNQ	33	Secretogranin-2 (Chromogranin-C) (Secretogranin II) (SgII) [Cleaved into: Secretoneurin (SN); Manserin]
40-138_1_0_0.5619	66328;67378	6.27975	5.79055e+06	2	-0.00752144	-0.122342	-0.285009	0.967916	0.531099	0.0182134	0.998408	0.993224	0.611094	40-138_1_0_0.5619	-0.16391	0.19319	0.14369	-0.25839	0.73729	-0.542887	0.28609	0.61719	0.35709	0.146164	PD|Peaks	P13521	[SCG2]	[R].tNEIVEEQYTPQSLATLESVFQELGkLTGPNNQ.[K]	tNEIVEEQYTPQSLATLESVFQELGkLTGPNNQ	TNEIVEEQYTPQSLATLESVFQELGKLTGPNNQ	33	Secretogranin-2 (Chromogranin-C) (Secretogranin II) (SgII) [Cleaved into: Secretoneurin (SN); Manserin]
40-138_1_0_0.4400	23916	49.678	845628	1	-0.340337	0.209176	-0.199846	0.104819	0.308019	0.0789459	0.980272	0.993224	0.611094	40-138_1_0_0.4400	0.50309	-0.23681	-0.42331	-0.47566	0.18429	-0.120195	0.19609	0.58019	0.44409	0.275237	PD|Peaks	Q8WXD2	[SCG3]	[P].gGSQDkSLHNRELSAERPLNEQIAEAEED.[K]	gGSQDkSLHNRELSAERPLNEQIAEAEED	GGSQDKSLHNRELSAERPLNEQIAEAEED	29	Secretogranin-3 (Secretogranin III) (SgIII)
40-138_1_0_0.4148	38041	4.0811	1669808	1	-0.421376	0.306628	-0.141934	0.273917	0.431455	0.479893	0.980272	0.993224	0.818204	40-138_1_0_0.4148	0.0398898	-0.0648102	-0.84331	-1.3089	0.69229	-0.0538705	-0.30291	0.40019	0.31809	0.347277	PD	Q8WXD2	[SCG3]	[R].eLSAERPLNEQIAEAEEDkI.[K]	eLSAERPLNEQIAEAEEDkI	ELSAERPLNEQIAEAEEDKI	20	Secretogranin-3 (Secretogranin III) (SgIII)
40-138_1_0_0.3909	39002	55.3364	2842487	1	-0.0853915	-0.024248	0.0521188	0.46727	0.838884	0.4082	0.985708	0.993224	0.790372	40-138_1_0_0.3909	0.36309	0.33919	0.18369	0.674502	0.48129	0.557008	0.35209	0.51219	0.56009	0.455492	PD|Peaks	Q8WXD2	[SCG3]	[P].lNEQIAEAEEDkI.[K]	lNEQIAEAEEDkI	LNEQIAEAEEDKI	13	Secretogranin-3 (Secretogranin III) (SgIII)
40-138_1_0_0.5324	38053	13.2601	12530940	1	-0.189189	0.0968022	-0.1535	0.579316	0.781718	0.405279	0.991408	0.993224	0.789504	40-138_1_0_0.5324	0.0815898	-0.18881	-0.48231	-1.05556	0.76829	-0.321746	-0.33991	0.26319	0.21409	0.34733	PD|Peaks	Q8WXD2	[SCG3]	[R].eLSAERPLNEQIAEAEEDkI.[K]	eLSAERPLNEQIAEAEEDkI	ELSAERPLNEQIAEAEEDKI	20	Secretogranin-3 (Secretogranin III) (SgIII)
40-138_1_0_0.4490	34814	36.1263	3614209	1	0.00677979	0.215154	-0.0299323	0.948609	0.0744523	0.597209	0.998408	0.993224	0.871254	40-138_1_0_0.4490	0.23209	0.43119	0.16869	0.205093	0.10339	0.36507	0.21709	0.37219	0.26509	-0.0945944	PD	Q8WXD2	[SCG3]	[R].eLSAERPLNEQIAEAEED.[K]	eLSAERPLNEQIAEAEED	ELSAERPLNEQIAEAEED	18	Secretogranin-3 (Secretogranin III) (SgIII)
40-138_1_0_0.1917	24422	11.8384	2072528	1	-0.451681	0.221625	-0.0322347	0.0138152	0.174818	0.686904	0.980272	0.993224	0.901036	40-138_1_0_0.1917	-0.00201025	-0.0485102	-0.38231	-0.589787	0.16629	0.44677	0.24609	0.33819	0.22609	0.164635	PD|Peaks	P05408	[SCG5]	[R].lDNVVAkkSVPH.[F]	lDNVVAkkSVPH	LDNVVAKKSVPH	12	Neuroendocrine protein 7B2 (Pituitary polypeptide) (Secretogranin V) (Secretogranin-5) (Secretory granule endocrine protein I) [Cleaved into: N-terminal peptide; C-terminal peptide]
40-138_1_0_0.1350	16058	5.56618	9850775	1	-0.465702	0.0672241	-0.0137089	0.0461411	0.750553	0.900026	0.980272	0.993224	0.977865	40-138_1_0_0.1350	-0.0978102	-0.13781	-0.70731	-0.404969	-0.0677102	-0.0690173	0.16909	0.25819	-0.11071	0.673726	PD|Peaks	P05408	[SCG5]	[L].dNVVAkkSVPH.[F]	dNVVAkkSVPH	DNVVAKKSVPH	11	Neuroendocrine protein 7B2 (Pituitary polypeptide) (Secretogranin V) (Secretogranin-5) (Secretory granule endocrine protein I) [Cleaved into: N-terminal peptide; C-terminal peptide]
40-138_1_0_0.2839	16702	21.4971	2712657	1	-0.137522	-0.0384831	0.0129188	0.283323	0.763152	0.844749	0.980272	0.993224	0.961357	40-138_1_0_0.2839	0.10309	-0.0443102	-0.13131	0.126392	-0.0180102	0.009712	0.20509	0.14919	-0.0594102	0.410986	Peaks	P05408	[SCG5]	L.D(+229.16)NVVAK(+229.16).K	DNVVAK	DNVVAK	6	Neuroendocrine protein 7B2 (Pituitary polypeptide) (Secretogranin V) (Secretogranin-5) (Secretory granule endocrine protein I) [Cleaved into: N-terminal peptide; C-terminal peptide]
40-138_1_0_0.279	14192	26.306	2677178	1	-0.164619	0.00807043	0.107472	0.2902	0.958419	0.203218	0.980272	0.997684	0.672622	40-138_1_0_0.279	0.0850898	0.17219	-0.26831	-0.0985421	0.34729	0.378953	0.12009	-0.0449102	0.0660898	0.474915	Peaks	P05408	[SCG5]	N.V(+229.16)VAK(+229.16)K(+229.16)SVPH.F	VVAKKSVPH	VVAKKSVPH	9	Neuroendocrine protein 7B2 (Pituitary polypeptide) (Secretogranin V) (Secretogranin-5) (Secretory granule endocrine protein I) [Cleaved into: N-terminal peptide; C-terminal peptide]
40-138_1_0_0.2247	22797	17.5702	2038917	1	-0.144799	0.228973	-0.0795105	0.341652	0.159506	0.328716	0.980272	0.993224	0.744272	40-138_1_0_0.2247	0.16809	-0.0466102	-0.0248102	-0.490703	0.26729	0.268197	0.16509	0.30919	-0.0166102	-0.0800249	PD|Peaks	P05408	[SCG5]	[Y].lQGQRLDNVVAkkSVPH.[F]	lQGQRLDNVVAkkSVPH	LQGQRLDNVVAKKSVPH	17	Neuroendocrine protein 7B2 (Pituitary polypeptide) (Secretogranin V) (Secretogranin-5) (Secretory granule endocrine protein I) [Cleaved into: N-terminal peptide; C-terminal peptide]
40-138_1_0_0.5711	32469	0.881137	21851560	1	-0.342237	0.230954	-0.10502	0.343154	0.528387	0.578473	0.980272	0.993224	0.864184	40-138_1_0_0.5711	0.47809	-0.41981	-0.45531	-1.1186	0.76529	0.224683	-0.0361102	0.30419	0.19709	0.335175	Peaks	P05408	[SCG5]	R.S(+229.16)VNPYLQGQRLDNVVAK(+229.16)K(+229.16)SVPHFSDEDK(+229.16)DPE	SVNPYLQGQRLDNVVAKKSVPHFSDEDKDPE	SVNPYLQGQRLDNVVAKKSVPHFSDEDKDPE	31	Neuroendocrine protein 7B2 (Pituitary polypeptide) (Secretogranin V) (Secretogranin-5) (Secretory granule endocrine protein I) [Cleaved into: N-terminal peptide; C-terminal peptide]
40-138_1_0_0.2787	24832	6.57134	6041460	1	-0.144709	0.0284834	-0.0585325	0.462355	0.88657	0.574733	0.985708	0.995722	0.863759	40-138_1_0_0.2787	0.31509	0.00178975	-0.16931	-0.326858	0.53529	0.0358942	0.17209	0.26119	0.13009	0.516052	PD|Peaks	P05408	[SCG5]	[P].yLQGQRLDNVVAkkSVPH.[F]	yLQGQRLDNVVAkkSVPH	YLQGQRLDNVVAKKSVPH	18	Neuroendocrine protein 7B2 (Pituitary polypeptide) (Secretogranin V) (Secretogranin-5) (Secretory granule endocrine protein I) [Cleaved into: N-terminal peptide; C-terminal peptide]
40-138_1_0_0.3303	23005	31.2334	1826742	1	0.115018	-0.0812933	0.00915193	0.472065	0.619098	0.913219	0.985708	0.993224	0.980678	40-138_1_0_0.3303	0.24209	-0.0403102	0.54969	-0.110033	0.41829	0.163245	0.0342898	0.0620898	-0.0281102	0.247528	PD|Peaks	P05408	[SCG5]	[N].vVAkkSVPHFSDEDkDPE.[-]	vVAkkSVPHFSDEDkDPE	VVAKKSVPHFSDEDKDPE	18	Neuroendocrine protein 7B2 (Pituitary polypeptide) (Secretogranin V) (Secretogranin-5) (Secretory granule endocrine protein I) [Cleaved into: N-terminal peptide; C-terminal peptide]
40-138_1_0_0.3183	15055	21.2133	2362691	1	-0.0966464	0.0088239	-0.106701	0.479272	0.949255	0.162992	0.987182	0.995722	0.646997	40-138_1_0_0.3183	0.29809	0.0720898	-0.0134102	0.151107	0.15829	-0.0251299	0.60809	0.35019	-0.000310247	0.281764	Peaks	P05408	[SCG5]	F.D(+229.16)PEHDYPG.L	DPEHDYPG	DPEHDYPG	8	Neuroendocrine protein 7B2 (Pituitary polypeptide) (Secretogranin V) (Secretogranin-5) (Secretory granule endocrine protein I) [Cleaved into: N-terminal peptide; C-terminal peptide]
40-138_1_0_0.2925	15362	15.6216	7719932	1	-0.0858005	0.173293	0.0261464	0.600219	0.31631	0.763402	0.991408	0.993224	0.929551	40-138_1_0_0.2925	0.20609	-0.0401102	-0.0441102	-0.529153	0.11819	0.286741	0.0570898	-0.0837102	-0.22691	0.09072	PD|Peaks	P05408	[SCG5]	[P].hFSDEDkDPE.[-]	hFSDEDkDPE	HFSDEDKDPE	10	Neuroendocrine protein 7B2 (Pituitary polypeptide) (Secretogranin V) (Secretogranin-5) (Secretory granule endocrine protein I) [Cleaved into: N-terminal peptide; C-terminal peptide]
40-138_1_0_0.3935	30243	20.156	1610106	1	-0.00300587	0.0187884	-0.0328441	0.97857	0.870792	0.585974	0.998777	0.994851	0.866595	40-138_1_0_0.3935	0.23809	-0.0978102	-0.00773025	-0.107852	0.12369	-0.0804129	-0.0306102	0.0938898	0.0128898	0.187731	PD|Peaks	P05408	[SCG5]	[R].lDNVVAkkSVPHFSDEDkDPE.[-]	lDNVVAkkSVPHFSDEDkDPE	LDNVVAKKSVPHFSDEDKDPE	21	Neuroendocrine protein 7B2 (Pituitary polypeptide) (Secretogranin V) (Secretogranin-5) (Secretory granule endocrine protein I) [Cleaved into: N-terminal peptide; C-terminal peptide]
40-138_1_0_0.4542	23342	38.893	3987390	1	0.00355586	0.146026	0.0692264	0.98026	0.338951	0.378823	0.999162	0.993224	0.777226	40-138_1_0_0.4542	0.25109	0.25419	0.11569	-0.202097	0.37129	0.512454	0.13309	-0.00841025	-0.0408102	0.133755	Peaks	P05408	[SCG5]	H.F(+229.16)SDEDK(+229.16)DPE	FSDEDKDPE	FSDEDKDPE	9	Neuroendocrine protein 7B2 (Pituitary polypeptide) (Secretogranin V) (Secretogranin-5) (Secretory granule endocrine protein I) [Cleaved into: N-terminal peptide; C-terminal peptide]
40-138_1_0_0.5349	35027	32.4974	4661891	1	-0.442338	-0.00607382	-0.125772	0.0417176	0.975137	0.233801	0.980272	0.998328	0.693	40-138_1_0_0.5349	-0.21091	-0.15981	-0.28431	-0.265274	0.37029	0.228131	0.27009	0.51119	0.79109	-0.0619635	PD|Peaks	O15240	[VGF]	[R].gGEERVGEEDEEAAEAEAEAEEAERARQNALL.[F]	gGEERVGEEDEEAAEAEAEAEEAERARQNALL	GGEERVGEEDEEAAEAEAEAEEAERARQNALL	32	Neurosecretory protein VGF [Cleaved into: Neuroendocrine regulatory peptide-1 (NERP-1); Neuroendocrine regulatory peptide-2 (NERP-2); Antimicrobial peptide VGF[554-577]]
40-138_1_0_0.5206	13202	0	2124684	1	-0.603778	-0.229058	-0.173338	0.0551335	0.434117	0.262751	0.980272	0.993224	0.712188	40-138_1_0_0.5206	-1.29691	-1.06181	-0.57631	-1.21776	0.0991898	-0.526276	-0.43191	0.21519	0.14609	-0.331877	PD	O15240	[VGF]	[R].sQEETPGHRRkEAEGTEEGGEEEDDEEmDPQTIDS.[L]	sQEETPGHRRkEAEGTEEGGEEEDDEEmDPQTIDS	SQEETPGHRRKEAEGTEEGGEEEDDEEMDPQTIDS	35	Neurosecretory protein VGF [Cleaved into: Neuroendocrine regulatory peptide-1 (NERP-1); Neuroendocrine regulatory peptide-2 (NERP-2); Antimicrobial peptide VGF[554-577]]
40-138_1_0_0.4832	23496	0.843604	28057650	1	-0.837647	0.282295	-0.402494	0.0718999	0.518079	0.0990843	0.980272	0.993224	0.616149	40-138_1_0_0.4832	-0.66291	-0.18781	-1.12531	-1.70704	0.67729	-0.426062	-0.00221025	1.02819	0.73909	0.0894113	PD|Peaks	O15240	[VGF]	[K].nAPPEPVPPPRAAPAPTHVRSPQPPPPAPAPARDELPD.[W]	nAPPEPVPPPRAAPAPTHVRSPQPPPPAPAPARDELPD	NAPPEPVPPPRAAPAPTHVRSPQPPPPAPAPARDELPD	38	Neurosecretory protein VGF [Cleaved into: Neuroendocrine regulatory peptide-1 (NERP-1); Neuroendocrine regulatory peptide-2 (NERP-2); Antimicrobial peptide VGF[554-577]]
40-138_1_0_0.5704	16810	0	2350434	1	-0.667706	0.135959	-0.327887	0.0732927	0.695408	0.0946486	0.980272	0.993224	0.616099	40-138_1_0_0.5704	-0.79191	-0.51281	-0.88731	-1.35048	0.33029	-0.599834	-0.34891	0.83619	0.50809	-0.0688591	PD|Peaks	O15240	[VGF]	[R].sQEETPGHRRkEAEGTEEGGEEEDDEEMDPQTIDS.[L]	sQEETPGHRRkEAEGTEEGGEEEDDEEMDPQTIDS	SQEETPGHRRKEAEGTEEGGEEEDDEEMDPQTIDS	35	Neurosecretory protein VGF [Cleaved into: Neuroendocrine regulatory peptide-1 (NERP-1); Neuroendocrine regulatory peptide-2 (NERP-2); Antimicrobial peptide VGF[554-577]]
40-138_1_0_0.5511	41044;42029	2.88105	4962266	2	-0.529873	-0.208283	-0.211557	0.0899256	0.484018	0.187414	0.980272	0.993224	0.66596	40-138_1_0_0.5511	-0.83891	-0.73481	-0.72031	-0.37032	0.36729	-0.569676	-0.15291	0.76219	0.35209	0.0898943	Peaks	O15240	[VGF]	R.G(+229.16)GEERVGEEDEEAAEAEAEAEEAERARQNALLFAEEEDGEAGAE.D	GGEERVGEEDEEAAEAEAEAEEAERARQNALLFAEEEDGEAGAE	GGEERVGEEDEEAAEAEAEAEEAERARQNALLFAEEEDGEAGAE	44	Neurosecretory protein VGF [Cleaved into: Neuroendocrine regulatory peptide-1 (NERP-1); Neuroendocrine regulatory peptide-2 (NERP-2); Antimicrobial peptide VGF[554-577]]
40-138_1_0_0.4332	14563	0	1057391	1	-0.291534	0.102843	-0.0997565	0.0940958	0.534836	0.258546	0.980272	0.993224	0.709625	40-138_1_0_0.4332	-0.18691	-0.16481	-0.33331	-0.541211	0.14229	0.00849069	-0.0981102	0.25719	0.39809	-0.130982	PD|Peaks	O15240	[VGF]	[L].dRPASPPAPSGSQQGPEEE.[A]	dRPASPPAPSGSQQGPEEE	DRPASPPAPSGSQQGPEEE	19	Neurosecretory protein VGF [Cleaved into: Neuroendocrine regulatory peptide-1 (NERP-1); Neuroendocrine regulatory peptide-2 (NERP-2); Antimicrobial peptide VGF[554-577]]
40-138_1_0_0.4784	12387	3.83245	884001	1	-0.338692	-0.136999	-0.328566	0.0950648	0.479852	0.00869195	0.980272	0.993224	0.611094	40-138_1_0_0.4784	-0.96891	-0.68581	-0.74931	-0.811742	0.0183898	-1.00042	0.0211898	0.28519	-0.0776602	-0.531436	PD|Peaks	O15240	[VGF]	[R].sQEETPGHRRkEAEGTEEGGEEEDDEEMDPQT.[I]	sQEETPGHRRkEAEGTEEGGEEEDDEEMDPQT	SQEETPGHRRKEAEGTEEGGEEEDDEEMDPQT	32	Neurosecretory protein VGF [Cleaved into: Neuroendocrine regulatory peptide-1 (NERP-1); Neuroendocrine regulatory peptide-2 (NERP-2); Antimicrobial peptide VGF[554-577]]
40-138_1_0_0.3843	18995	35.3165	1996542	17	-0.331514	0.145924	-0.20151	0.0969397	0.446235	0.0645952	0.980272	0.993224	0.611094	40-138_1_0_0.3843	-0.35491	-0.0421102	-0.0490102	-0.497716	0.10939	-0.185924	-0.0586102	0.83019	0.29709	0.06361	PD|Peaks	O15240	[VGF]	[N].aPPEPVPPPR.[A]	aPPEPVPPPR	APPEPVPPPR	10	Neurosecretory protein VGF [Cleaved into: Neuroendocrine regulatory peptide-1 (NERP-1); Neuroendocrine regulatory peptide-2 (NERP-2); Antimicrobial peptide VGF[554-577]]
40-138_1_0_0.3311	26412	59.4954	1068438	1	-0.223284	-0.00807177	-0.0744365	0.106467	0.950823	0.289304	0.980272	0.995722	0.718207	40-138_1_0_0.3311	-0.23691	-0.12681	-0.0879102	-0.390377	0.0618898	-0.149759	-0.0515702	0.28019	0.0870898	0.215838	PD|Peaks	O15240	[VGF]	[Q].pPPPAPAPARDELPD.[W]	pPPPAPAPARDELPD	PPPPAPAPARDELPD	15	Neurosecretory protein VGF [Cleaved into: Neuroendocrine regulatory peptide-1 (NERP-1); Neuroendocrine regulatory peptide-2 (NERP-2); Antimicrobial peptide VGF[554-577]]
40-138_1_0_0.3395	23496	19.0039	1813973	1	-0.190257	0.0543531	-0.000373624	0.107481	0.629701	0.994851	0.980272	0.993224	0.99782	40-138_1_0_0.3395	0.15609	0.0851898	-0.21531	-0.0573405	0.15029	0.191443	0.23509	0.17319	0.15709	0.313617	PD|Peaks	O15240	[VGF]	[N].aPPEPVPPPRAAPAPT.[H]	aPPEPVPPPRAAPAPT	APPEPVPPPRAAPAPT	16	Neurosecretory protein VGF [Cleaved into: Neuroendocrine regulatory peptide-1 (NERP-1); Neuroendocrine regulatory peptide-2 (NERP-2); Antimicrobial peptide VGF[554-577]]
40-138_1_0_0.4785	24444	17.9385	7999609	1	-0.290905	-0.0645099	-0.181138	0.116629	0.715548	0.0741483	0.980272	0.993224	0.611094	40-138_1_0_0.4785	-0.0484102	-0.38381	-0.32331	-0.321473	0.34629	-0.29311	0.0730898	0.47919	0.43909	0.136243	PD|Peaks	O15240	[VGF]	[P].gRPEAQPPPLSSEHkEPVAGDAVPGPkDGSAPEV.[R]	gRPEAQPPPLSSEHkEPVAGDAVPGPkDGSAPEV	GRPEAQPPPLSSEHKEPVAGDAVPGPKDGSAPEV	34	Neurosecretory protein VGF [Cleaved into: Neuroendocrine regulatory peptide-1 (NERP-1); Neuroendocrine regulatory peptide-2 (NERP-2); Antimicrobial peptide VGF[554-577]]
40-138_1_0_0.4170	23582	30.5957	626282	1	-0.205603	0.128126	-0.047516	0.123266	0.32885	0.477616	0.980272	0.993224	0.818064	40-138_1_0_0.4170	-0.0575102	-0.0758102	-0.46031	-0.287299	0.11999	0.0238577	0.0222898	0.19619	0.0440898	0.00968328	PD	O15240	[VGF]	[K].nAPPEPVPPPRAAPAPTHVRSPQPPPPAPAPARDELPD.[W]	nAPPEPVPPPRAAPAPTHVRSPQPPPPAPAPARDELPD	NAPPEPVPPPRAAPAPTHVRSPQPPPPAPAPARDELPD	38	Neurosecretory protein VGF [Cleaved into: Neuroendocrine regulatory peptide-1 (NERP-1); Neuroendocrine regulatory peptide-2 (NERP-2); Antimicrobial peptide VGF[554-577]]
40-138_1_0_0.4364	19764;21438;21467	0	2142194	13	-0.480272	0.00494736	-0.272735	0.129572	0.986969	0.109884	0.980272	0.998578	0.61832	40-138_1_0_0.4364	-0.31791	-0.45981	-0.72231	-0.951051	0.56629	-0.48722	-0.10531	0.59619	0.56909	0.110488	PD|Peaks	O15240	[VGF]	[P].gRPEAQPPPLSSEHkEPVAGDAVPGPkDGSAPEVRGA.[R]	gRPEAQPPPLSSEHkEPVAGDAVPGPkDGSAPEVRGA	GRPEAQPPPLSSEHKEPVAGDAVPGPKDGSAPEVRGA	37	Neurosecretory protein VGF [Cleaved into: Neuroendocrine regulatory peptide-1 (NERP-1); Neuroendocrine regulatory peptide-2 (NERP-2); Antimicrobial peptide VGF[554-577]]
40-138_1_0_0.5246	31723	31.3152	2909278	1	-0.394508	0.166015	-0.224122	0.129673	0.510727	0.109854	0.980272	0.993224	0.61832	40-138_1_0_0.5246	-0.31591	-0.20181	-0.67331	-0.597926	0.31129	-0.27772	-0.18991	0.69119	0.55909	-0.150814	PD|Peaks	O15240	[VGF]	[R].gGEERVGEEDEEAAEAEAEAEEAERARQNAL.[L]	gGEERVGEEDEEAAEAEAEAEEAERARQNAL	GGEERVGEEDEEAAEAEAEAEEAERARQNAL	31	Neurosecretory protein VGF [Cleaved into: Neuroendocrine regulatory peptide-1 (NERP-1); Neuroendocrine regulatory peptide-2 (NERP-2); Antimicrobial peptide VGF[554-577]]
40-138_1_0_0.5084	16757;16784	23.2208	1518184	2	-0.372295	0.202795	-0.271434	0.131322	0.401103	0.050597	0.980272	0.993224	0.611094	40-138_1_0_0.5084	-0.25291	-0.25581	-0.46031	-1.04975	0.23829	-0.45426	-0.18591	0.63719	0.24909	0.000751054	PD|Peaks	O15240	[VGF]	[R].sQEETPGHRRkEAEGTEEGGEEEDDEEMDPQTID.[S]	sQEETPGHRRkEAEGTEEGGEEEDDEEMDPQTID	SQEETPGHRRKEAEGTEEGGEEEDDEEMDPQTID	34	Neurosecretory protein VGF [Cleaved into: Neuroendocrine regulatory peptide-1 (NERP-1); Neuroendocrine regulatory peptide-2 (NERP-2); Antimicrobial peptide VGF[554-577]]
40-138_1_0_0.4483	16729	9.23758	2873611	1	-0.512445	0.234002	-0.218744	0.132061	0.479533	0.216881	0.980272	0.993224	0.685908	40-138_1_0_0.4483	-0.27791	-0.29881	-0.66231	-1.10916	0.53929	-0.240033	-0.20791	0.84919	0.14909	0.336663	PD|Peaks	O15240	[VGF]	[R].gLQEAAEERESAREEEEA.[E]	gLQEAAEERESAREEEEA	GLQEAAEERESAREEEEA	18	Neurosecretory protein VGF [Cleaved into: Neuroendocrine regulatory peptide-1 (NERP-1); Neuroendocrine regulatory peptide-2 (NERP-2); Antimicrobial peptide VGF[554-577]]
40-138_1_0_0.5217	27502;27811	7.19598	5133399	2	-0.343056	0.262123	-0.265347	0.133678	0.251658	0.0417277	0.980272	0.993224	0.611094	40-138_1_0_0.5217	0.0486898	0.0665898	-0.36331	-0.89694	0.34829	-0.25833	0.0820898	0.69119	0.39309	0.172711	PD|Peaks	O15240	[VGF]	[K].nAPPEPVPPPRAAPAPTHVRSPQPPPPAPAPARDELPDWN.[E]	nAPPEPVPPPRAAPAPTHVRSPQPPPPAPAPARDELPDWN	NAPPEPVPPPRAAPAPTHVRSPQPPPPAPAPARDELPDWN	40	Neurosecretory protein VGF [Cleaved into: Neuroendocrine regulatory peptide-1 (NERP-1); Neuroendocrine regulatory peptide-2 (NERP-2); Antimicrobial peptide VGF[554-577]]
40-138_1_0_0.593	18995	27.4438	1018966	4	-0.398288	0.400832	0.264952	0.158308	0.167445	0.0882603	0.980272	0.993224	0.616099	40-138_1_0_0.593	-0.55091	0.54119	-0.0636102	-0.104164	0.0375898	1.48571	-0.0175102	0.30019	0.12009	-0.198854	PD	O15240	[VGF]	[N].aPPEPVPPPR.[A]	aPPEPVPPPR	APPEPVPPPR	10	Neurosecretory protein VGF [Cleaved into: Neuroendocrine regulatory peptide-1 (NERP-1); Neuroendocrine regulatory peptide-2 (NERP-2); Antimicrobial peptide VGF[554-577]]
40-138_1_0_0.3674	18525	24.5556	4683470	1	-0.294158	0.191662	-0.154703	0.15858	0.355087	0.164041	0.980272	0.993224	0.647447	40-138_1_0_0.3674	-0.21091	0.10529	-0.33831	-0.380658	0.43029	0.0166646	0.0123898	0.74619	0.34409	0.0516934	PD	O15240	[VGF]	[K].kNAPPEPVPPPRAAPAPTHV.[R]	kNAPPEPVPPPRAAPAPTHV	KNAPPEPVPPPRAAPAPTHV	20	Neurosecretory protein VGF [Cleaved into: Neuroendocrine regulatory peptide-1 (NERP-1); Neuroendocrine regulatory peptide-2 (NERP-2); Antimicrobial peptide VGF[554-577]]
40-138_1_0_0.4295	20680;21000	5.92915	15773765	2	-0.377514	0.11647	-0.0675453	0.178199	0.670876	0.634403	0.980272	0.993224	0.884096	40-138_1_0_0.4295	-0.14591	-0.21081	-0.63231	-0.756184	0.50229	-0.00327461	-0.27791	0.36719	0.29409	0.305826	PD|Peaks	O15240	[VGF]	[K].nAPPEPVPPPRAAPAPTHV.[R]	nAPPEPVPPPRAAPAPTHV	NAPPEPVPPPRAAPAPTHV	19	Neurosecretory protein VGF [Cleaved into: Neuroendocrine regulatory peptide-1 (NERP-1); Neuroendocrine regulatory peptide-2 (NERP-2); Antimicrobial peptide VGF[554-577]]
40-138_1_0_0.3746	24779;25090	48.296	2281895	8	-0.137228	0.0417682	-0.0283507	0.193536	0.686616	0.598034	0.980272	0.993224	0.871448	40-138_1_0_0.3746	0.0463898	-0.0117102	-0.19131	0.0969055	0.0662898	0.0632224	0.18709	0.26819	0.0510898	0.140439	PD|Peaks	O15240	[VGF]	[P].qPPPPAPAPARDELPD.[W]	qPPPPAPAPARDELPD	QPPPPAPAPARDELPD	16	Neurosecretory protein VGF [Cleaved into: Neuroendocrine regulatory peptide-1 (NERP-1); Neuroendocrine regulatory peptide-2 (NERP-2); Antimicrobial peptide VGF[554-577]]
40-138_1_0_0.4907	18743	54.2704	2617050	1	-0.248934	0.240223	-0.163312	0.199324	0.226914	0.123628	0.980272	0.993224	0.63015	40-138_1_0_0.4907	0.10909	-0.16281	-0.55631	-0.510385	0.36629	-0.0592057	0.17809	0.50419	-0.0285102	-0.00421981	PD	O15240	[VGF]	[L].dRPASPPAPSGSQQGPEEEAAEA.[L]	dRPASPPAPSGSQQGPEEEAAEA	DRPASPPAPSGSQQGPEEEAAEA	23	Neurosecretory protein VGF [Cleaved into: Neuroendocrine regulatory peptide-1 (NERP-1); Neuroendocrine regulatory peptide-2 (NERP-2); Antimicrobial peptide VGF[554-577]]
40-138_1_0_0.4079	21544	2.6289	39020660	1	-0.458238	0.217264	-0.186599	0.199586	0.538692	0.317393	0.980272	0.993224	0.738881	40-138_1_0_0.4079	0.22009	0.32019	-0.21431	-0.928397	0.65029	-0.00549491	-0.0823102	0.85019	0.85009	0.840607	PD|Peaks	O15240	[VGF]	[N].aPPEPVPPPRAAPAPTHV.[R]	aPPEPVPPPRAAPAPTHV	APPEPVPPPRAAPAPTHV	18	Neurosecretory protein VGF [Cleaved into: Neuroendocrine regulatory peptide-1 (NERP-1); Neuroendocrine regulatory peptide-2 (NERP-2); Antimicrobial peptide VGF[554-577]]
40-138_1_0_0.3278	13033;17831	5.28421	2354033	9	-0.190069	-0.122449	-0.0679547	0.21538	0.425371	0.394023	0.980272	0.993224	0.7846	40-138_1_0_0.3278	-0.12491	-0.24481	-0.25531	-0.134745	0.32329	-0.157619	-0.0280102	0.23119	0.31909	0.190738	PD|Peaks	O15240	[VGF]	[P].ePVPPPRAAPAPTHV.[R]	ePVPPPRAAPAPTHV	EPVPPPRAAPAPTHV	15	Neurosecretory protein VGF [Cleaved into: Neuroendocrine regulatory peptide-1 (NERP-1); Neuroendocrine regulatory peptide-2 (NERP-2); Antimicrobial peptide VGF[554-577]]
40-138_1_0_0.4925	42176	46.6675	487757	1	-0.24045	0.183997	-0.170957	0.229905	0.363341	0.12143	0.980272	0.993224	0.627944	40-138_1_0_0.4925	0.0279898	-0.0778102	0.13069	-0.608054	0.38629	0.10083	-0.00571025	0.67519	0.38109	0.0144269	Peaks	O15240	[VGF]	R.G(+229.16)GEERVGEEDEEAAEAEAEAEEAERARQNALLFAEEEDGEAGAED.K	GGEERVGEEDEEAAEAEAEAEEAERARQNALLFAEEEDGEAGAED	GGEERVGEEDEEAAEAEAEAEEAERARQNALLFAEEEDGEAGAED	45	Neurosecretory protein VGF [Cleaved into: Neuroendocrine regulatory peptide-1 (NERP-1); Neuroendocrine regulatory peptide-2 (NERP-2); Antimicrobial peptide VGF[554-577]]
40-138_1_0_0.4676	23562;23874	22.3252	4190015	2	-0.264171	0.396688	-0.238183	0.270326	0.122737	0.0801502	0.980272	0.993224	0.611094	40-138_1_0_0.4676	-0.0417102	0.0677898	-0.58331	-1.02448	0.27229	-0.291853	-0.23391	0.58219	0.18909	-0.0885239	PD|Peaks	O15240	[VGF]	[K].nAPPEPVPPPRAAPAPTHVRSPQPPPPAPAPARDELP.[D]	nAPPEPVPPPRAAPAPTHVRSPQPPPPAPAPARDELP	NAPPEPVPPPRAAPAPTHVRSPQPPPPAPAPARDELP	37	Neurosecretory protein VGF [Cleaved into: Neuroendocrine regulatory peptide-1 (NERP-1); Neuroendocrine regulatory peptide-2 (NERP-2); Antimicrobial peptide VGF[554-577]]
40-138_1_0_0.5150	4517; 6564; 7606;10230;11091;11483;11508;12311;12415;12714;15646;15671;15974;16141;16254;16589;16673;16948;17226;17609;18081;18576;18685;18855;19378;19409;19972;20239;20796;20826;20854;21029;21118;21566;24598;26841;26899;29313;32620;32919;40340;40861	17.427	899007	44	-0.115916	0.0915085	-0.0817555	0.271799	0.392867	0.157271	0.980272	0.993224	0.639879	40-138_1_0_0.5150	0.11509	0.0768898	-0.12231	-0.0254418	0.24829	0.0573292	0.16409	0.39619	0.21409	0.090362	PD	O15240	[VGF]	[R].sQEETPGHRRkEAEGTEEGGEEEDDEEMDPQTIDS.[L]	sQEETPGHRRkEAEGTEEGGEEEDDEEMDPQTIDS	SQEETPGHRRKEAEGTEEGGEEEDDEEMDPQTIDS	35	Neurosecretory protein VGF [Cleaved into: Neuroendocrine regulatory peptide-1 (NERP-1); Neuroendocrine regulatory peptide-2 (NERP-2); Antimicrobial peptide VGF[554-577]]
40-138_1_0_0.2614	20709;21059	24.2236	2.20321e+06	2	0.119285	-0.140099	-0.0296255	0.297181	0.23977	0.618072	0.980272	0.993224	0.87773	40-138_1_0_0.2614	0.16309	0.14509	0.41269	0.551896	0.20629	0.0135844	0.18709	0.27219	0.29409	0.13378	PD	O15240	[VGF]	[K].nAPPEPVPPPRAAPAPTHV.[R]	nAPPEPVPPPRAAPAPTHV	NAPPEPVPPPRAAPAPTHV	19	Neurosecretory protein VGF [Cleaved into: Neuroendocrine regulatory peptide-1 (NERP-1); Neuroendocrine regulatory peptide-2 (NERP-2); Antimicrobial peptide VGF[554-577]]
40-138_1_0_0.2173	15898	22.1039	1826276	1	-0.175651	-0.228585	0.0960398	0.297266	0.197007	0.28642	0.980272	0.993224	0.718207	40-138_1_0_0.2173	0.32009	-0.13481	0.22869	0.148778	0.00528975	0.168709	0.18509	-0.0499102	0.25209	0.831621	PD|Peaks	O15240	[VGF]	[P].vPPPRAAPAPTHV.[R]	vPPPRAAPAPTHV	VPPPRAAPAPTHV	13	Neurosecretory protein VGF [Cleaved into: Neuroendocrine regulatory peptide-1 (NERP-1); Neuroendocrine regulatory peptide-2 (NERP-2); Antimicrobial peptide VGF[554-577]]
40-138_1_0_0.592	18995	27.4438	1018966	16	-0.166498	0.10092	-0.0110992	0.29937	0.532776	0.893263	0.980272	0.993224	0.97669	40-138_1_0_0.592	-0.37891	0.18719	0.0606898	-0.0150157	0.12069	0.268023	0.0235898	0.47319	0.0740898	-0.0249777	PD	O15240	[VGF]	[N].aPPEPVPPPR.[A]	aPPEPVPPPR	APPEPVPPPR	10	Neurosecretory protein VGF [Cleaved into: Neuroendocrine regulatory peptide-1 (NERP-1); Neuroendocrine regulatory peptide-2 (NERP-2); Antimicrobial peptide VGF[554-577]]
40-138_1_0_0.2074	21467	0	3813103	12	-0.0953323	-0.059456	-0.0341661	0.342311	0.55868	0.517129	0.980272	0.993224	0.839115	40-138_1_0_0.2074	0.0430898	0.21319	0.0726898	0.146769	0.22129	0.0364205	0.20609	0.29619	0.30209	0.353779	PD	O15240	[VGF]	[N].aPPEPVPPPRAAPAPTHV.[R]	aPPEPVPPPRAAPAPTHV	APPEPVPPPRAAPAPTHV	18	Neurosecretory protein VGF [Cleaved into: Neuroendocrine regulatory peptide-1 (NERP-1); Neuroendocrine regulatory peptide-2 (NERP-2); Antimicrobial peptide VGF[554-577]]
40-138_1_0_0.5002	23197	6.14053	1651657	1	-0.22625	0.184506	-0.254861	0.391752	0.494557	0.0920512	0.980272	0.993224	0.616099	40-138_1_0_0.5002	-0.59391	-0.11281	-0.13931	-0.548291	0.0448698	-0.478315	-0.47191	0.87619	0.32809	-0.316512	PD|Peaks	O15240	[VGF]	[A].aPPGRPEAQPPPLSSEHkEPVAGDAVPGPkDGSAPE.[V]	aPPGRPEAQPPPLSSEHkEPVAGDAVPGPkDGSAPE	APPGRPEAQPPPLSSEHKEPVAGDAVPGPKDGSAPE	36	Neurosecretory protein VGF [Cleaved into: Neuroendocrine regulatory peptide-1 (NERP-1); Neuroendocrine regulatory peptide-2 (NERP-2); Antimicrobial peptide VGF[554-577]]
40-138_1_0_0.5831	16451;16784;17609;18604;19677;21627;25146;30503;33967;35683;37241;41897;44645;44796;44889;44949;47406;47764;48163;48187;49290;49382;49508;50248;55667;56709;60342;71620;71842;76226	19.9332	1115031	32	-0.113372	0.164125	-0.12631	0.403989	0.251135	0.102809	0.980272	0.993224	0.61832	40-138_1_0_0.5831	0.00668975	0.17719	-0.26331	-0.113693	0.24929	-0.0752425	0.0369898	0.49519	0.26309	-0.0198103	Peaks	O15240	[VGF]	R.N(+229.16)SEPQDEGELFQGVDPRALAAVLLQALDRPASPPAPSGSQQGPEEEAAEALLTET.V	NSEPQDEGELFQGVDPRALAAVLLQALDRPASPPAPSGSQQGPEEEAAEALLTET	NSEPQDEGELFQGVDPRALAAVLLQALDRPASPPAPSGSQQGPEEEAAEALLTET	55	Neurosecretory protein VGF [Cleaved into: Neuroendocrine regulatory peptide-1 (NERP-1); Neuroendocrine regulatory peptide-2 (NERP-2); Antimicrobial peptide VGF[554-577]]
40-138_1_0_0.5710	13174	0	383525	1	-0.351667	0.122971	-0.126587	0.409189	0.775401	0.573255	0.980272	0.993224	0.862724	40-138_1_0_0.5710	-0.75891	-0.81781	-0.62031	-0.145645	0.22329	-0.000401347	-0.80491	0.81819	0.62909	-0.925663	PD	O15240	[VGF]	[R].sQEETPGHRRkEAEGTEEGGEEEDDEEmDPQTIDS.[L]	sQEETPGHRRkEAEGTEEGGEEEDDEEmDPQTIDS	SQEETPGHRRKEAEGTEEGGEEEDDEEMDPQTIDS	35	Neurosecretory protein VGF [Cleaved into: Neuroendocrine regulatory peptide-1 (NERP-1); Neuroendocrine regulatory peptide-2 (NERP-2); Antimicrobial peptide VGF[554-577]]
40-138_1_0_0.4445	20618	6.49021	2391087	1	-0.15071	0.0703599	-0.0514715	0.432134	0.717924	0.611062	0.980272	0.993224	0.876014	40-138_1_0_0.4445	-0.27891	-0.0788102	-0.71631	-0.215285	-0.0200102	-0.395809	-0.39691	0.15119	0.0700898	0.0471193	PD|Peaks	O15240	[VGF]	[R].aAPAPTHVRSPQPPPPAPAPARDELPD.[W]	aAPAPTHVRSPQPPPPAPAPARDELPD	AAPAPTHVRSPQPPPPAPAPARDELPD	27	Neurosecretory protein VGF [Cleaved into: Neuroendocrine regulatory peptide-1 (NERP-1); Neuroendocrine regulatory peptide-2 (NERP-2); Antimicrobial peptide VGF[554-577]]
[truncated: 10 more rows]
