# Supplementary material for: Cerebrospinal Fluid and Brain Proteoforms of the Granin Neuropeptide Family in Alzheimer’s Disease
Source: J Am Soc Mass Spectrom. 2023 Mar 13;34(4):649–67. doi: 10.1021/jasms.2c00341 (PMC10080684; doi:10.1021/jasms.2c00341)
Supplement: Supplementary file 9 — js2c00341_si_009.xlsx [file js2c00341_si_009.xlsx]

## Sheet: Supplementary Table X Linearity
																Precision [%]
Unique peptide ID	Acc	Protein description	Gene name	R2>=0.98	R2>=0.98 & LOD<=25uL	Dilution	LOD [uL]	LOQ [ul]	R²	Intercept	slope	# CalPoints CV <= 25%	# calibration points under 25% CV	# PSM	# detected in injection replicates	12.5 µL	25 µL	50 µL	100 µL	200 µL	400 µL	800 µL
O15240_[A].aPPGRPEAQPPPLSSEHkEPVAGDAVPGPkDGSAPE.[V]_N-Term(TMMpro); K18(TMMpro); K30(TMMpro)	O15240	Neurosecretory protein VGF [Cleaved into: Neuroendocrine regulatory peptide-1 (NERP-1); Neuroendocrine regulatory peptide-2 (NERP-2); VGF-derived peptide TLQP-21; VGF-derived peptide TLQP-62; Antimicrobial peptide VGF[554-577]]	VGF	yes	yes	A	7.67551	25.585	0.99898	-11.2408	810.528	7	7/7	6	3	17.0224	16.9589	14.2413	7.1744	5.54237	3.5731	0
O15240_[A].aPPGRPEAQPPPLSSEHkEPVAGDAVPGPkDGSAPE.[V]_N-Term(TMMpro); K18(TMMpro); K30(TMMpro)	O15240	Neurosecretory protein VGF [Cleaved into: Neuroendocrine regulatory peptide-1 (NERP-1); Neuroendocrine regulatory peptide-2 (NERP-2); VGF-derived peptide TLQP-21; VGF-derived peptide TLQP-62; Antimicrobial peptide VGF[554-577]]	VGF	yes	yes	B	10.5211	35.0705	0.998084	-12.9641	814.762	6	6/7	6	3	46.1857	13.5235	20.7094	15.5073	3.24583	3.51826	0
O15240_[A].aPPGRPEAQPPPLSSEHkEPVAGDAVPGPkDGSAPE.[V]_N-Term(TMMpro); K18(TMMpro); K30(TMMpro)	O15240	Neurosecretory protein VGF [Cleaved into: Neuroendocrine regulatory peptide-1 (NERP-1); Neuroendocrine regulatory peptide-2 (NERP-2); VGF-derived peptide TLQP-21; VGF-derived peptide TLQP-62; Antimicrobial peptide VGF[554-577]]	VGF	yes	yes	A&B	9.09833	30.3278	0.998532	-12.1025	812.645	6	6/7			31.6041	15.2412	17.4754	11.3409	4.3941	3.54568	0
O15240_[A].lDRPASPPAPSGSQQGPEEEAAEALLTETV.[R]_N-Term(TMMpro)	O15240	Neurosecretory protein VGF [Cleaved into: Neuroendocrine regulatory peptide-1 (NERP-1); Neuroendocrine regulatory peptide-2 (NERP-2); VGF-derived peptide TLQP-21; VGF-derived peptide TLQP-62; Antimicrobial peptide VGF[554-577]]	VGF	yes	no	A	30.3505	101.168	0.984154	-88.7119	865.093	7	7/7	23	3	17.7298	16.4239	3.95507	15.8768	10.1226	4.38075	0
O15240_[A].lDRPASPPAPSGSQQGPEEEAAEALLTETV.[R]_N-Term(TMMpro)	O15240	Neurosecretory protein VGF [Cleaved into: Neuroendocrine regulatory peptide-1 (NERP-1); Neuroendocrine regulatory peptide-2 (NERP-2); VGF-derived peptide TLQP-21; VGF-derived peptide TLQP-62; Antimicrobial peptide VGF[554-577]]	VGF	yes	yes	B	23.3813	77.9375	0.99057	-93.4316	889.993	7	7/7	23	3	10.0797	16.0677	18.6217	9.57602	1.11303	3.28692	0
O15240_[A].lDRPASPPAPSGSQQGPEEEAAEALLTETV.[R]_N-Term(TMMpro)	O15240	Neurosecretory protein VGF [Cleaved into: Neuroendocrine regulatory peptide-1 (NERP-1); Neuroendocrine regulatory peptide-2 (NERP-2); VGF-derived peptide TLQP-21; VGF-derived peptide TLQP-62; Antimicrobial peptide VGF[554-577]]	VGF	yes	no	A&B	26.8659	89.5529	0.987362	-91.0718	877.543	7	7/7			13.9048	16.2458	11.2884	12.7264	5.6178	3.83383	0
O15240_[A].pPEPVPPPRAAPAPTHV.[R]_N-Term(TMMpro)	O15240	Neurosecretory protein VGF [Cleaved into: Neuroendocrine regulatory peptide-1 (NERP-1); Neuroendocrine regulatory peptide-2 (NERP-2); VGF-derived peptide TLQP-21; VGF-derived peptide TLQP-62; Antimicrobial peptide VGF[554-577]]	VGF	no	no	A	286.909	956.364	0.685645	-84.8343	695.729			1	1	NA	NA	NA	NA	NA	NA	NA
O15240_[A].pPEPVPPPRAAPAPTHV.[R]_N-Term(TMMpro)	O15240	Neurosecretory protein VGF [Cleaved into: Neuroendocrine regulatory peptide-1 (NERP-1); Neuroendocrine regulatory peptide-2 (NERP-2); VGF-derived peptide TLQP-21; VGF-derived peptide TLQP-62; Antimicrobial peptide VGF[554-577]]	VGF	no	no	B	196.275	654.25	0.837693	-203.349	951.2			1	1	NA	NA	NA	NA	NA	NA	NA
O15240_[A].pPEPVPPPRAAPAPTHV.[R]_N-Term(TMMpro)	O15240	Neurosecretory protein VGF [Cleaved into: Neuroendocrine regulatory peptide-1 (NERP-1); Neuroendocrine regulatory peptide-2 (NERP-2); VGF-derived peptide TLQP-21; VGF-derived peptide TLQP-62; Antimicrobial peptide VGF[554-577]]	VGF	no	no	A&B	241.592	805.307	0.761669	-144.092	823.465					NA	NA	NA	NA	NA	NA	NA
O15240_[K].kNAPPEPVPPPRAAPAPTHV.[R]_N-Term(TMMpro); K1(TMMpro)	O15240	Neurosecretory protein VGF [Cleaved into: Neuroendocrine regulatory peptide-1 (NERP-1); Neuroendocrine regulatory peptide-2 (NERP-2); VGF-derived peptide TLQP-21; VGF-derived peptide TLQP-62; Antimicrobial peptide VGF[554-577]]	VGF	no	no	A	70.3294	234.431	0.947142	-58.4847	826.789	6	6/7	8	2	19.41	30.1172	2.24352	11.0002	5.59412	1.84079	0
O15240_[K].kNAPPEPVPPPRAAPAPTHV.[R]_N-Term(TMMpro); K1(TMMpro)	O15240	Neurosecretory protein VGF [Cleaved into: Neuroendocrine regulatory peptide-1 (NERP-1); Neuroendocrine regulatory peptide-2 (NERP-2); VGF-derived peptide TLQP-21; VGF-derived peptide TLQP-62; Antimicrobial peptide VGF[554-577]]	VGF	no	no	B	86.9852	289.951	0.92016	-102.171	873.767	7	7/7	8	2	22.4366	11.9221	13.1651	8.50791	13.8323	2.54642	0
O15240_[K].kNAPPEPVPPPRAAPAPTHV.[R]_N-Term(TMMpro); K1(TMMpro)	O15240	Neurosecretory protein VGF [Cleaved into: Neuroendocrine regulatory peptide-1 (NERP-1); Neuroendocrine regulatory peptide-2 (NERP-2); VGF-derived peptide TLQP-21; VGF-derived peptide TLQP-62; Antimicrobial peptide VGF[554-577]]	VGF	no	no	A&B	78.6573	262.191	0.933651	-80.3276	850.278	7	7/7			20.9233	21.0197	7.70429	9.75404	9.71323	2.19361	0
O15240_[K].nAPPEPVPPPRAAPAPTHV.[R]_N-Term(TMMpro)	O15240	Neurosecretory protein VGF [Cleaved into: Neuroendocrine regulatory peptide-1 (NERP-1); Neuroendocrine regulatory peptide-2 (NERP-2); VGF-derived peptide TLQP-21; VGF-derived peptide TLQP-62; Antimicrobial peptide VGF[554-577]]	VGF	yes	yes	A	13.1878	43.9594	0.996992	-35.2025	830.027	7	7/7	54	3	14.9825	12.0938	10.9024	1.81184	7.68121	1.573	0
O15240_[K].nAPPEPVPPPRAAPAPTHV.[R]_N-Term(TMMpro)	O15240	Neurosecretory protein VGF [Cleaved into: Neuroendocrine regulatory peptide-1 (NERP-1); Neuroendocrine regulatory peptide-2 (NERP-2); VGF-derived peptide TLQP-21; VGF-derived peptide TLQP-62; Antimicrobial peptide VGF[554-577]]	VGF	yes	yes	B	11.67	38.9001	0.997644	-38.2826	838.633	6	6/7	54	3	25.3211	3.29191	3.61018	2.88181	3.79017	0.679273	0
O15240_[K].nAPPEPVPPPRAAPAPTHV.[R]_N-Term(TMMpro)	O15240	Neurosecretory protein VGF [Cleaved into: Neuroendocrine regulatory peptide-1 (NERP-1); Neuroendocrine regulatory peptide-2 (NERP-2); VGF-derived peptide TLQP-21; VGF-derived peptide TLQP-62; Antimicrobial peptide VGF[554-577]]	VGF	yes	yes	A&B	12.4289	41.4297	0.997318	-36.7426	834.33	7	7/7			20.1518	7.69285	7.25629	2.34683	5.73569	1.12614	0
O15240_[K].nAPPEPVPPPRAAPAPTHVRSPQPPPPAPAPARDELP.[D]_N-Term(TMMpro)	O15240	Neurosecretory protein VGF [Cleaved into: Neuroendocrine regulatory peptide-1 (NERP-1); Neuroendocrine regulatory peptide-2 (NERP-2); VGF-derived peptide TLQP-21; VGF-derived peptide TLQP-62; Antimicrobial peptide VGF[554-577]]	VGF	yes	no	A	25.83	86.1001	0.992725	-62.1059	845.47	5	5/7	4	2	41.7285	32.1566	24.0228	6.10429	4.30065	8.27298	0
O15240_[K].nAPPEPVPPPRAAPAPTHVRSPQPPPPAPAPARDELP.[D]_N-Term(TMMpro)	O15240	Neurosecretory protein VGF [Cleaved into: Neuroendocrine regulatory peptide-1 (NERP-1); Neuroendocrine regulatory peptide-2 (NERP-2); VGF-derived peptide TLQP-21; VGF-derived peptide TLQP-62; Antimicrobial peptide VGF[554-577]]	VGF	no	no	B	45.6743	152.248	0.977402	-61.6362	856.391	4	4/7	4	2	47.3643	48.5376	12.2194	39.2167	22.318	15.8862	0
O15240_[K].nAPPEPVPPPRAAPAPTHVRSPQPPPPAPAPARDELP.[D]_N-Term(TMMpro)	O15240	Neurosecretory protein VGF [Cleaved into: Neuroendocrine regulatory peptide-1 (NERP-1); Neuroendocrine regulatory peptide-2 (NERP-2); VGF-derived peptide TLQP-21; VGF-derived peptide TLQP-62; Antimicrobial peptide VGF[554-577]]	VGF	yes	no	A&B	35.7521	119.174	0.985063	-61.8711	850.93	5	5/7			44.5464	40.3471	18.1211	22.6605	13.3093	12.0796	0
O15240_[L].dRPASPPAPSGSQQGPEEE.[A]_N-Term(TMMpro)	O15240	Neurosecretory protein VGF [Cleaved into: Neuroendocrine regulatory peptide-1 (NERP-1); Neuroendocrine regulatory peptide-2 (NERP-2); VGF-derived peptide TLQP-21; VGF-derived peptide TLQP-62; Antimicrobial peptide VGF[554-577]]	VGF	yes	yes	A	24.9089	83.0295	0.989303	-77.2877	858.534	6	6/7	35	3	27.185	22.1792	16.9541	20.8909	7.29749	9.68627	0
O15240_[L].dRPASPPAPSGSQQGPEEE.[A]_N-Term(TMMpro)	O15240	Neurosecretory protein VGF [Cleaved into: Neuroendocrine regulatory peptide-1 (NERP-1); Neuroendocrine regulatory peptide-2 (NERP-2); VGF-derived peptide TLQP-21; VGF-derived peptide TLQP-62; Antimicrobial peptide VGF[554-577]]	VGF	yes	no	B	27.4792	91.5972	0.986995	-81.4576	881.476	5	5/7	35	3	40.4713	24.6872	34.6057	16.806	17.3468	4.88987	0
O15240_[L].dRPASPPAPSGSQQGPEEE.[A]_N-Term(TMMpro)	O15240	Neurosecretory protein VGF [Cleaved into: Neuroendocrine regulatory peptide-1 (NERP-1); Neuroendocrine regulatory peptide-2 (NERP-2); VGF-derived peptide TLQP-21; VGF-derived peptide TLQP-62; Antimicrobial peptide VGF[554-577]]	VGF	yes	no	A&B	26.194	87.3134	0.988149	-79.3726	870.005	5	5/7			33.8282	23.4332	25.7799	18.8485	12.3221	7.28807	0
O15240_[N].aPPEPVPPPR.[A]_N-Term(TMMpro)	O15240	Neurosecretory protein VGF [Cleaved into: Neuroendocrine regulatory peptide-1 (NERP-1); Neuroendocrine regulatory peptide-2 (NERP-2); VGF-derived peptide TLQP-21; VGF-derived peptide TLQP-62; Antimicrobial peptide VGF[554-577]]	VGF	yes	yes	A	12.7891	42.6304	0.997171	-20.774	818.278	7	7/7	172	3	3.56531	2.94953	2.86959	3.23726	1.57058	1.7025	0
O15240_[N].aPPEPVPPPR.[A]_N-Term(TMMpro)	O15240	Neurosecretory protein VGF [Cleaved into: Neuroendocrine regulatory peptide-1 (NERP-1); Neuroendocrine regulatory peptide-2 (NERP-2); VGF-derived peptide TLQP-21; VGF-derived peptide TLQP-62; Antimicrobial peptide VGF[554-577]]	VGF	yes	yes	B	8.56503	28.5501	0.99873	-23.4852	822.29	7	7/7	172	3	0.879701	1.63533	5.3036	2.64291	1.53442	0.940048	0
O15240_[N].aPPEPVPPPR.[A]_N-Term(TMMpro)	O15240	Neurosecretory protein VGF [Cleaved into: Neuroendocrine regulatory peptide-1 (NERP-1); Neuroendocrine regulatory peptide-2 (NERP-2); VGF-derived peptide TLQP-21; VGF-derived peptide TLQP-62; Antimicrobial peptide VGF[554-577]]	VGF	yes	yes	A&B	10.6771	35.5902	0.99795	-22.1296	820.284	7	7/7			2.22251	2.29243	4.0866	2.94008	1.5525	1.32128	0
O15240_[N].aPPEPVPPPRAAPAPT.[H]_N-Term(TMMpro)	O15240	Neurosecretory protein VGF [Cleaved into: Neuroendocrine regulatory peptide-1 (NERP-1); Neuroendocrine regulatory peptide-2 (NERP-2); VGF-derived peptide TLQP-21; VGF-derived peptide TLQP-62; Antimicrobial peptide VGF[554-577]]	VGF	no	no	A	273.717	912.39	0.455358	-56.7144	544.316	6	6/7	2	2	12.0225	6.07959	5.72452	29.8435	5.55268	5.66082	0
O15240_[N].aPPEPVPPPRAAPAPT.[H]_N-Term(TMMpro)	O15240	Neurosecretory protein VGF [Cleaved into: Neuroendocrine regulatory peptide-1 (NERP-1); Neuroendocrine regulatory peptide-2 (NERP-2); VGF-derived peptide TLQP-21; VGF-derived peptide TLQP-62; Antimicrobial peptide VGF[554-577]]	VGF	no	no	B	230.494	768.315	0.562475	-323.514	920.161	5	5/7	2	2	6.51639	32.2169	10.6878	28.0597	14.2524	4.12981	0
O15240_[N].aPPEPVPPPRAAPAPT.[H]_N-Term(TMMpro)	O15240	Neurosecretory protein VGF [Cleaved into: Neuroendocrine regulatory peptide-1 (NERP-1); Neuroendocrine regulatory peptide-2 (NERP-2); VGF-derived peptide TLQP-21; VGF-derived peptide TLQP-62; Antimicrobial peptide VGF[554-577]]	VGF	no	no	A&B	252.106	840.353	0.508917	-190.114	732.239	6	6/7			9.26942	19.1483	8.20616	28.9516	9.90255	4.89531	0
O15240_[N].aPPEPVPPPRAAPAPTHV.[R]_N-Term(TMMpro)	O15240	Neurosecretory protein VGF [Cleaved into: Neuroendocrine regulatory peptide-1 (NERP-1); Neuroendocrine regulatory peptide-2 (NERP-2); VGF-derived peptide TLQP-21; VGF-derived peptide TLQP-62; Antimicrobial peptide VGF[554-577]]	VGF	yes	yes	A	11.0638	36.8793	0.997882	-25.1454	824.23	6	6/7	25	3	32.9823	12.4468	14.0656	3.36338	1.45736	0.705958	0
O15240_[N].aPPEPVPPPRAAPAPTHV.[R]_N-Term(TMMpro)	O15240	Neurosecretory protein VGF [Cleaved into: Neuroendocrine regulatory peptide-1 (NERP-1); Neuroendocrine regulatory peptide-2 (NERP-2); VGF-derived peptide TLQP-21; VGF-derived peptide TLQP-62; Antimicrobial peptide VGF[554-577]]	VGF	yes	yes	B	9.61124	32.0375	0.998401	-29.4376	829.299	7	7/7	25	3	9.82986	12.8731	10.2019	6.79523	2.42722	1.77643	0
O15240_[N].aPPEPVPPPRAAPAPTHV.[R]_N-Term(TMMpro)	O15240	Neurosecretory protein VGF [Cleaved into: Neuroendocrine regulatory peptide-1 (NERP-1); Neuroendocrine regulatory peptide-2 (NERP-2); VGF-derived peptide TLQP-21; VGF-derived peptide TLQP-62; Antimicrobial peptide VGF[554-577]]	VGF	yes	yes	A&B	10.3375	34.4584	0.998142	-27.2915	826.764	7	7/7			21.4061	12.6599	12.1337	5.07931	1.94229	1.24119	0
O15240_[P].ePVPPPRAAPAPTHV.[R]_N-Term(TMMpro)	O15240	Neurosecretory protein VGF [Cleaved into: Neuroendocrine regulatory peptide-1 (NERP-1); Neuroendocrine regulatory peptide-2 (NERP-2); VGF-derived peptide TLQP-21; VGF-derived peptide TLQP-62; Antimicrobial peptide VGF[554-577]]	VGF	no	no	A	54.3755	181.252	0.949908	-94.8391	867.438	7	7/7	32	3	12.4611	13.5942	8.51651	5.28668	3.39409	5.66123	0
O15240_[P].ePVPPPRAAPAPTHV.[R]_N-Term(TMMpro)	O15240	Neurosecretory protein VGF [Cleaved into: Neuroendocrine regulatory peptide-1 (NERP-1); Neuroendocrine regulatory peptide-2 (NERP-2); VGF-derived peptide TLQP-21; VGF-derived peptide TLQP-62; Antimicrobial peptide VGF[554-577]]	VGF	no	no	B	70.0275	233.425	0.91815	-174.408	934.006	6	6/7	32	3	30.3822	10.895	3.71924	6.11826	12.6674	0.979002	0
O15240_[P].ePVPPPRAAPAPTHV.[R]_N-Term(TMMpro)	O15240	Neurosecretory protein VGF [Cleaved into: Neuroendocrine regulatory peptide-1 (NERP-1); Neuroendocrine regulatory peptide-2 (NERP-2); VGF-derived peptide TLQP-21; VGF-derived peptide TLQP-62; Antimicrobial peptide VGF[554-577]]	VGF	no	no	A&B	62.2015	207.338	0.934029	-134.624	900.722	7	7/7			21.4216	12.2446	6.11787	5.70247	8.03076	3.32012	0
O15240_[P].gRPEAQPPPLSSEHkEPVAGDAVPGPkDGSAPEV.[R]_N-Term(TMMpro); K15(TMMpro); K27(TMMpro)	O15240	Neurosecretory protein VGF [Cleaved into: Neuroendocrine regulatory peptide-1 (NERP-1); Neuroendocrine regulatory peptide-2 (NERP-2); VGF-derived peptide TLQP-21; VGF-derived peptide TLQP-62; Antimicrobial peptide VGF[554-577]]	VGF	yes	yes	A	7.69934	25.6645	0.998974	-10.2007	814.085	7	7/7	6	3	16.8426	10.4089	6.04337	3.64935	1.7898	4.91559	0
O15240_[P].gRPEAQPPPLSSEHkEPVAGDAVPGPkDGSAPEV.[R]_N-Term(TMMpro); K15(TMMpro); K27(TMMpro)	O15240	Neurosecretory protein VGF [Cleaved into: Neuroendocrine regulatory peptide-1 (NERP-1); Neuroendocrine regulatory peptide-2 (NERP-2); VGF-derived peptide TLQP-21; VGF-derived peptide TLQP-62; Antimicrobial peptide VGF[554-577]]	VGF	yes	yes	B	6.95781	23.1927	0.999162	-10.9852	813.888	7	7/7	6	3	22.7971	5.45993	13.0247	4.44092	5.77186	1.37085	0
O15240_[P].gRPEAQPPPLSSEHkEPVAGDAVPGPkDGSAPEV.[R]_N-Term(TMMpro); K15(TMMpro); K27(TMMpro)	O15240	Neurosecretory protein VGF [Cleaved into: Neuroendocrine regulatory peptide-1 (NERP-1); Neuroendocrine regulatory peptide-2 (NERP-2); VGF-derived peptide TLQP-21; VGF-derived peptide TLQP-62; Antimicrobial peptide VGF[554-577]]	VGF	yes	yes	A&B	7.32858	24.4286	0.999068	-10.593	813.987	7	7/7			19.8199	7.93442	9.53405	4.04513	3.78083	3.14322	0
O15240_[P].gRPEAQPPPLSSEHkEPVAGDAVPGPkDGSAPEVRGA.[R]_N-Term(TMMpro); K15(TMMpro); K27(TMMpro)	O15240	Neurosecretory protein VGF [Cleaved into: Neuroendocrine regulatory peptide-1 (NERP-1); Neuroendocrine regulatory peptide-2 (NERP-2); VGF-derived peptide TLQP-21; VGF-derived peptide TLQP-62; Antimicrobial peptide VGF[554-577]]	VGF	yes	yes	A	10.3376	34.4587	0.999513	-6.90837	809.312			2	1	NA	NA	NA	NA	NA	NA	NA
O15240_[P].gRPEAQPPPLSSEHkEPVAGDAVPGPkDGSAPEVRGA.[R]_N-Term(TMMpro); K15(TMMpro); K27(TMMpro)	O15240	Neurosecretory protein VGF [Cleaved into: Neuroendocrine regulatory peptide-1 (NERP-1); Neuroendocrine regulatory peptide-2 (NERP-2); VGF-derived peptide TLQP-21; VGF-derived peptide TLQP-62; Antimicrobial peptide VGF[554-577]]	VGF	yes	yes	B	7.68734	25.6245	0.999731	-9.68414	813.357			2	1	NA	NA	NA	NA	NA	NA	NA
O15240_[P].gRPEAQPPPLSSEHkEPVAGDAVPGPkDGSAPEVRGA.[R]_N-Term(TMMpro); K15(TMMpro); K27(TMMpro)	O15240	Neurosecretory protein VGF [Cleaved into: Neuroendocrine regulatory peptide-1 (NERP-1); Neuroendocrine regulatory peptide-2 (NERP-2); VGF-derived peptide TLQP-21; VGF-derived peptide TLQP-62; Antimicrobial peptide VGF[554-577]]	VGF	yes	yes	A&B	9.01247	30.0416	0.999622	-8.29626	811.335	0
O15240_[R].aAPAPTHVRSPQPPPPAPAPARDELPD.[W]_N-Term(TMMpro)	O15240	Neurosecretory protein VGF [Cleaved into: Neuroendocrine regulatory peptide-1 (NERP-1); Neuroendocrine regulatory peptide-2 (NERP-2); VGF-derived peptide TLQP-21; VGF-derived peptide TLQP-62; Antimicrobial peptide VGF[554-577]]	VGF	yes	no	A	33.2867	110.956	0.987943	-72.6607	859.556	4	4/7	4	2	46.9798	30.0638	31.9144	24.2431	10.6955	0.563954	0
O15240_[R].aAPAPTHVRSPQPPPPAPAPARDELPD.[W]_N-Term(TMMpro)	O15240	Neurosecretory protein VGF [Cleaved into: Neuroendocrine regulatory peptide-1 (NERP-1); Neuroendocrine regulatory peptide-2 (NERP-2); VGF-derived peptide TLQP-21; VGF-derived peptide TLQP-62; Antimicrobial peptide VGF[554-577]]	VGF	yes	no	B	28.6439	95.4797	0.99106	-94.9374	888.766	7	7/7	4	2	20.4368	14.4364	21.6309	16.8016	3.2975	3.15609	0
O15240_[R].aAPAPTHVRSPQPPPPAPAPARDELPD.[W]_N-Term(TMMpro)	O15240	Neurosecretory protein VGF [Cleaved into: Neuroendocrine regulatory peptide-1 (NERP-1); Neuroendocrine regulatory peptide-2 (NERP-2); VGF-derived peptide TLQP-21; VGF-derived peptide TLQP-62; Antimicrobial peptide VGF[554-577]]	VGF	yes	no	A&B	30.9653	103.218	0.989501	-83.7991	874.161	5	5/7			33.7083	22.2501	26.7727	20.5224	6.99651	1.86002	0
O15240_[R].gGEERVGEEDEEAAEAEAEAEEAERARQNAL.[L]_N-Term(TMMpro)	O15240	Neurosecretory protein VGF [Cleaved into: Neuroendocrine regulatory peptide-1 (NERP-1); Neuroendocrine regulatory peptide-2 (NERP-2); VGF-derived peptide TLQP-21; VGF-derived peptide TLQP-62; Antimicrobial peptide VGF[554-577]]	VGF	yes	yes	A	14.3548	47.8493	0.999061	-33.5169	841.733			1	1	NA	NA	NA	NA	NA	NA	NA
O15240_[R].gGEERVGEEDEEAAEAEAEAEEAERARQNAL.[L]_N-Term(TMMpro)	O15240	Neurosecretory protein VGF [Cleaved into: Neuroendocrine regulatory peptide-1 (NERP-1); Neuroendocrine regulatory peptide-2 (NERP-2); VGF-derived peptide TLQP-21; VGF-derived peptide TLQP-62; Antimicrobial peptide VGF[554-577]]	VGF	yes	yes	B	24.0034	80.0115	0.997377	-41.4275	843.82			1	1	NA	NA	NA	NA	NA	NA	NA
O15240_[R].gGEERVGEEDEEAAEAEAEAEEAERARQNAL.[L]_N-Term(TMMpro)	O15240	Neurosecretory protein VGF [Cleaved into: Neuroendocrine regulatory peptide-1 (NERP-1); Neuroendocrine regulatory peptide-2 (NERP-2); VGF-derived peptide TLQP-21; VGF-derived peptide TLQP-62; Antimicrobial peptide VGF[554-577]]	VGF	yes	yes	A&B	19.1791	63.9304	0.998219	-37.4722	842.777	0
O15240_[R].gGEERVGEEDEEAAEAEAEAEEAERARQNALL.[F]_N-Term(TMMpro)	O15240	Neurosecretory protein VGF [Cleaved into: Neuroendocrine regulatory peptide-1 (NERP-1); Neuroendocrine regulatory peptide-2 (NERP-2); VGF-derived peptide TLQP-21; VGF-derived peptide TLQP-62; Antimicrobial peptide VGF[554-577]]	VGF	yes	no	A	36.1287	120.429	0.985809	-86.951	868.472	4	4/7	14	2	51.2276	61.791	33.2947	17.8928	14.0071	3.32389	0
O15240_[R].gGEERVGEEDEEAAEAEAEAEEAERARQNALL.[F]_N-Term(TMMpro)	O15240	Neurosecretory protein VGF [Cleaved into: Neuroendocrine regulatory peptide-1 (NERP-1); Neuroendocrine regulatory peptide-2 (NERP-2); VGF-derived peptide TLQP-21; VGF-derived peptide TLQP-62; Antimicrobial peptide VGF[554-577]]	VGF	yes	no	B	29.6489	98.8297	0.990424	-78.4709	876.744	4	4/7	14	2	50.9531	36.3378	25.7977	4.83348	14.5815	6.52298	0
O15240_[R].gGEERVGEEDEEAAEAEAEAEEAERARQNALL.[F]_N-Term(TMMpro)	O15240	Neurosecretory protein VGF [Cleaved into: Neuroendocrine regulatory peptide-1 (NERP-1); Neuroendocrine regulatory peptide-2 (NERP-2); VGF-derived peptide TLQP-21; VGF-derived peptide TLQP-62; Antimicrobial peptide VGF[554-577]]	VGF	yes	no	A&B	32.8888	109.629	0.988116	-82.711	872.608	4	4/7			51.0904	49.0644	29.5462	11.3632	14.2943	4.92343	0
O15240_[R].gGEERVGEEDEEAAEAEAEAEEAERARQNALLF.[A]_N-Term(TMMpro)	O15240	Neurosecretory protein VGF [Cleaved into: Neuroendocrine regulatory peptide-1 (NERP-1); Neuroendocrine regulatory peptide-2 (NERP-2); VGF-derived peptide TLQP-21; VGF-derived peptide TLQP-62; Antimicrobial peptide VGF[554-577]]	VGF	yes	yes	A	21.8327	72.7756	0.991774	-57.9078	851.142	5	5/7	6	3	36.8742	36.1919	12.8928	20.7298	18.7023	2.39914	0
O15240_[R].gGEERVGEEDEEAAEAEAEAEEAERARQNALLF.[A]_N-Term(TMMpro)	O15240	Neurosecretory protein VGF [Cleaved into: Neuroendocrine regulatory peptide-1 (NERP-1); Neuroendocrine regulatory peptide-2 (NERP-2); VGF-derived peptide TLQP-21; VGF-derived peptide TLQP-62; Antimicrobial peptide VGF[554-577]]	VGF	yes	yes	B	23.6081	78.6937	0.990387	-59.694	857.234	4	4/7	6	3	44.1485	35.7943	28.5366	24.2552	6.68911	7.29715	0
O15240_[R].gGEERVGEEDEEAAEAEAEAEEAERARQNALLF.[A]_N-Term(TMMpro)	O15240	Neurosecretory protein VGF [Cleaved into: Neuroendocrine regulatory peptide-1 (NERP-1); Neuroendocrine regulatory peptide-2 (NERP-2); VGF-derived peptide TLQP-21; VGF-derived peptide TLQP-62; Antimicrobial peptide VGF[554-577]]	VGF	yes	yes	A&B	22.7204	75.7346	0.99108	-58.8009	854.188	5	5/7			40.5113	35.9931	20.7147	22.4925	12.6957	4.84815	0
O15240_[R].gLQEAAEERESAREEEEA.[E]_N-Term(TMMpro)	O15240	Neurosecretory protein VGF [Cleaved into: Neuroendocrine regulatory peptide-1 (NERP-1); Neuroendocrine regulatory peptide-2 (NERP-2); VGF-derived peptide TLQP-21; VGF-derived peptide TLQP-62; Antimicrobial peptide VGF[554-577]]	VGF	no	no	A	38.8256	129.419	0.974182	-22.0251	810.963	5	5/7	49	3	29.2462	19.508	7.47439	55.1151	1.39102	1.2407	0
O15240_[R].gLQEAAEERESAREEEEA.[E]_N-Term(TMMpro)	O15240	Neurosecretory protein VGF [Cleaved into: Neuroendocrine regulatory peptide-1 (NERP-1); Neuroendocrine regulatory peptide-2 (NERP-2); VGF-derived peptide TLQP-21; VGF-derived peptide TLQP-62; Antimicrobial peptide VGF[554-577]]	VGF	yes	yes	B	8.35863	27.8621	0.998791	-18.3748	815.769	6	6/7	49	3	29.5143	17.6428	12.8786	7.08999	2.58044	1.79011	0
O15240_[R].gLQEAAEERESAREEEEA.[E]_N-Term(TMMpro)	O15240	Neurosecretory protein VGF [Cleaved into: Neuroendocrine regulatory peptide-1 (NERP-1); Neuroendocrine regulatory peptide-2 (NERP-2); VGF-derived peptide TLQP-21; VGF-derived peptide TLQP-62; Antimicrobial peptide VGF[554-577]]	VGF	yes	yes	A&B	23.5921	78.6404	0.986486	-20.2	813.366	5	5/7			29.3802	18.5754	10.1765	31.1025	1.98573	1.51541	0
O15240_[R].gLQEAAEERESAREEEEAEQE.[R]_N-Term(TMMpro)	O15240	Neurosecretory protein VGF [Cleaved into: Neuroendocrine regulatory peptide-1 (NERP-1); Neuroendocrine regulatory peptide-2 (NERP-2); VGF-derived peptide TLQP-21; VGF-derived peptide TLQP-62; Antimicrobial peptide VGF[554-577]]	VGF	yes	yes	A	4.15979	13.866	0.9997	-5.39949	807.166	7	7/7	38	3	14.1964	12.9091	5.95767	5.20887	3.27059	0.57864	0
O15240_[R].gLQEAAEERESAREEEEAEQE.[R]_N-Term(TMMpro)	O15240	Neurosecretory protein VGF [Cleaved into: Neuroendocrine regulatory peptide-1 (NERP-1); Neuroendocrine regulatory peptide-2 (NERP-2); VGF-derived peptide TLQP-21; VGF-derived peptide TLQP-62; Antimicrobial peptide VGF[554-577]]	VGF	yes	yes	B	5.11023	17.0341	0.999548	-3.4642	804.48	7	7/7	38	3	19.9742	10.5258	8.79125	3.35781	2.2213	2.36314	0
O15240_[R].gLQEAAEERESAREEEEAEQE.[R]_N-Term(TMMpro)	O15240	Neurosecretory protein VGF [Cleaved into: Neuroendocrine regulatory peptide-1 (NERP-1); Neuroendocrine regulatory peptide-2 (NERP-2); VGF-derived peptide TLQP-21; VGF-derived peptide TLQP-62; Antimicrobial peptide VGF[554-577]]	VGF	yes	yes	A&B	4.63501	15.45	0.999624	-4.43184	805.823	7	7/7			17.0853	11.7175	7.37446	4.28334	2.74595	1.47089	0
O15240_[R].sPQPPPPAPAPARDELPD.[W]_N-Term(TMMpro)	O15240	Neurosecretory protein VGF [Cleaved into: Neuroendocrine regulatory peptide-1 (NERP-1); Neuroendocrine regulatory peptide-2 (NERP-2); VGF-derived peptide TLQP-21; VGF-derived peptide TLQP-62; Antimicrobial peptide VGF[554-577]]	VGF	yes	yes	A	20.5069	68.3563	0.995409	-25.6665	827.064	6	6/7	5	2	29.1346	11.8199	21.8408	0.0281824	1.72384	4.80014	0
O15240_[R].sPQPPPPAPAPARDELPD.[W]_N-Term(TMMpro)	O15240	Neurosecretory protein VGF [Cleaved into: Neuroendocrine regulatory peptide-1 (NERP-1); Neuroendocrine regulatory peptide-2 (NERP-2); VGF-derived peptide TLQP-21; VGF-derived peptide TLQP-62; Antimicrobial peptide VGF[554-577]]	VGF	yes	yes	B	16.8949	56.3164	0.996882	-33.2912	828.135	7	7/7	5	2	16.5533	6.73604	4.61928	5.58731	4.00489	1.86452	0
O15240_[R].sPQPPPPAPAPARDELPD.[W]_N-Term(TMMpro)	O15240	Neurosecretory protein VGF [Cleaved into: Neuroendocrine regulatory peptide-1 (NERP-1); Neuroendocrine regulatory peptide-2 (NERP-2); VGF-derived peptide TLQP-21; VGF-derived peptide TLQP-62; Antimicrobial peptide VGF[554-577]]	VGF	yes	yes	A&B	18.7009	62.3364	0.996146	-29.4788	827.599	7	7/7			22.8439	9.27795	13.23	2.80774	2.86436	3.33233	0
O15240_[R].sQEETPGHRRkEAEGTEEGGEEEDDEEMDPQT.[I]_N-Term(TMMpro); K11(TMMpro)	O15240	Neurosecretory protein VGF [Cleaved into: Neuroendocrine regulatory peptide-1 (NERP-1); Neuroendocrine regulatory peptide-2 (NERP-2); VGF-derived peptide TLQP-21; VGF-derived peptide TLQP-62; Antimicrobial peptide VGF[554-577]]	VGF	yes	yes	A	10.386	34.62	0.999508	-6.62542	809.415			2	1	NA	NA	NA	NA	NA	NA	NA
O15240_[R].sQEETPGHRRkEAEGTEEGGEEEDDEEMDPQT.[I]_N-Term(TMMpro); K11(TMMpro)	O15240	Neurosecretory protein VGF [Cleaved into: Neuroendocrine regulatory peptide-1 (NERP-1); Neuroendocrine regulatory peptide-2 (NERP-2); VGF-derived peptide TLQP-21; VGF-derived peptide TLQP-62; Antimicrobial peptide VGF[554-577]]	VGF	yes	yes	B	7.50686	25.0229	0.999743	-11.7452	811.179			2	1	NA	NA	NA	NA	NA	NA	NA
O15240_[R].sQEETPGHRRkEAEGTEEGGEEEDDEEMDPQT.[I]_N-Term(TMMpro); K11(TMMpro)	O15240	Neurosecretory protein VGF [Cleaved into: Neuroendocrine regulatory peptide-1 (NERP-1); Neuroendocrine regulatory peptide-2 (NERP-2); VGF-derived peptide TLQP-21; VGF-derived peptide TLQP-62; Antimicrobial peptide VGF[554-577]]	VGF	yes	yes	A&B	8.94642	29.8214	0.999626	-9.1853	810.297
O15240_[R].sQEETPGHRRkEAEGTEEGGEEEDDEEMDPQTIDS.[L]_N-Term(TMMpro); K11(TMMpro)	O15240	Neurosecretory protein VGF [Cleaved into: Neuroendocrine regulatory peptide-1 (NERP-1); Neuroendocrine regulatory peptide-2 (NERP-2); VGF-derived peptide TLQP-21; VGF-derived peptide TLQP-62; Antimicrobial peptide VGF[554-577]]	VGF	yes	yes	A	10.9931	36.6437	0.997909	-7.5899	807.53	6	6/7	8	3	29.959	16.1188	13.4121	5.23849	14.6605	3.12027	0
O15240_[R].sQEETPGHRRkEAEGTEEGGEEEDDEEMDPQTIDS.[L]_N-Term(TMMpro); K11(TMMpro)	O15240	Neurosecretory protein VGF [Cleaved into: Neuroendocrine regulatory peptide-1 (NERP-1); Neuroendocrine regulatory peptide-2 (NERP-2); VGF-derived peptide TLQP-21; VGF-derived peptide TLQP-62; Antimicrobial peptide VGF[554-577]]	VGF	yes	yes	B	6.35957	21.1986	0.9993	-9.59646	808.385	7	7/7	8	3	6.49296	12.8641	3.55596	6.43284	4.74497	2.64077	0
O15240_[R].sQEETPGHRRkEAEGTEEGGEEEDDEEMDPQTIDS.[L]_N-Term(TMMpro); K11(TMMpro)	O15240	Neurosecretory protein VGF [Cleaved into: Neuroendocrine regulatory peptide-1 (NERP-1); Neuroendocrine regulatory peptide-2 (NERP-2); VGF-derived peptide TLQP-21; VGF-derived peptide TLQP-62; Antimicrobial peptide VGF[554-577]]	VGF	yes	yes	A&B	8.67634	28.9211	0.998604	-8.59318	807.957	7	7/7			18.226	14.4914	8.48401	5.83566	9.70275	2.88052	0
P05060_[A].dEPQWSLYPSDSQVSEEVkTRHSEkSQ.[R]_N-Term(TMMpro); K19(TMMpro); K25(TMMpro)	P05060	Secretogranin-1 (Chromogranin-B) (CgB) (Secretogranin I) (SgI) [Cleaved into: PE-11; GAWK peptide; CCB peptide]	CHGB SCG1	yes	no	A	40.1124	133.708	0.99269	-95.8391	881.79			2	1	NA	NA	NA	NA	NA	NA	NA
P05060_[A].dEPQWSLYPSDSQVSEEVkTRHSEkSQ.[R]_N-Term(TMMpro); K19(TMMpro); K25(TMMpro)	P05060	Secretogranin-1 (Chromogranin-B) (CgB) (Secretogranin I) (SgI) [Cleaved into: PE-11; GAWK peptide; CCB peptide]	CHGB SCG1	yes	yes	B	24.4516	81.5054	0.997278	-87.8001	886.151			2	1	NA	NA	NA	NA	NA	NA	NA
P05060_[A].dEPQWSLYPSDSQVSEEVkTRHSEkSQ.[R]_N-Term(TMMpro); K19(TMMpro); K25(TMMpro)	P05060	Secretogranin-1 (Chromogranin-B) (CgB) (Secretogranin I) (SgI) [Cleaved into: PE-11; GAWK peptide; CCB peptide]	CHGB SCG1	yes	no	A&B	32.282	107.607	0.994984	-91.8196	883.97
P05060_[A].hGYGEESEEERGLEPGkGRHH.[R]_N-Term(TMMpro); K17(TMMpro)	P05060	Secretogranin-1 (Chromogranin-B) (CgB) (Secretogranin I) (SgI) [Cleaved into: PE-11; GAWK peptide; CCB peptide]	CHGB SCG1	yes	yes	A	15.9441	53.147	0.998842	-22.8824	815.755			3	1	NA	NA	NA	NA	NA	NA	NA
P05060_[A].hGYGEESEEERGLEPGkGRHH.[R]_N-Term(TMMpro); K17(TMMpro)	P05060	Secretogranin-1 (Chromogranin-B) (CgB) (Secretogranin I) (SgI) [Cleaved into: PE-11; GAWK peptide; CCB peptide]	CHGB SCG1	yes	yes	B	22.0367	73.4557	0.997789	-37.6747	842.797			3	1	NA	NA	NA	NA	NA	NA	NA
P05060_[A].hGYGEESEEERGLEPGkGRHH.[R]_N-Term(TMMpro); K17(TMMpro)	P05060	Secretogranin-1 (Chromogranin-B) (CgB) (Secretogranin I) (SgI) [Cleaved into: PE-11; GAWK peptide; CCB peptide]	CHGB SCG1	yes	yes	A&B	18.9904	63.3014	0.998315	-30.2785	829.276
P05060_[D].rSSQGGSLPSEEkGHPQEESEESNVS.[M]_N-Term(TMMpro); K13(TMMpro)	P05060	Secretogranin-1 (Chromogranin-B) (CgB) (Secretogranin I) (SgI) [Cleaved into: PE-11; GAWK peptide; CCB peptide]	CHGB SCG1	yes	yes	A	8.76099	29.2033	0.998671	-6.31725	804.116	7	7/7	7	3	18.0415	5.50371	14.7501	6.63071	2.26508	6.18915	0
P05060_[D].rSSQGGSLPSEEkGHPQEESEESNVS.[M]_N-Term(TMMpro); K13(TMMpro)	P05060	Secretogranin-1 (Chromogranin-B) (CgB) (Secretogranin I) (SgI) [Cleaved into: PE-11; GAWK peptide; CCB peptide]	CHGB SCG1	yes	yes	B	6.92833	23.0944	0.999169	-6.91871	808.519	7	7/7	7	3	12.7185	9.4158	17.2964	4.51122	3.98368	1.46176	0
P05060_[D].rSSQGGSLPSEEkGHPQEESEESNVS.[M]_N-Term(TMMpro); K13(TMMpro)	P05060	Secretogranin-1 (Chromogranin-B) (CgB) (Secretogranin I) (SgI) [Cleaved into: PE-11; GAWK peptide; CCB peptide]	CHGB SCG1	yes	yes	A&B	7.84466	26.1489	0.99892	-6.61798	806.317	7	7/7			15.38	7.45975	16.0232	5.57097	3.12438	3.82545	0
P05060_[D].rSSQGGSLPSEEkGHPQEESEESNVSMASLGE.[K]_N-Term(TMMpro); K13(TMMpro)	P05060	Secretogranin-1 (Chromogranin-B) (CgB) (Secretogranin I) (SgI) [Cleaved into: PE-11; GAWK peptide; CCB peptide]	CHGB SCG1	yes	yes	A	23.1226	77.0753	0.994166	-39.0722	836.801	5	5/7	6	2	33.4006	43.3391	1.18564	2.34295	13.6204	7.68157	0
P05060_[D].rSSQGGSLPSEEkGHPQEESEESNVSMASLGE.[K]_N-Term(TMMpro); K13(TMMpro)	P05060	Secretogranin-1 (Chromogranin-B) (CgB) (Secretogranin I) (SgI) [Cleaved into: PE-11; GAWK peptide; CCB peptide]	CHGB SCG1	yes	yes	B	19.1174	63.7246	0.996009	-40.2153	840.423	6	6/7	6	2	2.45581	35.2131	4.05702	9.83297	0.392788	1.00428	0
P05060_[D].rSSQGGSLPSEEkGHPQEESEESNVSMASLGE.[K]_N-Term(TMMpro); K13(TMMpro)	P05060	Secretogranin-1 (Chromogranin-B) (CgB) (Secretogranin I) (SgI) [Cleaved into: PE-11; GAWK peptide; CCB peptide]	CHGB SCG1	yes	yes	A&B	21.12	70.4	0.995088	-39.6438	838.612	6	6/7			17.9282	39.2761	2.62133	6.08796	7.00658	4.34292	0
P05060_[D].sEEPVSTHQEAENEkDRADQTVLTEDE.[K]_N-Term(TMMpro); K15(TMMpro)	P05060	Secretogranin-1 (Chromogranin-B) (CgB) (Secretogranin I) (SgI) [Cleaved into: PE-11; GAWK peptide; CCB peptide]	CHGB SCG1	yes	yes	A	11.245	37.4834	0.998618	-18.3741	816.2	6	6/7	2	2	10.8811	37.2219	11.818	5.56537	10.0706	4.08238	0
P05060_[D].sEEPVSTHQEAENEkDRADQTVLTEDE.[K]_N-Term(TMMpro); K15(TMMpro)	P05060	Secretogranin-1 (Chromogranin-B) (CgB) (Secretogranin I) (SgI) [Cleaved into: PE-11; GAWK peptide; CCB peptide]	CHGB SCG1	yes	yes	B	10.5087	35.0289	0.998793	-22.9206	822.223	7	7/7	2	2	21.5529	0.327553	17.4206	7.06142	4.50927	2.27294	0
P05060_[D].sEEPVSTHQEAENEkDRADQTVLTEDE.[K]_N-Term(TMMpro); K15(TMMpro)	P05060	Secretogranin-1 (Chromogranin-B) (CgB) (Secretogranin I) (SgI) [Cleaved into: PE-11; GAWK peptide; CCB peptide]	CHGB SCG1	yes	yes	A&B	10.8769	36.2562	0.998705	-20.6473	819.212	7	7/7			16.217	18.7747	14.6193	6.31339	7.28995	3.17766	0
P05060_[G].eEGAPGkWQQQGDLQDTkENREEA.[R]_N-Term(TMMpro); K7(TMMpro); K18(TMMpro)	P05060	Secretogranin-1 (Chromogranin-B) (CgB) (Secretogranin I) (SgI) [Cleaved into: PE-11; GAWK peptide; CCB peptide]	CHGB SCG1	yes	yes	A	11.0189	36.7296	0.998673	-4.53491	810.437	6	6/7	2	2	15.744	28.5305	2.99816	5.83598	6.05984	0.270071	0
P05060_[G].eEGAPGkWQQQGDLQDTkENREEA.[R]_N-Term(TMMpro); K7(TMMpro); K18(TMMpro)	P05060	Secretogranin-1 (Chromogranin-B) (CgB) (Secretogranin I) (SgI) [Cleaved into: PE-11; GAWK peptide; CCB peptide]	CHGB SCG1	yes	yes	B	12.7581	42.527	0.998221	-12.6748	802.47	7	7/7	2	2	11.4309	11.1557	13.7238	3.57676	0.850329	3.83942	0
P05060_[G].eEGAPGkWQQQGDLQDTkENREEA.[R]_N-Term(TMMpro); K7(TMMpro); K18(TMMpro)	P05060	Secretogranin-1 (Chromogranin-B) (CgB) (Secretogranin I) (SgI) [Cleaved into: PE-11; GAWK peptide; CCB peptide]	CHGB SCG1	yes	yes	A&B	11.8885	39.6283	0.998447	-8.60485	806.453	7	7/7			13.5874	19.8431	8.36097	4.70637	3.45508	2.05475	0
P05060_[G].eESEEERGLEPGkGRHH.[R]_N-Term(TMMpro); K13(TMMpro)	P05060	Secretogranin-1 (Chromogranin-B) (CgB) (Secretogranin I) (SgI) [Cleaved into: PE-11; GAWK peptide; CCB peptide]	CHGB SCG1	yes	yes	A	13.3576	44.5254	0.999187	-13.7942	808.536			1	1	NA	NA	NA	NA	NA	NA	NA
P05060_[G].eESEEERGLEPGkGRHH.[R]_N-Term(TMMpro); K13(TMMpro)	P05060	Secretogranin-1 (Chromogranin-B) (CgB) (Secretogranin I) (SgI) [Cleaved into: PE-11; GAWK peptide; CCB peptide]	CHGB SCG1	yes	yes	B	13.7601	45.867	0.999137	-15.9371	819.117			1	1	NA	NA	NA	NA	NA	NA	NA
P05060_[G].eESEEERGLEPGkGRHH.[R]_N-Term(TMMpro); K13(TMMpro)	P05060	Secretogranin-1 (Chromogranin-B) (CgB) (Secretogranin I) (SgI) [Cleaved into: PE-11; GAWK peptide; CCB peptide]	CHGB SCG1	yes	yes	A&B	13.5589	45.1962	0.999162	-14.8657	813.827
P05060_[G].eGHHRVQENQMDkA.[R]_N-Term(TMMpro); K13(TMMpro)	P05060	Secretogranin-1 (Chromogranin-B) (CgB) (Secretogranin I) (SgI) [Cleaved into: PE-11; GAWK peptide; CCB peptide]	CHGB SCG1	yes	yes	A	8.05014	26.8338	0.998878	-19.3789	811.326	7	7/7	11	3	23.8638	23.753	10.9189	7.38236	4.00345	0.856762	0
P05060_[G].eGHHRVQENQMDkA.[R]_N-Term(TMMpro); K13(TMMpro)	P05060	Secretogranin-1 (Chromogranin-B) (CgB) (Secretogranin I) (SgI) [Cleaved into: PE-11; GAWK peptide; CCB peptide]	CHGB SCG1	yes	yes	B	11.4121	38.0405	0.997747	-30.5362	837.06	7	7/7	11	3	15.8967	6.90043	3.73402	8.1182	0.813948	3.32479	0
P05060_[G].eGHHRVQENQMDkA.[R]_N-Term(TMMpro); K13(TMMpro)	P05060	Secretogranin-1 (Chromogranin-B) (CgB) (Secretogranin I) (SgI) [Cleaved into: PE-11; GAWK peptide; CCB peptide]	CHGB SCG1	yes	yes	A&B	9.73114	32.4371	0.998312	-24.9576	824.193	7	7/7			19.8803	15.3267	7.32645	7.75028	2.4087	2.09078	0
P05060_[G].sEEYRAPRPQSEESWDEED.[K]_N-Term(TMMpro)	P05060	Secretogranin-1 (Chromogranin-B) (CgB) (Secretogranin I) (SgI) [Cleaved into: PE-11; GAWK peptide; CCB peptide]	CHGB SCG1	yes	no	A	28.1706	93.9021	0.996389	-22.1814	829.804			1	1	NA	NA	NA	NA	NA	NA	NA
P05060_[G].sEEYRAPRPQSEESWDEED.[K]_N-Term(TMMpro)	P05060	Secretogranin-1 (Chromogranin-B) (CgB) (Secretogranin I) (SgI) [Cleaved into: PE-11; GAWK peptide; CCB peptide]	CHGB SCG1	yes	no	B	26.8711	89.5704	0.996714	-34.7546	827.866			1	1	NA	NA	NA	NA	NA	NA	NA
P05060_[G].sEEYRAPRPQSEESWDEED.[K]_N-Term(TMMpro)	P05060	Secretogranin-1 (Chromogranin-B) (CgB) (Secretogranin I) (SgI) [Cleaved into: PE-11; GAWK peptide; CCB peptide]	CHGB SCG1	yes	no	A&B	27.5209	91.7363	0.996551	-28.468	828.835
P05060_[G].sLPSEEkGHPQEESEESN.[V]_N-Term(TMMpro); K7(TMMpro)	P05060	Secretogranin-1 (Chromogranin-B) (CgB) (Secretogranin I) (SgI) [Cleaved into: PE-11; GAWK peptide; CCB peptide]	CHGB SCG1	yes	yes	A	7.68987	25.6329	0.998976	-6.64905	814.316	7	7/7	21	3	13.131	4.73518	2.5523	3.34036	2.17235	1.74843	0
P05060_[G].sLPSEEkGHPQEESEESN.[V]_N-Term(TMMpro); K7(TMMpro)	P05060	Secretogranin-1 (Chromogranin-B) (CgB) (Secretogranin I) (SgI) [Cleaved into: PE-11; GAWK peptide; CCB peptide]	CHGB SCG1	yes	yes	B	6.38681	21.2894	0.999294	-7.72483	810.617	7	7/7	21	3	18.4528	5.07627	7.78654	2.64978	3.64973	1.28494	0
P05060_[G].sLPSEEkGHPQEESEESN.[V]_N-Term(TMMpro); K7(TMMpro)	P05060	Secretogranin-1 (Chromogranin-B) (CgB) (Secretogranin I) (SgI) [Cleaved into: PE-11; GAWK peptide; CCB peptide]	CHGB SCG1	yes	yes	A&B	7.03834	23.4611	0.999135	-7.18694	812.466	7	7/7			15.7919	4.90572	5.16942	2.99507	2.91104	1.51668	0
P05060_[G].sQENHPQESkGQPRSQEESEEGEEDATSEVD.[K]_N-Term(TMMpro); K10(TMMpro)	P05060	Secretogranin-1 (Chromogranin-B) (CgB) (Secretogranin I) (SgI) [Cleaved into: PE-11; GAWK peptide; CCB peptide]	CHGB SCG1	yes	yes	A	17.3298	57.7661	0.99672	-4.19432	798.606	7	7/7	3	2	21.3285	4.28741	12.7663	11.6345	1.52188	11.0173	0
P05060_[G].sQENHPQESkGQPRSQEESEEGEEDATSEVD.[K]_N-Term(TMMpro); K10(TMMpro)	P05060	Secretogranin-1 (Chromogranin-B) (CgB) (Secretogranin I) (SgI) [Cleaved into: PE-11; GAWK peptide; CCB peptide]	CHGB SCG1	yes	yes	B	17.5441	58.4803	0.996638	-15.1022	814.501	7	7/7	3	2	0.161644	9.1873	6.61923	14.0289	7.58089	1.34975	0
P05060_[G].sQENHPQESkGQPRSQEESEEGEEDATSEVD.[K]_N-Term(TMMpro); K10(TMMpro)	P05060	Secretogranin-1 (Chromogranin-B) (CgB) (Secretogranin I) (SgI) [Cleaved into: PE-11; GAWK peptide; CCB peptide]	CHGB SCG1	yes	yes	A&B	17.437	58.1232	0.996679	-9.64826	806.554	7	7/7			10.745	6.73736	9.69276	12.8317	4.55139	6.18353	0
P05060_[G].yGEESEEERGLEPGkGRHH.[R]_N-Term(TMMpro); K15(TMMpro)	P05060	Secretogranin-1 (Chromogranin-B) (CgB) (Secretogranin I) (SgI) [Cleaved into: PE-11; GAWK peptide; CCB peptide]	CHGB SCG1	yes	yes	A	15.1887	50.6288	0.998949	-26.5098	823.857			2	1	NA	NA	NA	NA	NA	NA	NA
P05060_[G].yGEESEEERGLEPGkGRHH.[R]_N-Term(TMMpro); K15(TMMpro)	P05060	Secretogranin-1 (Chromogranin-B) (CgB) (Secretogranin I) (SgI) [Cleaved into: PE-11; GAWK peptide; CCB peptide]	CHGB SCG1	yes	no	B	25.33	84.4333	0.997079	-24.2406	832.516			2	1	NA	NA	NA	NA	NA	NA	NA
P05060_[G].yGEESEEERGLEPGkGRHH.[R]_N-Term(TMMpro); K15(TMMpro)	P05060	Secretogranin-1 (Chromogranin-B) (CgB) (Secretogranin I) (SgI) [Cleaved into: PE-11; GAWK peptide; CCB peptide]	CHGB SCG1	yes	yes	A&B	20.2593	67.5311	0.998014	-25.3752	828.186
P05060_[K].dkETTENENTkFEVR.[L]_N-Term(TMMpro); K2(TMMpro); K11(TMMpro)	P05060	Secretogranin-1 (Chromogranin-B) (CgB) (Secretogranin I) (SgI) [Cleaved into: PE-11; GAWK peptide; CCB peptide]	CHGB SCG1	yes	yes	A	19.4254	64.7513	0.998281	-29.3493	826.553			4	1	NA	NA	NA	NA	NA	NA	NA
P05060_[K].dkETTENENTkFEVR.[L]_N-Term(TMMpro); K2(TMMpro); K11(TMMpro)	P05060	Secretogranin-1 (Chromogranin-B) (CgB) (Secretogranin I) (SgI) [Cleaved into: PE-11; GAWK peptide; CCB peptide]	CHGB SCG1	yes	yes	B	17.3066	57.6887	0.998636	-32.5458	837.909			4	1	NA	NA	NA	NA	NA	NA	NA
P05060_[K].dkETTENENTkFEVR.[L]_N-Term(TMMpro); K2(TMMpro); K11(TMMpro)	P05060	Secretogranin-1 (Chromogranin-B) (CgB) (Secretogranin I) (SgI) [Cleaved into: PE-11; GAWK peptide; CCB peptide]	CHGB SCG1	yes	yes	A&B	18.366	61.22	0.998459	-30.9476	832.231
P05060_[K].sAEFPDFYDSEEPVSTHQEAENEkDRADQTVLTEDE.[K]_N-Term(TMMpro); K24(TMMpro)	P05060	Secretogranin-1 (Chromogranin-B) (CgB) (Secretogranin I) (SgI) [Cleaved into: PE-11; GAWK peptide; CCB peptide]	CHGB SCG1	yes	yes	A	10.2043	34.0145	0.998862	-8.6128	814.45	6	6/7	4	2	29.4306	10.2102	16.972	8.76069	5.04181	3.43291	0
P05060_[K].sAEFPDFYDSEEPVSTHQEAENEkDRADQTVLTEDE.[K]_N-Term(TMMpro); K24(TMMpro)	P05060	Secretogranin-1 (Chromogranin-B) (CgB) (Secretogranin I) (SgI) [Cleaved into: PE-11; GAWK peptide; CCB peptide]	CHGB SCG1	yes	yes	B	15.8041	52.6802	0.997271	-14.9188	807.552	7	7/7	4	2	13.7414	4.36326	16.1719	6.1063	1.55546	6.65868	0
P05060_[K].sAEFPDFYDSEEPVSTHQEAENEkDRADQTVLTEDE.[K]_N-Term(TMMpro); K24(TMMpro)	P05060	Secretogranin-1 (Chromogranin-B) (CgB) (Secretogranin I) (SgI) [Cleaved into: PE-11; GAWK peptide; CCB peptide]	CHGB SCG1	yes	yes	A&B	13.0042	43.3473	0.998066	-11.7658	811.001	7	7/7			21.586	7.28672	16.572	7.43349	3.29864	5.0458	0
P05060_[L].eGEEENELTLNEkN.[F]_N-Term(TMMpro); K13(TMMpro)	P05060	Secretogranin-1 (Chromogranin-B) (CgB) (Secretogranin I) (SgI) [Cleaved into: PE-11; GAWK peptide; CCB peptide]	CHGB SCG1	yes	no	A	37.776	125.92	0.993514	-68.3407	863.824			1	1	NA	NA	NA	NA	NA	NA	NA
P05060_[L].eGEEENELTLNEkN.[F]_N-Term(TMMpro); K13(TMMpro)	P05060	Secretogranin-1 (Chromogranin-B) (CgB) (Secretogranin I) (SgI) [Cleaved into: PE-11; GAWK peptide; CCB peptide]	CHGB SCG1	yes	no	B	36.8719	122.906	0.99382	-76.5841	883.729			1	1	NA	NA	NA	NA	NA	NA	NA
P05060_[L].eGEEENELTLNEkN.[F]_N-Term(TMMpro); K13(TMMpro)	P05060	Secretogranin-1 (Chromogranin-B) (CgB) (Secretogranin I) (SgI) [Cleaved into: PE-11; GAWK peptide; CCB peptide]	CHGB SCG1	yes	no	A&B	37.324	124.413	0.993667	-72.4624	873.777
P05060_[L].gEGHHRVQENQMDkA.[R]_N-Term(TMMpro); K14(TMMpro)	P05060	Secretogranin-1 (Chromogranin-B) (CgB) (Secretogranin I) (SgI) [Cleaved into: PE-11; GAWK peptide; CCB peptide]	CHGB SCG1	yes	yes	A	7.89952	26.3317	0.99892	-15.7271	811.403	6	6/7	20	3	16.4706	25.9918	12.8708	7.67716	5.11703	3.65488	0
P05060_[L].gEGHHRVQENQMDkA.[R]_N-Term(TMMpro); K14(TMMpro)	P05060	Secretogranin-1 (Chromogranin-B) (CgB) (Secretogranin I) (SgI) [Cleaved into: PE-11; GAWK peptide; CCB peptide]	CHGB SCG1	yes	yes	B	9.12404	30.4135	0.998559	-19.4001	823.848	6	6/7	20	3	39.2508	15.6358	11.2986	11.847	2.4292	0.948659	0
P05060_[L].gEGHHRVQENQMDkA.[R]_N-Term(TMMpro); K14(TMMpro)	P05060	Secretogranin-1 (Chromogranin-B) (CgB) (Secretogranin I) (SgI) [Cleaved into: PE-11; GAWK peptide; CCB peptide]	CHGB SCG1	yes	yes	A&B	8.51178	28.3726	0.998739	-17.5636	817.626	6	6/7			27.8607	20.8138	12.0847	9.76208	3.77312	2.30177	0
P05060_[L].tLNEkN.[F]_N-Term(TMMpro); K5(TMMpro)	P05060	Secretogranin-1 (Chromogranin-B) (CgB) (Secretogranin I) (SgI) [Cleaved into: PE-11; GAWK peptide; CCB peptide]	CHGB SCG1	yes	no	A	32.8724	109.575	0.981434	-35.5672	822.176	6	6/7	27	3	27.1407	15.4288	8.19274	20.8706	5.02069	2.47383	0
P05060_[L].tLNEkN.[F]_N-Term(TMMpro); K5(TMMpro)	P05060	Secretogranin-1 (Chromogranin-B) (CgB) (Secretogranin I) (SgI) [Cleaved into: PE-11; GAWK peptide; CCB peptide]	CHGB SCG1	yes	no	B	33.4471	111.49	0.980784	-49.3333	847.525	5	5/7	27	3	61.3086	20.8639	36.4735	1.83297	7.51807	0.857933	0
P05060_[L].tLNEkN.[F]_N-Term(TMMpro); K5(TMMpro)	P05060	Secretogranin-1 (Chromogranin-B) (CgB) (Secretogranin I) (SgI) [Cleaved into: PE-11; GAWK peptide; CCB peptide]	CHGB SCG1	yes	no	A&B	33.1598	110.533	0.981109	-42.4503	834.851	6	6/7			44.2246	18.1464	22.3331	11.3518	6.26938	1.66588	0
P05060_[N].hPQESkGQPRSQEESEEGEEDATSE.[V]_N-Term(TMMpro); K6(TMMpro)	P05060	Secretogranin-1 (Chromogranin-B) (CgB) (Secretogranin I) (SgI) [Cleaved into: PE-11; GAWK peptide; CCB peptide]	CHGB SCG1	yes	yes	A	11.5917	38.639	0.997675	-5.14303	807.487	6	6/7	5	3	34.2962	12.3204	11.8984	12.3656	2.23775	8.30165	0
P05060_[N].hPQESkGQPRSQEESEEGEEDATSE.[V]_N-Term(TMMpro); K6(TMMpro)	P05060	Secretogranin-1 (Chromogranin-B) (CgB) (Secretogranin I) (SgI) [Cleaved into: PE-11; GAWK peptide; CCB peptide]	CHGB SCG1	yes	yes	B	8.54769	28.4923	0.998735	-2.74782	805.523	5	5/7	5	3	25.085	5.57518	37.5366	5.23658	4.17171	3.03021	0
P05060_[N].hPQESkGQPRSQEESEEGEEDATSE.[V]_N-Term(TMMpro); K6(TMMpro)	P05060	Secretogranin-1 (Chromogranin-B) (CgB) (Secretogranin I) (SgI) [Cleaved into: PE-11; GAWK peptide; CCB peptide]	CHGB SCG1	yes	yes	A&B	10.0697	33.5656	0.998205	-3.94542	806.505	6	6/7			29.6906	8.94781	24.7175	8.8011	3.20473	5.66593	0
P05060_[N].yGEEGAPGkWQQQGDLQDTkENRE.[E]_N-Term(TMMpro); K9(TMMpro); K20(TMMpro)	P05060	Secretogranin-1 (Chromogranin-B) (CgB) (Secretogranin I) (SgI) [Cleaved into: PE-11; GAWK peptide; CCB peptide]	CHGB SCG1	yes	yes	A	15.6715	52.2384	0.995754	-22.3268	820.022	5	5/7	5	3	62.8423	44.8361	18.4823	20.4106	11.7186	3.12391	0
P05060_[N].yGEEGAPGkWQQQGDLQDTkENRE.[E]_N-Term(TMMpro); K9(TMMpro); K20(TMMpro)	P05060	Secretogranin-1 (Chromogranin-B) (CgB) (Secretogranin I) (SgI) [Cleaved into: PE-11; GAWK peptide; CCB peptide]	CHGB SCG1	yes	yes	B	11.5386	38.462	0.997696	-19.4089	818.103	4	4/7	5	3	68.4747	27.9049	25.607	6.55477	10.6669	2.19852	0
P05060_[N].yGEEGAPGkWQQQGDLQDTkENRE.[E]_N-Term(TMMpro); K9(TMMpro); K20(TMMpro)	P05060	Secretogranin-1 (Chromogranin-B) (CgB) (Secretogranin I) (SgI) [Cleaved into: PE-11; GAWK peptide; CCB peptide]	CHGB SCG1	yes	yes	A&B	13.6051	45.3502	0.996725	-20.8678	819.062	5	5/7			65.6585	36.3705	22.0446	13.4827	11.1928	2.66121	0
P05060_[N].yGEEGAPGkWQQQGDLQDTkENREEA.[R]_N-Term(TMMpro); K9(TMMpro); K20(TMMpro)	P05060	Secretogranin-1 (Chromogranin-B) (CgB) (Secretogranin I) (SgI) [Cleaved into: PE-11; GAWK peptide; CCB peptide]	CHGB SCG1	yes	yes	A	7.81495	26.0498	0.998943	-5.43729	810.304	6	6/7	11	3	37.4418	16.1959	11.3584	2.2842	3.73381	2.73183	0
P05060_[N].yGEEGAPGkWQQQGDLQDTkENREEA.[R]_N-Term(TMMpro); K9(TMMpro); K20(TMMpro)	P05060	Secretogranin-1 (Chromogranin-B) (CgB) (Secretogranin I) (SgI) [Cleaved into: PE-11; GAWK peptide; CCB peptide]	CHGB SCG1	yes	yes	B	7.46183	24.8728	0.999036	-10.3383	809.373	6	6/7	11	3	22.4939	34.0308	8.2644	7.45785	1.59701	0.761563	0
P05060_[N].yGEEGAPGkWQQQGDLQDTkENREEA.[R]_N-Term(TMMpro); K9(TMMpro); K20(TMMpro)	P05060	Secretogranin-1 (Chromogranin-B) (CgB) (Secretogranin I) (SgI) [Cleaved into: PE-11; GAWK peptide; CCB peptide]	CHGB SCG1	yes	yes	A&B	7.63839	25.4613	0.998989	-7.8878	809.839	5	5/7			29.9679	25.1134	9.81141	4.87103	2.66541	1.7467	0
P05060_[P].aDASEAHESSSRGEAGAPGEEDIQGPTkA.[D]_N-Term(TMMpro); K28(TMMpro)	P05060	Secretogranin-1 (Chromogranin-B) (CgB) (Secretogranin I) (SgI) [Cleaved into: PE-11; GAWK peptide; CCB peptide]	CHGB SCG1	yes	yes	A	11.102	37.0068	0.998653	-12.522	809.545	4	4/7	4	2	47.6761	35.6653	29.3235	12.5042	1.24771	4.79089	0
P05060_[P].aDASEAHESSSRGEAGAPGEEDIQGPTkA.[D]_N-Term(TMMpro); K28(TMMpro)	P05060	Secretogranin-1 (Chromogranin-B) (CgB) (Secretogranin I) (SgI) [Cleaved into: PE-11; GAWK peptide; CCB peptide]	CHGB SCG1	yes	yes	B	9.56412	31.8804	0.999	-15.4272	816.483	5	5/7	4	2	25.4054	30.0606	18.1934	8.5608	2.79637	4.3879	0
P05060_[P].aDASEAHESSSRGEAGAPGEEDIQGPTkA.[D]_N-Term(TMMpro); K28(TMMpro)	P05060	Secretogranin-1 (Chromogranin-B) (CgB) (Secretogranin I) (SgI) [Cleaved into: PE-11; GAWK peptide; CCB peptide]	CHGB SCG1	yes	yes	A&B	10.3331	34.4436	0.998826	-13.9746	813.014	5	5/7			36.5407	32.8629	23.7584	10.5325	2.02204	4.58939	0
P05060_[Q].eSGEETGSQENHPQESkGQPR.[S]_N-Term(TMMpro); K17(TMMpro)	P05060	Secretogranin-1 (Chromogranin-B) (CgB) (Secretogranin I) (SgI) [Cleaved into: PE-11; GAWK peptide; CCB peptide]	CHGB SCG1	yes	yes	A	6.36802	21.2267	0.999815	-1.8721	802.253			4	1	NA	NA	NA	NA	NA	NA	NA
P05060_[Q].eSGEETGSQENHPQESkGQPR.[S]_N-Term(TMMpro); K17(TMMpro)	P05060	Secretogranin-1 (Chromogranin-B) (CgB) (Secretogranin I) (SgI) [Cleaved into: PE-11; GAWK peptide; CCB peptide]	CHGB SCG1	yes	yes	B	18.2926	60.9754	0.998476	-12.7565	822.626			4	1	NA	NA	NA	NA	NA	NA	NA
P05060_[Q].eSGEETGSQENHPQESkGQPR.[S]_N-Term(TMMpro); K17(TMMpro)	P05060	Secretogranin-1 (Chromogranin-B) (CgB) (Secretogranin I) (SgI) [Cleaved into: PE-11; GAWK peptide; CCB peptide]	CHGB SCG1	yes	yes	A&B	12.3303	41.1011	0.999146	-7.3143	812.439
P05060_[Q].gGSLPSEEkGHPQEE.[S]_N-Term(TMMpro); K9(TMMpro)	P05060	Secretogranin-1 (Chromogranin-B) (CgB) (Secretogranin I) (SgI) [Cleaved into: PE-11; GAWK peptide; CCB peptide]	CHGB SCG1	yes	yes	A	20.0498	66.8325	0.993058	-52.9912	845.4	4	4/7	17	3	26.4824	32.6957	28.4304	8.21904	15.9729	5.94133	0
P05060_[Q].gGSLPSEEkGHPQEE.[S]_N-Term(TMMpro); K9(TMMpro)	P05060	Secretogranin-1 (Chromogranin-B) (CgB) (Secretogranin I) (SgI) [Cleaved into: PE-11; GAWK peptide; CCB peptide]	CHGB SCG1	yes	yes	B	16.7511	55.8371	0.99515	-61.5454	860.886	5	5/7	17	3	41.389	39.1568	16.3672	8.26695	7.58847	2.24237	0
P05060_[Q].gGSLPSEEkGHPQEE.[S]_N-Term(TMMpro); K9(TMMpro)	P05060	Secretogranin-1 (Chromogranin-B) (CgB) (Secretogranin I) (SgI) [Cleaved into: PE-11; GAWK peptide; CCB peptide]	CHGB SCG1	yes	yes	A&B	18.4004	61.3348	0.994104	-57.2683	853.143	5	5/7			33.9357	35.9262	22.3988	8.24299	11.7807	4.09185	0
P05060_[Q].gGSLPSEEkGHPQEESE.[E]_N-Term(TMMpro); K9(TMMpro)	P05060	Secretogranin-1 (Chromogranin-B) (CgB) (Secretogranin I) (SgI) [Cleaved into: PE-11; GAWK peptide; CCB peptide]	CHGB SCG1	yes	yes	A	4.17218	13.9073	0.999699	-10.6178	811.624	7	7/7	32	3	10.4453	13.1923	4.73816	0.184496	1.6038	0.610626	0
P05060_[Q].gGSLPSEEkGHPQEESE.[E]_N-Term(TMMpro); K9(TMMpro)	P05060	Secretogranin-1 (Chromogranin-B) (CgB) (Secretogranin I) (SgI) [Cleaved into: PE-11; GAWK peptide; CCB peptide]	CHGB SCG1	yes	yes	B	5.44649	18.155	0.999486	-11.0077	812.69	6	6/7	32	3	34.4069	7.31084	2.06415	4.53649	1.22659	1.4791	0
P05060_[Q].gGSLPSEEkGHPQEESE.[E]_N-Term(TMMpro); K9(TMMpro)	P05060	Secretogranin-1 (Chromogranin-B) (CgB) (Secretogranin I) (SgI) [Cleaved into: PE-11; GAWK peptide; CCB peptide]	CHGB SCG1	yes	yes	A&B	4.80933	16.0311	0.999592	-10.8127	812.157	7	7/7			22.4261	10.2516	3.40115	2.36049	1.41519	1.04486	0
P05060_[Q].gGSLPSEEkGHPQEESEESNVS.[M]_N-Term(TMMpro); K9(TMMpro)	P05060	Secretogranin-1 (Chromogranin-B) (CgB) (Secretogranin I) (SgI) [Cleaved into: PE-11; GAWK peptide; CCB peptide]	CHGB SCG1	yes	yes	A	7.31453	24.3818	0.999074	-3.90681	808.358	7	7/7	16	3	10.4072	14.871	3.00026	2.34095	6.14562	2.49504	0
P05060_[Q].gGSLPSEEkGHPQEESEESNVS.[M]_N-Term(TMMpro); K9(TMMpro)	P05060	Secretogranin-1 (Chromogranin-B) (CgB) (Secretogranin I) (SgI) [Cleaved into: PE-11; GAWK peptide; CCB peptide]	CHGB SCG1	yes	yes	B	7.56266	25.2089	0.99901	-5.92962	804.235	6	6/7	16	3	39.8265	10.2537	12.6688	5.73869	4.35931	2.19913	0
P05060_[Q].gGSLPSEEkGHPQEESEESNVS.[M]_N-Term(TMMpro); K9(TMMpro)	P05060	Secretogranin-1 (Chromogranin-B) (CgB) (Secretogranin I) (SgI) [Cleaved into: PE-11; GAWK peptide; CCB peptide]	CHGB SCG1	yes	yes	A&B	7.4386	24.7953	0.999042	-4.91822	806.297	6	6/7			25.1168	12.5624	7.83451	4.03982	5.25247	2.34708	0
P05060_[Q].gGSLPSEEkGHPQEESEESNVSM.[A]_N-Term(TMMpro); K9(TMMpro)	P05060	Secretogranin-1 (Chromogranin-B) (CgB) (Secretogranin I) (SgI) [Cleaved into: PE-11; GAWK peptide; CCB peptide]	CHGB SCG1	yes	yes	A	10.0937	33.6456	0.998237	-21.7738	817.517	6	6/7	9	3	31.3128	9.84857	8.8495	7.76253	4.76799	1.82584	0
P05060_[Q].gGSLPSEEkGHPQEESEESNVSM.[A]_N-Term(TMMpro); K9(TMMpro)	P05060	Secretogranin-1 (Chromogranin-B) (CgB) (Secretogranin I) (SgI) [Cleaved into: PE-11; GAWK peptide; CCB peptide]	CHGB SCG1	yes	yes	B	12.0183	40.061	0.997501	-25.62	827.994	6	6/7	9	3	53.2915	17.1001	11.4161	8.42291	2.15835	3.05102	0
P05060_[Q].gGSLPSEEkGHPQEESEESNVSM.[A]_N-Term(TMMpro); K9(TMMpro)	P05060	Secretogranin-1 (Chromogranin-B) (CgB) (Secretogranin I) (SgI) [Cleaved into: PE-11; GAWK peptide; CCB peptide]	CHGB SCG1	yes	yes	A&B	11.056	36.8533	0.997869	-23.6969	822.756	6	6/7			42.3022	13.4743	10.1328	8.09272	3.46317	2.43843	0
P05060_[Q].gGSLPSEEkGHPQEESEESNVSMAS.[L]_N-Term(TMMpro); K9(TMMpro)	P05060	Secretogranin-1 (Chromogranin-B) (CgB) (Secretogranin I) (SgI) [Cleaved into: PE-11; GAWK peptide; CCB peptide]	CHGB SCG1	yes	yes	A	9.99216	33.3072	0.998908	-0.45177	807.254	6	6/7	6	2	29.7013	18.4834	15.8887	0.86317	9.48917	0.45103	0
P05060_[Q].gGSLPSEEkGHPQEESEESNVSMAS.[L]_N-Term(TMMpro); K9(TMMpro)	P05060	Secretogranin-1 (Chromogranin-B) (CgB) (Secretogranin I) (SgI) [Cleaved into: PE-11; GAWK peptide; CCB peptide]	CHGB SCG1	yes	yes	B	15.1371	50.457	0.997869	-5.82462	807.546	6	6/7	6	2	NA	5.03414	8.75423	21.6789	3.02973	1.99268	0
P05060_[Q].gGSLPSEEkGHPQEESEESNVSMAS.[L]_N-Term(TMMpro); K9(TMMpro)	P05060	Secretogranin-1 (Chromogranin-B) (CgB) (Secretogranin I) (SgI) [Cleaved into: PE-11; GAWK peptide; CCB peptide]	CHGB SCG1	yes	yes	A&B	12.5646	41.8821	0.998388	-3.13819	807.4	6	6/7			29.7013	11.7588	12.3215	11.271	6.25945	1.22185	0
P05060_[R].gEAGAPGEEDIQGPTkADTEkWAEGGGHS.[R]_N-Term(TMMpro); K16(TMMpro); K21(TMMpro)	P05060	Secretogranin-1 (Chromogranin-B) (CgB) (Secretogranin I) (SgI) [Cleaved into: PE-11; GAWK peptide; CCB peptide]	CHGB SCG1	yes	no	A	48.7502	162.501	0.989218	-50.3365	826.781			1	1	NA	NA	NA	NA	NA	NA	NA
P05060_[R].gEAGAPGEEDIQGPTkADTEkWAEGGGHS.[R]_N-Term(TMMpro); K16(TMMpro); K21(TMMpro)	P05060	Secretogranin-1 (Chromogranin-B) (CgB) (Secretogranin I) (SgI) [Cleaved into: PE-11; GAWK peptide; CCB peptide]	CHGB SCG1	yes	yes	B	24.3585	81.195	0.997299	-27.7753	829.235			1	1	NA	NA	NA	NA	NA	NA	NA
P05060_[R].gEAGAPGEEDIQGPTkADTEkWAEGGGHS.[R]_N-Term(TMMpro); K16(TMMpro); K21(TMMpro)	P05060	Secretogranin-1 (Chromogranin-B) (CgB) (Secretogranin I) (SgI) [Cleaved into: PE-11; GAWK peptide; CCB peptide]	CHGB SCG1	yes	no	A&B	36.5544	121.848	0.993259	-39.0559	828.008
P05060_[R].gSEEYRAPRPQSEES.[W]_N-Term(TMMpro)	P05060	Secretogranin-1 (Chromogranin-B) (CgB) (Secretogranin I) (SgI) [Cleaved into: PE-11; GAWK peptide; CCB peptide]	CHGB SCG1	yes	yes	A	12.9827	43.2757	0.999232	-23.0444	814.959			13	1	NA	NA	NA	NA	NA	NA	NA
P05060_[R].gSEEYRAPRPQSEES.[W]_N-Term(TMMpro)	P05060	Secretogranin-1 (Chromogranin-B) (CgB) (Secretogranin I) (SgI) [Cleaved into: PE-11; GAWK peptide; CCB peptide]	CHGB SCG1	yes	yes	B	13.3977	44.6591	0.999182	-28.9512	829.04			13	1	NA	NA	NA	NA	NA	NA	NA
P05060_[R].gSEEYRAPRPQSEES.[W]_N-Term(TMMpro)	P05060	Secretogranin-1 (Chromogranin-B) (CgB) (Secretogranin I) (SgI) [Cleaved into: PE-11; GAWK peptide; CCB peptide]	CHGB SCG1	yes	yes	A&B	13.1902	43.9674	0.999207	-25.9978	821.999
P05060_[R].gSEEYRAPRPQSEESW.[D]_N-Term(TMMpro)	P05060	Secretogranin-1 (Chromogranin-B) (CgB) (Secretogranin I) (SgI) [Cleaved into: PE-11; GAWK peptide; CCB peptide]	CHGB SCG1	yes	no	A	39.0961	130.32	0.983399	-19.0782	819.751	2	2/7	3	2	43.3595	45.273	37.6175	43.1495	35.1877	15.4471	0
P05060_[R].gSEEYRAPRPQSEESW.[D]_N-Term(TMMpro)	P05060	Secretogranin-1 (Chromogranin-B) (CgB) (Secretogranin I) (SgI) [Cleaved into: PE-11; GAWK peptide; CCB peptide]	CHGB SCG1	no	no	B	63.6506	212.169	0.956519	-23.6291	829.307	1	1/7	3	2	29.8806	35.2858	50.9009	45.3648	42.6524	32.7071	0
P05060_[R].gSEEYRAPRPQSEESW.[D]_N-Term(TMMpro)	P05060	Secretogranin-1 (Chromogranin-B) (CgB) (Secretogranin I) (SgI) [Cleaved into: PE-11; GAWK peptide; CCB peptide]	CHGB SCG1	no	no	A&B	51.3734	171.245	0.969959	-21.3537	824.529	2	2/7			36.6201	40.2794	44.2592	44.2571	38.9201	24.0771	0
P05060_[R].sRPDRSSQGGSLPSEEkGHPQEESEESNVSMASLGE.[K]_N-Term(TMMpro); K17(TMMpro)	P05060	Secretogranin-1 (Chromogranin-B) (CgB) (Secretogranin I) (SgI) [Cleaved into: PE-11; GAWK peptide; CCB peptide]	CHGB SCG1	no	no	A	135.559	451.865	0.919242	-41.5669	785.386			2	1	NA	NA	NA	NA	NA	NA	NA
P05060_[R].sRPDRSSQGGSLPSEEkGHPQEESEESNVSMASLGE.[K]_N-Term(TMMpro); K17(TMMpro)	P05060	Secretogranin-1 (Chromogranin-B) (CgB) (Secretogranin I) (SgI) [Cleaved into: PE-11; GAWK peptide; CCB peptide]	CHGB SCG1	yes	no	B	65.9972	219.991	0.980316	-22.0262	797.819			2	1	NA	NA	NA	NA	NA	NA	NA
P05060_[R].sRPDRSSQGGSLPSEEkGHPQEESEESNVSMASLGE.[K]_N-Term(TMMpro); K17(TMMpro)	P05060	Secretogranin-1 (Chromogranin-B) (CgB) (Secretogranin I) (SgI) [Cleaved into: PE-11; GAWK peptide; CCB peptide]	CHGB SCG1	no	no	A&B	100.778	335.928	0.949779	-31.7965	791.602					NA	NA	NA	NA	NA	NA	NA
P05060_[R].sSQGGSLPSEEkGHPQ.[E]_N-Term(TMMpro); K12(TMMpro)	P05060	Secretogranin-1 (Chromogranin-B) (CgB) (Secretogranin I) (SgI) [Cleaved into: PE-11; GAWK peptide; CCB peptide]	CHGB SCG1	yes	yes	A	7.85656	26.1885	0.998931	-16.2523	813.901	7	7/7	53	3	16.405	13.115	11.3101	9.22799	4.245	1.67912	0
P05060_[R].sSQGGSLPSEEkGHPQ.[E]_N-Term(TMMpro); K12(TMMpro)	P05060	Secretogranin-1 (Chromogranin-B) (CgB) (Secretogranin I) (SgI) [Cleaved into: PE-11; GAWK peptide; CCB peptide]	CHGB SCG1	yes	yes	B	7.22441	24.0814	0.999096	-17.2546	817.48	6	6/7	53	3	33.7668	9.67426	3.00512	9.74254	0.848318	0.248418	0
P05060_[R].sSQGGSLPSEEkGHPQ.[E]_N-Term(TMMpro); K12(TMMpro)	P05060	Secretogranin-1 (Chromogranin-B) (CgB) (Secretogranin I) (SgI) [Cleaved into: PE-11; GAWK peptide; CCB peptide]	CHGB SCG1	yes	yes	A&B	7.54048	25.1349	0.999014	-16.7535	815.691	6	6/7			25.0859	11.3946	7.1576	9.48526	2.54666	0.963771	0
P05060_[R].sSQGGSLPSEEkGHPQE.[E]_N-Term(TMMpro); K12(TMMpro)	P05060	Secretogranin-1 (Chromogranin-B) (CgB) (Secretogranin I) (SgI) [Cleaved into: PE-11; GAWK peptide; CCB peptide]	CHGB SCG1	yes	yes	A	12.5941	41.9804	0.998266	-18.3229	822.812	7	7/7	9	2	2.83041	11.9767	6.03404	6.08842	3.8871	5.38548	0
P05060_[R].sSQGGSLPSEEkGHPQE.[E]_N-Term(TMMpro); K12(TMMpro)	P05060	Secretogranin-1 (Chromogranin-B) (CgB) (Secretogranin I) (SgI) [Cleaved into: PE-11; GAWK peptide; CCB peptide]	CHGB SCG1	yes	yes	B	8.65957	28.8652	0.99918	-25.1145	826.37	7	7/7	9	2	5.63468	20.3474	1.33619	2.68376	3.99074	0.0843218	0
P05060_[R].sSQGGSLPSEEkGHPQE.[E]_N-Term(TMMpro); K12(TMMpro)	P05060	Secretogranin-1 (Chromogranin-B) (CgB) (Secretogranin I) (SgI) [Cleaved into: PE-11; GAWK peptide; CCB peptide]	CHGB SCG1	yes	yes	A&B	10.6268	35.4228	0.998723	-21.7187	824.591	7	7/7			4.23255	16.162	3.68511	4.38609	3.93892	2.7349	0
P05060_[R].sSQGGSLPSEEkGHPQEES.[E]_N-Term(TMMpro); K12(TMMpro)	P05060	Secretogranin-1 (Chromogranin-B) (CgB) (Secretogranin I) (SgI) [Cleaved into: PE-11; GAWK peptide; CCB peptide]	CHGB SCG1	yes	yes	A	7.51654	25.0551	0.999022	-3.36117	807.493	6	6/7	23	3	27.2368	19.2119	9.15021	4.29495	3.10721	3.60048	0
P05060_[R].sSQGGSLPSEEkGHPQEES.[E]_N-Term(TMMpro); K12(TMMpro)	P05060	Secretogranin-1 (Chromogranin-B) (CgB) (Secretogranin I) (SgI) [Cleaved into: PE-11; GAWK peptide; CCB peptide]	CHGB SCG1	yes	yes	B	6.45861	21.5287	0.999278	-5.37005	805.335	6	6/7	23	3	81.0646	21.6073	3.40941	5.45789	3.5271	1.06918	0
P05060_[R].sSQGGSLPSEEkGHPQEES.[E]_N-Term(TMMpro); K12(TMMpro)	P05060	Secretogranin-1 (Chromogranin-B) (CgB) (Secretogranin I) (SgI) [Cleaved into: PE-11; GAWK peptide; CCB peptide]	CHGB SCG1	yes	yes	A&B	6.98757	23.2919	0.99915	-4.36561	806.414	6	6/7			54.1507	20.4096	6.27981	4.87642	3.31716	2.33483	0
P05060_[R].sSQGGSLPSEEkGHPQEESE.[E]_N-Term(TMMpro); K12(TMMpro)	P05060	Secretogranin-1 (Chromogranin-B) (CgB) (Secretogranin I) (SgI) [Cleaved into: PE-11; GAWK peptide; CCB peptide]	CHGB SCG1	yes	no	A	26.8171	89.3903	0.987611	-43.6839	826.799	7	7/7	12	3	15.6981	5.59645	9.71476	12.4509	2.15564	2.24495	0
P05060_[R].sSQGGSLPSEEkGHPQEESE.[E]_N-Term(TMMpro); K12(TMMpro)	P05060	Secretogranin-1 (Chromogranin-B) (CgB) (Secretogranin I) (SgI) [Cleaved into: PE-11; GAWK peptide; CCB peptide]	CHGB SCG1	yes	yes	B	22.5465	75.155	0.991229	-68.8228	871.488	7	7/7	12	3	22.9898	15.9816	17.7638	6.5278	4.69708	2.29128	0
P05060_[R].sSQGGSLPSEEkGHPQEESE.[E]_N-Term(TMMpro); K12(TMMpro)	P05060	Secretogranin-1 (Chromogranin-B) (CgB) (Secretogranin I) (SgI) [Cleaved into: PE-11; GAWK peptide; CCB peptide]	CHGB SCG1	yes	yes	A&B	24.6818	82.2726	0.98942	-56.2534	849.143	7	7/7			19.344	10.789	13.7393	9.48933	3.42636	2.26812	0
P05060_[R].sSQGGSLPSEEkGHPQEESEE.[S]_N-Term(TMMpro); K12(TMMpro)	P05060	Secretogranin-1 (Chromogranin-B) (CgB) (Secretogranin I) (SgI) [Cleaved into: PE-11; GAWK peptide; CCB peptide]	CHGB SCG1	yes	yes	A	6.83596	22.7865	0.999191	-6.40299	804.102	7	7/7	19	3	4.49686	2.11074	12.162	6.02272	6.66549	3.22923	0
P05060_[R].sSQGGSLPSEEkGHPQEESEE.[S]_N-Term(TMMpro); K12(TMMpro)	P05060	Secretogranin-1 (Chromogranin-B) (CgB) (Secretogranin I) (SgI) [Cleaved into: PE-11; GAWK peptide; CCB peptide]	CHGB SCG1	yes	yes	B	7.31484	24.3828	0.999074	-4.75716	806.782	6	6/7	19	3	44.0316	7.91508	4.36957	7.00694	5.52448	1.51656	0
P05060_[R].sSQGGSLPSEEkGHPQEESEE.[S]_N-Term(TMMpro); K12(TMMpro)	P05060	Secretogranin-1 (Chromogranin-B) (CgB) (Secretogranin I) (SgI) [Cleaved into: PE-11; GAWK peptide; CCB peptide]	CHGB SCG1	yes	yes	A&B	7.0754	23.5847	0.999132	-5.58007	805.442	7	7/7			24.2642	5.01291	8.26576	6.51483	6.09498	2.37289	0
P05060_[R].sSQGGSLPSEEkGHPQEESEES.[N]_N-Term(TMMpro); K12(TMMpro)	P05060	Secretogranin-1 (Chromogranin-B) (CgB) (Secretogranin I) (SgI) [Cleaved into: PE-11; GAWK peptide; CCB peptide]	CHGB SCG1	yes	yes	A	5.21931	17.3977	0.999702	-4.7517	803.852	6	6/7	8	2	47.8522	6.09857	2.00097	4.76591	5.20288	1.67845	0
P05060_[R].sSQGGSLPSEEkGHPQEESEES.[N]_N-Term(TMMpro); K12(TMMpro)	P05060	Secretogranin-1 (Chromogranin-B) (CgB) (Secretogranin I) (SgI) [Cleaved into: PE-11; GAWK peptide; CCB peptide]	CHGB SCG1	yes	yes	B	5.21203	17.3734	0.999703	-5.57996	804.036	6	6/7	8	2	34.896	11.5995	3.03451	4.84529	3.50753	1.25144	0
P05060_[R].sSQGGSLPSEEkGHPQEESEES.[N]_N-Term(TMMpro); K12(TMMpro)	P05060	Secretogranin-1 (Chromogranin-B) (CgB) (Secretogranin I) (SgI) [Cleaved into: PE-11; GAWK peptide; CCB peptide]	CHGB SCG1	yes	yes	A&B	5.21567	17.3856	0.999702	-5.16583	803.944	6	6/7			41.3741	8.84906	2.51774	4.8056	4.3552	1.46494	0
P05060_[R].sSQGGSLPSEEkGHPQEESEESN.[V]_N-Term(TMMpro); K12(TMMpro)	P05060	Secretogranin-1 (Chromogranin-B) (CgB) (Secretogranin I) (SgI) [Cleaved into: PE-11; GAWK peptide; CCB peptide]	CHGB SCG1	yes	yes	A	11.468	38.2265	0.998562	-23.2745	824.967	6	6/7	3	2	19.139	27.3938	21.2355	0.152141	6.35205	4.74851	0
P05060_[R].sSQGGSLPSEEkGHPQEESEESN.[V]_N-Term(TMMpro); K12(TMMpro)	P05060	Secretogranin-1 (Chromogranin-B) (CgB) (Secretogranin I) (SgI) [Cleaved into: PE-11; GAWK peptide; CCB peptide]	CHGB SCG1	yes	yes	B	7.92513	26.4171	0.999313	-20.682	822.65	7	7/7	3	2	20.6071	12.2276	9.7467	0.923341	4.38341	1.79482	0
P05060_[R].sSQGGSLPSEEkGHPQEESEESN.[V]_N-Term(TMMpro); K12(TMMpro)	P05060	Secretogranin-1 (Chromogranin-B) (CgB) (Secretogranin I) (SgI) [Cleaved into: PE-11; GAWK peptide; CCB peptide]	CHGB SCG1	yes	yes	A&B	9.69654	32.3218	0.998938	-21.9782	823.808	7	7/7			19.8731	19.8107	15.4911	0.537741	5.36773	3.27167	0
P05060_[R].sSQGGSLPSEEkGHPQEESEESNVS.[M]_N-Term(TMMpro); K12(TMMpro)	P05060	Secretogranin-1 (Chromogranin-B) (CgB) (Secretogranin I) (SgI) [Cleaved into: PE-11; GAWK peptide; CCB peptide]	CHGB SCG1	yes	yes	A	7.40196	24.6732	0.999052	-1.17433	807.966	6	6/7	12	3	29.4915	7.97705	6.36114	7.70269	3.03495	1.10767	0
P05060_[R].sSQGGSLPSEEkGHPQEESEESNVS.[M]_N-Term(TMMpro); K12(TMMpro)	P05060	Secretogranin-1 (Chromogranin-B) (CgB) (Secretogranin I) (SgI) [Cleaved into: PE-11; GAWK peptide; CCB peptide]	CHGB SCG1	yes	yes	B	8.87252	29.5751	0.99877	-7.31222	809.098	6	6/7	12	3	66.905	3.63913	5.51218	12.2161	3.62076	4.22297	0
P05060_[R].sSQGGSLPSEEkGHPQEESEESNVS.[M]_N-Term(TMMpro); K12(TMMpro)	P05060	Secretogranin-1 (Chromogranin-B) (CgB) (Secretogranin I) (SgI) [Cleaved into: PE-11; GAWK peptide; CCB peptide]	CHGB SCG1	yes	yes	A&B	8.13724	27.1241	0.998911	-4.24328	808.532	6	6/7			48.1982	5.80809	5.93666	9.95938	3.32785	2.66532	0
P05060_[R].sSQGGSLPSEEkGHPQEESEESNVSM.[A]_N-Term(TMMpro); K12(TMMpro)	P05060	Secretogranin-1 (Chromogranin-B) (CgB) (Secretogranin I) (SgI) [Cleaved into: PE-11; GAWK peptide; CCB peptide]	CHGB SCG1	yes	no	A	29.6199	98.7332	0.984903	-21.8	811.611	2	2/7	18	3	100.139	69.2122	48.4952	31.9672	28.5875	7.76302	0
P05060_[R].sSQGGSLPSEEkGHPQEESEESNVSM.[A]_N-Term(TMMpro); K12(TMMpro)	P05060	Secretogranin-1 (Chromogranin-B) (CgB) (Secretogranin I) (SgI) [Cleaved into: PE-11; GAWK peptide; CCB peptide]	CHGB SCG1	no	no	B	44.2657	147.552	0.966553	-32.1664	812.268	3	3/7	18	3	150.68	67.4314	53.3206	27.7608	15.0971	8.60718	0
P05060_[R].sSQGGSLPSEEkGHPQEESEESNVSM.[A]_N-Term(TMMpro); K12(TMMpro)	P05060	Secretogranin-1 (Chromogranin-B) (CgB) (Secretogranin I) (SgI) [Cleaved into: PE-11; GAWK peptide; CCB peptide]	CHGB SCG1	no	no	A&B	36.9428	123.143	0.975728	-26.9832	811.94	3	3/7			125.41	68.3218	50.9079	29.864	21.8423	8.1851	0
P05060_[R].sSQGGSLPSEEkGHPQEESEESNVSMAS.[L]_N-Term(TMMpro); K12(TMMpro)	P05060	Secretogranin-1 (Chromogranin-B) (CgB) (Secretogranin I) (SgI) [Cleaved into: PE-11; GAWK peptide; CCB peptide]	CHGB SCG1	yes	yes	A	8.41251	28.0417	0.999226	-8.0533	809.209	7	7/7	5	2	5.42855	20.8807	0.702986	4.18232	5.1965	4.77864	0
P05060_[R].sSQGGSLPSEEkGHPQEESEESNVSMAS.[L]_N-Term(TMMpro); K12(TMMpro)	P05060	Secretogranin-1 (Chromogranin-B) (CgB) (Secretogranin I) (SgI) [Cleaved into: PE-11; GAWK peptide; CCB peptide]	CHGB SCG1	yes	yes	B	12.0377	40.1257	0.998416	-14.5337	809.094	6	6/7	5	2	25.7067	24.3576	11.6458	6.23104	2.97291	0.121351	0
P05060_[R].sSQGGSLPSEEkGHPQEESEESNVSMAS.[L]_N-Term(TMMpro); K12(TMMpro)	P05060	Secretogranin-1 (Chromogranin-B) (CgB) (Secretogranin I) (SgI) [Cleaved into: PE-11; GAWK peptide; CCB peptide]	CHGB SCG1	yes	yes	A&B	10.2251	34.0837	0.998821	-11.2935	809.152	7	7/7			15.5676	22.6192	6.17438	5.20668	4.0847	2.45	0
P05060_[R].sSQGGSLPSEEkGHPQEESEESNVSMASL.[G]_N-Term(TMMpro); K12(TMMpro)	P05060	Secretogranin-1 (Chromogranin-B) (CgB) (Secretogranin I) (SgI) [Cleaved into: PE-11; GAWK peptide; CCB peptide]	CHGB SCG1	yes	yes	A	5.71116	19.0372	0.999643	-2.7029	802.369	6	6/7	10	2	27.1674	7.3922	4.00515	3.01454	1.42595	3.75932	0
P05060_[R].sSQGGSLPSEEkGHPQEESEESNVSMASL.[G]_N-Term(TMMpro); K12(TMMpro)	P05060	Secretogranin-1 (Chromogranin-B) (CgB) (Secretogranin I) (SgI) [Cleaved into: PE-11; GAWK peptide; CCB peptide]	CHGB SCG1	yes	yes	B	8.94847	29.8282	0.999124	-0.0178024	805.619	7	7/7	10	2	0.563062	1.43221	17.5336	4.02302	3.29617	3.03715	0
P05060_[R].sSQGGSLPSEEkGHPQEESEESNVSMASL.[G]_N-Term(TMMpro); K12(TMMpro)	P05060	Secretogranin-1 (Chromogranin-B) (CgB) (Secretogranin I) (SgI) [Cleaved into: PE-11; GAWK peptide; CCB peptide]	CHGB SCG1	yes	yes	A&B	7.32982	24.4327	0.999384	-1.36035	803.994	7	7/7			13.8653	4.4122	10.7694	3.51878	2.36106	3.39823	0
P05060_[R].sSQGGSLPSEEkGHPQEESEESNVSMASLG.[E]_N-Term(TMMpro); K12(TMMpro)	P05060	Secretogranin-1 (Chromogranin-B) (CgB) (Secretogranin I) (SgI) [Cleaved into: PE-11; GAWK peptide; CCB peptide]	CHGB SCG1	yes	yes	A	12.1424	39.7175	0.998471	0.324468	801.118	7	7/7	3	2	21.2234	22.0948	1.45916	0.171937	1.43335	7.93782	0
P05060_[R].sSQGGSLPSEEkGHPQEESEESNVSMASLG.[E]_N-Term(TMMpro); K12(TMMpro)	P05060	Secretogranin-1 (Chromogranin-B) (CgB) (Secretogranin I) (SgI) [Cleaved into: PE-11; GAWK peptide; CCB peptide]	CHGB SCG1	yes	yes	B	19.0933	63.6442	0.997155	-4.6663	809.786	5	5/7	3	2	NA	29.1389	16.4917	3.32442	5.43132	2.04677	0
P05060_[R].sSQGGSLPSEEkGHPQEESEESNVSMASLG.[E]_N-Term(TMMpro); K12(TMMpro)	P05060	Secretogranin-1 (Chromogranin-B) (CgB) (Secretogranin I) (SgI) [Cleaved into: PE-11; GAWK peptide; CCB peptide]	CHGB SCG1	yes	yes	A&B	15.6178	51.6808	0.997813	-2.17092	805.452	6	6/7			21.2234	25.6168	8.97542	1.74818	3.43234	4.9923	0
P05060_[R].sSQGGSLPSEEkGHPQEESEESNVSMASLGE.[K]_N-Term(TMMpro); K12(TMMpro)	P05060	Secretogranin-1 (Chromogranin-B) (CgB) (Secretogranin I) (SgI) [Cleaved into: PE-11; GAWK peptide; CCB peptide]	CHGB SCG1	yes	yes	A	9.39574	31.3191	0.998472	-7.4209	810.426	5	5/7	17	3	48.5276	25.798	19.6943	11.7623	5.26769	3.5961	0
P05060_[R].sSQGGSLPSEEkGHPQEESEESNVSMASLGE.[K]_N-Term(TMMpro); K12(TMMpro)	P05060	Secretogranin-1 (Chromogranin-B) (CgB) (Secretogranin I) (SgI) [Cleaved into: PE-11; GAWK peptide; CCB peptide]	CHGB SCG1	yes	yes	B	9.33242	31.1081	0.99864	-13.9048	815.122	5	5/7	17	3	41.6372	28.8732	6.99139	5.95992	3.50588	1.62844	0
P05060_[R].sSQGGSLPSEEkGHPQEESEESNVSMASLGE.[K]_N-Term(TMMpro); K12(TMMpro)	P05060	Secretogranin-1 (Chromogranin-B) (CgB) (Secretogranin I) (SgI) [Cleaved into: PE-11; GAWK peptide; CCB peptide]	CHGB SCG1	yes	yes	A&B	9.36408	31.2136	0.998556	-10.6629	812.774	5	5/7			45.0824	27.3356	13.3429	8.8611	4.38678	2.61227	0
P05060_[S].qGGSLPSEEkGHPQ.[E]_N-Term(TMMpro); K10(TMMpro)	P05060	Secretogranin-1 (Chromogranin-B) (CgB) (Secretogranin I) (SgI) [Cleaved into: PE-11; GAWK peptide; CCB peptide]	CHGB SCG1	yes	yes	A	22.0557	73.5192	0.997785	-41.1832	833.215			14	1	NA	NA	NA	NA	NA	NA	NA
P05060_[S].qGGSLPSEEkGHPQ.[E]_N-Term(TMMpro); K10(TMMpro)	P05060	Secretogranin-1 (Chromogranin-B) (CgB) (Secretogranin I) (SgI) [Cleaved into: PE-11; GAWK peptide; CCB peptide]	CHGB SCG1	yes	yes	B	11.0305	36.7683	0.999446	-37.7641	839.185			14	1	NA	NA	NA	NA	NA	NA	NA
P05060_[S].qGGSLPSEEkGHPQ.[E]_N-Term(TMMpro); K10(TMMpro)	P05060	Secretogranin-1 (Chromogranin-B) (CgB) (Secretogranin I) (SgI) [Cleaved into: PE-11; GAWK peptide; CCB peptide]	CHGB SCG1	yes	yes	A&B	16.5431	55.1437	0.998615	-39.4737	836.2
P05060_[S].sQESGEETGSQENHPQESkGQP.[R]_N-Term(TMMpro); K19(TMMpro)	P05060	Secretogranin-1 (Chromogranin-B) (CgB) (Secretogranin I) (SgI) [Cleaved into: PE-11; GAWK peptide; CCB peptide]	CHGB SCG1	yes	yes	A	6.02561	20.0854	0.999433	-1.0928	803.79	7	7/7	9	3	17.1743	15.5841	11.0738	8.6521	3.90176	2.50608	0
P05060_[S].sQESGEETGSQENHPQESkGQP.[R]_N-Term(TMMpro); K19(TMMpro)	P05060	Secretogranin-1 (Chromogranin-B) (CgB) (Secretogranin I) (SgI) [Cleaved into: PE-11; GAWK peptide; CCB peptide]	CHGB SCG1	yes	yes	B	8.98458	29.9486	0.998739	-3.9865	803.415	7	7/7	9	3	9.13482	12.2135	13.2524	2.01557	1.31417	6.54319	0
P05060_[S].sQESGEETGSQENHPQESkGQP.[R]_N-Term(TMMpro); K19(TMMpro)	P05060	Secretogranin-1 (Chromogranin-B) (CgB) (Secretogranin I) (SgI) [Cleaved into: PE-11; GAWK peptide; CCB peptide]	CHGB SCG1	yes	yes	A&B	7.5051	25.017	0.999086	-2.53965	803.603	7	7/7			13.1545	13.8988	12.1631	5.33384	2.60797	4.52464	0
P05060_[S].sQGGSLPSEEkGHPQ.[E]_N-Term(TMMpro); K11(TMMpro)	P05060	Secretogranin-1 (Chromogranin-B) (CgB) (Secretogranin I) (SgI) [Cleaved into: PE-11; GAWK peptide; CCB peptide]	CHGB SCG1	yes	yes	A	4.52044	15.0681	0.999646	-12.0224	812.983	7	7/7	33	3	16.0027	6.3802	4.21651	0.218775	3.13899	0.157135	0
P05060_[S].sQGGSLPSEEkGHPQ.[E]_N-Term(TMMpro); K11(TMMpro)	P05060	Secretogranin-1 (Chromogranin-B) (CgB) (Secretogranin I) (SgI) [Cleaved into: PE-11; GAWK peptide; CCB peptide]	CHGB SCG1	yes	yes	B	6.44091	21.4697	0.999282	-10.7489	815.168	7	7/7	33	3	13.7291	1.50735	2.84117	3.30997	0.641649	1.65361	0
P05060_[S].sQGGSLPSEEkGHPQ.[E]_N-Term(TMMpro); K11(TMMpro)	P05060	Secretogranin-1 (Chromogranin-B) (CgB) (Secretogranin I) (SgI) [Cleaved into: PE-11; GAWK peptide; CCB peptide]	CHGB SCG1	yes	yes	A&B	5.48068	18.2689	0.999464	-11.3856	814.075	7	7/7			14.8659	3.94377	3.52884	1.76437	1.89032	0.905371	0
P05060_[S].sQGGSLPSEEkGHPQEE.[S]_N-Term(TMMpro); K11(TMMpro)	P05060	Secretogranin-1 (Chromogranin-B) (CgB) (Secretogranin I) (SgI) [Cleaved into: PE-11; GAWK peptide; CCB peptide]	CHGB SCG1	yes	yes	A	12.6605	42.2018	0.998248	-34.4252	831.821	5	5/7	12	2	39.4916	28.34	17.0587	13.3848	4.43375	0.674545	0
P05060_[S].sQGGSLPSEEkGHPQEE.[S]_N-Term(TMMpro); K11(TMMpro)	P05060	Secretogranin-1 (Chromogranin-B) (CgB) (Secretogranin I) (SgI) [Cleaved into: PE-11; GAWK peptide; CCB peptide]	CHGB SCG1	yes	yes	B	13.4885	44.9617	0.998012	-31.1573	833.422	7	7/7	12	2	24.6607	22.6312	15.0531	16.1654	6.27397	0.408438	0
P05060_[S].sQGGSLPSEEkGHPQEE.[S]_N-Term(TMMpro); K11(TMMpro)	P05060	Secretogranin-1 (Chromogranin-B) (CgB) (Secretogranin I) (SgI) [Cleaved into: PE-11; GAWK peptide; CCB peptide]	CHGB SCG1	yes	yes	A&B	13.0745	43.5818	0.99813	-32.7913	832.621	5	5/7			32.0762	25.4856	16.0559	14.7751	5.35386	0.541491	0
P05060_[S].sQGGSLPSEEkGHPQEESE.[E]_N-Term(TMMpro); K11(TMMpro)	P05060	Secretogranin-1 (Chromogranin-B) (CgB) (Secretogranin I) (SgI) [Cleaved into: PE-11; GAWK peptide; CCB peptide]	CHGB SCG1	yes	yes	A	5.64623	18.8208	0.999651	-10.59	809.765	7	7/7	16	2	5.17037	1.78559	0.00936146	3.97728	3.55789	2.13812	0
P05060_[S].sQGGSLPSEEkGHPQEESE.[E]_N-Term(TMMpro); K11(TMMpro)	P05060	Secretogranin-1 (Chromogranin-B) (CgB) (Secretogranin I) (SgI) [Cleaved into: PE-11; GAWK peptide; CCB peptide]	CHGB SCG1	yes	yes	B	8.14983	27.1661	0.999274	-14.2093	817.567	7	7/7	16	2	14.3481	18.3578	5.40658	1.29087	0.420809	1.89271	0
P05060_[S].sQGGSLPSEEkGHPQEESE.[E]_N-Term(TMMpro); K11(TMMpro)	P05060	Secretogranin-1 (Chromogranin-B) (CgB) (Secretogranin I) (SgI) [Cleaved into: PE-11; GAWK peptide; CCB peptide]	CHGB SCG1	yes	yes	A&B	6.89803	22.9934	0.999463	-12.3996	813.666	7	7/7			9.75924	10.0717	2.70797	2.63408	1.98935	2.01541	0
P05060_[S].sQGGSLPSEEkGHPQEESEESNVSMASLGE.[K]_N-Term(TMMpro); K11(TMMpro)	P05060	Secretogranin-1 (Chromogranin-B) (CgB) (Secretogranin I) (SgI) [Cleaved into: PE-11; GAWK peptide; CCB peptide]	CHGB SCG1	no	no	A	53.1451	177.15	0.969511	-33.9076	823.098	6	6/7	3	2	11.6108	0.206393	0.56786	40.9443	14.2655	4.36468	0
P05060_[S].sQGGSLPSEEkGHPQEESEESNVSMASLGE.[K]_N-Term(TMMpro); K11(TMMpro)	P05060	Secretogranin-1 (Chromogranin-B) (CgB) (Secretogranin I) (SgI) [Cleaved into: PE-11; GAWK peptide; CCB peptide]	CHGB SCG1	yes	yes	B	15.2854	50.9513	0.997447	-39.7995	839.098	7	7/7	3	2	4.36306	22.2792	6.87917	2.38682	4.84033	4.4089	0
P05060_[S].sQGGSLPSEEkGHPQEESEESNVSMASLGE.[K]_N-Term(TMMpro); K11(TMMpro)	P05060	Secretogranin-1 (Chromogranin-B) (CgB) (Secretogranin I) (SgI) [Cleaved into: PE-11; GAWK peptide; CCB peptide]	CHGB SCG1	yes	no	A&B	34.2152	114.051	0.983479	-36.8535	831.098	7	7/7			7.98695	11.2428	3.72351	21.6656	9.55292	4.38679	0
P05060_[Y].gEEGAPGkWQQQGDLQDTkENREEA.[R]_N-Term(TMMpro); K8(TMMpro); K19(TMMpro)	P05060	Secretogranin-1 (Chromogranin-B) (CgB) (Secretogranin I) (SgI) [Cleaved into: PE-11; GAWK peptide; CCB peptide]	CHGB SCG1	yes	yes	A	14.0261	46.7537	0.99785	-15.0509	816.359	7	7/7	2	2	4.87661	2.81326	17.6033	1.11209	12.8079	1.44544	0
P05060_[Y].gEEGAPGkWQQQGDLQDTkENREEA.[R]_N-Term(TMMpro); K8(TMMpro); K19(TMMpro)	P05060	Secretogranin-1 (Chromogranin-B) (CgB) (Secretogranin I) (SgI) [Cleaved into: PE-11; GAWK peptide; CCB peptide]	CHGB SCG1	yes	no	B	30.8349	102.783	0.989646	-29.9124	824.058	3	3/7	2	2	86.0734	32.5686	31.6485	24.3159	25.9033	0.525945	0
P05060_[Y].gEEGAPGkWQQQGDLQDTkENREEA.[R]_N-Term(TMMpro); K8(TMMpro); K19(TMMpro)	P05060	Secretogranin-1 (Chromogranin-B) (CgB) (Secretogranin I) (SgI) [Cleaved into: PE-11; GAWK peptide; CCB peptide]	CHGB SCG1	yes	yes	A&B	22.4305	74.7683	0.993748	-22.4816	820.209	6	6/7			45.475	17.691	24.6259	12.714	19.3556	0.985692	0
P05408_[H].fSDEDkDPE.[-]_N-Term(TMMpro); K6(TMMpro)	P05408	Neuroendocrine protein 7B2 (Pituitary polypeptide) (Secretogranin V) (Secretogranin-5) (Secretory granule endocrine protein I) [Cleaved into: N-terminal peptide; C-terminal peptide]	SCG5 SGNE1	yes	yes	A	3.80358	12.6786	0.999749	-4.19034	806.746	7	7/7	66	3	6.65901	3.00625	3.1058	1.29402	0.941655	0.069402	0
P05408_[H].fSDEDkDPE.[-]_N-Term(TMMpro); K6(TMMpro)	P05408	Neuroendocrine protein 7B2 (Pituitary polypeptide) (Secretogranin V) (Secretogranin-5) (Secretory granule endocrine protein I) [Cleaved into: N-terminal peptide; C-terminal peptide]	SCG5 SGNE1	yes	yes	B	6.49678	21.6559	0.999269	-4.20509	802.344	6	6/7	66	3	48.5821	6.54438	2.23787	0.315345	1.37539	0.844833	0
P05408_[H].fSDEDkDPE.[-]_N-Term(TMMpro); K6(TMMpro)	P05408	Neuroendocrine protein 7B2 (Pituitary polypeptide) (Secretogranin V) (Secretogranin-5) (Secretory granule endocrine protein I) [Cleaved into: N-terminal peptide; C-terminal peptide]	SCG5 SGNE1	yes	yes	A&B	5.15018	17.1673	0.999509	-4.19772	804.545	6	6/7			27.6205	4.77531	2.67183	0.804685	1.15852	0.457117	0
P05408_[L].dNVVAk.[K]_N-Term(TMMpro); K6(TMMpro)	P05408	Neuroendocrine protein 7B2 (Pituitary polypeptide) (Secretogranin V) (Secretogranin-5) (Secretory granule endocrine protein I) [Cleaved into: N-terminal peptide; C-terminal peptide]	SCG5 SGNE1	no	no	A	162.537	541.79	0.74714	-75.5896	745.445	7	7/7	5	2	0.404698	21.8258	24.898	5.3599	7.14934	8.15885	0
P05408_[L].dNVVAk.[K]_N-Term(TMMpro); K6(TMMpro)	P05408	Neuroendocrine protein 7B2 (Pituitary polypeptide) (Secretogranin V) (Secretogranin-5) (Secretory granule endocrine protein I) [Cleaved into: N-terminal peptide; C-terminal peptide]	SCG5 SGNE1	no	no	B	147.77	492.566	0.785793	-235.638	955.769	7	7/7	5	2	12.1905	1.39633	7.18544	2.30638	6.50924	0.481246	0
P05408_[L].dNVVAk.[K]_N-Term(TMMpro); K6(TMMpro)	P05408	Neuroendocrine protein 7B2 (Pituitary polypeptide) (Secretogranin V) (Secretogranin-5) (Secretory granule endocrine protein I) [Cleaved into: N-terminal peptide; C-terminal peptide]	SCG5 SGNE1	no	no	A&B	155.153	517.178	0.766466	-155.614	850.607	7	7/7			6.29762	11.6111	16.0417	3.83314	6.82929	4.32005	0
P05408_[P].hFSDEDkDPE.[-]_N-Term(TMMpro); K7(TMMpro)	P05408	Neuroendocrine protein 7B2 (Pituitary polypeptide) (Secretogranin V) (Secretogranin-5) (Secretory granule endocrine protein I) [Cleaved into: N-terminal peptide; C-terminal peptide]	SCG5 SGNE1	yes	yes	A	9.55447	31.8482	0.99842	-8.68167	811.929	7	7/7	36	3	15.1582	6.60837	5.39145	5.81438	1.84945	1.00606	0
P05408_[P].hFSDEDkDPE.[-]_N-Term(TMMpro); K7(TMMpro)	P05408	Neuroendocrine protein 7B2 (Pituitary polypeptide) (Secretogranin V) (Secretogranin-5) (Secretory granule endocrine protein I) [Cleaved into: N-terminal peptide; C-terminal peptide]	SCG5 SGNE1	yes	yes	B	6.01587	20.0529	0.999373	-12.7174	814.275	7	7/7	36	3	22.3826	10.2522	6.19537	2.22693	1.32561	0.98853	0
P05408_[P].hFSDEDkDPE.[-]_N-Term(TMMpro); K7(TMMpro)	P05408	Neuroendocrine protein 7B2 (Pituitary polypeptide) (Secretogranin V) (Secretogranin-5) (Secretory granule endocrine protein I) [Cleaved into: N-terminal peptide; C-terminal peptide]	SCG5 SGNE1	yes	yes	A&B	7.78517	25.9506	0.998897	-10.6995	813.102	7	7/7			18.7704	8.4303	5.79341	4.02066	1.58753	0.997297	0
P05408_[R].sVNPYLQGQRLDNVVA.[K]_N-Term(TMMpro)	P05408	Neuroendocrine protein 7B2 (Pituitary polypeptide) (Secretogranin V) (Secretogranin-5) (Secretory granule endocrine protein I) [Cleaved into: N-terminal peptide; C-terminal peptide]	SCG5 SGNE1	no	no	A	172.74	575.8	0.719682	-149.692	772.751	7	7/7	5	2	21.5065	21.1229	7.77012	8.28752	0.783449	3.15843	0
P05408_[R].sVNPYLQGQRLDNVVA.[K]_N-Term(TMMpro)	P05408	Neuroendocrine protein 7B2 (Pituitary polypeptide) (Secretogranin V) (Secretogranin-5) (Secretory granule endocrine protein I) [Cleaved into: N-terminal peptide; C-terminal peptide]	SCG5 SGNE1	no	no	B	138.563	461.878	0.809013	-427.314	1144.51	7	7/7	5	2	9.54951	4.42339	15.2662	10.3155	14.2806	0.737525	0
P05408_[R].sVNPYLQGQRLDNVVA.[K]_N-Term(TMMpro)	P05408	Neuroendocrine protein 7B2 (Pituitary polypeptide) (Secretogranin V) (Secretogranin-5) (Secretory granule endocrine protein I) [Cleaved into: N-terminal peptide; C-terminal peptide]	SCG5 SGNE1	no	no	A&B	155.652	518.839	0.764348	-288.503	958.628	7	7/7			15.528	12.7732	11.5182	9.30149	7.53201	1.94798	0
P05408_[R].sVNPYLQGQRLDNVVAkk.[S]_N-Term(TMMpro); K17(TMMpro); K18(TMMpro)	P05408	Neuroendocrine protein 7B2 (Pituitary polypeptide) (Secretogranin V) (Secretogranin-5) (Secretory granule endocrine protein I) [Cleaved into: N-terminal peptide; C-terminal peptide]	SCG5 SGNE1	yes	no	A	25.1464	83.8212	0.997122	-36.8138	832.731			1	1	NA	NA	NA	NA	NA	NA	NA
P05408_[R].sVNPYLQGQRLDNVVAkk.[S]_N-Term(TMMpro); K17(TMMpro); K18(TMMpro)	P05408	Neuroendocrine protein 7B2 (Pituitary polypeptide) (Secretogranin V) (Secretogranin-5) (Secretory granule endocrine protein I) [Cleaved into: N-terminal peptide; C-terminal peptide]	SCG5 SGNE1	yes	no	B	26.1232	87.0774	0.996894	-43.9722	835.144			1	1	NA	NA	NA	NA	NA	NA	NA
P05408_[R].sVNPYLQGQRLDNVVAkk.[S]_N-Term(TMMpro); K17(TMMpro); K18(TMMpro)	P05408	Neuroendocrine protein 7B2 (Pituitary polypeptide) (Secretogranin V) (Secretogranin-5) (Secretory granule endocrine protein I) [Cleaved into: N-terminal peptide; C-terminal peptide]	SCG5 SGNE1	yes	no	A&B	25.6348	85.4493	0.997008	-40.393	833.938
P05408_[R].sVNPYLQGQRLDNVVAkkSVPH.[F]_N-Term(TMMpro); K17(TMMpro); K18(TMMpro)	P05408	Neuroendocrine protein 7B2 (Pituitary polypeptide) (Secretogranin V) (Secretogranin-5) (Secretory granule endocrine protein I) [Cleaved into: N-terminal peptide; C-terminal peptide]	SCG5 SGNE1	yes	yes	A	24.229	80.7634	0.989877	-32.3555	832.563	7	7/7	9	3	12.5676	23.1961	4.54749	3.34341	6.62549	2.71301	0
P05408_[R].sVNPYLQGQRLDNVVAkkSVPH.[F]_N-Term(TMMpro); K17(TMMpro); K18(TMMpro)	P05408	Neuroendocrine protein 7B2 (Pituitary polypeptide) (Secretogranin V) (Secretogranin-5) (Secretory granule endocrine protein I) [Cleaved into: N-terminal peptide; C-terminal peptide]	SCG5 SGNE1	yes	yes	B	24.2859	80.9529	0.989829	-44.2312	839.704	6	6/7	9	3	15.0972	11.0571	35.2993	5.22331	17.9452	1.91111	0
P05408_[R].sVNPYLQGQRLDNVVAkkSVPH.[F]_N-Term(TMMpro); K17(TMMpro); K18(TMMpro)	P05408	Neuroendocrine protein 7B2 (Pituitary polypeptide) (Secretogranin V) (Secretogranin-5) (Secretory granule endocrine protein I) [Cleaved into: N-terminal peptide; C-terminal peptide]	SCG5 SGNE1	yes	yes	A&B	24.2575	80.8582	0.989853	-38.2934	836.134	7	7/7			13.8324	17.1266	19.9234	4.28336	12.2853	2.31206	0
P05408_[R].sVNPYLQGQRLDNVVAkkSVPHFSDEDkDPE.[-]_N-Term(TMMpro); K17(TMMpro); K18(TMMpro); K28(TMMpro)	P05408	Neuroendocrine protein 7B2 (Pituitary polypeptide) (Secretogranin V) (Secretogranin-5) (Secretory granule endocrine protein I) [Cleaved into: N-terminal peptide; C-terminal peptide]	SCG5 SGNE1	yes	yes	A	6.06704	20.2235	0.999363	-7.72538	811.008	6	6/7	40	3	29.5449	14.1081	9.38479	7.76812	2.17742	1.84779	0
P05408_[R].sVNPYLQGQRLDNVVAkkSVPHFSDEDkDPE.[-]_N-Term(TMMpro); K17(TMMpro); K18(TMMpro); K28(TMMpro)	P05408	Neuroendocrine protein 7B2 (Pituitary polypeptide) (Secretogranin V) (Secretogranin-5) (Secretory granule endocrine protein I) [Cleaved into: N-terminal peptide; C-terminal peptide]	SCG5 SGNE1	yes	yes	B	8.22712	27.4237	0.998828	-11.6019	814.165	6	6/7	40	3	25.4634	21.1655	12.1113	12.9351	2.25029	2.55576	0
P05408_[R].sVNPYLQGQRLDNVVAkkSVPHFSDEDkDPE.[-]_N-Term(TMMpro); K17(TMMpro); K18(TMMpro); K28(TMMpro)	P05408	Neuroendocrine protein 7B2 (Pituitary polypeptide) (Secretogranin V) (Secretogranin-5) (Secretory granule endocrine protein I) [Cleaved into: N-terminal peptide; C-terminal peptide]	SCG5 SGNE1	yes	yes	A&B	7.14708	23.8236	0.999096	-9.66364	812.586	6	6/7			27.5042	17.6368	10.748	10.3516	2.21385	2.20178	0
P10645_[E].lSEVLENQSSQAELkEAVEEPSSkDVME.[K]_N-Term(TMMpro); K15(TMMpro); K24(TMMpro)	P10645	Chromogranin-A (CgA) (Pituitary secretory protein I) (SP-I) [Cleaved into: Vasostatin-1 (Vasostatin I); Vasostatin-2 (Vasostatin II); EA-92; ES-43; Pancreastatin; SS-18; WA-8; WE-14; LF-19; Catestatin (SL21); AL-11; GV-19; GR-44; ER-37; GE-25; Serpinin-RRG; Serpinin; p-Glu serpinin precursor]	CHGA	yes	no	A	34.4885	114.962	0.994591	-80.4782	862.226			1	1	NA	NA	NA	NA	NA	NA	NA
P10645_[E].lSEVLENQSSQAELkEAVEEPSSkDVME.[K]_N-Term(TMMpro); K15(TMMpro); K24(TMMpro)	P10645	Chromogranin-A (CgA) (Pituitary secretory protein I) (SP-I) [Cleaved into: Vasostatin-1 (Vasostatin I); Vasostatin-2 (Vasostatin II); EA-92; ES-43; Pancreastatin; SS-18; WA-8; WE-14; LF-19; Catestatin (SL21); AL-11; GV-19; GR-44; ER-37; GE-25; Serpinin-RRG; Serpinin; p-Glu serpinin precursor]	CHGA	yes	no	B	32.7644	109.215	0.995118	-39.4771	841.272			1	1	NA	NA	NA	NA	NA	NA	NA
P10645_[E].lSEVLENQSSQAELkEAVEEPSSkDVME.[K]_N-Term(TMMpro); K15(TMMpro); K24(TMMpro)	P10645	Chromogranin-A (CgA) (Pituitary secretory protein I) (SP-I) [Cleaved into: Vasostatin-1 (Vasostatin I); Vasostatin-2 (Vasostatin II); EA-92; ES-43; Pancreastatin; SS-18; WA-8; WE-14; LF-19; Catestatin (SL21); AL-11; GV-19; GR-44; ER-37; GE-25; Serpinin-RRG; Serpinin; p-Glu serpinin precursor]	CHGA	yes	no	A&B	33.6265	112.088	0.994854	-59.9776	851.749
P10645_[G].fEDELSEVLENQSSQAELkEAVEEPSSkDVME.[K]_N-Term(TMMpro); K19(TMMpro); K28(TMMpro)	P10645	Chromogranin-A (CgA) (Pituitary secretory protein I) (SP-I) [Cleaved into: Vasostatin-1 (Vasostatin I); Vasostatin-2 (Vasostatin II); EA-92; ES-43; Pancreastatin; SS-18; WA-8; WE-14; LF-19; Catestatin (SL21); AL-11; GV-19; GR-44; ER-37; GE-25; Serpinin-RRG; Serpinin; p-Glu serpinin precursor]	CHGA	yes	no	A	26.5107	88.369	0.992337	-38.6611	828.549	5	5/7	5	2	33.103	27.0314	7.32723	5.07558	0.954536	13.2401	0
P10645_[G].fEDELSEVLENQSSQAELkEAVEEPSSkDVME.[K]_N-Term(TMMpro); K19(TMMpro); K28(TMMpro)	P10645	Chromogranin-A (CgA) (Pituitary secretory protein I) (SP-I) [Cleaved into: Vasostatin-1 (Vasostatin I); Vasostatin-2 (Vasostatin II); EA-92; ES-43; Pancreastatin; SS-18; WA-8; WE-14; LF-19; Catestatin (SL21); AL-11; GV-19; GR-44; ER-37; GE-25; Serpinin-RRG; Serpinin; p-Glu serpinin precursor]	CHGA	yes	yes	B	16.698	55.6601	0.996954	-37.7113	838.817	6	6/7	5	2	51.1231	2.29203	21.1369	13.7224	4.46007	0.20259	0
P10645_[G].fEDELSEVLENQSSQAELkEAVEEPSSkDVME.[K]_N-Term(TMMpro); K19(TMMpro); K28(TMMpro)	P10645	Chromogranin-A (CgA) (Pituitary secretory protein I) (SP-I) [Cleaved into: Vasostatin-1 (Vasostatin I); Vasostatin-2 (Vasostatin II); EA-92; ES-43; Pancreastatin; SS-18; WA-8; WE-14; LF-19; Catestatin (SL21); AL-11; GV-19; GR-44; ER-37; GE-25; Serpinin-RRG; Serpinin; p-Glu serpinin precursor]	CHGA	yes	yes	A&B	21.6044	72.0146	0.994646	-38.1862	833.683	6	6/7			42.1131	14.6617	14.2321	9.39901	2.7073	6.72137	0
P10645_[H].sGFEDELSEVLENQSSQAELkEAVEEPSSkDV.[M]_N-Term(TMMpro); K21(TMMpro); K30(TMMpro)	P10645	Chromogranin-A (CgA) (Pituitary secretory protein I) (SP-I) [Cleaved into: Vasostatin-1 (Vasostatin I); Vasostatin-2 (Vasostatin II); EA-92; ES-43; Pancreastatin; SS-18; WA-8; WE-14; LF-19; Catestatin (SL21); AL-11; GV-19; GR-44; ER-37; GE-25; Serpinin-RRG; Serpinin; p-Glu serpinin precursor]	CHGA	yes	yes	A	20.7151	69.0504	0.998046	-28.3318	831.774			2	1	NA	NA	NA	NA	NA	NA	NA
P10645_[H].sGFEDELSEVLENQSSQAELkEAVEEPSSkDV.[M]_N-Term(TMMpro); K21(TMMpro); K30(TMMpro)	P10645	Chromogranin-A (CgA) (Pituitary secretory protein I) (SP-I) [Cleaved into: Vasostatin-1 (Vasostatin I); Vasostatin-2 (Vasostatin II); EA-92; ES-43; Pancreastatin; SS-18; WA-8; WE-14; LF-19; Catestatin (SL21); AL-11; GV-19; GR-44; ER-37; GE-25; Serpinin-RRG; Serpinin; p-Glu serpinin precursor]	CHGA	yes	yes	B	16.5254	55.0848	0.998756	-35.62	837.348			2	1	NA	NA	NA	NA	NA	NA	NA
P10645_[H].sGFEDELSEVLENQSSQAELkEAVEEPSSkDV.[M]_N-Term(TMMpro); K21(TMMpro); K30(TMMpro)	P10645	Chromogranin-A (CgA) (Pituitary secretory protein I) (SP-I) [Cleaved into: Vasostatin-1 (Vasostatin I); Vasostatin-2 (Vasostatin II); EA-92; ES-43; Pancreastatin; SS-18; WA-8; WE-14; LF-19; Catestatin (SL21); AL-11; GV-19; GR-44; ER-37; GE-25; Serpinin-RRG; Serpinin; p-Glu serpinin precursor]	CHGA	yes	yes	A&B	18.6203	62.0676	0.998401	-31.9759	834.561
P10645_[H].sGFEDELSEVLENQSSQAELkEAVEEPSSkDVM.[E]_N-Term(TMMpro); K21(TMMpro); K30(TMMpro)	P10645	Chromogranin-A (CgA) (Pituitary secretory protein I) (SP-I) [Cleaved into: Vasostatin-1 (Vasostatin I); Vasostatin-2 (Vasostatin II); EA-92; ES-43; Pancreastatin; SS-18; WA-8; WE-14; LF-19; Catestatin (SL21); AL-11; GV-19; GR-44; ER-37; GE-25; Serpinin-RRG; Serpinin; p-Glu serpinin precursor]	CHGA	yes	no	A	31.1157	103.719	0.995596	-121.704	925.502			1	1	NA	NA	NA	NA	NA	NA	NA
P10645_[H].sGFEDELSEVLENQSSQAELkEAVEEPSSkDVM.[E]_N-Term(TMMpro); K21(TMMpro); K30(TMMpro)	P10645	Chromogranin-A (CgA) (Pituitary secretory protein I) (SP-I) [Cleaved into: Vasostatin-1 (Vasostatin I); Vasostatin-2 (Vasostatin II); EA-92; ES-43; Pancreastatin; SS-18; WA-8; WE-14; LF-19; Catestatin (SL21); AL-11; GV-19; GR-44; ER-37; GE-25; Serpinin-RRG; Serpinin; p-Glu serpinin precursor]	CHGA	no	no	B	75.0299	250.1	0.974622	-148.012	942.186			1	1	NA	NA	NA	NA	NA	NA	NA
P10645_[H].sGFEDELSEVLENQSSQAELkEAVEEPSSkDVM.[E]_N-Term(TMMpro); K21(TMMpro); K30(TMMpro)	P10645	Chromogranin-A (CgA) (Pituitary secretory protein I) (SP-I) [Cleaved into: Vasostatin-1 (Vasostatin I); Vasostatin-2 (Vasostatin II); EA-92; ES-43; Pancreastatin; SS-18; WA-8; WE-14; LF-19; Catestatin (SL21); AL-11; GV-19; GR-44; ER-37; GE-25; Serpinin-RRG; Serpinin; p-Glu serpinin precursor]	CHGA	yes	no	A&B	53.0728	176.909	0.985109	-134.858	933.844
P10645_[K].hSGFEDELSEVLENQSSQAE.[L]_N-Term(TMMpro)	P10645	Chromogranin-A (CgA) (Pituitary secretory protein I) (SP-I) [Cleaved into: Vasostatin-1 (Vasostatin I); Vasostatin-2 (Vasostatin II); EA-92; ES-43; Pancreastatin; SS-18; WA-8; WE-14; LF-19; Catestatin (SL21); AL-11; GV-19; GR-44; ER-37; GE-25; Serpinin-RRG; Serpinin; p-Glu serpinin precursor]	CHGA	no	no	A	43.8884	146.295	0.967113	-216.535	973.249	7	7/7	33	3	4.40591	12.2565	8.63838	4.29286	2.87146	7.07714	0
P10645_[K].hSGFEDELSEVLENQSSQAE.[L]_N-Term(TMMpro)	P10645	Chromogranin-A (CgA) (Pituitary secretory protein I) (SP-I) [Cleaved into: Vasostatin-1 (Vasostatin I); Vasostatin-2 (Vasostatin II); EA-92; ES-43; Pancreastatin; SS-18; WA-8; WE-14; LF-19; Catestatin (SL21); AL-11; GV-19; GR-44; ER-37; GE-25; Serpinin-RRG; Serpinin; p-Glu serpinin precursor]	CHGA	no	no	B	38.4659	128.22	0.974653	-233.594	1012.65	6	6/7	33	3	28.3268	14.5082	10.8901	10.5434	9.24076	4.98943	0
P10645_[K].hSGFEDELSEVLENQSSQAE.[L]_N-Term(TMMpro)	P10645	Chromogranin-A (CgA) (Pituitary secretory protein I) (SP-I) [Cleaved into: Vasostatin-1 (Vasostatin I); Vasostatin-2 (Vasostatin II); EA-92; ES-43; Pancreastatin; SS-18; WA-8; WE-14; LF-19; Catestatin (SL21); AL-11; GV-19; GR-44; ER-37; GE-25; Serpinin-RRG; Serpinin; p-Glu serpinin precursor]	CHGA	no	no	A&B	41.1772	137.257	0.970883	-225.064	992.949	7	7/7			16.3663	13.3823	9.76425	7.41812	6.05611	6.03329	0
P10645_[K].hSGFEDELSEVLENQSSQAEL.[K]_N-Term(TMMpro)	P10645	Chromogranin-A (CgA) (Pituitary secretory protein I) (SP-I) [Cleaved into: Vasostatin-1 (Vasostatin I); Vasostatin-2 (Vasostatin II); EA-92; ES-43; Pancreastatin; SS-18; WA-8; WE-14; LF-19; Catestatin (SL21); AL-11; GV-19; GR-44; ER-37; GE-25; Serpinin-RRG; Serpinin; p-Glu serpinin precursor]	CHGA	no	no	A	40.6895	135.632	0.971675	-229.849	991.918	7	7/7	18	3	9.20485	6.19031	10.2384	8.49327	7.10581	2.78262	0
P10645_[K].hSGFEDELSEVLENQSSQAEL.[K]_N-Term(TMMpro)	P10645	Chromogranin-A (CgA) (Pituitary secretory protein I) (SP-I) [Cleaved into: Vasostatin-1 (Vasostatin I); Vasostatin-2 (Vasostatin II); EA-92; ES-43; Pancreastatin; SS-18; WA-8; WE-14; LF-19; Catestatin (SL21); AL-11; GV-19; GR-44; ER-37; GE-25; Serpinin-RRG; Serpinin; p-Glu serpinin precursor]	CHGA	no	no	B	46.4226	154.742	0.963268	-231.402	986.769	7	7/7	18	3	21.5456	15.0785	14.9555	9.43209	11.8835	5.74757	0
P10645_[K].hSGFEDELSEVLENQSSQAEL.[K]_N-Term(TMMpro)	P10645	Chromogranin-A (CgA) (Pituitary secretory protein I) (SP-I) [Cleaved into: Vasostatin-1 (Vasostatin I); Vasostatin-2 (Vasostatin II); EA-92; ES-43; Pancreastatin; SS-18; WA-8; WE-14; LF-19; Catestatin (SL21); AL-11; GV-19; GR-44; ER-37; GE-25; Serpinin-RRG; Serpinin; p-Glu serpinin precursor]	CHGA	no	no	A&B	43.5561	145.187	0.967471	-230.626	989.343	7	7/7			15.3752	10.6344	12.597	8.96268	9.49464	4.2651	0
P10645_[K].hSGFEDELSEVLENQSSQAELkE.[A]_N-Term(TMMpro); K22(TMMpro)	P10645	Chromogranin-A (CgA) (Pituitary secretory protein I) (SP-I) [Cleaved into: Vasostatin-1 (Vasostatin I); Vasostatin-2 (Vasostatin II); EA-92; ES-43; Pancreastatin; SS-18; WA-8; WE-14; LF-19; Catestatin (SL21); AL-11; GV-19; GR-44; ER-37; GE-25; Serpinin-RRG; Serpinin; p-Glu serpinin precursor]	CHGA	yes	no	A	29.122	97.0733	0.985403	-81.7606	863.947	4	4/7	10	3	30.783	42.4824	32.853	17.6469	13.7113	8.38316	0
P10645_[K].hSGFEDELSEVLENQSSQAELkE.[A]_N-Term(TMMpro); K22(TMMpro)	P10645	Chromogranin-A (CgA) (Pituitary secretory protein I) (SP-I) [Cleaved into: Vasostatin-1 (Vasostatin I); Vasostatin-2 (Vasostatin II); EA-92; ES-43; Pancreastatin; SS-18; WA-8; WE-14; LF-19; Catestatin (SL21); AL-11; GV-19; GR-44; ER-37; GE-25; Serpinin-RRG; Serpinin; p-Glu serpinin precursor]	CHGA	yes	yes	B	22.1096	73.6988	0.991564	-92.6184	888.333	6	6/7	10	3	21.4589	31.8591	21.8771	13.4176	6.70802	3.18467	0
P10645_[K].hSGFEDELSEVLENQSSQAELkE.[A]_N-Term(TMMpro); K22(TMMpro)	P10645	Chromogranin-A (CgA) (Pituitary secretory protein I) (SP-I) [Cleaved into: Vasostatin-1 (Vasostatin I); Vasostatin-2 (Vasostatin II); EA-92; ES-43; Pancreastatin; SS-18; WA-8; WE-14; LF-19; Catestatin (SL21); AL-11; GV-19; GR-44; ER-37; GE-25; Serpinin-RRG; Serpinin; p-Glu serpinin precursor]	CHGA	yes	no	A&B	25.6158	85.3861	0.988484	-87.1895	876.14	4	4/7			26.1209	37.1708	27.365	15.5322	10.2096	5.78392	0
P10645_[K].hSGFEDELSEVLENQSSQAELkEAVEEPSSkDV.[M]_N-Term(TMMpro); K22(TMMpro); K31(TMMpro)	P10645	Chromogranin-A (CgA) (Pituitary secretory protein I) (SP-I) [Cleaved into: Vasostatin-1 (Vasostatin I); Vasostatin-2 (Vasostatin II); EA-92; ES-43; Pancreastatin; SS-18; WA-8; WE-14; LF-19; Catestatin (SL21); AL-11; GV-19; GR-44; ER-37; GE-25; Serpinin-RRG; Serpinin; p-Glu serpinin precursor]	CHGA	yes	yes	A	20.8962	69.6541	0.995233	-49.0354	843.175	7	7/7	19	2	14.6418	20.0346	14.9289	12.1627	7.0414	11.5325	0
P10645_[K].hSGFEDELSEVLENQSSQAELkEAVEEPSSkDV.[M]_N-Term(TMMpro); K22(TMMpro); K31(TMMpro)	P10645	Chromogranin-A (CgA) (Pituitary secretory protein I) (SP-I) [Cleaved into: Vasostatin-1 (Vasostatin I); Vasostatin-2 (Vasostatin II); EA-92; ES-43; Pancreastatin; SS-18; WA-8; WE-14; LF-19; Catestatin (SL21); AL-11; GV-19; GR-44; ER-37; GE-25; Serpinin-RRG; Serpinin; p-Glu serpinin precursor]	CHGA	yes	yes	B	13.8628	46.2095	0.9979	-47.308	856.738	7	7/7	19	2	11.2699	17.391	7.81751	1.29014	1.50657	2.13585	0
P10645_[K].hSGFEDELSEVLENQSSQAELkEAVEEPSSkDV.[M]_N-Term(TMMpro); K22(TMMpro); K31(TMMpro)	P10645	Chromogranin-A (CgA) (Pituitary secretory protein I) (SP-I) [Cleaved into: Vasostatin-1 (Vasostatin I); Vasostatin-2 (Vasostatin II); EA-92; ES-43; Pancreastatin; SS-18; WA-8; WE-14; LF-19; Catestatin (SL21); AL-11; GV-19; GR-44; ER-37; GE-25; Serpinin-RRG; Serpinin; p-Glu serpinin precursor]	CHGA	yes	yes	A&B	17.3795	57.9318	0.996567	-48.1717	849.956	7	7/7			12.9558	18.7128	11.3732	6.72644	4.27399	6.83418	0
P10645_[K].hSGFEDELSEVLENQSSQAELkEAVEEPSSkDVM.[E]_N-Term(TMMpro); K22(TMMpro); K31(TMMpro)	P10645	Chromogranin-A (CgA) (Pituitary secretory protein I) (SP-I) [Cleaved into: Vasostatin-1 (Vasostatin I); Vasostatin-2 (Vasostatin II); EA-92; ES-43; Pancreastatin; SS-18; WA-8; WE-14; LF-19; Catestatin (SL21); AL-11; GV-19; GR-44; ER-37; GE-25; Serpinin-RRG; Serpinin; p-Glu serpinin precursor]	CHGA	yes	no	A	41.7923	139.308	0.992067	-26.9746	802.311			1	1	NA	NA	NA	NA	NA	NA	NA
P10645_[K].hSGFEDELSEVLENQSSQAELkEAVEEPSSkDVM.[E]_N-Term(TMMpro); K22(TMMpro); K31(TMMpro)	P10645	Chromogranin-A (CgA) (Pituitary secretory protein I) (SP-I) [Cleaved into: Vasostatin-1 (Vasostatin I); Vasostatin-2 (Vasostatin II); EA-92; ES-43; Pancreastatin; SS-18; WA-8; WE-14; LF-19; Catestatin (SL21); AL-11; GV-19; GR-44; ER-37; GE-25; Serpinin-RRG; Serpinin; p-Glu serpinin precursor]	CHGA	yes	yes	B	16.087	53.6233	0.998821	-32.6811	838.605			1	1	NA	NA	NA	NA	NA	NA	NA
P10645_[K].hSGFEDELSEVLENQSSQAELkEAVEEPSSkDVM.[E]_N-Term(TMMpro); K22(TMMpro); K31(TMMpro)	P10645	Chromogranin-A (CgA) (Pituitary secretory protein I) (SP-I) [Cleaved into: Vasostatin-1 (Vasostatin I); Vasostatin-2 (Vasostatin II); EA-92; ES-43; Pancreastatin; SS-18; WA-8; WE-14; LF-19; Catestatin (SL21); AL-11; GV-19; GR-44; ER-37; GE-25; Serpinin-RRG; Serpinin; p-Glu serpinin precursor]	CHGA	yes	no	A&B	28.9397	96.4655	0.995444	-29.8278	820.458
P10645_[K].hSGFEDELSEVLENQSSQAELkEAVEEPSSkDVME.[K]_N-Term(TMMpro); K22(TMMpro); K31(TMMpro)	P10645	Chromogranin-A (CgA) (Pituitary secretory protein I) (SP-I) [Cleaved into: Vasostatin-1 (Vasostatin I); Vasostatin-2 (Vasostatin II); EA-92; ES-43; Pancreastatin; SS-18; WA-8; WE-14; LF-19; Catestatin (SL21); AL-11; GV-19; GR-44; ER-37; GE-25; Serpinin-RRG; Serpinin; p-Glu serpinin precursor]	CHGA	yes	yes	A	24.9198	83.066	0.990335	-25.2367	838.15	6	6/7	29	3	35.7353	5.31344	21.7824	5.81562	7.99876	13.2396	0
P10645_[K].hSGFEDELSEVLENQSSQAELkEAVEEPSSkDVME.[K]_N-Term(TMMpro); K22(TMMpro); K31(TMMpro)	P10645	Chromogranin-A (CgA) (Pituitary secretory protein I) (SP-I) [Cleaved into: Vasostatin-1 (Vasostatin I); Vasostatin-2 (Vasostatin II); EA-92; ES-43; Pancreastatin; SS-18; WA-8; WE-14; LF-19; Catestatin (SL21); AL-11; GV-19; GR-44; ER-37; GE-25; Serpinin-RRG; Serpinin; p-Glu serpinin precursor]	CHGA	yes	yes	B	23.6821	78.9405	0.99127	-31.2143	836.827	5	5/7	29	3	39.0416	7.57793	29.1213	15.5135	17.1397	6.94884	0
P10645_[K].hSGFEDELSEVLENQSSQAELkEAVEEPSSkDVME.[K]_N-Term(TMMpro); K22(TMMpro); K31(TMMpro)	P10645	Chromogranin-A (CgA) (Pituitary secretory protein I) (SP-I) [Cleaved into: Vasostatin-1 (Vasostatin I); Vasostatin-2 (Vasostatin II); EA-92; ES-43; Pancreastatin; SS-18; WA-8; WE-14; LF-19; Catestatin (SL21); AL-11; GV-19; GR-44; ER-37; GE-25; Serpinin-RRG; Serpinin; p-Glu serpinin precursor]	CHGA	yes	yes	A&B	24.301	81.0032	0.990802	-28.2255	837.488	5	5/7			37.3885	6.44568	25.4518	10.6646	12.5692	10.0942	0
P10645_[K].sGELEQEEERLSkEWEDS.[K]_N-Term(TMMpro); K13(TMMpro)	P10645	Chromogranin-A (CgA) (Pituitary secretory protein I) (SP-I) [Cleaved into: Vasostatin-1 (Vasostatin I); Vasostatin-2 (Vasostatin II); EA-92; ES-43; Pancreastatin; SS-18; WA-8; WE-14; LF-19; Catestatin (SL21); AL-11; GV-19; GR-44; ER-37; GE-25; Serpinin-RRG; Serpinin; p-Glu serpinin precursor]	CHGA	yes	yes	A	5.98468	19.9489	0.99938	-22.1655	822.428	7	7/7	174	3	8.72697	9.99579	4.47713	3.83871	3.9709	0.180319	0
P10645_[K].sGELEQEEERLSkEWEDS.[K]_N-Term(TMMpro); K13(TMMpro)	P10645	Chromogranin-A (CgA) (Pituitary secretory protein I) (SP-I) [Cleaved into: Vasostatin-1 (Vasostatin I); Vasostatin-2 (Vasostatin II); EA-92; ES-43; Pancreastatin; SS-18; WA-8; WE-14; LF-19; Catestatin (SL21); AL-11; GV-19; GR-44; ER-37; GE-25; Serpinin-RRG; Serpinin; p-Glu serpinin precursor]	CHGA	yes	yes	B	8.20693	27.3564	0.998834	-21.6256	818.063	7	7/7	174	3	12.8915	10.5081	6.35407	2.58525	0.819153	1.28633	0
P10645_[K].sGELEQEEERLSkEWEDS.[K]_N-Term(TMMpro); K13(TMMpro)	P10645	Chromogranin-A (CgA) (Pituitary secretory protein I) (SP-I) [Cleaved into: Vasostatin-1 (Vasostatin I); Vasostatin-2 (Vasostatin II); EA-92; ES-43; Pancreastatin; SS-18; WA-8; WE-14; LF-19; Catestatin (SL21); AL-11; GV-19; GR-44; ER-37; GE-25; Serpinin-RRG; Serpinin; p-Glu serpinin precursor]	CHGA	yes	yes	A&B	7.0958	23.6527	0.999107	-21.8955	820.246	7	7/7			10.8092	10.2519	5.4156	3.21198	2.39503	0.733326	0
P10645_[L].eGQEEEEDNRDSSMk.[L]_N-Term(TMMpro); K15(TMMpro)	P10645	Chromogranin-A (CgA) (Pituitary secretory protein I) (SP-I) [Cleaved into: Vasostatin-1 (Vasostatin I); Vasostatin-2 (Vasostatin II); EA-92; ES-43; Pancreastatin; SS-18; WA-8; WE-14; LF-19; Catestatin (SL21); AL-11; GV-19; GR-44; ER-37; GE-25; Serpinin-RRG; Serpinin; p-Glu serpinin precursor]	CHGA	yes	yes	A	4.48573	14.9524	0.999652	-5.77253	804.992	7	7/7	25	3	10.242	6.46997	3.4547	6.75096	1.51389	2.3511	0
P10645_[L].eGQEEEEDNRDSSMk.[L]_N-Term(TMMpro); K15(TMMpro)	P10645	Chromogranin-A (CgA) (Pituitary secretory protein I) (SP-I) [Cleaved into: Vasostatin-1 (Vasostatin I); Vasostatin-2 (Vasostatin II); EA-92; ES-43; Pancreastatin; SS-18; WA-8; WE-14; LF-19; Catestatin (SL21); AL-11; GV-19; GR-44; ER-37; GE-25; Serpinin-RRG; Serpinin; p-Glu serpinin precursor]	CHGA	yes	yes	B	5.64929	18.831	0.999447	-6.12038	805.74	6	6/7	25	3	33.5307	9.36565	1.99075	5.07271	1.72664	0.703318	0
P10645_[L].eGQEEEEDNRDSSMk.[L]_N-Term(TMMpro); K15(TMMpro)	P10645	Chromogranin-A (CgA) (Pituitary secretory protein I) (SP-I) [Cleaved into: Vasostatin-1 (Vasostatin I); Vasostatin-2 (Vasostatin II); EA-92; ES-43; Pancreastatin; SS-18; WA-8; WE-14; LF-19; Catestatin (SL21); AL-11; GV-19; GR-44; ER-37; GE-25; Serpinin-RRG; Serpinin; p-Glu serpinin precursor]	CHGA	yes	yes	A&B	5.06751	16.8917	0.999549	-5.94645	805.366	7	7/7			21.8863	7.91781	2.72273	5.91184	1.62026	1.52721	0
P10645_[L].eGQEEEEDNRDSSMkL.[S]_N-Term(TMMpro); K15(TMMpro)	P10645	Chromogranin-A (CgA) (Pituitary secretory protein I) (SP-I) [Cleaved into: Vasostatin-1 (Vasostatin I); Vasostatin-2 (Vasostatin II); EA-92; ES-43; Pancreastatin; SS-18; WA-8; WE-14; LF-19; Catestatin (SL21); AL-11; GV-19; GR-44; ER-37; GE-25; Serpinin-RRG; Serpinin; p-Glu serpinin precursor]	CHGA	yes	yes	A	4.16688	13.8896	0.999699	-4.91796	806.973	7	7/7	28	3	4.07953	4.68979	3.35519	1.23612	2.01444	1.30701	0
P10645_[L].eGQEEEEDNRDSSMkL.[S]_N-Term(TMMpro); K15(TMMpro)	P10645	Chromogranin-A (CgA) (Pituitary secretory protein I) (SP-I) [Cleaved into: Vasostatin-1 (Vasostatin I); Vasostatin-2 (Vasostatin II); EA-92; ES-43; Pancreastatin; SS-18; WA-8; WE-14; LF-19; Catestatin (SL21); AL-11; GV-19; GR-44; ER-37; GE-25; Serpinin-RRG; Serpinin; p-Glu serpinin precursor]	CHGA	yes	yes	B	5.30149	17.6716	0.999513	-5.42201	802.139	6	6/7	28	3	48.9663	5.9174	1.52498	3.3771	0.755212	0.795923	0
P10645_[L].eGQEEEEDNRDSSMkL.[S]_N-Term(TMMpro); K15(TMMpro)	P10645	Chromogranin-A (CgA) (Pituitary secretory protein I) (SP-I) [Cleaved into: Vasostatin-1 (Vasostatin I); Vasostatin-2 (Vasostatin II); EA-92; ES-43; Pancreastatin; SS-18; WA-8; WE-14; LF-19; Catestatin (SL21); AL-11; GV-19; GR-44; ER-37; GE-25; Serpinin-RRG; Serpinin; p-Glu serpinin precursor]	CHGA	yes	yes	A&B	4.73419	15.7806	0.999606	-5.16998	804.556	6	6/7			26.5229	5.30359	2.44009	2.30661	1.38483	1.05146	0
P10645_[L].eGQEEEEDNRDSSMkLS.[F]_N-Term(TMMpro); K15(TMMpro)	P10645	Chromogranin-A (CgA) (Pituitary secretory protein I) (SP-I) [Cleaved into: Vasostatin-1 (Vasostatin I); Vasostatin-2 (Vasostatin II); EA-92; ES-43; Pancreastatin; SS-18; WA-8; WE-14; LF-19; Catestatin (SL21); AL-11; GV-19; GR-44; ER-37; GE-25; Serpinin-RRG; Serpinin; p-Glu serpinin precursor]	CHGA	no	no	A	161.74	510.78	0.662562	12.1517	589.781	2	2/7	24	3	131.74	74.6312	37.8767	124.446	27.8371	11.179	0
P10645_[L].eGQEEEEDNRDSSMkLS.[F]_N-Term(TMMpro); K15(TMMpro)	P10645	Chromogranin-A (CgA) (Pituitary secretory protein I) (SP-I) [Cleaved into: Vasostatin-1 (Vasostatin I); Vasostatin-2 (Vasostatin II); EA-92; ES-43; Pancreastatin; SS-18; WA-8; WE-14; LF-19; Catestatin (SL21); AL-11; GV-19; GR-44; ER-37; GE-25; Serpinin-RRG; Serpinin; p-Glu serpinin precursor]	CHGA	no	no	B	219.903	665.448	0.488711	28.9555	483.798	2	2/7	24	3	155.632	99.6033	148.304	53.699	73.0875	1.6061	0
P10645_[L].eGQEEEEDNRDSSMkLS.[F]_N-Term(TMMpro); K15(TMMpro)	P10645	Chromogranin-A (CgA) (Pituitary secretory protein I) (SP-I) [Cleaved into: Vasostatin-1 (Vasostatin I); Vasostatin-2 (Vasostatin II); EA-92; ES-43; Pancreastatin; SS-18; WA-8; WE-14; LF-19; Catestatin (SL21); AL-11; GV-19; GR-44; ER-37; GE-25; Serpinin-RRG; Serpinin; p-Glu serpinin precursor]	CHGA	no	no	A&B	190.822	588.114	0.575636	20.5536	536.79	2	2/7			143.686	87.1172	93.0904	89.0723	50.4623	6.39255	0
P10645_[L].eGQEEEEDNRDSSMkLSF.[R]_N-Term(TMMpro); K15(TMMpro)	P10645	Chromogranin-A (CgA) (Pituitary secretory protein I) (SP-I) [Cleaved into: Vasostatin-1 (Vasostatin I); Vasostatin-2 (Vasostatin II); EA-92; ES-43; Pancreastatin; SS-18; WA-8; WE-14; LF-19; Catestatin (SL21); AL-11; GV-19; GR-44; ER-37; GE-25; Serpinin-RRG; Serpinin; p-Glu serpinin precursor]	CHGA	yes	yes	A	5.18923	17.2974	0.999534	-6.78893	807.569	6	6/7	26	3	27.8949	18.5295	8.53213	9.53372	3.76775	0.836533	0
P10645_[L].eGQEEEEDNRDSSMkLSF.[R]_N-Term(TMMpro); K15(TMMpro)	P10645	Chromogranin-A (CgA) (Pituitary secretory protein I) (SP-I) [Cleaved into: Vasostatin-1 (Vasostatin I); Vasostatin-2 (Vasostatin II); EA-92; ES-43; Pancreastatin; SS-18; WA-8; WE-14; LF-19; Catestatin (SL21); AL-11; GV-19; GR-44; ER-37; GE-25; Serpinin-RRG; Serpinin; p-Glu serpinin precursor]	CHGA	yes	yes	B	11.3455	37.8184	0.997773	-11.2261	808.77	6	6/7	26	3	49.8331	22.1756	17.159	7.41271	9.38017	1.88468	0
P10645_[L].eGQEEEEDNRDSSMkLSF.[R]_N-Term(TMMpro); K15(TMMpro)	P10645	Chromogranin-A (CgA) (Pituitary secretory protein I) (SP-I) [Cleaved into: Vasostatin-1 (Vasostatin I); Vasostatin-2 (Vasostatin II); EA-92; ES-43; Pancreastatin; SS-18; WA-8; WE-14; LF-19; Catestatin (SL21); AL-11; GV-19; GR-44; ER-37; GE-25; Serpinin-RRG; Serpinin; p-Glu serpinin precursor]	CHGA	yes	yes	A&B	8.26738	27.5579	0.998653	-9.00753	808.169	6	6/7			38.864	20.3525	12.8455	8.47321	6.57396	1.3606	0
P10645_[L].eGQEEEEDNRDSSMkLSFRA.[R]_N-Term(TMMpro); K15(TMMpro)	P10645	Chromogranin-A (CgA) (Pituitary secretory protein I) (SP-I) [Cleaved into: Vasostatin-1 (Vasostatin I); Vasostatin-2 (Vasostatin II); EA-92; ES-43; Pancreastatin; SS-18; WA-8; WE-14; LF-19; Catestatin (SL21); AL-11; GV-19; GR-44; ER-37; GE-25; Serpinin-RRG; Serpinin; p-Glu serpinin precursor]	CHGA	yes	yes	A	15.0146	50.0487	0.997537	-19.5254	817.906	5	5/7	12	2	34.7823	25.3382	11.0221	16.5732	8.6062	2.57014	0
P10645_[L].eGQEEEEDNRDSSMkLSFRA.[R]_N-Term(TMMpro); K15(TMMpro)	P10645	Chromogranin-A (CgA) (Pituitary secretory protein I) (SP-I) [Cleaved into: Vasostatin-1 (Vasostatin I); Vasostatin-2 (Vasostatin II); EA-92; ES-43; Pancreastatin; SS-18; WA-8; WE-14; LF-19; Catestatin (SL21); AL-11; GV-19; GR-44; ER-37; GE-25; Serpinin-RRG; Serpinin; p-Glu serpinin precursor]	CHGA	yes	no	B	25.7825	85.9415	0.992751	-22.5626	813.468	6	6/7	12	2	55.6612	18.2076	12.0664	3.08191	20.2395	1.91135	0
P10645_[L].eGQEEEEDNRDSSMkLSFRA.[R]_N-Term(TMMpro); K15(TMMpro)	P10645	Chromogranin-A (CgA) (Pituitary secretory protein I) (SP-I) [Cleaved into: Vasostatin-1 (Vasostatin I); Vasostatin-2 (Vasostatin II); EA-92; ES-43; Pancreastatin; SS-18; WA-8; WE-14; LF-19; Catestatin (SL21); AL-11; GV-19; GR-44; ER-37; GE-25; Serpinin-RRG; Serpinin; p-Glu serpinin precursor]	CHGA	yes	yes	A&B	20.3985	67.9951	0.995144	-21.044	815.687	6	6/7			45.2218	21.7729	11.5442	9.82754	14.4229	2.24074	0
P10645_[R].eDSkEAEkSGEATDGARPQALPEPMQESkAEGNN.[Q]_N-Term(TMMpro); K4(TMMpro); K8(TMMpro); K29(TMMpro)	P10645	Chromogranin-A (CgA) (Pituitary secretory protein I) (SP-I) [Cleaved into: Vasostatin-1 (Vasostatin I); Vasostatin-2 (Vasostatin II); EA-92; ES-43; Pancreastatin; SS-18; WA-8; WE-14; LF-19; Catestatin (SL21); AL-11; GV-19; GR-44; ER-37; GE-25; Serpinin-RRG; Serpinin; p-Glu serpinin precursor]	CHGA	yes	yes	A	24.6977	82.3256	0.997223	-24.7863	812.763			1	1	NA	NA	NA	NA	NA	NA	NA
P10645_[R].eDSkEAEkSGEATDGARPQALPEPMQESkAEGNN.[Q]_N-Term(TMMpro); K4(TMMpro); K8(TMMpro); K29(TMMpro)	P10645	Chromogranin-A (CgA) (Pituitary secretory protein I) (SP-I) [Cleaved into: Vasostatin-1 (Vasostatin I); Vasostatin-2 (Vasostatin II); EA-92; ES-43; Pancreastatin; SS-18; WA-8; WE-14; LF-19; Catestatin (SL21); AL-11; GV-19; GR-44; ER-37; GE-25; Serpinin-RRG; Serpinin; p-Glu serpinin precursor]	CHGA	yes	yes	B	21.5796	71.932	0.99788	-26.288	830.751			1	1	NA	NA	NA	NA	NA	NA	NA
P10645_[R].eDSkEAEkSGEATDGARPQALPEPMQESkAEGNN.[Q]_N-Term(TMMpro); K4(TMMpro); K8(TMMpro); K29(TMMpro)	P10645	Chromogranin-A (CgA) (Pituitary secretory protein I) (SP-I) [Cleaved into: Vasostatin-1 (Vasostatin I); Vasostatin-2 (Vasostatin II); EA-92; ES-43; Pancreastatin; SS-18; WA-8; WE-14; LF-19; Catestatin (SL21); AL-11; GV-19; GR-44; ER-37; GE-25; Serpinin-RRG; Serpinin; p-Glu serpinin precursor]	CHGA	yes	yes	A&B	23.1386	77.1288	0.997551	-25.5371	821.757
P10645_[R].lEGQEEEEDNRDSSMkL.[S]_N-Term(TMMpro); K16(TMMpro)	P10645	Chromogranin-A (CgA) (Pituitary secretory protein I) (SP-I) [Cleaved into: Vasostatin-1 (Vasostatin I); Vasostatin-2 (Vasostatin II); EA-92; ES-43; Pancreastatin; SS-18; WA-8; WE-14; LF-19; Catestatin (SL21); AL-11; GV-19; GR-44; ER-37; GE-25; Serpinin-RRG; Serpinin; p-Glu serpinin precursor]	CHGA	yes	yes	A	8.06258	26.8753	0.998875	-17.7951	819.982	7	7/7	16	3	8.75932	11.4877	7.92944	3.80035	6.45503	4.00442	0
P10645_[R].lEGQEEEEDNRDSSMkL.[S]_N-Term(TMMpro); K16(TMMpro)	P10645	Chromogranin-A (CgA) (Pituitary secretory protein I) (SP-I) [Cleaved into: Vasostatin-1 (Vasostatin I); Vasostatin-2 (Vasostatin II); EA-92; ES-43; Pancreastatin; SS-18; WA-8; WE-14; LF-19; Catestatin (SL21); AL-11; GV-19; GR-44; ER-37; GE-25; Serpinin-RRG; Serpinin; p-Glu serpinin precursor]	CHGA	yes	yes	B	9.50165	31.6722	0.998437	-20.5296	818.486	7	7/7	16	3	19.257	11.0971	11.1319	6.34749	3.84077	2.4753	0
P10645_[R].lEGQEEEEDNRDSSMkL.[S]_N-Term(TMMpro); K16(TMMpro)	P10645	Chromogranin-A (CgA) (Pituitary secretory protein I) (SP-I) [Cleaved into: Vasostatin-1 (Vasostatin I); Vasostatin-2 (Vasostatin II); EA-92; ES-43; Pancreastatin; SS-18; WA-8; WE-14; LF-19; Catestatin (SL21); AL-11; GV-19; GR-44; ER-37; GE-25; Serpinin-RRG; Serpinin; p-Glu serpinin precursor]	CHGA	yes	yes	A&B	8.78212	29.2737	0.998656	-19.1624	819.234	7	7/7			14.0081	11.2924	9.53069	5.07392	5.1479	3.23986	0
P10645_[R].lEGQEEEEDNRDSSMkLS.[F]_N-Term(TMMpro); K16(TMMpro)	P10645	Chromogranin-A (CgA) (Pituitary secretory protein I) (SP-I) [Cleaved into: Vasostatin-1 (Vasostatin I); Vasostatin-2 (Vasostatin II); EA-92; ES-43; Pancreastatin; SS-18; WA-8; WE-14; LF-19; Catestatin (SL21); AL-11; GV-19; GR-44; ER-37; GE-25; Serpinin-RRG; Serpinin; p-Glu serpinin precursor]	CHGA	yes	yes	A	17.4196	58.0654	0.996686	-13.1161	814.184	7	7/7	19	2	10.3663	5.99549	3.45031	22.9159	6.29362	2.13263	0
P10645_[R].lEGQEEEEDNRDSSMkLS.[F]_N-Term(TMMpro); K16(TMMpro)	P10645	Chromogranin-A (CgA) (Pituitary secretory protein I) (SP-I) [Cleaved into: Vasostatin-1 (Vasostatin I); Vasostatin-2 (Vasostatin II); EA-92; ES-43; Pancreastatin; SS-18; WA-8; WE-14; LF-19; Catestatin (SL21); AL-11; GV-19; GR-44; ER-37; GE-25; Serpinin-RRG; Serpinin; p-Glu serpinin precursor]	CHGA	yes	yes	B	10.0347	33.4489	0.998899	-11.4972	810.949	6	6/7	19	2	43.5413	11.6067	16.3686	5.50627	5.72044	0.975488	0
P10645_[R].lEGQEEEEDNRDSSMkLS.[F]_N-Term(TMMpro); K16(TMMpro)	P10645	Chromogranin-A (CgA) (Pituitary secretory protein I) (SP-I) [Cleaved into: Vasostatin-1 (Vasostatin I); Vasostatin-2 (Vasostatin II); EA-92; ES-43; Pancreastatin; SS-18; WA-8; WE-14; LF-19; Catestatin (SL21); AL-11; GV-19; GR-44; ER-37; GE-25; Serpinin-RRG; Serpinin; p-Glu serpinin precursor]	CHGA	yes	yes	A&B	13.7271	45.7572	0.997792	-12.3067	812.566	6	6/7			26.9538	8.8011	9.90948	14.2111	6.00703	1.55406	0
P10645_[R].lEGQEEEEDNRDSSMkLSF.[R]_N-Term(TMMpro); K16(TMMpro)	P10645	Chromogranin-A (CgA) (Pituitary secretory protein I) (SP-I) [Cleaved into: Vasostatin-1 (Vasostatin I); Vasostatin-2 (Vasostatin II); EA-92; ES-43; Pancreastatin; SS-18; WA-8; WE-14; LF-19; Catestatin (SL21); AL-11; GV-19; GR-44; ER-37; GE-25; Serpinin-RRG; Serpinin; p-Glu serpinin precursor]	CHGA	yes	yes	A	5.14812	17.1604	0.999541	-11.4789	811.703	6	6/7	41	3	26.0446	21.361	5.42338	4.04796	4.23945	0.390049	0
P10645_[R].lEGQEEEEDNRDSSMkLSF.[R]_N-Term(TMMpro); K16(TMMpro)	P10645	Chromogranin-A (CgA) (Pituitary secretory protein I) (SP-I) [Cleaved into: Vasostatin-1 (Vasostatin I); Vasostatin-2 (Vasostatin II); EA-92; ES-43; Pancreastatin; SS-18; WA-8; WE-14; LF-19; Catestatin (SL21); AL-11; GV-19; GR-44; ER-37; GE-25; Serpinin-RRG; Serpinin; p-Glu serpinin precursor]	CHGA	yes	yes	B	7.66791	25.5597	0.998982	-10.4374	810.293	6	6/7	41	3	47.9778	13.6204	9.76021	3.23275	1.23985	1.65925	0
P10645_[R].lEGQEEEEDNRDSSMkLSF.[R]_N-Term(TMMpro); K16(TMMpro)	P10645	Chromogranin-A (CgA) (Pituitary secretory protein I) (SP-I) [Cleaved into: Vasostatin-1 (Vasostatin I); Vasostatin-2 (Vasostatin II); EA-92; ES-43; Pancreastatin; SS-18; WA-8; WE-14; LF-19; Catestatin (SL21); AL-11; GV-19; GR-44; ER-37; GE-25; Serpinin-RRG; Serpinin; p-Glu serpinin precursor]	CHGA	yes	yes	A&B	6.40802	21.3601	0.999262	-10.9582	810.998	6	6/7			37.0112	17.4907	7.59179	3.64035	2.73965	1.02465	0
P13521_[P].gQGSSEDDLQEEEQIEQAIkEHLNQGSSQETD.[K]_N-Term(TMMpro); K20(TMMpro)	P13521	Secretogranin-2 (Chromogranin-C) (Secretogranin II) (SgII) [Cleaved into: Secretoneurin (SN); Manserin]	SCG2 CHGC	yes	yes	A	24.985	83.2832	0.989238	-40.15	835.32	4	4/7	15	3	65.1659	60.1538	35.1138	11.7562	13.4099	5.70049	0
P13521_[P].gQGSSEDDLQEEEQIEQAIkEHLNQGSSQETD.[K]_N-Term(TMMpro); K20(TMMpro)	P13521	Secretogranin-2 (Chromogranin-C) (Secretogranin II) (SgII) [Cleaved into: Secretoneurin (SN); Manserin]	SCG2 CHGC	yes	no	B	25.0503	83.501	0.989182	-44.2551	837.997	4	4/7	15	3	37.9142	50.2991	32.1588	22.3389	18.1972	5.48109	0
P13521_[P].gQGSSEDDLQEEEQIEQAIkEHLNQGSSQETD.[K]_N-Term(TMMpro); K20(TMMpro)	P13521	Secretogranin-2 (Chromogranin-C) (Secretogranin II) (SgII) [Cleaved into: Secretoneurin (SN); Manserin]	SCG2 CHGC	yes	no	A&B	25.0176	83.3921	0.98921	-42.2026	836.659	4	4/7			51.54	55.2265	33.6363	17.0475	15.8036	5.59079	0
P13521_[P].gQGSSEDDLQEEEQIEQAIkEHLNQGSSQETDkLA.[P]_N-Term(TMMpro); K20(TMMpro); K33(TMMpro)	P13521	Secretogranin-2 (Chromogranin-C) (Secretogranin II) (SgII) [Cleaved into: Secretoneurin (SN); Manserin]	SCG2 CHGC	yes	yes	A	14.3912	47.9705	0.996419	-18.3691	809.511	6	6/7	17	3	20.2954	11.3896	31.5234	17.3	4.52222	6.25342	0
P13521_[P].gQGSSEDDLQEEEQIEQAIkEHLNQGSSQETDkLA.[P]_N-Term(TMMpro); K20(TMMpro); K33(TMMpro)	P13521	Secretogranin-2 (Chromogranin-C) (Secretogranin II) (SgII) [Cleaved into: Secretoneurin (SN); Manserin]	SCG2 CHGC	yes	yes	B	14.526	48.4201	0.996351	-14.225	820.035	4	4/7	17	3	64.7578	43.7932	26.6428	9.63223	8.87068	1.17954	0
P13521_[P].gQGSSEDDLQEEEQIEQAIkEHLNQGSSQETDkLA.[P]_N-Term(TMMpro); K20(TMMpro); K33(TMMpro)	P13521	Secretogranin-2 (Chromogranin-C) (Secretogranin II) (SgII) [Cleaved into: Secretoneurin (SN); Manserin]	SCG2 CHGC	yes	yes	A&B	14.4586	48.1953	0.996385	-16.2971	814.773	4	4/7			42.5266	27.5914	29.0831	13.4661	6.69645	3.71648	0
P13521_[P].vGPPkNDDTPNRQ.[Y]_N-Term(TMMpro); K5(TMMpro)	P13521	Secretogranin-2 (Chromogranin-C) (Secretogranin II) (SgII) [Cleaved into: Secretoneurin (SN); Manserin]	SCG2 CHGC	yes	yes	A	11.3746	37.9154	0.997761	-26.4929	825.06	6	6/7	42	3	25.6957	22.1621	11.1148	7.77268	3.39266	2.83556	0
P13521_[P].vGPPkNDDTPNRQ.[Y]_N-Term(TMMpro); K5(TMMpro)	P13521	Secretogranin-2 (Chromogranin-C) (Secretogranin II) (SgII) [Cleaved into: Secretoneurin (SN); Manserin]	SCG2 CHGC	yes	yes	B	7.17198	23.9066	0.99911	-28.1129	829.069	7	7/7	42	3	17.052	12.2809	11.2276	5.8367	2.28847	0.945755	0
P13521_[P].vGPPkNDDTPNRQ.[Y]_N-Term(TMMpro); K5(TMMpro)	P13521	Secretogranin-2 (Chromogranin-C) (Secretogranin II) (SgII) [Cleaved into: Secretoneurin (SN); Manserin]	SCG2 CHGC	yes	yes	A&B	9.2733	30.911	0.998435	-27.3029	827.064	7	7/7			21.3738	17.2215	11.1712	6.80469	2.84056	1.89066	0
P13521_[R].dSkENIEkNEQ.[I]_N-Term(TMMpro); K3(TMMpro); K8(TMMpro)	P13521	Secretogranin-2 (Chromogranin-C) (Secretogranin II) (SgII) [Cleaved into: Secretoneurin (SN); Manserin]	SCG2 CHGC	yes	yes	A	10.6228	35.4092	0.998047	-26.7823	822.977	6	6/7	7	3	29.9444	9.30688	14.4757	4.68652	3.39517	4.16069	0
P13521_[R].dSkENIEkNEQ.[I]_N-Term(TMMpro); K3(TMMpro); K8(TMMpro)	P13521	Secretogranin-2 (Chromogranin-C) (Secretogranin II) (SgII) [Cleaved into: Secretoneurin (SN); Manserin]	SCG2 CHGC	yes	yes	B	8.52413	28.4138	0.998742	-31.3126	834.171	7	7/7	7	3	8.33449	10.2869	8.91551	7.21518	0.930373	3.21708	0
P13521_[R].dSkENIEkNEQ.[I]_N-Term(TMMpro); K3(TMMpro); K8(TMMpro)	P13521	Secretogranin-2 (Chromogranin-C) (Secretogranin II) (SgII) [Cleaved into: Secretoneurin (SN); Manserin]	SCG2 CHGC	yes	yes	A&B	9.57345	31.9115	0.998395	-29.0474	828.574	7	7/7			19.1395	9.79687	11.6956	5.95085	2.16277	3.68888	0
P13521_[R].dSkENIEkNEQINDEM.[K]_N-Term(TMMpro); K3(TMMpro); K8(TMMpro)	P13521	Secretogranin-2 (Chromogranin-C) (Secretogranin II) (SgII) [Cleaved into: Secretoneurin (SN); Manserin]	SCG2 CHGC	yes	yes	A	15.7389	52.463	0.995718	-16.6968	820.396	6	6/7	15	3	84.3732	8.31202	24.2395	1.97355	1.80522	0.34284	0
P13521_[R].dSkENIEkNEQINDEM.[K]_N-Term(TMMpro); K3(TMMpro); K8(TMMpro)	P13521	Secretogranin-2 (Chromogranin-C) (Secretogranin II) (SgII) [Cleaved into: Secretoneurin (SN); Manserin]	SCG2 CHGC	yes	yes	B	5.76317	19.2106	0.999425	-7.40962	806.519	7	7/7	15	3	8.83087	5.4471	11.1648	3.44679	1.51061	1.7648	0
P13521_[R].dSkENIEkNEQINDEM.[K]_N-Term(TMMpro); K3(TMMpro); K8(TMMpro)	P13521	Secretogranin-2 (Chromogranin-C) (Secretogranin II) (SgII) [Cleaved into: Secretoneurin (SN); Manserin]	SCG2 CHGC	yes	yes	A&B	10.751	35.8368	0.997571	-12.0532	813.458	6	6/7			46.602	6.87956	17.7021	2.71017	1.65791	1.05382	0
P13521_[V].gPPkNDDTPN.[R]_N-Term(TMMpro); K4(TMMpro)	P13521	Secretogranin-2 (Chromogranin-C) (Secretogranin II) (SgII) [Cleaved into: Secretoneurin (SN); Manserin]	SCG2 CHGC	yes	yes	A	5.85821	19.5274	0.999625	-0.950369	802.969	6	6/7	2	2	28.43	19.9892	3.80302	11.0733	2.24479	0.924944	0
P13521_[V].gPPkNDDTPN.[R]_N-Term(TMMpro); K4(TMMpro)	P13521	Secretogranin-2 (Chromogranin-C) (Secretogranin II) (SgII) [Cleaved into: Secretoneurin (SN); Manserin]	SCG2 CHGC	yes	yes	B	13.909	46.3633	0.998489	-2.48935	794.969	6	6/7	2	2	NA	13.6951	2.53218	3.16428	1.89248	6.3265	0
P13521_[V].gPPkNDDTPN.[R]_N-Term(TMMpro); K4(TMMpro)	P13521	Secretogranin-2 (Chromogranin-C) (Secretogranin II) (SgII) [Cleaved into: Secretoneurin (SN); Manserin]	SCG2 CHGC	yes	yes	A&B	9.8836	32.9453	0.999057	-1.71986	798.969	6	6/7			28.43	16.8421	3.1676	7.1188	2.06864	3.62572	0
P13521_[V].gPPkNDDTPNRQ.[Y]_N-Term(TMMpro); K4(TMMpro)	P13521	Secretogranin-2 (Chromogranin-C) (Secretogranin II) (SgII) [Cleaved into: Secretoneurin (SN); Manserin]	SCG2 CHGC	yes	yes	A	5.94716	19.8239	0.999388	-9.10254	807.207	7	7/7	46	3	22.8082	23.2805	13.7514	3.97932	2.03602	3.61072	0
P13521_[V].gPPkNDDTPNRQ.[Y]_N-Term(TMMpro); K4(TMMpro)	P13521	Secretogranin-2 (Chromogranin-C) (Secretogranin II) (SgII) [Cleaved into: Secretoneurin (SN); Manserin]	SCG2 CHGC	yes	yes	B	6.13665	20.4555	0.999348	-9.76837	813.001	5	5/7	46	3	43.4764	26.1249	9.2426	8.37186	2.40228	0.407829	0
P13521_[V].gPPkNDDTPNRQ.[Y]_N-Term(TMMpro); K4(TMMpro)	P13521	Secretogranin-2 (Chromogranin-C) (Secretogranin II) (SgII) [Cleaved into: Secretoneurin (SN); Manserin]	SCG2 CHGC	yes	yes	A&B	6.0419	20.1397	0.999368	-9.43545	810.104	6	6/7			33.1423	24.7027	11.497	6.17559	2.21915	2.00927	0
Q8WXD2_[K].dSTkDDNSNPGGkTDEPk.[G]_N-Term(TMMpro); K4(TMMpro); K13(TMMpro); K18(TMMpro)	Q8WXD2	Secretogranin-3 (Secretogranin III) (SgIII)	SCG3 UNQ2502/PRO5990	yes	yes	A	7.00537	23.3512	0.99915	-5.8493	810.426	7	7/7	12	3	10.3761	18.4121	5.95278	4.37405	5.45468	1.93724	0
Q8WXD2_[K].dSTkDDNSNPGGkTDEPk.[G]_N-Term(TMMpro); K4(TMMpro); K13(TMMpro); K18(TMMpro)	Q8WXD2	Secretogranin-3 (Secretogranin III) (SgIII)	SCG3 UNQ2502/PRO5990	yes	yes	B	4.04556	13.4852	0.999717	-6.3345	807.103	7	7/7	12	3	9.08055	8.64143	6.84638	3.41418	1.1811	2.56714	0
Q8WXD2_[K].dSTkDDNSNPGGkTDEPk.[G]_N-Term(TMMpro); K4(TMMpro); K13(TMMpro); K18(TMMpro)	Q8WXD2	Secretogranin-3 (Secretogranin III) (SgIII)	SCG3 UNQ2502/PRO5990	yes	yes	A&B	5.52546	18.4182	0.999433	-6.0919	808.764	7	7/7			9.72833	13.5267	6.39958	3.89412	3.31789	2.25219	0
Q8WXD2_[R].eLSAERPLNEQIAEAEED.[K]_N-Term(TMMpro)	Q8WXD2	Secretogranin-3 (Secretogranin III) (SgIII)	SCG3 UNQ2502/PRO5990	yes	yes	A	19.3939	64.6464	0.993504	-59.9433	854.656	6	6/7	34	3	11.9423	28.1644	15.2075	10.0532	7.12165	1.16863	0
Q8WXD2_[R].eLSAERPLNEQIAEAEED.[K]_N-Term(TMMpro)	Q8WXD2	Secretogranin-3 (Secretogranin III) (SgIII)	SCG3 UNQ2502/PRO5990	yes	yes	B	14.1391	47.1304	0.996543	-63.3596	858.9	7	7/7	34	3	23.2628	13.5247	7.1688	4.61522	1.83665	0.415048	0
Q8WXD2_[R].eLSAERPLNEQIAEAEED.[K]_N-Term(TMMpro)	Q8WXD2	Secretogranin-3 (Secretogranin III) (SgIII)	SCG3 UNQ2502/PRO5990	yes	yes	A&B	16.7665	55.8884	0.995023	-61.6515	856.778	7	7/7			17.6026	20.8445	11.1881	7.3342	4.47915	0.791841	0
Q8WXD2_[R].eLSAERPLNEQIAEAEEDkI.[K]_N-Term(TMMpro); K19(TMMpro)	Q8WXD2	Secretogranin-3 (Secretogranin III) (SgIII)	SCG3 UNQ2502/PRO5990	yes	yes	A	9.58696	31.9565	0.998409	-16.9049	818.86	6	6/7	25	3	38.7279	18.1538	6.30754	11.1351	3.85539	2.66452	0
Q8WXD2_[R].eLSAERPLNEQIAEAEEDkI.[K]_N-Term(TMMpro); K19(TMMpro)	Q8WXD2	Secretogranin-3 (Secretogranin III) (SgIII)	SCG3 UNQ2502/PRO5990	yes	yes	B	10.2964	34.3213	0.998165	-17.8291	816.156	6	6/7	25	3	75.2995	20.599	20.1496	11.2931	1.72678	1.03356	0
Q8WXD2_[R].eLSAERPLNEQIAEAEEDkI.[K]_N-Term(TMMpro); K19(TMMpro)	Q8WXD2	Secretogranin-3 (Secretogranin III) (SgIII)	SCG3 UNQ2502/PRO5990	yes	yes	A&B	9.94168	33.1389	0.998287	-17.367	817.508	6	6/7			57.0137	19.3764	13.2286	11.2141	2.79109	1.84904	0
