# Supplementary material for: Cerebrospinal Fluid and Brain Proteoforms of the Granin Neuropeptide Family in Alzheimer’s Disease
Source: J Am Soc Mass Spectrom. 2023 Mar 13;34(4):649–67. doi: 10.1021/jasms.2c00341 (PMC10080684; doi:10.1021/jasms.2c00341)
Supplement: Supplementary file 10 — js2c00341_si_010.xlsx [file js2c00341_si_010.xlsx]

## Sheet: Supplementary Table 8 CSF CV
NR	IsInclusionList	percent_validValues	Median	SD	DATA	Feature	Sequence	Acc	Protein_Descriptions	msrun	Charge	Modifications	QuanInfo	NN_PSM	Genes	Acc_Protein_Description	PID	NN_Proteins	NN_Protein_groups	mz	RTmin	IsolationInterfer	PrecursorIntensity	IonInjectTime	DeltaMass	FirstScan	XCorr	psc20201110_Rep1_126	psc20201110_Rep1_127N	psc20201110_Rep1_127C	psc20201110_Rep1_128N	psc20201110_Rep1_128C	psc20201110_Rep1_129N	psc20201110_Rep1_129C	psc20201110_Rep1_130N	psc20201110_Rep1_130C	psc20201110_Rep1_131N	psc20201110_Rep1_131C	psc20201110_Rep1_132N	psc20201110_Rep1_132C	psc20201110_Rep1_133N	psc20201110_Rep1_133C	psc20201110_Rep1_134N	psc20201110_Rep2_126	psc20201110_Rep2_127N	psc20201110_Rep2_127C	psc20201110_Rep2_128N	psc20201110_Rep2_128C	psc20201110_Rep2_129N
reporter_ion	NA	NA	NA	NA	NA	NA	NA	NA	NA	NA	NA	NA	NA	NA	NA	NA	NA	NA	NA	NA	NA	NA	NA	NA	NA	NA	NA	126	127N	127C	128N	128C	129N	129C	130N	130C	131N	131C	132N	132C	133N	133C	134N	126	127N	127C	128N	128C	129N
referenceCol_sampleID	NA	NA	NA	NA	NA	NA	NA	NA	NA	NA	NA	NA	NA	NA	NA	NA	NA	NA	NA	NA	NA	NA	NA	NA	NA	NA	NA	reference	reference	reference	reference	reference	reference	reference	reference	reference	reference	reference	reference	reference	reference	reference	reference	reference	reference	reference	reference	reference	reference
msrun	NA	NA	NA	NA	NA	NA	NA	NA	NA	NA	NA	NA	NA	NA	NA	NA	NA	NA	NA	NA	NA	NA	NA	NA	NA	NA	NA	20366-001	20366-001	20366-001	20366-001	20366-001	20366-001	20366-001	20366-001	20366-001	20366-001	20366-001	20366-001	20366-001	20366-001	20366-001	20366-001	20366-002	20366-002	20366-002	20366-002	20366-002	20366-002
sampleID_PS	NA	NA	NA	NA	NA	NA	NA	NA	NA	NA	NA	NA	NA	NA	NA	NA	NA	NA	NA	NA	NA	NA	NA	NA	NA	NA	NA	1	2	3	4	5	6	7	8	9	10	11	12	13	14	15	16	1	2	3	4	5	6
sampleID_Client	NA	NA	NA	NA	NA	NA	NA	NA	NA	NA	NA	NA	NA	NA	NA	NA	NA	NA	NA	NA	NA	NA	NA	NA	NA	NA	NA	1	2	3	4	5	6	7	8	9	10	11	12	13	14	15	16	1	2	3	4	5	6
TMTplex_column	NA	NA	NA	NA	NA	NA	NA	NA	NA	NA	NA	NA	NA	NA	NA	NA	NA	NA	NA	NA	NA	NA	NA	NA	NA	NA	NA	psc20201110	psc20201110	psc20201110	psc20201110	psc20201110	psc20201110	psc20201110	psc20201110	psc20201110	psc20201110	psc20201110	psc20201110	psc20201110	psc20201110	psc20201110	psc20201110	psc20201110	psc20201110	psc20201110	psc20201110	psc20201110	psc20201110
replicates	NA	NA	NA	NA	NA	NA	NA	NA	NA	NA	NA	NA	NA	NA	NA	NA	NA	NA	NA	NA	NA	NA	NA	NA	NA	NA	NA	Rep1	Rep1	Rep1	Rep1	Rep1	Rep1	Rep1	Rep1	Rep1	Rep1	Rep1	Rep1	Rep1	Rep1	Rep1	Rep1	Rep2	Rep2	Rep2	Rep2	Rep2	Rep2
fractions	NA	NA	NA	NA	NA	NA	NA	NA	NA	NA	NA	NA	NA	NA	NA	NA	NA	NA	NA	NA	NA	NA	NA	NA	NA	NA	NA	1	1	1	1	1	1	1	1	1	1	1	1	1	1	1	1	1	1	1	1	1	1
order	NA	NA	NA	NA	NA	NA	NA	NA	NA	NA	NA	NA	NA	NA	NA	NA	NA	NA	NA	NA	NA	NA	NA	NA	NA	NA	NA	1	2	3	4	5	6	7	8	9	10	11	12	13	14	15	16	1	2	3	4	5	6
tmtplex_aggr_group	NA	NA	NA	NA	NA	NA	NA	NA	NA	NA	NA	NA	NA	NA	NA	NA	NA	NA	NA	NA	NA	NA	NA	NA	NA	NA	NA	psc20201110_Rep1_126	psc20201110_Rep1_127N	psc20201110_Rep1_127C	psc20201110_Rep1_128N	psc20201110_Rep1_128C	psc20201110_Rep1_129N	psc20201110_Rep1_129C	psc20201110_Rep1_130N	psc20201110_Rep1_130C	psc20201110_Rep1_131N	psc20201110_Rep1_131C	psc20201110_Rep1_132N	psc20201110_Rep1_132C	psc20201110_Rep1_133N	psc20201110_Rep1_133C	psc20201110_Rep1_134N	psc20201110_Rep2_126	psc20201110_Rep2_127N	psc20201110_Rep2_127C	psc20201110_Rep2_128N	psc20201110_Rep2_128C	psc20201110_Rep2_129N
NN_validValues	NA	NA	NA	NA	NA	NA	NA	NA	NA	NA	NA	NA	NA	NA	NA	NA	NA	NA	NA	NA	NA	NA	NA	NA	NA	NA	NA	113	113	113	113	113	113	113	113	113	113	113	113	113	113	113	113	121	121	121	121	121	121
percent_validValues	NA	NA	NA	NA	NA	NA	NA	NA	NA	NA	NA	NA	NA	NA	NA	NA	NA	NA	NA	NA	NA	NA	NA	NA	NA	NA	NA	63.48	63.48	63.48	63.48	63.48	63.48	63.48	63.48	63.48	63.48	63.48	63.48	63.48	63.48	63.48	63.48	67.98	67.98	67.98	67.98	67.98	67.98
Median	NA	NA	NA	NA	NA	NA	NA	NA	NA	NA	NA	NA	NA	NA	NA	NA	NA	NA	NA	NA	NA	NA	NA	NA	NA	NA	NA	-0.0508931	-0.0713676	-0.111282	-0.0454804	0.0417578	-0.00639329	-0.00734048	-0.0210328	0.0461803	0.0728872	0.0265895	0.0665156	0.110566	0.0406913	8.3764e-05	-0.0544505	-0.0496775	-0.0653985	-0.110061	-0.036958	0.0581267	-0.00256742
SD	NA	NA	NA	NA	NA	NA	NA	NA	NA	NA	NA	NA	NA	NA	NA	NA	NA	NA	NA	NA	NA	NA	NA	NA	NA	NA	NA	0.105839	0.103277	0.0933246	0.0933027	0.158985	0.0950723	0.074526	0.0950298	0.101757	0.119782	0.0856479	0.128829	0.117826	0.078774	0.0801791	0.0976883	0.0875476	0.105218	0.101573	0.100404	0.147544	0.078174
DATA	NA	NA	NA	NA	NA	NA	NA	NA	NA	NA	NA	NA	NA	NA	NA	NA	NA	NA	NA	NA	NA	NA	NA	NA	NA	NA	NA	data	data	data	data	data	data	data	data	data	data	data	data	data	data	data	data	data	data	data	data	data	data
O15240_[A].aPPGRPEAQPPPLSSEHkEPVAGDAVPGPkDGSAPE.[V]_N-Term(TMMpro); K18(TMMpro); K30(TMMpro)	APPGRPEAQPPPLSSEHKEPVAGDAVPGPKDGSAPE	44.44	-4.135e-08	0.152077	data	O15240_[A].aPPGRPEAQPPPLSSEHkEPVAGDAVPGPkDGSAPE.[V]_N-Term(TMMpro); K18(TMMpro); K30(TMMpro)	aPPGRPEAQPPPLSSEHkEPVAGDAVPGPkDGSAPE	O15240	Neurosecretory protein VGF OS=Homo sapiens OX=9606 GN=VGF PE=1 SV=2	20366-002;20366-007;20366-008;20366-009	5	N-Term(TMMpro); K18(TMMpro); K30(TMMpro)	Unique;ExcludedByMethod	4	GN_VGF;__	Neurosecretory protein VGF	O15240	1	1	897.084	63.5563	54.5816	1.69366e+06	350.22	0.000417745	10401	6.32923	NA	NA	NA	NA	NA	NA	NA	NA	NA	NA	NA	NA	NA	NA	NA	NA	-0.186846	-0.160966	-0.319895	-0.14218	0.0209169	0.198663
O15240_[A].lDRPASPPAPSGSQQGPEEEAAEALLTETV.[R]_N-Term(TMMpro)	LDRPASPPAPSGSQQGPEEEAAEALLTETV	100	0.00151339	0.110169	data	O15240_[A].lDRPASPPAPSGSQQGPEEEAAEALLTETV.[R]_N-Term(TMMpro)	lDRPASPPAPSGSQQGPEEEAAEALLTETV	O15240	Neurosecretory protein VGF OS=Homo sapiens OX=9606 GN=VGF PE=1 SV=2	20366-001;20366-002;20366-003;20366-004;20366-005;20366-007;20366-008;20366-009;20366-010	3	N-Term(TMMpro)	Unique;ExcludedByMethod	28	GN_VGF;__	Neurosecretory protein VGF	O15240	1	1	1117.9	113.77	35.8385	809672	350.22	0.00136154	18756	4.07759	0.0112165	-0.0391502	-0.236362	0.110739	0.0446533	-0.0624438	-0.178058	0.332828	0.0912408	0.257825	-0.130313	0.203136	-0.0856006	0.155386	-0.0529722	-0.0113044	-0.135779	-0.0867769	0.0952696	-0.00977489	-0.0849061	-0.0959992
O15240_[A].pPEPVPPPRAAPAPTHV.[R]_N-Term(TMMpro)	PPEPVPPPRAAPAPTHV	55.56	-0.00886591	0.248381	data	O15240_[A].pPEPVPPPRAAPAPTHV.[R]_N-Term(TMMpro)	pPEPVPPPRAAPAPTHV	O15240	Neurosecretory protein VGF OS=Homo sapiens OX=9606 GN=VGF PE=1 SV=2	20366-001;20366-002;20366-003;20366-007;20366-008	3	N-Term(TMMpro)	Unique;ExcludedByMethod	23	GN_VGF;__	Neurosecretory protein VGF	O15240	1	1	678.721	62.2689	25.0825	1.19837e+06	160.799	0.000558318	10164	3.44348	0.0256747	-0.16337	-0.275707	-0.116118	0.514529	0.0995836	-0.114482	-0.119399	0.203913	0.213879	-0.0461083	0.469797	0.187769	0.0679171	-0.11643	-0.235362	-0.00243161	-0.135908	-0.279567	-0.218887	0.436974	0.0737834
O15240_[E].fQARVPERAPLPPPAPSQFQARMPDSGP.[L]_N-Term(TMMpro)	FQARVPERAPLPPPAPSQFQARMPDSGP	66.67	-0.00280454	0.108846	data	O15240_[E].fQARVPERAPLPPPAPSQFQARMPDSGP.[L]_N-Term(TMMpro)	fQARVPERAPLPPPAPSQFQARMPDSGP	O15240	Neurosecretory protein VGF OS=Homo sapiens OX=9606 GN=VGF PE=1 SV=2	20366-002;20366-003;20366-004;20366-005;20366-008;20366-010	4	N-Term(TMMpro)	Unique;ExcludedByMethod	15	GN_VGF;__	Neurosecretory protein VGF	O15240	1	1	837.946	88.004	18.7277	1.02715e+06	271.475	0.000610772	14478	5.4432	NA	NA	NA	NA	NA	NA	NA	NA	NA	NA	NA	NA	NA	NA	NA	NA	0.0313943	-0.103232	-0.134422	-0.0806386	0.0894759	-0.00290415
O15240_[K].kNAPPEPVPPPRAAPAPTHV.[R]_N-Term(TMMpro); K1(TMMpro)	KNAPPEPVPPPRAAPAPTHV	88.89	-0.000480328	0.202362	data	O15240_[K].kNAPPEPVPPPRAAPAPTHV.[R]_N-Term(TMMpro); K1(TMMpro)	kNAPPEPVPPPRAAPAPTHV	O15240	Neurosecretory protein VGF OS=Homo sapiens OX=9606 GN=VGF PE=1 SV=2	20366-001;20366-002;20366-003;20366-004;20366-005;20366-008;20366-009;20366-010	4	N-Term(TMMpro); K1(TMMpro)	Unique;ExcludedByMethod	50	GN_VGF;__	Neurosecretory protein VGF	O15240	1	1	663.638	60.627	9.30451	2.63085e+06	89.9438	0.000699291	9950.5	4.39636	0.0426359	-0.0584532	-0.223637	-0.131393	0.551141	-0.000280903	-0.0176288	-0.0674194	0.115454	0.100368	-0.00775579	0.535125	0.202633	0.11328	-0.000113241	-0.116788	-0.0379431	0.0193721	-0.225882	-0.135153	0.643164	0.0465065
O15240_[K].nAPPEPVPPPRAAPAPTHV.[R]_N-Term(TMMpro)	NAPPEPVPPPRAAPAPTHV	100	-0.00170068	0.112006	data	O15240_[K].nAPPEPVPPPRAAPAPTHV.[R]_N-Term(TMMpro)	nAPPEPVPPPRAAPAPTHV	O15240	Neurosecretory protein VGF OS=Homo sapiens OX=9606 GN=VGF PE=1 SV=2	20366-001;20366-002;20366-003;20366-004;20366-005;20366-007;20366-008;20366-009;20366-010	3;4	N-Term(TMMpro)	Unique;ExcludedByMethod	235	GN_VGF;__	Neurosecretory protein VGF	O15240	1	1	740.413	57.8511	4.66914	5965242	50.4081	0.000348332	9427	4.76044	-0.0755237	-0.0821709	-0.147381	-0.064065	0.113424	0.106994	-0.00543623	-0.0601861	0.0441706	0.164115	-0.0263408	0.133055	0.110566	0.091464	-0.0249579	-0.0951398	-0.0699457	-0.116686	-0.173021	-0.104513	0.0364168	0.0365008
O15240_[K].nAPPEPVPPPRAAPAPTHVRSPQPPPPAPAPARDELP.[D]_N-Term(TMMpro)	NAPPEPVPPPRAAPAPTHVRSPQPPPPAPAPARDELP	44.44	-4.0805e-07	0.29372	data	O15240_[K].nAPPEPVPPPRAAPAPTHVRSPQPPPPAPAPARDELP.[D]_N-Term(TMMpro)	nAPPEPVPPPRAAPAPTHVRSPQPPPPAPAPARDELP	O15240	Neurosecretory protein VGF OS=Homo sapiens OX=9606 GN=VGF PE=1 SV=2	20366-001;20366-004;20366-008;20366-010	5	N-Term(TMMpro)	Unique;ExcludedByMethod	7	GN_VGF;__	Neurosecretory protein VGF	O15240	1	1	819.448	81.008	54.3387	2.01187e+06	303.456	0.00072345	13359	7.02593	-0.222144	-0.115923	-0.129302	-0.0723824	0.583486	-0.134567	-0.0955014	-0.175174	0.0392369	0.0891803	0.0293442	0.483509	0.0945296	0.168649	-0.147421	0.0951842	NA	NA	NA	NA	NA	NA
O15240_[K].nAPPEPVPPPRAAPAPTHVRSPQPPPPAPAPARDELPD.[W]_N-Term(TMMpro)	NAPPEPVPPPRAAPAPTHVRSPQPPPPAPAPARDELPD	66.67	-5.3795e-07	0.143003	data	O15240_[K].nAPPEPVPPPRAAPAPTHVRSPQPPPPAPAPARDELPD.[W]_N-Term(TMMpro)	nAPPEPVPPPRAAPAPTHVRSPQPPPPAPAPARDELPD	O15240	Neurosecretory protein VGF OS=Homo sapiens OX=9606 GN=VGF PE=1 SV=2	20366-001;20366-002;20366-003;20366-004;20366-005;20366-008	5;6	N-Term(TMMpro)	Unique;ExcludedByMethod	11	GN_VGF;__	Neurosecretory protein VGF	O15240	1	1	842.45	79.5627	27.6405	1.3376e+06	236.105	0.000514846	13073	4.81834	-0.0179861	-0.26037	-0.298196	-0.0833843	0.206339	0.0442889	-0.163595	-0.198228	0.0471781	0.0365151	0.0431953	0.22829	0.113728	0.0600283	0.00243385	-0.113897	-0.127523	-0.19822	-0.0131029	-0.0764168	0.0892159	0.0603098
O15240_[K].nAPPEPVPPPRAAPAPTHVRSPQPPPPAPAPARDELPDWN.[E]_N-Term(TMMpro)	NAPPEPVPPPRAAPAPTHVRSPQPPPPAPAPARDELPDWN	33.33	-4.8e-10	0.118434	data	O15240_[K].nAPPEPVPPPRAAPAPTHVRSPQPPPPAPAPARDELPDWN.[E]_N-Term(TMMpro)	nAPPEPVPPPRAAPAPTHVRSPQPPPPAPAPARDELPDWN	O15240	Neurosecretory protein VGF OS=Homo sapiens OX=9606 GN=VGF PE=1 SV=2	20366-003;20366-004;20366-009	5	N-Term(TMMpro)	Unique;ExcludedByMethod	3	GN_VGF;__	Neurosecretory protein VGF	O15240	1	1	902.479	83.7137	11.3514	996062	250.651	0.00170956	13623	4.98518	NA	NA	NA	NA	NA	NA	NA	NA	NA	NA	NA	NA	NA	NA	NA	NA	NA	NA	NA	NA	NA	NA
O15240_[L].dRPASPPAPSGSQQGPEEE.[A]_N-Term(TMMpro)	DRPASPPAPSGSQQGPEEE	55.56	0.00375326	0.154848	data	O15240_[L].dRPASPPAPSGSQQGPEEE.[A]_N-Term(TMMpro)	dRPASPPAPSGSQQGPEEE	O15240	Neurosecretory protein VGF OS=Homo sapiens OX=9606 GN=VGF PE=1 SV=2	20366-001;20366-002;20366-003;20366-007;20366-010	3	N-Term(TMMpro)	Unique;ExcludedByMethod	7	GN_VGF;__	Neurosecretory protein VGF	O15240	1	1	747.365	44.0039	38.1036	927221	350.22	0.00156564	6822	3.78959	-0.138454	-0.172569	-0.165758	-0.120659	0.00299926	0.0906611	-0.0144642	-0.0444791	0.111004	0.165649	-0.0030055	0.0461853	0.226718	-0.0125026	0.0206446	0.0367801	0.0195694	-0.0600471	-0.0296586	-0.0834132	-0.0419484	-0.0519257
O15240_[N].aPPEPVPPPR.[A]_N-Term(TMMpro)	APPEPVPPPR	100	-0.00131018	0.0772686	data	O15240_[N].aPPEPVPPPR.[A]_N-Term(TMMpro)	aPPEPVPPPR	O15240	Neurosecretory protein VGF OS=Homo sapiens OX=9606 GN=VGF PE=1 SV=2	20366-001;20366-002;20366-003;20366-004;20366-005;20366-007;20366-008;20366-009;20366-010	2	N-Term(TMMpro)	Unique;ExcludedByMethod	808	GN_VGF;__	Neurosecretory protein VGF	O15240	1	1	680.899	51.7338	6.75319	1.34462e+07	46.8111	0.000458913	8418.5	2.71767	-0.0203539	-0.0511264	-0.103705	-0.0365168	0.071211	-0.0232759	-0.00255229	-0.0239032	0.0634609	0.0739749	0.00519835	0.0520017	0.0951123	0.0316209	-0.000328255	-0.0628963	0.0230267	-0.0386127	-0.100227	-0.0427026	0.0732482	-0.029453
O15240_[N].aPPEPVPPPRAAPAPT.[H]_N-Term(TMMpro)	APPEPVPPPRAAPAPT	66.67	-0.000769359	0.319308	data	O15240_[N].aPPEPVPPPRAAPAPT.[H]_N-Term(TMMpro)	aPPEPVPPPRAAPAPT	O15240	Neurosecretory protein VGF OS=Homo sapiens OX=9606 GN=VGF PE=1 SV=2	20366-001;20366-002;20366-003;20366-007;20366-008;20366-009	3	N-Term(TMMpro)	Unique;ExcludedByMethod	14	GN_VGF;__	Neurosecretory protein VGF	O15240	1	1	623.69	61.6994	36.9808	1.09271e+06	115.325	0.000386041	10084.5	3.13615	-0.0302756	-0.0717824	-0.163227	-0.278323	0.66234	0.0296533	-0.0411637	-0.159199	0.419322	0.786095	0.109196	0.230517	0.248649	0.205889	-0.246193	-0.462915	-0.0206893	-0.0454391	-0.316512	-0.205693	0.475707	0.10636
O15240_[N].aPPEPVPPPRAAPAPTHV.[R]_N-Term(TMMpro)	APPEPVPPPRAAPAPTHV	100	0.00214534	0.10127	data	O15240_[N].aPPEPVPPPRAAPAPTHV.[R]_N-Term(TMMpro)	aPPEPVPPPRAAPAPTHV	O15240	Neurosecretory protein VGF OS=Homo sapiens OX=9606 GN=VGF PE=1 SV=2	20366-001;20366-002;20366-003;20366-004;20366-005;20366-007;20366-008;20366-009;20366-010	3;4	N-Term(TMMpro)	Unique;ExcludedByMethod	274	GN_VGF;__	Neurosecretory protein VGF	O15240	1	1	702.399	55.5169	7.58417	7.29505e+06	39.7906	0.000353409	9131	4.5798	-0.0485822	-0.0845692	-0.128671	-0.0349583	0.0240535	0.00995192	-0.0139643	-0.0219996	0.0952478	0.0946284	0.0195201	0.0399433	0.0777221	0.040708	-0.0416704	-0.100161	-0.0910957	0.00983151	-0.225876	-0.0797645	0.188805	0.0145501
O15240_[P].ePVPPPRAAPAPTHV.[R]_N-Term(TMMpro)	EPVPPPRAAPAPTHV	88.89	-0.00249136	0.195514	data	O15240_[P].ePVPPPRAAPAPTHV.[R]_N-Term(TMMpro)	ePVPPPRAAPAPTHV	O15240	Neurosecretory protein VGF OS=Homo sapiens OX=9606 GN=VGF PE=1 SV=2	20366-001;20366-002;20366-003;20366-004;20366-005;20366-008;20366-009;20366-010	3	N-Term(TMMpro)	Unique;ExcludedByMethod	133	GN_VGF;__	Neurosecretory protein VGF	O15240	1	1	614.018	53.8734	15.4841	3595716	72.2053	0.000191385	8684	3.83324	0.0110763	-0.154737	-0.105565	-0.0904167	0.144584	-0.00875619	-0.0640927	-0.054204	0.0174804	0.046765	-0.0232781	0.24229	0.224847	0.12066	0.0705264	-0.209027	0.0463755	-0.130613	-0.124156	-0.124907	0.300266	0.0346536
O15240_[P].gRPEAQPPPLSSEHkEPVAGDAVPGPkDGSAPEV.[R]_N-Term(TMMpro); K15(TMMpro); K27(TMMpro)	GRPEAQPPPLSSEHKEPVAGDAVPGPKDGSAPEV	66.67	-6.3735e-07	0.114481	data	O15240_[P].gRPEAQPPPLSSEHkEPVAGDAVPGPkDGSAPEV.[R]_N-Term(TMMpro); K15(TMMpro); K27(TMMpro)	gRPEAQPPPLSSEHkEPVAGDAVPGPkDGSAPEV	O15240	Neurosecretory protein VGF OS=Homo sapiens OX=9606 GN=VGF PE=1 SV=2	20366-001;20366-002;20366-003;20366-004;20366-009;20366-010	5	N-Term(TMMpro); K15(TMMpro); K27(TMMpro)	ExcludedByMethod;Unique	10	GN_VGF;__	Neurosecretory protein VGF	O15240	1	1	863.869	84.2817	6.65981	1.36286e+06	285.026	0.000694153	13830.5	8.03177	-0.107599	-0.0102205	-0.0647946	-0.0227817	0.0635651	0.076876	-0.0909156	-0.141847	0.0755525	-0.0209067	0.0624251	0.0199001	0.307104	0.00799766	0.0390776	-0.064651	-0.0425715	0.0763472	-0.0340434	0.00135545	0.16948	-0.00920721
O15240_[P].gRPEAQPPPLSSEHkEPVAGDAVPGPkDGSAPEVRGA.[R]_N-Term(TMMpro); K15(TMMpro); K27(TMMpro)	GRPEAQPPPLSSEHKEPVAGDAVPGPKDGSAPEVRGA	77.78	-0.0024118	0.133521	data	O15240_[P].gRPEAQPPPLSSEHkEPVAGDAVPGPkDGSAPEVRGA.[R]_N-Term(TMMpro); K15(TMMpro); K27(TMMpro)	gRPEAQPPPLSSEHkEPVAGDAVPGPkDGSAPEVRGA	O15240	Neurosecretory protein VGF OS=Homo sapiens OX=9606 GN=VGF PE=1 SV=2	20366-001;20366-002;20366-003;20366-005;20366-007;20366-008;20366-010	6	N-Term(TMMpro); K15(TMMpro); K27(TMMpro)	Unique;ExcludedByMethod	18	GN_VGF;__	Neurosecretory protein VGF	O15240	1	1	767.419	78.201	25.8095	2.26785e+06	198.04	0.000582987	12880.5	6.49364	-0.11663	-0.0783809	-0.132054	-0.10926	0.115955	0.110129	-0.0891925	-0.202774	0.131863	-0.0386414	0.0818399	-0.0200552	0.137994	0.0950282	0.148312	-0.120571	-0.101927	0.00744183	-0.128815	0.021622	0.175876	-0.00256742
O15240_[P].qPPPPAPAPARDELPD.[W]_N-Term(TMMpro)	QPPPPAPAPARDELPD	33.33	-0.000393029	0.238257	data	O15240_[P].qPPPPAPAPARDELPD.[W]_N-Term(TMMpro)	qPPPPAPAPARDELPD	O15240	Neurosecretory protein VGF OS=Homo sapiens OX=9606 GN=VGF PE=1 SV=2	20366-002;20366-003;20366-007	3	N-Term(TMMpro)	ExcludedByMethod;Unique	25	GN_VGF;__	Neurosecretory protein VGF	O15240	1	1	658.02	63.3981	36.6553	2905713	78.7664	0.000369909	10455	2.98102	NA	NA	NA	NA	NA	NA	NA	NA	NA	NA	NA	NA	NA	NA	NA	NA	0.000239885	-0.0546528	-0.237529	-0.178901	0.538979	0.000622291
O15240_[P].vPPPRAAPAPTHV.[R]_N-Term(TMMpro)	VPPPRAAPAPTHV	33.33	-0.00325963	0.316844	data	O15240_[P].vPPPRAAPAPTHV.[R]_N-Term(TMMpro)	vPPPRAAPAPTHV	O15240	Neurosecretory protein VGF OS=Homo sapiens OX=9606 GN=VGF PE=1 SV=2	20366-008;20366-009;20366-010	3	N-Term(TMMpro)	Unique;ExcludedByMethod	13	GN_VGF;__	Neurosecretory protein VGF	O15240	1	1	538.653	44.4357	24.2381	3.05929e+06	38.7994	-0.000351296	7001	2.8304	NA	NA	NA	NA	NA	NA	NA	NA	NA	NA	NA	NA	NA	NA	NA	NA	NA	NA	NA	NA	NA	NA
O15240_[Q].pPPPAPAPARDELPD.[W]_N-Term(TMMpro)	PPPPAPAPARDELPD	11.11	-4.74667e-05	0.208898	data	O15240_[Q].pPPPAPAPARDELPD.[W]_N-Term(TMMpro)	pPPPAPAPARDELPD	O15240	Neurosecretory protein VGF OS=Homo sapiens OX=9606 GN=VGF PE=1 SV=2	20366-008	3	N-Term(TMMpro)	Unique	1	GN_VGF;__	Neurosecretory protein VGF	O15240	1	1	615.334	62.0008	32.5123	1.91651e+06	80.8785	0.000405163	10199	3.17846	NA	NA	NA	NA	NA	NA	NA	NA	NA	NA	NA	NA	NA	NA	NA	NA	NA	NA	NA	NA	NA	NA
O15240_[R].aAPAPTHVRSPQPPPPAPAPARDELPD.[W]_N-Term(TMMpro)	AAPAPTHVRSPQPPPPAPAPARDELPD	100	-0.00127383	0.127131	data	O15240_[R].aAPAPTHVRSPQPPPPAPAPARDELPD.[W]_N-Term(TMMpro)	aAPAPTHVRSPQPPPPAPAPARDELPD	O15240	Neurosecretory protein VGF OS=Homo sapiens OX=9606 GN=VGF PE=1 SV=2	20366-001;20366-002;20366-003;20366-004;20366-005;20366-007;20366-008;20366-009;20366-010	4	N-Term(TMMpro)	ExcludedByMethod;Unique	50	GN_VGF;__	Neurosecretory protein VGF	O15240	1	1	764.912	64.4945	11.2067	1.64321e+06	235.495	0.000498629	10641	5.53435	-0.13794	-0.133825	-0.199594	-0.0136727	0.187446	0.026191	-0.13319	-0.0120163	-0.0209875	0.0586423	0.000765018	0.0666169	0.204922	0.0850476	-0.0452678	-0.0515903	-0.111919	-0.133809	-0.163273	-0.141702	0.11405	0.0395464
O15240_[R].gGEERVGEEDEEAAEAEAEAEEAERARQNAL.[L]_N-Term(TMMpro)	GGEERVGEEDEEAAEAEAEAEEAERARQNAL	55.56	-0.00354826	0.14486	data	O15240_[R].gGEERVGEEDEEAAEAEAEAEEAERARQNAL.[L]_N-Term(TMMpro)	gGEERVGEEDEEAAEAEAEAEEAERARQNAL	O15240	Neurosecretory protein VGF OS=Homo sapiens OX=9606 GN=VGF PE=1 SV=2	20366-005;20366-007;20366-008;20366-009;20366-010	4	N-Term(TMMpro)	Unique;ExcludedByMethod	10	GN_VGF;__	Neurosecretory protein VGF	O15240	1	1	912.925	77.47	13.3133	1.92145e+06	236.934	-0.00108753	12597.5	6.53306	NA	NA	NA	NA	NA	NA	NA	NA	NA	NA	NA	NA	NA	NA	NA	NA	NA	NA	NA	NA	NA	NA
O15240_[R].gGEERVGEEDEEAAEAEAEAEEAERARQNALL.[F]_N-Term(TMMpro)	GGEERVGEEDEEAAEAEAEAEEAERARQNALL	77.78	0.00359063	0.092966	data	O15240_[R].gGEERVGEEDEEAAEAEAEAEEAERARQNALL.[F]_N-Term(TMMpro)	gGEERVGEEDEEAAEAEAEAEEAERARQNALL	O15240	Neurosecretory protein VGF OS=Homo sapiens OX=9606 GN=VGF PE=1 SV=2	20366-002;20366-003;20366-004;20366-007;20366-008;20366-009;20366-010	4	N-Term(TMMpro)	ExcludedByMethod;Unique	27	GN_VGF;__	Neurosecretory protein VGF	O15240	1	1	941.197	87.6997	18.9079	1.85366e+06	248.069	-3.93086e-05	14279	7.20034	NA	NA	NA	NA	NA	NA	NA	NA	NA	NA	NA	NA	NA	NA	NA	NA	-0.0244409	-0.132752	-0.148743	-0.0710655	0.0421964	0.0537333
O15240_[R].gGEERVGEEDEEAAEAEAEAEEAERARQNALLF.[A]_N-Term(TMMpro)	GGEERVGEEDEEAAEAEAEAEEAERARQNALLF	88.89	0.00103979	0.0809181	data	O15240_[R].gGEERVGEEDEEAAEAEAEAEEAERARQNALLF.[A]_N-Term(TMMpro)	gGEERVGEEDEEAAEAEAEAEEAERARQNALLF	O15240	Neurosecretory protein VGF OS=Homo sapiens OX=9606 GN=VGF PE=1 SV=2	20366-001;20366-003;20366-004;20366-005;20366-007;20366-008;20366-009;20366-010	4	N-Term(TMMpro)	Unique;ExcludedByMethod	41	GN_VGF;__	Neurosecretory protein VGF	O15240	1	1	977.965	102.495	26.3197	1.2226e+06	350.22	0.000679489	16821	6.73856	-0.160503	-0.0550186	-0.119202	0.0756911	-0.0390507	-0.0432247	0.12006	0.0323755	-0.0282502	0.119193	-0.158316	0.0665156	0.0503449	0.0208415	0.108253	-0.00219306	NA	NA	NA	NA	NA	NA
O15240_[R].gLQEAAEERESAREEEEA.[E]_N-Term(TMMpro)	GLQEAAEERESAREEEEA	100	0.00548024	0.0750101	data	O15240_[R].gLQEAAEERESAREEEEA.[E]_N-Term(TMMpro)	gLQEAAEERESAREEEEA	O15240	Neurosecretory protein VGF OS=Homo sapiens OX=9606 GN=VGF PE=1 SV=2	20366-001;20366-002;20366-003;20366-004;20366-005;20366-007;20366-008;20366-009;20366-010	3	N-Term(TMMpro)	Unique;ExcludedByMethod	87	GN_VGF;__	Neurosecretory protein VGF	O15240	1	1	779.71	46.8946	11.4207	2.72407e+06	179.314	0.000639442	7472	4.63915	-0.0957473	-0.108709	-0.0879622	-0.0815928	0.0438566	-0.0638188	0.0453276	-0.0657591	0.0461803	0.0444651	0.03585	0.0147666	0.117773	-0.0050463	0.0482599	-0.0160597	-0.0526346	-0.0184972	-0.0626738	-0.0668664	-0.00437835	-0.0744797
O15240_[R].gLQEAAEERESAREEEEAEQE.[R]_N-Term(TMMpro)	GLQEAAEERESAREEEEAEQE	100	0.00399219	0.054094	data	O15240_[R].gLQEAAEERESAREEEEAEQE.[R]_N-Term(TMMpro)	gLQEAAEERESAREEEEAEQE	O15240	Neurosecretory protein VGF OS=Homo sapiens OX=9606 GN=VGF PE=1 SV=2	20366-001;20366-002;20366-003;20366-004;20366-005;20366-007;20366-008;20366-009;20366-010	3	N-Term(TMMpro)	ExcludedByMethod;Unique	103	GN_VGF;__	Neurosecretory protein VGF	O15240	1	1	908.424	51.7088	4.93133	3.14997e+06	239.662	0.000834337	8308	4.34494	-0.0198458	-0.0436362	-0.05797	-0.00753416	-0.00322176	0.00321458	-0.061654	-0.00587094	0.00749502	0.018146	0.0582572	0.0258394	0.0797523	0.149715	0.026696	-0.0544505	0.00342794	-0.0508957	-0.0802808	-0.0615833	0.0243374	-0.0610021
O15240_[R].sPQPPPPAPAPARDELPD.[W]_N-Term(TMMpro)	SPQPPPPAPAPARDELPD	100	0.00196929	0.0767033	data	O15240_[R].sPQPPPPAPAPARDELPD.[W]_N-Term(TMMpro)	sPQPPPPAPAPARDELPD	O15240	Neurosecretory protein VGF OS=Homo sapiens OX=9606 GN=VGF PE=1 SV=2	20366-001;20366-002;20366-003;20366-004;20366-005;20366-007;20366-008;20366-009;20366-010	2	N-Term(TMMpro)	Unique	91	GN_VGF;__	Neurosecretory protein VGF	O15240	1	1	1078.57	62.014	0	1460440	350.22	5.10656e-06	10118	2.91393	0.00612832	-0.0764457	-0.141744	-0.0457743	0.0543134	-0.0179451	-0.0495516	-0.00401336	-0.0157362	0.145741	0.00351714	0.0697296	-0.0134442	0.050189	0.000427966	-0.0349742	-0.0427123	-0.00412191	-0.00915502	-0.0377987	0.0280569	-0.0313788
O15240_[R].sQEETPGHRRkEAEGTEEGGEEEDDEEMDPQTIDS.[L]_N-Term(TMMpro); K11(TMMpro)	SQEETPGHRRKEAEGTEEGGEEEDDEEMDPQTIDS	44.44	0.000656681	0.14289	data	O15240_[R].sQEETPGHRRkEAEGTEEGGEEEDDEEMDPQTIDS.[L]_N-Term(TMMpro); K11(TMMpro)	sQEETPGHRRkEAEGTEEGGEEEDDEEMDPQTIDS	O15240	Neurosecretory protein VGF OS=Homo sapiens OX=9606 GN=VGF PE=1 SV=2	20366-003;20366-007;20366-008;20366-010	5;4	N-Term(TMMpro); K11(TMMpro)	ExcludedByMethod;Unique	5	GN_VGF;__	Neurosecretory protein VGF	O15240	1	1	911.815	60.0313	7.69769	1.59211e+06	231.543	0.000470061	9865	3.9617	NA	NA	NA	NA	NA	NA	NA	NA	NA	NA	NA	NA	NA	NA	NA	NA	NA	NA	NA	NA	NA	NA
P05060_[A].dEPQWSLYPSDSQVSEEVkTRHSEkSQ.[R]_N-Term(TMMpro); K19(TMMpro); K25(TMMpro)	DEPQWSLYPSDSQVSEEVKTRHSEKSQ	88.89	-0.00217062	0.10511	data	P05060_[A].dEPQWSLYPSDSQVSEEVkTRHSEkSQ.[R]_N-Term(TMMpro); K19(TMMpro); K25(TMMpro)	dEPQWSLYPSDSQVSEEVkTRHSEkSQ	P05060	Secretogranin-1 OS=Homo sapiens OX=9606 GN=CHGB PE=1 SV=2	20366-001;20366-002;20366-004;20366-005;20366-007;20366-008;20366-009;20366-010	5	N-Term(TMMpro); K19(TMMpro); K25(TMMpro)	Unique;ExcludedByMethod	20	GN_CHGB;__	Secretogranin-1	P05060	1	1	818.626	81.5166	13.9803	2.04696e+06	169.662	0.000954105	13439	4.43445	-0.0423907	-0.0838525	-0.0947877	-0.00536298	0.0608398	0.00427692	-0.092276	-0.0621486	0.0356999	0.0435762	0.065413	0.0104143	0.19947	0.0122729	0.0925774	-0.0597296	-0.00676692	-0.114977	-0.21591	-0.0336692	-0.0259134	0.0157552
P05060_[D].rSSQGGSLPSEEkGHPQEESEESNVS.[M]_N-Term(TMMpro); K13(TMMpro)	RSSQGGSLPSEEKGHPQEESEESNVS	55.56	0.00171246	0.122726	data	P05060_[D].rSSQGGSLPSEEkGHPQEESEESNVS.[M]_N-Term(TMMpro); K13(TMMpro)	rSSQGGSLPSEEkGHPQEESEESNVS	P05060	Secretogranin-1 OS=Homo sapiens OX=9606 GN=CHGB PE=1 SV=2	20366-002;20366-004;20366-007;20366-008;20366-010	4	N-Term(TMMpro); K13(TMMpro)	Unique;ExcludedByMethod	8	GN_CHGB;__	Secretogranin-1	P05060	1	1	845.668	38.4665	19.7454	1.74147e+06	303.408	0.000104155	5899.5	4.23813	NA	NA	NA	NA	NA	NA	NA	NA	NA	NA	NA	NA	NA	NA	NA	NA	-0.0360261	-0.119814	0.0699613	0.000583144	0.0152338	-0.102729
P05060_[D].rSSQGGSLPSEEkGHPQEESEESNVSMASLGE.[K]_N-Term(TMMpro); K13(TMMpro)	RSSQGGSLPSEEKGHPQEESEESNVSMASLGE	55.56	0.00222504	0.139548	data	P05060_[D].rSSQGGSLPSEEkGHPQEESEESNVSMASLGE.[K]_N-Term(TMMpro); K13(TMMpro)	rSSQGGSLPSEEkGHPQEESEESNVSMASLGE	P05060	Secretogranin-1 OS=Homo sapiens OX=9606 GN=CHGB PE=1 SV=2	20366-001;20366-002;20366-005;20366-008;20366-010	4	N-Term(TMMpro); K13(TMMpro)	Unique;ExcludedByMethod	8	GN_CHGB;__	Secretogranin-1	P05060	1	1	992.733	74.8806	15.6388	1.92077e+06	343.18	0.00121909	12356	4.41469	0.00534685	-0.105417	-0.192772	0.140039	0.183756	-0.0781996	-0.0990388	-0.0447762	0.102812	0.196115	-0.031271	0.137944	0.144071	-0.0230974	-0.0554754	-0.0597066	-0.0637455	0.0156365	-0.123043	-0.0450217	0.141755	0.0822333
P05060_[G].eEGAPGkWQQQGDLQDTkENREEA.[R]_N-Term(TMMpro); K7(TMMpro); K18(TMMpro)	EEGAPGKWQQQGDLQDTKENREEA	66.67	-0.00308653	0.080287	data	P05060_[G].eEGAPGkWQQQGDLQDTkENREEA.[R]_N-Term(TMMpro); K7(TMMpro); K18(TMMpro)	eEGAPGkWQQQGDLQDTkENREEA	P05060	Secretogranin-1 OS=Homo sapiens OX=9606 GN=CHGB PE=1 SV=2	20366-001;20366-002;20366-005;20366-007;20366-009;20366-010	4	N-Term(TMMpro); K7(TMMpro); K18(TMMpro)	ExcludedByMethod;Unique	16	GN_CHGB;__	Secretogranin-1	P05060	1	1	914.726	62.4672	11.071	1.98639e+06	350.22	0.00110508	10317.5	4.29708	-0.0194824	-0.118489	-0.104879	-0.0864943	0.0305894	-0.108652	-0.00290995	0.0264374	0.0966208	0.0828954	0.0386809	-0.0701267	0.120784	0.0435548	0.125157	-0.0863951	0.0289844	-0.0220047	-0.129432	-0.052473	0.103021	-0.0750406
P05060_[G].eGHHRVQENQMDkA.[R]_N-Term(TMMpro); K13(TMMpro)	EGHHRVQENQMDKA	100	-0.00184751	0.121823	data	P05060_[G].eGHHRVQENQMDkA.[R]_N-Term(TMMpro); K13(TMMpro)	eGHHRVQENQMDkA	P05060	Secretogranin-1 OS=Homo sapiens OX=9606 GN=CHGB PE=1 SV=2	20366-001;20366-002;20366-003;20366-004;20366-005;20366-007;20366-008;20366-009;20366-010	4	N-Term(TMMpro); K13(TMMpro)	Unique;ExcludedByMethod	32	GN_CHGB;__	Secretogranin-1	P05060	1	1	572.552	42.1302	8.37523	2.89952e+06	81.1591	0.000137996	6419	4.05476	-0.110975	-0.0688558	-0.215039	-0.157007	0.210502	0.0393685	-0.0262628	-0.0305055	0.0835462	0.163565	-0.00503378	0.0967928	0.205719	0.0209394	-0.0897211	-0.200997	-0.0583607	-0.055731	-0.140967	-0.148174	0.257043	0.0725706
P05060_[G].sEEYRAPRPQSEESWDEED.[K]_N-Term(TMMpro)	SEEYRAPRPQSEESWDEED	55.56	0.00305358	0.177731	data	P05060_[G].sEEYRAPRPQSEESWDEED.[K]_N-Term(TMMpro)	sEEYRAPRPQSEESWDEED	P05060	Secretogranin-1 OS=Homo sapiens OX=9606 GN=CHGB PE=1 SV=2	20366-001;20366-003;20366-004;20366-008;20366-009	3	N-Term(TMMpro)	Unique;ExcludedByMethod	10	GN_CHGB;__	Secretogranin-1	P05060	1	1	881.731	54.3039	38.0645	1.50642e+06	330.402	0.000863136	8859	2.09038	-0.0749604	0.118168	-0.0894384	-0.228299	-0.0285579	0.0470253	0.0373085	-0.00679951	0.130076	0.375078	0.00638305	-0.0785417	0.114712	-0.00641141	0.0504102	-0.0489372	NA	NA	NA	NA	NA	NA
P05060_[G].sLPSEEkGHPQEESEESN.[V]_N-Term(TMMpro); K7(TMMpro)	SLPSEEKGHPQEESEESN	100	-2.80228e-05	0.0832392	data	P05060_[G].sLPSEEkGHPQEESEESN.[V]_N-Term(TMMpro); K7(TMMpro)	sLPSEEkGHPQEESEESN	P05060	Secretogranin-1 OS=Homo sapiens OX=9606 GN=CHGB PE=1 SV=2	20366-001;20366-002;20366-003;20366-004;20366-005;20366-007;20366-008;20366-009;20366-010	3	N-Term(TMMpro); K7(TMMpro)	Unique;ExcludedByMethod	60	GN_CHGB;__	Secretogranin-1	P05060	1	1	874.433	44.5811	16.6272	1.74522e+06	345.942	0.000749785	7049	2.7853	-0.151154	-0.0509427	-0.0742704	-0.00251674	-0.0657231	-0.0377617	-0.00134877	-0.000383292	0.0175134	0.000327247	0.0299993	0.0107015	0.0865434	0.0267798	0.0541894	-0.00368675	-0.0507726	-0.0877515	-0.101298	-0.0140091	0.00945129	-0.0273149
P05060_[H].eSSSRGEAGAPGEEDIQGPTkA.[D]_N-Term(TMMpro); K21(TMMpro)	ESSSRGEAGAPGEEDIQGPTKA	44.44	-0.00152103	0.119161	data	P05060_[H].eSSSRGEAGAPGEEDIQGPTkA.[D]_N-Term(TMMpro); K21(TMMpro)	eSSSRGEAGAPGEEDIQGPTkA	P05060	Secretogranin-1 OS=Homo sapiens OX=9606 GN=CHGB PE=1 SV=2	20366-002;20366-003;20366-007;20366-010	3	N-Term(TMMpro); K21(TMMpro)	Unique;ExcludedByMethod	7	GN_CHGB;__	Secretogranin-1	P05060	1	1	927.812	52.7506	30.5477	896471	350.22	0.00181946	8425	3.53864	NA	NA	NA	NA	NA	NA	NA	NA	NA	NA	NA	NA	NA	NA	NA	NA	0.00211052	-0.070198	-0.103409	-0.221044	0.114023	0.0358463
P05060_[K].dkETTENENTkFE.[V]_N-Term(TMMpro); K2(TMMpro); K11(TMMpro)	DKETTENENTKFE	66.67	0.00358648	0.0910565	data	P05060_[K].dkETTENENTkFE.[V]_N-Term(TMMpro); K2(TMMpro); K11(TMMpro)	dkETTENENTkFE	P05060	Secretogranin-1 OS=Homo sapiens OX=9606 GN=CHGB PE=1 SV=2	20366-002;20366-003;20366-004;20366-005;20366-007;20366-009	3	N-Term(TMMpro); K2(TMMpro); K11(TMMpro)	Unique;ExcludedByMethod	24	GN_CHGB;__	Secretogranin-1	P05060	1	1	833.114	51.8628	21.4148	1.60233e+06	325.237	0.000901021	8368	2.5756	NA	NA	NA	NA	NA	NA	NA	NA	NA	NA	NA	NA	NA	NA	NA	NA	-0.173406	-0.0610984	-0.0767367	-0.00949467	0.103293	-0.0272877
P05060_[K].dkETTENENTkFEVR.[L]_N-Term(TMMpro); K2(TMMpro); K11(TMMpro)	DKETTENENTKFEVR	66.67	0.00113835	0.0819563	data	P05060_[K].dkETTENENTkFEVR.[L]_N-Term(TMMpro); K2(TMMpro); K11(TMMpro)	dkETTENENTkFEVR	P05060	Secretogranin-1 OS=Homo sapiens OX=9606 GN=CHGB PE=1 SV=2	20366-001;20366-002;20366-003;20366-008;20366-009;20366-010	4	N-Term(TMMpro); K2(TMMpro); K11(TMMpro)	Unique;ExcludedByMethod	19	GN_CHGB;__	Secretogranin-1	P05060	1	1	688.879	61.8545	19.8937	3.34472e+06	91.5964	0.000329161	10143	2.95854	0.0716844	-0.0856825	-0.0794742	-0.115877	0.174946	-0.070032	-0.00018194	-0.0724101	0.0688947	0.114718	0.0597259	-0.118181	0.120246	0.0578394	0.000181917	-0.0408264	-0.102023	-0.0730884	-0.174405	-0.013829	0.0336521	-0.0182278
P05060_[K].sAEFPDFY.[D]_N-Term(TMMpro)	SAEFPDFY	55.56	0.000961286	0.116832	data	P05060_[K].sAEFPDFY.[D]_N-Term(TMMpro)	sAEFPDFY	P05060	Secretogranin-1 OS=Homo sapiens OX=9606 GN=CHGB PE=1 SV=2	20366-001;20366-003;20366-004;20366-007;20366-008	2	N-Term(TMMpro)	Unique	129	GN_CHGB;__	Secretogranin-1	P05060	1	1	640.312	103.924	6.7693	4.05405e+06	110.614	0.00046993	17023	2.03396	-0.0752438	-0.018586	-0.134047	-0.0647187	0.0446021	0.00232578	-0.0316562	0.0357419	0.0310463	0.173644	-0.000403203	0.175339	0.379994	0.0311445	-0.00400546	-0.141757	NA	NA	NA	NA	NA	NA
P05060_[L].gEGHHRVQENQMDkA.[R]_N-Term(TMMpro); K14(TMMpro)	GEGHHRVQENQMDKA	100	0.0048515	0.104869	data	P05060_[L].gEGHHRVQENQMDkA.[R]_N-Term(TMMpro); K14(TMMpro)	gEGHHRVQENQMDkA	P05060	Secretogranin-1 OS=Homo sapiens OX=9606 GN=CHGB PE=1 SV=2	20366-001;20366-002;20366-003;20366-004;20366-005;20366-007;20366-008;20366-009;20366-010	4	N-Term(TMMpro); K14(TMMpro)	Unique;ExcludedByMethod	82	GN_CHGB;__	Secretogranin-1	P05060	1	1	586.807	39.6722	20.2606	3.38912e+06	63.3701	0.000204202	6051.5	3.90752	-0.103346	-0.0980563	-0.161953	-0.10504	0.0764322	0.0522309	-0.0502277	-0.00969072	0.150493	0.198412	0.0333458	0.0676233	0.142489	0.0244087	-0.0156299	-0.125615	-0.0728378	0.0075972	-0.164478	-0.0749313	0.199773	-0.0403684
P05060_[L].gEGHHRVQENQmDkA.[R]_N-Term(TMMpro); M12(Oxidation); K14(TMMpro)	GEGHHRVQENQMDKA	22.22	-5.185e-08	0.0992275	data	P05060_[L].gEGHHRVQENQmDkA.[R]_N-Term(TMMpro); M12(Oxidation); K14(TMMpro)	gEGHHRVQENQmDkA	P05060	Secretogranin-1 OS=Homo sapiens OX=9606 GN=CHGB PE=1 SV=2	20366-008;20366-009	3	N-Term(TMMpro); M12(Oxidation); K14(TMMpro)	Unique	2	GN_CHGB;__	Secretogranin-1	P05060	1	1	787.404	31.7671	6.48176	755371	221.42	-0.00137501	4678	2.08486	NA	NA	NA	NA	NA	NA	NA	NA	NA	NA	NA	NA	NA	NA	NA	NA	NA	NA	NA	NA	NA	NA
P05060_[L].nYGEEGAPGkWQQQGDLQDTkENRE.[E]_N-Term(TMMpro); K10(TMMpro); K21(TMMpro)	NYGEEGAPGKWQQQGDLQDTKENRE	88.89	0.00293735	0.0879835	data	P05060_[L].nYGEEGAPGkWQQQGDLQDTkENRE.[E]_N-Term(TMMpro); K10(TMMpro); K21(TMMpro)	nYGEEGAPGkWQQQGDLQDTkENRE	P05060	Secretogranin-1 OS=Homo sapiens OX=9606 GN=CHGB PE=1 SV=2	20366-001;20366-002;20366-003;20366-004;20366-005;20366-008;20366-009;20366-010	4	N-Term(TMMpro); K10(TMMpro); K21(TMMpro)	Unique;ExcludedByMethod	18	GN_CHGB;__	Secretogranin-1	P05060	1	1	948.237	60.8094	3.20711	2.33193e+06	302.09	0.000851155	9904.5	5.35005	-0.0750418	0.357898	-0.0161795	-0.159644	0.0656315	-0.0554289	0.00390695	0.0557541	0.0511233	0.0869174	-0.0533895	0.0878505	-0.0342323	0.00848437	-0.00391756	-0.0797522	0.00196776	0.048665	0.00580618	-0.0101626	0.0328833	0.0607082
P05060_[L].nYGEEGAPGkWQQQGDLQDTkENREE.[A]_N-Term(TMMpro); K10(TMMpro); K21(TMMpro)	NYGEEGAPGKWQQQGDLQDTKENREE	77.78	0.000249489	0.0795777	data	P05060_[L].nYGEEGAPGkWQQQGDLQDTkENREE.[A]_N-Term(TMMpro); K10(TMMpro); K21(TMMpro)	nYGEEGAPGkWQQQGDLQDTkENREE	P05060	Secretogranin-1 OS=Homo sapiens OX=9606 GN=CHGB PE=1 SV=2	20366-001;20366-002;20366-003;20366-004;20366-007;20366-009;20366-010	4	N-Term(TMMpro); K10(TMMpro); K21(TMMpro)	Unique;ExcludedByMethod	15	GN_CHGB;__	Secretogranin-1	P05060	1	1	980.498	66.3202	0	1.69988e+06	350.22	0.00082302	10960	5.30813	-0.0512934	-0.0396293	-0.0810961	0.0527601	0.0406231	-0.0304228	-0.010093	0.0508943	-0.00176399	0.0589232	0.0737497	-0.0673694	0.0236086	0.0591024	0.0854885	-0.0528136	0.027976	-0.0540237	-0.144339	-0.00536724	-0.0385013	-0.0186012
P05060_[N].hPQESkGQPRSQEESEEGEEDATSE.[V]_N-Term(TMMpro); K6(TMMpro)	HPQESKGQPRSQEESEEGEEDATSE	22.22	-1.629e-06	0.114842	data	P05060_[N].hPQESkGQPRSQEESEEGEEDATSE.[V]_N-Term(TMMpro); K6(TMMpro)	hPQESkGQPRSQEESEEGEEDATSE	P05060	Secretogranin-1 OS=Homo sapiens OX=9606 GN=CHGB PE=1 SV=2	20366-004;20366-007	4	N-Term(TMMpro); K6(TMMpro)	ExcludedByMethod	2	GN_CHGB;__	Secretogranin-1	P05060	1	1	852.902	32.0581	59.5635	875170	291.736	-0.00112649	4733	4.17539	NA	NA	NA	NA	NA	NA	NA	NA	NA	NA	NA	NA	NA	NA	NA	NA	NA	NA	NA	NA	NA	NA
P05060_[N].yGEEGAPGkWQQQGDLQDTkEN.[R]_N-Term(TMMpro); K9(TMMpro); K20(TMMpro)	YGEEGAPGKWQQQGDLQDTKEN	100	0.000492166	0.0752093	data	P05060_[N].yGEEGAPGkWQQQGDLQDTkEN.[R]_N-Term(TMMpro); K9(TMMpro); K20(TMMpro)	yGEEGAPGkWQQQGDLQDTkEN	P05060	Secretogranin-1 OS=Homo sapiens OX=9606 GN=CHGB PE=1 SV=2	20366-001;20366-002;20366-003;20366-004;20366-005;20366-007;20366-008;20366-009;20366-010	3	N-Term(TMMpro); K9(TMMpro); K20(TMMpro)	Unique;ExcludedByMethod	25	GN_CHGB;__	Secretogranin-1	P05060	1	1	1130.92	65.9152	34.4881	1.32653e+06	350.22	0.000178419	10949	2.64832	-0.00164737	-0.00278232	-0.000490742	-0.145336	0.00780222	-0.00736011	-0.0746066	0.0151194	0.147255	0.0332145	-0.0367647	0.201833	0.00277696	-0.0261087	0.013239	-0.0149522	-0.109924	-0.0139112	-0.182238	-0.0615728	0.0581267	0.00322352
P05060_[N].yGEEGAPGkWQQQGDLQDTkENRE.[E]_N-Term(TMMpro); K9(TMMpro); K20(TMMpro)	YGEEGAPGKWQQQGDLQDTKENRE	88.89	0.000385752	0.137326	data	P05060_[N].yGEEGAPGkWQQQGDLQDTkENRE.[E]_N-Term(TMMpro); K9(TMMpro); K20(TMMpro)	yGEEGAPGkWQQQGDLQDTkENRE	P05060	Secretogranin-1 OS=Homo sapiens OX=9606 GN=CHGB PE=1 SV=2	20366-001;20366-002;20366-003;20366-004;20366-005;20366-008;20366-009;20366-010	4	N-Term(TMMpro); K9(TMMpro); K20(TMMpro)	Unique;ExcludedByMethod	18	GN_CHGB;__	Secretogranin-1	P05060	1	1	919.727	61.0697	9.66236	2975366	147.408	0.000962883	10035.5	5.15011	-0.0163012	-0.0380173	0.00244667	-0.0332338	-0.109999	-0.00655618	-0.0447676	0.0040757	0.0113507	0.0530903	0.147054	0.196865	0.0332355	-0.00245083	0.0361909	-0.0138178	0.0191451	-0.0327998	-0.112803	-0.0694084	0.329923	0.0687354
P05060_[N].yGEEGAPGkWQQQGDLQDTkENREE.[A]_N-Term(TMMpro); K9(TMMpro); K20(TMMpro)	YGEEGAPGKWQQQGDLQDTKENREE	88.89	0.00143211	0.0989861	data	P05060_[N].yGEEGAPGkWQQQGDLQDTkENREE.[A]_N-Term(TMMpro); K9(TMMpro); K20(TMMpro)	yGEEGAPGkWQQQGDLQDTkENREE	P05060	Secretogranin-1 OS=Homo sapiens OX=9606 GN=CHGB PE=1 SV=2	20366-001;20366-002;20366-003;20366-004;20366-005;20366-007;20366-009;20366-010	4	N-Term(TMMpro); K9(TMMpro); K20(TMMpro)	Unique;ExcludedByMethod	13	GN_CHGB;__	Secretogranin-1	P05060	1	1	951.986	67.2168	5.63931	1.49712e+06	336.498	-4.18145e-05	11106	4.98973	-0.0966876	-0.0632782	-0.00283981	-0.0499075	0.0406259	0.000251744	0.0892827	-0.0210328	-0.0635207	0.102719	0.0166275	0.00788017	0.0598493	0.071563	0.0136077	-0.0463535	-0.270857	0.0782107	-0.0565023	-0.418487	0.177875	0.0543726
P05060_[N].yGEEGAPGkWQQQGDLQDTkENREEA.[R]_N-Term(TMMpro); K9(TMMpro); K20(TMMpro)	YGEEGAPGKWQQQGDLQDTKENREEA	77.78	0.000829347	0.0739177	data	P05060_[N].yGEEGAPGkWQQQGDLQDTkENREEA.[R]_N-Term(TMMpro); K9(TMMpro); K20(TMMpro)	yGEEGAPGkWQQQGDLQDTkENREEA	P05060	Secretogranin-1 OS=Homo sapiens OX=9606 GN=CHGB PE=1 SV=2	20366-001;20366-002;20366-003;20366-004;20366-005;20366-008;20366-009	4	N-Term(TMMpro); K9(TMMpro); K20(TMMpro)	Unique;ExcludedByMethod	13	GN_CHGB;__	Secretogranin-1	P05060	1	1	969.746	70.0307	7.0828	1.81862e+06	350.22	0.000689514	11574	5.37468	0.0993413	-0.0985828	-0.0815048	-0.113733	0.180879	-0.00639329	0.104429	0.135426	0.00636508	-0.0213	0.0676474	-0.186562	0.0861763	-0.0386018	0.0723929	-0.0375123	0.117348	-0.135242	-0.0693984	-0.0740122	0.023662	-0.0984918
P05060_[P].aDASEAHESSSRGEAGAPGEEDIQGPTkA.[D]_N-Term(TMMpro); K28(TMMpro)	ADASEAHESSSRGEAGAPGEEDIQGPTKA	11.11	0.00482352	0.149829	data	P05060_[P].aDASEAHESSSRGEAGAPGEEDIQGPTkA.[D]_N-Term(TMMpro); K28(TMMpro)	aDASEAHESSSRGEAGAPGEEDIQGPTkA	P05060	Secretogranin-1 OS=Homo sapiens OX=9606 GN=CHGB PE=1 SV=2	20366-007	4	N-Term(TMMpro); K28(TMMpro)	Unique	2	GN_CHGB;__	Secretogranin-1	P05060	1	1	866.423	45.1247	23.2983	2.28355e+06	277.137	-0.00392526	6908.5	4.44678	NA	NA	NA	NA	NA	NA	NA	NA	NA	NA	NA	NA	NA	NA	NA	NA	NA	NA	NA	NA	NA	NA
P05060_[Q].gGSLPSEEkGHPQEE.[S]_N-Term(TMMpro); K9(TMMpro)	GGSLPSEEKGHPQEE	66.67	0.000237405	0.131791	data	P05060_[Q].gGSLPSEEkGHPQEE.[S]_N-Term(TMMpro); K9(TMMpro)	gGSLPSEEkGHPQEE	P05060	Secretogranin-1 OS=Homo sapiens OX=9606 GN=CHGB PE=1 SV=2	20366-002;20366-004;20366-005;20366-008;20366-009;20366-010	3	N-Term(TMMpro); K9(TMMpro)	ExcludedByMethod;Unique	16	GN_CHGB;__	Secretogranin-1	P05060	1	1	730.383	41.8938	30.3436	1.21022e+06	238.874	0.000509565	6374.5	2.8485	NA	NA	NA	NA	NA	NA	NA	NA	NA	NA	NA	NA	NA	NA	NA	NA	-0.0114922	-0.0689108	-0.144648	-0.147001	-0.000720842	0.0558479
P05060_[Q].gGSLPSEEkGHPQEESE.[E]_N-Term(TMMpro); K9(TMMpro)	GGSLPSEEKGHPQEESE	100	0.00368228	0.0701019	data	P05060_[Q].gGSLPSEEkGHPQEESE.[E]_N-Term(TMMpro); K9(TMMpro)	gGSLPSEEkGHPQEESE	P05060	Secretogranin-1 OS=Homo sapiens OX=9606 GN=CHGB PE=1 SV=2	20366-001;20366-002;20366-003;20366-004;20366-005;20366-007;20366-008;20366-009;20366-010	3	N-Term(TMMpro); K9(TMMpro)	Unique;ExcludedByMethod	69	GN_CHGB;__	Secretogranin-1	P05060	1	1	802.408	43.2553	0	2.22608e+06	244.256	0.000965369	6792	2.96103	-0.00954086	-0.0471977	-0.0981992	0.00199145	-0.0289381	-0.0204107	-0.00909663	-0.0263686	0.0222025	0.0561888	0.0776583	0.0697217	0.0667356	0.0216698	0.0272355	-0.00794762	0.0142733	0.0453893	-0.0712262	0.00699394	0.0206564	-0.0766407
P05060_[Q].gGSLPSEEkGHPQEESEESNVS.[M]_N-Term(TMMpro); K9(TMMpro)	GGSLPSEEKGHPQEESEESNVS	77.78	0.00334607	0.0822936	data	P05060_[Q].gGSLPSEEkGHPQEESEESNVS.[M]_N-Term(TMMpro); K9(TMMpro)	gGSLPSEEkGHPQEESEESNVS	P05060	Secretogranin-1 OS=Homo sapiens OX=9606 GN=CHGB PE=1 SV=2	20366-001;20366-002;20366-003;20366-004;20366-005;20366-007;20366-010	3	N-Term(TMMpro); K9(TMMpro)	Unique;ExcludedByMethod	30	GN_CHGB;__	Secretogranin-1	P05060	1	1	974.481	49.6574	0	3.09779e+06	261.235	0.00117769	7831	2.60331	0.0322385	-0.0306509	-0.147437	-0.0242707	-0.00589746	-0.161662	0.00587345	-0.0328704	0.00983773	0.0125513	0.0384463	0.168846	0.0955002	0.00289587	-0.129133	-0.118988	0.0766485	0.0516694	-0.0460039	-0.0178184	-0.0776522	0.0412836
P05060_[Q].gGSLPSEEkGHPQEESEESNVSM.[A]_N-Term(TMMpro); K9(TMMpro)	GGSLPSEEKGHPQEESEESNVSM	100	0.000398212	0.0932796	data	P05060_[Q].gGSLPSEEkGHPQEESEESNVSM.[A]_N-Term(TMMpro); K9(TMMpro)	gGSLPSEEkGHPQEESEESNVSM	P05060	Secretogranin-1 OS=Homo sapiens OX=9606 GN=CHGB PE=1 SV=2	20366-001;20366-002;20366-003;20366-004;20366-005;20366-007;20366-008;20366-009;20366-010	4;3	N-Term(TMMpro); K9(TMMpro)	Unique;ExcludedByMethod	35	GN_CHGB;__	Secretogranin-1	P05060	1	1	1018.16	60.14	18.921	1.73036e+06	343.806	0.000581598	9814	2.28698	-0.00849317	-0.134413	-0.12333	-0.0692335	0.115164	-0.0398592	-0.000707778	-0.0100846	0.0763025	0.138015	-0.0325439	0.012293	0.0858921	-0.00706562	-0.000108045	-0.0240404	0.0337898	0.0298134	-0.105749	-0.0484116	0.0212469	0.00109436
P05060_[Q].gGSLPSEEkGHPQEESEESNVSMAS.[L]_N-Term(TMMpro); K9(TMMpro)	GGSLPSEEKGHPQEESEESNVSMAS	77.78	0.00553407	0.0881727	data	P05060_[Q].gGSLPSEEkGHPQEESEESNVSMAS.[L]_N-Term(TMMpro); K9(TMMpro)	gGSLPSEEkGHPQEESEESNVSMAS	P05060	Secretogranin-1 OS=Homo sapiens OX=9606 GN=CHGB PE=1 SV=2	20366-001;20366-002;20366-003;20366-004;20366-007;20366-008;20366-010	3	N-Term(TMMpro); K9(TMMpro)	Unique;ExcludedByMethod	25	GN_CHGB;__	Secretogranin-1	P05060	1	1	1070.85	58.2062	35.1303	1.20246e+06	350.22	0.000808971	9455	2.45603	-0.0545685	-0.0205944	-0.053851	-0.0627742	0.0807644	0.00781996	0.0489438	-0.0136393	0.0390186	0.0607465	0.12597	0.139493	0.155424	0.0393783	-0.09604	-0.0848005	-0.0843208	-0.0290835	-0.0278835	0.0761178	0.087554	-0.00987524
P05060_[R].gEAGAPGEEDIQGPTkADTEkWAEGGGHS.[R]_N-Term(TMMpro); K16(TMMpro); K21(TMMpro)	GEAGAPGEEDIQGPTKADTEKWAEGGGHS	55.56	0.00177264	0.0722056	data	P05060_[R].gEAGAPGEEDIQGPTkADTEkWAEGGGHS.[R]_N-Term(TMMpro); K16(TMMpro); K21(TMMpro)	gEAGAPGEEDIQGPTkADTEkWAEGGGHS	P05060	Secretogranin-1 OS=Homo sapiens OX=9606 GN=CHGB PE=1 SV=2	20366-002;20366-005;20366-007;20366-008;20366-010	4	N-Term(TMMpro); K16(TMMpro); K21(TMMpro)	ExcludedByMethod;Unique	16	GN_CHGB;__	Secretogranin-1	P05060	1	1	949.233	66.8302	31.5422	2.71424e+06	162.923	0.000353219	10871.5	4.86428	NA	NA	NA	NA	NA	NA	NA	NA	NA	NA	NA	NA	NA	NA	NA	NA	-0.0522311	0.0155764	-0.106747	0.0274152	0.0285321	-0.111172
P05060_[R].gSEEYRAPRPQSEES.[W]_N-Term(TMMpro)	GSEEYRAPRPQSEES	33.33	-0.00017483	0.14555	data	P05060_[R].gSEEYRAPRPQSEES.[W]_N-Term(TMMpro)	gSEEYRAPRPQSEES	P05060	Secretogranin-1 OS=Homo sapiens OX=9606 GN=CHGB PE=1 SV=2	20366-001;20366-008;20366-010	3	N-Term(TMMpro)	Unique;ExcludedByMethod	3	GN_CHGB;__	Secretogranin-1	P05060	1	1	675.999	39.0638	42.6779	1.48705e+06	149.674	0.000534681	5893	2.12874	0.0314772	-0.161544	-0.119646	-0.0908527	0.0865646	0.103482	-0.0681689	-0.0785835	0.195376	0.12617	0.0672499	-0.0321794	0.120049	0.0743617	-0.033615	-0.0515447	NA	NA	NA	NA	NA	NA
P05060_[R].gSEEYRAPRPQSEESW.[D]_N-Term(TMMpro)	GSEEYRAPRPQSEESW	77.78	3.17872e-05	0.128872	data	P05060_[R].gSEEYRAPRPQSEESW.[D]_N-Term(TMMpro)	gSEEYRAPRPQSEESW	P05060	Secretogranin-1 OS=Homo sapiens OX=9606 GN=CHGB PE=1 SV=2	20366-002;20366-003;20366-004;20366-007;20366-008;20366-009;20366-010	3	N-Term(TMMpro)	Unique;ExcludedByMethod	31	GN_CHGB;__	Secretogranin-1	P05060	1	1	738.025	52.0191	30.4981	1488658	202.413	0.000647341	8504	3.34398	NA	NA	NA	NA	NA	NA	NA	NA	NA	NA	NA	NA	NA	NA	NA	NA	-0.225207	-0.19463	-0.277642	0.0397837	0.183695	7.84172e-05
P05060_[R].nYPSLELDkMAHG.[Y]_N-Term(TMMpro); K9(TMMpro)	NYPSLELDKMAHG	66.67	-0.00311386	0.213263	data	P05060_[R].nYPSLELDkMAHG.[Y]_N-Term(TMMpro); K9(TMMpro)	nYPSLELDkMAHG	P05060	Secretogranin-1 OS=Homo sapiens OX=9606 GN=CHGB PE=1 SV=2	20366-001;20366-002;20366-003;20366-008;20366-009;20366-010	3	N-Term(TMMpro); K9(TMMpro)	ExcludedByMethod;Unique	36	GN_CHGB;__	Secretogranin-1	P05060	1	1	695.043	86.631	43.4678	1.19762e+06	149.075	0.0003431	14300	3.28195	-0.177494	-0.206548	-0.171446	-0.0637758	0.25458	0.125563	0.0117496	-0.174775	0.176447	0.176842	0.0408304	0.336268	0.0540638	0.076916	-0.097985	-0.284573	-0.00509556	-0.0487168	-0.188512	-0.195765	0.291314	0.181446
P05060_[R].sETHAAGHSQEkTHSREkS.[S]_N-Term(TMMpro); K12(TMMpro); K18(TMMpro)	SETHAAGHSQEKTHSREKS	11.11	-2.01406e-05	0.149321	data	P05060_[R].sETHAAGHSQEkTHSREkS.[S]_N-Term(TMMpro); K12(TMMpro); K18(TMMpro)	sETHAAGHSQEkTHSREkS	P05060	Secretogranin-1 OS=Homo sapiens OX=9606 GN=CHGB PE=1 SV=2	20366-004	6	N-Term(TMMpro); K12(TMMpro); K18(TMMpro)	ExcludedByMethod	1	GN_CHGB;__	Secretogranin-1	P05060	1	1	504.108	25.6662	71.2528	570098	346.64	-0.000103545	3833	3.67727	NA	NA	NA	NA	NA	NA	NA	NA	NA	NA	NA	NA	NA	NA	NA	NA	NA	NA	NA	NA	NA	NA
P05060_[R].sRPDRSSQGGSLPSEEkGHPQEESEESNVSMASLGE.[K]_N-Term(TMMpro); K17(TMMpro)	SRPDRSSQGGSLPSEEKGHPQEESEESNVSMASLGE	11.11	0.0114215	0.0788582	data	P05060_[R].sRPDRSSQGGSLPSEEkGHPQEESEESNVSMASLGE.[K]_N-Term(TMMpro); K17(TMMpro)	sRPDRSSQGGSLPSEEkGHPQEESEESNVSMASLGE	P05060	Secretogranin-1 OS=Homo sapiens OX=9606 GN=CHGB PE=1 SV=2	20366-005	5	N-Term(TMMpro); K17(TMMpro)	ExcludedByMethod;Unique	6	GN_CHGB;__	Secretogranin-1	P05060	1	1	885.431	56.3531	61.6625	3676064	117.105	0.00145146	9243.5	5.2042	NA	NA	NA	NA	NA	NA	NA	NA	NA	NA	NA	NA	NA	NA	NA	NA	NA	NA	NA	NA	NA	NA
P05060_[R].sSQGGSLPSEEkGHPQ.[E]_N-Term(TMMpro); K12(TMMpro)	SSQGGSLPSEEKGHPQ	100	0.000363453	0.0998613	data	P05060_[R].sSQGGSLPSEEkGHPQ.[E]_N-Term(TMMpro); K12(TMMpro)	sSQGGSLPSEEkGHPQ	P05060	Secretogranin-1 OS=Homo sapiens OX=9606 GN=CHGB PE=1 SV=2	20366-001;20366-002;20366-003;20366-004;20366-005;20366-007;20366-008;20366-009;20366-010	3	N-Term(TMMpro); K12(TMMpro)	Unique	99	GN_CHGB;__	Secretogranin-1	P05060	1	1	745.062	39.7522	0	3.60666e+06	139.722	0.000559411	6168	4.63843	-0.0345292	-0.00893817	-0.0456538	0.100302	-0.0111755	-0.0345217	-0.0365911	-0.0570955	-0.01081	-0.0270253	0.0976719	0.184864	0.132049	0.00888314	0.000342255	-0.0972759	-0.0428318	-0.0251624	-0.0778715	-0.0477763	0.114925	-0.0298944
P05060_[R].sSQGGSLPSEEkGHPQE.[E]_N-Term(TMMpro); K12(TMMpro)	SSQGGSLPSEEKGHPQE	66.67	-0.0034371	0.123533	data	P05060_[R].sSQGGSLPSEEkGHPQE.[E]_N-Term(TMMpro); K12(TMMpro)	sSQGGSLPSEEkGHPQE	P05060	Secretogranin-1 OS=Homo sapiens OX=9606 GN=CHGB PE=1 SV=2	20366-001;20366-002;20366-003;20366-005;20366-007;20366-010	3	N-Term(TMMpro); K12(TMMpro)	Unique;ExcludedByMethod	15	GN_CHGB;__	Secretogranin-1	P05060	1	1	788.077	44.7823	39.6522	988076	350.22	0.000827073	6930	3.28944	-0.130202	-0.0757895	-0.210946	-0.0860761	-0.010275	0.157016	0.0429063	-0.0738836	0.187524	0.0581852	0.125547	0.0886068	0.0212529	0.114597	-0.0424409	-0.0496857	0.11375	0.570135	-0.0735533	-0.095667	0.0646638	-0.0812565
P05060_[R].sSQGGSLPSEEkGHPQEES.[E]_N-Term(TMMpro); K12(TMMpro)	SSQGGSLPSEEKGHPQEES	55.56	0.00136495	0.0674658	data	P05060_[R].sSQGGSLPSEEkGHPQEES.[E]_N-Term(TMMpro); K12(TMMpro)	sSQGGSLPSEEkGHPQEES	P05060	Secretogranin-1 OS=Homo sapiens OX=9606 GN=CHGB PE=1 SV=2	20366-001;20366-002;20366-003;20366-009;20366-010	3	N-Term(TMMpro); K12(TMMpro)	Unique	29	GN_CHGB;__	Secretogranin-1	P05060	1	1	860.102	44.3689	0	3281496	230.113	0.00103874	6855	4.30408	-0.0317592	-0.0537915	-0.0819007	-0.0205079	0.104401	0.0561212	0.00532558	-0.00512382	-0.017833	0.0119198	-0.0116537	0.056434	0.069074	0.0460444	0.101421	-0.0273985	-0.0496775	-0.114079	-0.0196813	0.0669663	-0.000215102	0.00181576
P05060_[R].sSQGGSLPSEEkGHPQEESE.[E]_N-Term(TMMpro); K12(TMMpro)	SSQGGSLPSEEKGHPQEESE	55.56	-0.00955249	0.112259	data	P05060_[R].sSQGGSLPSEEkGHPQEESE.[E]_N-Term(TMMpro); K12(TMMpro)	sSQGGSLPSEEkGHPQEESE	P05060	Secretogranin-1 OS=Homo sapiens OX=9606 GN=CHGB PE=1 SV=2	20366-002;20366-003;20366-004;20366-007;20366-009	4	N-Term(TMMpro); K12(TMMpro)	Unique;ExcludedByMethod	9	GN_CHGB;__	Secretogranin-1	P05060	1	1	677.588	40.0345	49.8835	1505971	195.867	-0.000229008	6040	4.27698	NA	NA	NA	NA	NA	NA	NA	NA	NA	NA	NA	NA	NA	NA	NA	NA	-0.186374	-0.0561337	-0.140511	-0.258715	0.11831	0.0710894
P05060_[R].sSQGGSLPSEEkGHPQEESEE.[S]_N-Term(TMMpro); K12(TMMpro)	SSQGGSLPSEEKGHPQEESEE	88.89	-0.00620312	0.10559	data	P05060_[R].sSQGGSLPSEEkGHPQEESEE.[S]_N-Term(TMMpro); K12(TMMpro)	sSQGGSLPSEEkGHPQEESEE	P05060	Secretogranin-1 OS=Homo sapiens OX=9606 GN=CHGB PE=1 SV=2	20366-001;20366-002;20366-003;20366-004;20366-005;20366-007;20366-009;20366-010	3	N-Term(TMMpro); K12(TMMpro)	Unique;ExcludedByMethod	23	GN_CHGB;__	Secretogranin-1	P05060	1	1	946.13	44.919	36.2555	1.28479e+06	350.22	0.000719567	6934	3.0792	0.00104711	-0.0903814	-0.109206	0.0767429	0.0200976	-0.0184605	-0.0783441	-0.0560665	0.0640867	-0.013543	-0.00104787	0.0916227	0.163732	0.0821577	-0.0156141	-0.0518524	-0.0220949	0.0154841	-0.204601	-0.0260075	0.0905408	0.0336653
P05060_[R].sSQGGSLPSEEkGHPQEESEES.[N]_N-Term(TMMpro); K12(TMMpro)	SSQGGSLPSEEKGHPQEESEES	44.44	-6.985e-07	0.0869556	data	P05060_[R].sSQGGSLPSEEkGHPQEESEES.[N]_N-Term(TMMpro); K12(TMMpro)	sSQGGSLPSEEkGHPQEESEES	P05060	Secretogranin-1 OS=Homo sapiens OX=9606 GN=CHGB PE=1 SV=2	20366-001;20366-002;20366-004;20366-010	3	N-Term(TMMpro); K12(TMMpro)	Unique;ExcludedByMethod	7	GN_CHGB;__	Secretogranin-1	P05060	1	1	975.141	44.3705	19.9437	1.80783e+06	350.22	0.00133496	6832	3.73513	-0.0386635	-0.0843779	-0.0182454	0.228264	-0.0506298	0.00141896	-0.0163737	-0.0282907	0.0211288	0.0188842	-0.00142036	0.107056	0.168544	0.119846	0.00143512	-0.0490723	-0.0498674	-0.154371	-0.203702	0.0889248	0.181892	-0.0551985
P05060_[R].sSQGGSLPSEEkGHPQEESEESN.[V]_N-Term(TMMpro); K12(TMMpro)	SSQGGSLPSEEKGHPQEESEESN	88.89	0.000314492	0.103753	data	P05060_[R].sSQGGSLPSEEkGHPQEESEESN.[V]_N-Term(TMMpro); K12(TMMpro)	sSQGGSLPSEEkGHPQEESEESN	P05060	Secretogranin-1 OS=Homo sapiens OX=9606 GN=CHGB PE=1 SV=2	20366-001;20366-002;20366-003;20366-005;20366-007;20366-008;20366-009;20366-010	4	N-Term(TMMpro); K12(TMMpro)	ExcludedByMethod;Unique	17	GN_CHGB;__	Secretogranin-1	P05060	1	1	760.118	39.7927	0	4483526	110.933	0.000352069	6162	4.95307	-0.0844494	-0.0713676	-0.0586168	0.120212	-0.0101523	0.164432	0.0157091	-0.033688	0.042618	-0.0996713	-0.0169068	0.156166	0.172472	-0.0395459	0.0882082	-0.0988773	0.000812842	-0.0813978	-0.147528	-0.0628481	0.0369599	0.00888587
P05060_[R].sSQGGSLPSEEkGHPQEESEESNV.[S]_N-Term(TMMpro); K12(TMMpro)	SSQGGSLPSEEKGHPQEESEESNV	11.11	-0.0193995	0.0917046	data	P05060_[R].sSQGGSLPSEEkGHPQEESEESNV.[S]_N-Term(TMMpro); K12(TMMpro)	sSQGGSLPSEEkGHPQEESEESNV	P05060	Secretogranin-1 OS=Homo sapiens OX=9606 GN=CHGB PE=1 SV=2	20366-003	3	N-Term(TMMpro); K12(TMMpro)	Unique	2	GN_CHGB;__	Secretogranin-1	P05060	1	1	1046.18	51.7242	45.6965	706127	350.22	0.00224611	8185	2.08065	NA	NA	NA	NA	NA	NA	NA	NA	NA	NA	NA	NA	NA	NA	NA	NA	NA	NA	NA	NA	NA	NA
P05060_[R].sSQGGSLPSEEkGHPQEESEESNVS.[M]_N-Term(TMMpro); K12(TMMpro)	SSQGGSLPSEEKGHPQEESEESNVS	100	0.00147594	0.108811	data	P05060_[R].sSQGGSLPSEEkGHPQEESEESNVS.[M]_N-Term(TMMpro); K12(TMMpro)	sSQGGSLPSEEkGHPQEESEESNVS	P05060	Secretogranin-1 OS=Homo sapiens OX=9606 GN=CHGB PE=1 SV=2	20366-001;20366-002;20366-003;20366-004;20366-005;20366-007;20366-008;20366-009;20366-010	3;4	N-Term(TMMpro); K12(TMMpro)	Unique	28	GN_CHGB;__	Secretogranin-1	P05060	1	1	1075.19	46.1293	36.4044	1.85309e+06	350.22	0.000617666	7258	3.28085	0.0196712	-0.150973	-0.121393	-0.0314093	-0.0915116	0.0458119	-0.065553	0.0534091	0.140255	-0.0426983	-0.0646121	0.0542432	0.0545887	0.0921126	0.103196	0.0342659	-0.171098	-0.0153614	-0.0497896	0.138903	0.0816346	-0.048812
P05060_[R].sSQGGSLPSEEkGHPQEESEESNVSM.[A]_N-Term(TMMpro); K12(TMMpro)	SSQGGSLPSEEKGHPQEESEESNVSM	100	-0.000534484	0.0887497	data	P05060_[R].sSQGGSLPSEEkGHPQEESEESNVSM.[A]_N-Term(TMMpro); K12(TMMpro)	sSQGGSLPSEEkGHPQEESEESNVSM	P05060	Secretogranin-1 OS=Homo sapiens OX=9606 GN=CHGB PE=1 SV=2	20366-001;20366-002;20366-003;20366-004;20366-005;20366-007;20366-008;20366-009;20366-010	4;3	N-Term(TMMpro); K12(TMMpro)	ExcludedByMethod;Unique	43	GN_CHGB;__	Secretogranin-1	P05060	1	1	1118.87	53.1159	0	2321674	234.696	0.000312275	8681	4.16402	-0.0948558	-0.0241849	-0.155583	-0.00736674	0.0436827	-0.0169221	0.0361162	0.104032	0.0245073	-0.0197146	0.0419573	-0.0169034	0.140165	0.0482852	0.0387827	-0.078697	-0.0799656	-0.0349468	-0.0876671	0.0123413	0.083857	0.000126197
P05060_[R].sSQGGSLPSEEkGHPQEESEESNVSMAS.[L]_N-Term(TMMpro); K12(TMMpro)	SSQGGSLPSEEKGHPQEESEESNVSMAS	100	-6.66e-08	0.108228	data	P05060_[R].sSQGGSLPSEEkGHPQEESEESNVSMAS.[L]_N-Term(TMMpro); K12(TMMpro)	sSQGGSLPSEEkGHPQEESEESNVSMAS	P05060	Secretogranin-1 OS=Homo sapiens OX=9606 GN=CHGB PE=1 SV=2	20366-001;20366-002;20366-003;20366-004;20366-005;20366-007;20366-008;20366-009;20366-010	4	N-Term(TMMpro); K12(TMMpro)	Unique;ExcludedByMethod	15	GN_CHGB;__	Secretogranin-1	P05060	1	1	878.921	51.0519	0	2546891	241.44	0.000996467	8177	6.4769	-0.218564	-0.21462	-0.078741	0.146855	0.0549367	-0.0698602	-0.105201	-0.116311	0.0986983	-0.00448787	0.173079	0.10046	-0.0316537	0.00447395	0.0334415	0.0297602	-0.166589	-0.0253694	-0.055993	-0.0682031	0.104661	0.0289633
P05060_[R].sSQGGSLPSEEkGHPQEESEESNVSMASL.[G]_N-Term(TMMpro); K12(TMMpro)	SSQGGSLPSEEKGHPQEESEESNVSMASL	100	-0.00195365	0.122894	data	P05060_[R].sSQGGSLPSEEkGHPQEESEESNVSMASL.[G]_N-Term(TMMpro); K12(TMMpro)	sSQGGSLPSEEkGHPQEESEESNVSMASL	P05060	Secretogranin-1 OS=Homo sapiens OX=9606 GN=CHGB PE=1 SV=2	20366-001;20366-002;20366-003;20366-004;20366-005;20366-007;20366-008;20366-009;20366-010	3	N-Term(TMMpro); K12(TMMpro)	Unique;ExcludedByMethod	24	GN_CHGB;__	Secretogranin-1	P05060	1	1	1209.26	68.0094	39.2477	1.36566e+06	350.22	0.00665734	11233	2.79329	-0.13317	-0.177652	-0.132157	0.0408866	-0.0684438	0.0230507	-0.0537604	-0.154189	0.0205826	0.112341	0.112892	0.0539116	0.169562	0.0244491	0.00762368	-0.0629199	-0.242783	-0.127759	-0.169397	-0.112351	0.248744	0.0424598
P05060_[R].sSQGGSLPSEEkGHPQEESEESNVSMASLG.[E]_N-Term(TMMpro); K12(TMMpro)	SSQGGSLPSEEKGHPQEESEESNVSMASLG	100	-3.038e-07	0.143058	data	P05060_[R].sSQGGSLPSEEkGHPQEESEESNVSMASLG.[E]_N-Term(TMMpro); K12(TMMpro)	sSQGGSLPSEEkGHPQEESEESNVSMASLG	P05060	Secretogranin-1 OS=Homo sapiens OX=9606 GN=CHGB PE=1 SV=2	20366-001;20366-002;20366-003;20366-004;20366-005;20366-007;20366-008;20366-009;20366-010	3	N-Term(TMMpro); K12(TMMpro)	Unique	19	GN_CHGB;__	Secretogranin-1	P05060	1	1	1228.26	69.0435	15.8379	1429645	350.22	0.000601405	11418	3.18119	-0.140534	-0.0548938	-0.0836501	-0.0433557	0.0252778	0.0611964	-0.0205958	-0.00712012	0.0224226	-0.0613637	0.0805185	0.0401643	0.0106289	0.0402421	0.0670823	-0.108554	-0.0105942	0.0942355	-0.0901411	-0.348975	0.0919393	0.0457704
P05060_[R].sSQGGSLPSEEkGHPQEESEESNVSMASLGE.[K]_N-Term(TMMpro); K12(TMMpro)	SSQGGSLPSEEKGHPQEESEESNVSMASLGE	100	-7.818e-07	0.0945506	data	P05060_[R].sSQGGSLPSEEkGHPQEESEESNVSMASLGE.[K]_N-Term(TMMpro); K12(TMMpro)	sSQGGSLPSEEkGHPQEESEESNVSMASLGE	P05060	Secretogranin-1 OS=Homo sapiens OX=9606 GN=CHGB PE=1 SV=2	20366-001;20366-002;20366-003;20366-004;20366-005;20366-007;20366-008;20366-009;20366-010	4;3	N-Term(TMMpro); K12(TMMpro)	Unique;ExcludedByMethod	56	GN_CHGB;__	Secretogranin-1	P05060	1	1	953.708	70.7972	11.2774	1.38846e+06	330.266	0.000617921	11653.5	3.76094	-0.143821	0.013573	-0.0844467	-0.0245195	0.0541189	-0.0215027	0.0134909	0.00342302	0.0384073	0.0907529	0.115276	0.0457067	0.130897	0.0853871	-0.0725274	-0.0418749	-0.0798549	-0.0397227	-0.0734806	-0.0202131	0.049822	-0.0377939
P05060_[R].vQENQMDkA.[R]_N-Term(TMMpro); K8(TMMpro)	VQENQMDKA	33.33	0.0109242	0.118332	data	P05060_[R].vQENQMDkA.[R]_N-Term(TMMpro); K8(TMMpro)	vQENQMDkA	P05060	Secretogranin-1 OS=Homo sapiens OX=9606 GN=CHGB PE=1 SV=2	20366-007;20366-008;20366-009	2	N-Term(TMMpro); K8(TMMpro)	Unique	5	GN_CHGB;__	Secretogranin-1	P05060	1	1	835.956	49.344	0	1.31678e+06	350.22	0.000610761	7679	2.28529	NA	NA	NA	NA	NA	NA	NA	NA	NA	NA	NA	NA	NA	NA	NA	NA	NA	NA	NA	NA	NA	NA
P05060_[S].qGGSLPSEEkGHPQ.[E]_N-Term(TMMpro); K10(TMMpro)	QGGSLPSEEKGHPQ	77.78	0.00113879	0.0823911	data	P05060_[S].qGGSLPSEEkGHPQ.[E]_N-Term(TMMpro); K10(TMMpro)	qGGSLPSEEkGHPQ	P05060	Secretogranin-1 OS=Homo sapiens OX=9606 GN=CHGB PE=1 SV=2	20366-001;20366-002;20366-004;20366-005;20366-007;20366-008;20366-010	3	N-Term(TMMpro); K10(TMMpro)	Unique;ExcludedByMethod	27	GN_CHGB;__	Secretogranin-1	P05060	1	1	687.041	39.0535	37.5982	1.86416e+06	152.886	0.00067141	5967	3.21617	-0.0571126	-0.00650938	-0.111282	-0.0524103	0.0415827	0.0206416	0.0322992	-0.0505716	0.00760332	0.0349431	-0.0253125	0.115482	0.0529529	0.0623805	0.00948005	-0.1028	-0.161089	-0.0189658	-0.0366529	-0.036958	0.161219	-0.0340298
P05060_[S].sQGGSLPSEEkGHPQ.[E]_N-Term(TMMpro); K11(TMMpro)	SQGGSLPSEEKGHPQ	100	0.00475724	0.0708887	data	P05060_[S].sQGGSLPSEEkGHPQ.[E]_N-Term(TMMpro); K11(TMMpro)	sQGGSLPSEEkGHPQ	P05060	Secretogranin-1 OS=Homo sapiens OX=9606 GN=CHGB PE=1 SV=2	20366-001;20366-002;20366-003;20366-004;20366-005;20366-007;20366-008;20366-009;20366-010	3	N-Term(TMMpro); K11(TMMpro)	Unique;ExcludedByMethod	101	GN_CHGB;__	Secretogranin-1	P05060	1	1	716.051	40.1473	0	3492362	145.894	0.000432305	6237	4.3619	-0.0619152	-0.0710282	-0.109391	0.0663989	0.0386572	-0.0203537	-0.0403063	0.0197518	0.0376659	-0.00765113	0.0293686	0.0119611	0.0115723	0.0957451	0.19236	-0.0406782	-0.0675683	-0.0880678	-0.108845	-0.031793	0.0654772	-0.00602908
P05060_[S].sQGGSLPSEEkGHPQEE.[S]_N-Term(TMMpro); K11(TMMpro)	SQGGSLPSEEKGHPQEE	77.78	-0.00149845	0.11551	data	P05060_[S].sQGGSLPSEEkGHPQEE.[S]_N-Term(TMMpro); K11(TMMpro)	sQGGSLPSEEkGHPQEE	P05060	Secretogranin-1 OS=Homo sapiens OX=9606 GN=CHGB PE=1 SV=2	20366-001;20366-002;20366-003;20366-004;20366-008;20366-009;20366-010	3	N-Term(TMMpro); K11(TMMpro)	Unique;ExcludedByMethod	12	GN_CHGB;__	Secretogranin-1	P05060	1	1	802.08	44.7209	39.1723	1.03511e+06	350.22	0.000784524	6922.5	3.14567	-0.0786471	-0.0508665	-0.0217179	-0.0822269	0.0802774	-0.00526356	-0.0249412	-0.0290179	0.0412525	0.151557	0.142859	0.0418764	0.0529945	-0.0127077	0.0603212	-0.126375	-0.0840609	-0.0337027	-0.113915	0.0269339	-0.043242	0.0465478
P05060_[S].sQGGSLPSEEkGHPQEESE.[E]_N-Term(TMMpro); K11(TMMpro)	SQGGSLPSEEKGHPQEESE	11.11	-1.26626e-05	0.107239	data	P05060_[S].sQGGSLPSEEkGHPQEESE.[E]_N-Term(TMMpro); K11(TMMpro)	sQGGSLPSEEkGHPQEESE	P05060	Secretogranin-1 OS=Homo sapiens OX=9606 GN=CHGB PE=1 SV=2	20366-001	3	N-Term(TMMpro); K11(TMMpro)	Unique	1	GN_CHGB;__	Secretogranin-1	P05060	1	1	874.104	46.5381	37.9861	872336	350.22	-4.14116e-05	7221	2.8473	-0.171433	-0.0428285	-0.00605718	-0.0105823	-0.0918242	0.11674	-0.0474015	-0.186172	0.0960274	0.0486538	0.145507	0.00603185	0.12353	0.0684574	0.0711148	-0.156353	NA	NA	NA	NA	NA	NA
P05060_[S].sQGGSLPSEEkGHPQEESEESNVSMASLGE.[K]_N-Term(TMMpro); K11(TMMpro)	SQGGSLPSEEKGHPQEESEESNVSMASLGE	22.22	0.000193152	0.107851	data	P05060_[S].sQGGSLPSEEkGHPQEESEESNVSMASLGE.[K]_N-Term(TMMpro); K11(TMMpro)	sQGGSLPSEEkGHPQEESEESNVSMASLGE	P05060	Secretogranin-1 OS=Homo sapiens OX=9606 GN=CHGB PE=1 SV=2	20366-001;20366-005	4	N-Term(TMMpro); K11(TMMpro)	Unique;ExcludedByMethod	3	GN_CHGB;__	Secretogranin-1	P05060	1	1	931.95	72.1845	0	1.20512e+06	350.22	0.000720956	11834	5.43476	-0.0819649	0.0083659	-0.0524596	-0.0945723	0.0219192	-0.0258923	0.052916	-0.0189589	0.0242705	0.0216778	-0.00342875	0.0376901	0.156125	0.0740785	-0.00428724	-0.0836067	NA	NA	NA	NA	NA	NA
P05060_[Y].gEEGAPGkWQQQGDLQDTkENREEA.[R]_N-Term(TMMpro); K8(TMMpro); K19(TMMpro)	GEEGAPGKWQQQGDLQDTKENREEA	66.67	-0.00243012	0.106086	data	P05060_[Y].gEEGAPGkWQQQGDLQDTkENREEA.[R]_N-Term(TMMpro); K8(TMMpro); K19(TMMpro)	gEEGAPGkWQQQGDLQDTkENREEA	P05060	Secretogranin-1 OS=Homo sapiens OX=9606 GN=CHGB PE=1 SV=2	20366-001;20366-002;20366-003;20366-005;20366-008;20366-010	4	N-Term(TMMpro); K8(TMMpro); K19(TMMpro)	Unique;ExcludedByMethod	11	GN_CHGB;__	Secretogranin-1	P05060	1	1	928.981	62.2287	16.4275	1.65323e+06	350.22	0.000469385	10278	3.12676	-0.0627017	-0.0338554	-0.0955895	-0.154242	-0.0216948	-0.0884084	0.0281777	0.0191835	0.0734783	0.0499077	0.0252297	0.0275663	0.0674172	0.0340861	0.116069	-0.00768183	-0.0189504	-0.0599399	-0.0973962	0.00744636	-0.0678977	-0.0102648
P05408_[A].eLTGDNIPkDFSEDQGYPD.[P]_N-Term(TMMpro); K9(TMMpro)	ELTGDNIPKDFSEDQGYPD	22.22	-3.5627e-06	0.150223	data	P05408_[A].eLTGDNIPkDFSEDQGYPD.[P]_N-Term(TMMpro); K9(TMMpro)	eLTGDNIPkDFSEDQGYPD	P05408	Neuroendocrine protein 7B2 OS=Homo sapiens OX=9606 GN=SCG5 PE=1 SV=2	20366-001;20366-005	3	N-Term(TMMpro); K9(TMMpro)	Unique	2	GN_SCG5;__	Neuroendocrine protein 7B2	P05408	1	1	916.788	88.4138	35.3137	1.0136e+06	350.22	0.000434778	14535	2.70664	-0.0267021	0.201041	-0.293396	0.132242	-0.187703	-0.174663	0.0877	-0.212053	0.0251446	0.111919	0.0768268	0.0465605	0.192311	-0.0361229	-0.0255906	-0.141255	NA	NA	NA	NA	NA	NA
P05408_[H].fSDEDkDPE.[-]_N-Term(TMMpro); K6(TMMpro)	FSDEDKDPE	100	0.00325626	0.0507388	data	P05408_[H].fSDEDkDPE.[-]_N-Term(TMMpro); K6(TMMpro)	fSDEDkDPE	P05408	Neuroendocrine protein 7B2 OS=Homo sapiens OX=9606 GN=SCG5 PE=1 SV=2	20366-001;20366-002;20366-003;20366-004;20366-005;20366-007;20366-008;20366-009;20366-010	2	N-Term(TMMpro); K6(TMMpro)	Unique	163	GN_SCG5;__	Neuroendocrine protein 7B2	P05408	1	1	845.427	61.5821	0	6.17688e+06	146.615	0.000678309	10142	1.94304	-0.0350287	-0.0779489	-0.07921	0.00530841	-0.0445528	-0.0299011	0.00736867	-0.00854983	0.0164299	0.0363127	0.0203062	0.117919	0.00045914	0.0363835	0.00698959	0.00494775	0.0187311	-0.0555677	-0.0680902	-0.0343325	0.0418419	-0.0171616
P05408_[L].dNVVAk.[K]_N-Term(TMMpro); K6(TMMpro)	DNVVAK	100	-2.2381e-06	0.205249	data	P05408_[L].dNVVAk.[K]_N-Term(TMMpro); K6(TMMpro)	dNVVAk	P05408	Neuroendocrine protein 7B2 OS=Homo sapiens OX=9606 GN=SCG5 PE=1 SV=2	20366-001;20366-002;20366-003;20366-004;20366-005;20366-007;20366-008;20366-009;20366-010	2	N-Term(TMMpro); K6(TMMpro)	Unique;ExcludedByMethod	53	GN_SCG5;__	Neuroendocrine protein 7B2	P05408	1	1	627.389	51.6685	10.838	1.9915e+06	134.811	0.000296912	8239	2.50052	0.121321	-0.0615577	-0.246314	-0.168645	0.426312	-0.0925297	-0.170966	-0.0161437	0.0678436	0.0305361	0.0691008	0.541194	0.0798778	0.128753	-0.170718	-0.231297	0.0470489	-0.0655372	-0.214026	-0.15925	0.442478	-0.0579017
P05408_[L].dNVVAkkSVPH.[F]_N-Term(TMMpro); K6(TMMpro); K7(TMMpro)	DNVVAKKSVPH	88.89	-0.00615951	0.124238	data	P05408_[L].dNVVAkkSVPH.[F]_N-Term(TMMpro); K6(TMMpro); K7(TMMpro)	dNVVAkkSVPH	P05408	Neuroendocrine protein 7B2 OS=Homo sapiens OX=9606 GN=SCG5 PE=1 SV=2	20366-001;20366-003;20366-004;20366-005;20366-007;20366-008;20366-009;20366-010	4	N-Term(TMMpro); K6(TMMpro); K7(TMMpro)	Unique;ExcludedByMethod	25	GN_SCG5;__	Neuroendocrine protein 7B2	P05408	1	1	527.327	50.5824	19.785	5946173	29.6819	-4.65338e-05	8102	2.52815	-0.0294313	-0.091293	-0.125188	-0.0108344	0.118798	0.0222724	0.0337777	-0.0359891	0.0420964	0.113925	-0.111173	0.0571298	0.188591	0.01229	-0.0440005	-0.0642997	NA	NA	NA	NA	NA	NA
P05408_[P].dRVSEADIQRL.[L]_N-Term(TMMpro)	DRVSEADIQRL	11.11	-7.5035e-07	0.280182	data	P05408_[P].dRVSEADIQRL.[L]_N-Term(TMMpro)	dRVSEADIQRL	P05408	Neuroendocrine protein 7B2 OS=Homo sapiens OX=9606 GN=SCG5 PE=1 SV=2	20366-004	3	N-Term(TMMpro)	ExcludedByMethod;Unique	3	GN_SCG5;__	Neuroendocrine protein 7B2	P05408	1	1	535.968	56.023	55.1788	1909622	77.0224	0.000226852	9230	3.20797	NA	NA	NA	NA	NA	NA	NA	NA	NA	NA	NA	NA	NA	NA	NA	NA	NA	NA	NA	NA	NA	NA
P05408_[P].hFSDEDkDPE.[-]_N-Term(TMMpro); K7(TMMpro)	HFSDEDKDPE	100	0.00172538	0.149878	data	P05408_[P].hFSDEDkDPE.[-]_N-Term(TMMpro); K7(TMMpro)	hFSDEDkDPE	P05408	Neuroendocrine protein 7B2 OS=Homo sapiens OX=9606 GN=SCG5 PE=1 SV=2	20366-001;20366-002;20366-003;20366-004;20366-005;20366-007;20366-008;20366-009;20366-010	3	N-Term(TMMpro); K7(TMMpro)	Unique;ExcludedByMethod	100	GN_SCG5;__	Neuroendocrine protein 7B2	P05408	1	1	609.64	47.7872	9.72776	4.57143e+06	70.9673	0.000178944	7559	3.34706	-0.142533	-0.157495	-0.154263	-0.110376	0.280723	-0.00394751	-0.0230104	-0.033714	0.359514	0.168266	0.097101	0.110218	0.301503	0.0606976	-0.00399571	-0.127338	-0.162493	-0.141878	-0.0959632	-0.0327723	0.337295	-0.0208278
P05408_[P].yLQGQRLDNVVAkkSVPH.[F]_N-Term(TMMpro); K13(TMMpro); K14(TMMpro)	YLQGQRLDNVVAKKSVPH	100	-0.00331989	0.110099	data	P05408_[P].yLQGQRLDNVVAkkSVPH.[F]_N-Term(TMMpro); K13(TMMpro); K14(TMMpro)	yLQGQRLDNVVAkkSVPH	P05408	Neuroendocrine protein 7B2 OS=Homo sapiens OX=9606 GN=SCG5 PE=1 SV=2	20366-001;20366-002;20366-003;20366-004;20366-005;20366-007;20366-008;20366-009;20366-010	5	N-Term(TMMpro); K13(TMMpro); K14(TMMpro)	Unique;ExcludedByMethod	61	GN_SCG5;__	Neuroendocrine protein 7B2	P05408	1	1	593.758	86.2131	14.2182	2.65069e+06	83.5126	0.000449474	14031	3.60095	-0.0202103	-0.109586	-0.116703	-0.0694333	0.0828116	0.0581743	-0.0601143	0.00134896	0.0395167	0.108723	-0.0260836	0.0211783	0.138749	0.0310808	-0.0240741	-0.096088	-0.0814557	-0.0923917	-0.169204	-0.0318158	0.0862988	0.0964033
P05408_[R].lDNVVAkkSVPH.[F]_N-Term(TMMpro); K7(TMMpro); K8(TMMpro)	LDNVVAKKSVPH	66.67	-4.6085e-06	0.207981	data	P05408_[R].lDNVVAkkSVPH.[F]_N-Term(TMMpro); K7(TMMpro); K8(TMMpro)	lDNVVAkkSVPH	P05408	Neuroendocrine protein 7B2 OS=Homo sapiens OX=9606 GN=SCG5 PE=1 SV=2	20366-002;20366-003;20366-004;20366-007;20366-009;20366-010	4	N-Term(TMMpro); K7(TMMpro); K8(TMMpro)	Unique;ExcludedByMethod	19	GN_SCG5;__	Neuroendocrine protein 7B2	P05408	1	1	555.598	77.5068	10.9979	1.464e+06	81.3034	0.000299788	12797	2.89109	NA	NA	NA	NA	NA	NA	NA	NA	NA	NA	NA	NA	NA	NA	NA	NA	-0.177714	0.004173	-0.261882	-0.285215	0.304775	0.13924
P05408_[R].sVNPYLQGQRLDNVVA.[K]_N-Term(TMMpro)	SVNPYLQGQRLDNVVA	66.67	-0.0160566	0.265994	data	P05408_[R].sVNPYLQGQRLDNVVA.[K]_N-Term(TMMpro)	sVNPYLQGQRLDNVVA	P05408	Neuroendocrine protein 7B2 OS=Homo sapiens OX=9606 GN=SCG5 PE=1 SV=2	20366-001;20366-002;20366-003;20366-004;20366-005;20366-009	3	N-Term(TMMpro)	ExcludedByMethod;Unique	19	GN_SCG5;__	Neuroendocrine protein 7B2	P05408	1	1	693.051	86.0223	51.54	1.0995e+06	214.19	0.000755809	14116	3.34089	-0.130935	-0.168626	-0.279692	-0.283433	0.536767	0.347334	-0.112973	-0.130065	0.162287	0.328846	0.0473986	0.296118	0.372172	0.351728	-0.15059	-0.231883	-0.0785686	-0.210894	-0.278179	-0.326942	0.63177	0.190393
P05408_[R].sVNPYLQGQRLDNVVAkk.[S]_N-Term(TMMpro); K17(TMMpro); K18(TMMpro)	SVNPYLQGQRLDNVVAKK	55.56	0.00430008	0.102556	data	P05408_[R].sVNPYLQGQRLDNVVAkk.[S]_N-Term(TMMpro); K17(TMMpro); K18(TMMpro)	sVNPYLQGQRLDNVVAkk	P05408	Neuroendocrine protein 7B2 OS=Homo sapiens OX=9606 GN=SCG5 PE=1 SV=2	20366-005;20366-007;20366-008;20366-009;20366-010	4	N-Term(TMMpro); K17(TMMpro); K18(TMMpro)	ExcludedByMethod;Unique	22	GN_SCG5;__	Neuroendocrine protein 7B2	P05408	1	1	736.191	83.0904	17.3785	1.93292e+06	128.988	0.000319369	13519	2.67715	NA	NA	NA	NA	NA	NA	NA	NA	NA	NA	NA	NA	NA	NA	NA	NA	NA	NA	NA	NA	NA	NA
P05408_[R].sVNPYLQGQRLDNVVAkkSVPH.[F]_N-Term(TMMpro); K17(TMMpro); K18(TMMpro)	SVNPYLQGQRLDNVVAKKSVPH	100	0.00372223	0.0764926	data	P05408_[R].sVNPYLQGQRLDNVVAkkSVPH.[F]_N-Term(TMMpro); K17(TMMpro); K18(TMMpro)	sVNPYLQGQRLDNVVAkkSVPH	P05408	Neuroendocrine protein 7B2 OS=Homo sapiens OX=9606 GN=SCG5 PE=1 SV=2	20366-001;20366-002;20366-003;20366-004;20366-005;20366-007;20366-008;20366-009;20366-010	4;5	N-Term(TMMpro); K17(TMMpro); K18(TMMpro)	Unique;ExcludedByMethod	56	GN_SCG5;__	Neuroendocrine protein 7B2	P05408	1	1	841.244	91.7938	9.41986	2.34717e+06	168.648	0.000665153	14950.5	3.51806	-0.0951063	-0.0361683	-0.144299	-0.0261945	-0.0116546	-0.0273624	0.00159898	-0.0211961	0.0399935	0.0771188	0.050614	-0.0156158	0.0368928	0.0115234	0.00379588	-0.0132925	-0.0677269	-0.159972	-0.0457845	-0.0302721	0.0293675	0.028348
P05408_[R].sVNPYLQGQRLDNVVAkkSVPHFSDEDkDPE.[-]_N-Term(TMMpro); K17(TMMpro); K18(TMMpro); K28(TMMpro)	SVNPYLQGQRLDNVVAKKSVPHFSDEDKDPE	88.89	-0.000848045	0.136101	data	P05408_[R].sVNPYLQGQRLDNVVAkkSVPHFSDEDkDPE.[-]_N-Term(TMMpro); K17(TMMpro); K18(TMMpro); K28(TMMpro)	sVNPYLQGQRLDNVVAkkSVPHFSDEDkDPE	P05408	Neuroendocrine protein 7B2 OS=Homo sapiens OX=9606 GN=SCG5 PE=1 SV=2	20366-002;20366-003;20366-004;20366-005;20366-007;20366-008;20366-009;20366-010	6;4	N-Term(TMMpro); K17(TMMpro); K18(TMMpro); K28(TMMpro)	ExcludedByMethod;Unique	56	GN_SCG5;__	Neuroendocrine protein 7B2	P05408	1	1	788.936	125.395	41.3175	969720	242.811	0.000641236	20624.5	3.32527	NA	NA	NA	NA	NA	NA	NA	NA	NA	NA	NA	NA	NA	NA	NA	NA	-0.172957	-0.134677	-0.0915555	-0.0316807	0.0058114	-0.011299
P05408_[R].tPDRVSEADIQRL.[L]_N-Term(TMMpro)	TPDRVSEADIQRL	44.44	-0.00838222	0.228583	data	P05408_[R].tPDRVSEADIQRL.[L]_N-Term(TMMpro)	tPDRVSEADIQRL	P05408	Neuroendocrine protein 7B2 OS=Homo sapiens OX=9606 GN=SCG5 PE=1 SV=2	20366-001;20366-002;20366-003;20366-010	3	N-Term(TMMpro)	Unique;ExcludedByMethod	11	GN_SCG5;__	Neuroendocrine protein 7B2	P05408	1	1	602.002	71.5301	41.3456	799512	178.601	0.000681659	11727	3.05384	-0.0265385	-0.0546504	-0.405747	-0.227168	0.279803	0.192965	-0.0409006	-0.0679623	0.254868	0.308426	-0.0846705	0.272531	0.478733	0.123498	-0.049903	-0.326469	-0.0494507	-0.0118856	-0.292448	-0.235325	0.224786	0.0430272
P10645_[E].lSEVLENQSSQAELkEAVEEPSSkDVME.[K]_N-Term(TMMpro); K15(TMMpro); K24(TMMpro)	LSEVLENQSSQAELKEAVEEPSSKDVME	88.89	-0.006257	0.0864547	data	P10645_[E].lSEVLENQSSQAELkEAVEEPSSkDVME.[K]_N-Term(TMMpro); K15(TMMpro); K24(TMMpro)	lSEVLENQSSQAELkEAVEEPSSkDVME	P10645	Chromogranin-A OS=Homo sapiens OX=9606 GN=CHGA PE=1 SV=7	20366-001;20366-002;20366-004;20366-005;20366-007;20366-008;20366-009;20366-010	4	N-Term(TMMpro); K15(TMMpro); K24(TMMpro)	Unique;ExcludedByMethod	16	GN_CHGA;__	Chromogranin-A	P10645	1	1	1005.28	102.341	25.6134	1.20376e+06	350.22	0.00102993	16782	4.40641	-0.098392	-0.0862949	-0.155178	-0.0228279	-0.0566372	0.0377554	0.0513693	-0.048075	0.103323	0.124999	-0.0333333	0.0451952	0.133438	-0.0719468	-0.0118312	-0.0462255	-0.0378402	-0.0813856	-0.105164	0.0675126	-0.00709911	0.0200403
P10645_[G].fEDELSEVLENQSSQAELkEAVEEPSSkDVME.[K]_N-Term(TMMpro); K19(TMMpro); K28(TMMpro)	FEDELSEVLENQSSQAELKEAVEEPSSKDVME	55.56	0.00265803	0.108722	data	P10645_[G].fEDELSEVLENQSSQAELkEAVEEPSSkDVME.[K]_N-Term(TMMpro); K19(TMMpro); K28(TMMpro)	fEDELSEVLENQSSQAELkEAVEEPSSkDVME	P10645	Chromogranin-A OS=Homo sapiens OX=9606 GN=CHGA PE=1 SV=7	20366-002;20366-004;20366-005;20366-007;20366-010	4	N-Term(TMMpro); K19(TMMpro); K28(TMMpro)	ExcludedByMethod;Unique	11	GN_CHGA;__	Chromogranin-A	P10645	1	1	1135.33	117.555	60.3092	652335	350.22	0.000877133	19165	4.58662	NA	NA	NA	NA	NA	NA	NA	NA	NA	NA	NA	NA	NA	NA	NA	NA	0.0240716	-0.0972046	-0.00723437	-0.0998902	0.118452	0.0454434
P10645_[H].sGFEDELSEVLENQSSQAELkEAVEEPSSkDV.[M]_N-Term(TMMpro); K21(TMMpro); K30(TMMpro)	SGFEDELSEVLENQSSQAELKEAVEEPSSKDV	44.44	-5.35e-09	0.111257	data	P10645_[H].sGFEDELSEVLENQSSQAELkEAVEEPSSkDV.[M]_N-Term(TMMpro); K21(TMMpro); K30(TMMpro)	sGFEDELSEVLENQSSQAELkEAVEEPSSkDV	P10645	Chromogranin-A OS=Homo sapiens OX=9606 GN=CHGA PE=1 SV=7	20366-005;20366-007;20366-008;20366-010	4	N-Term(TMMpro); K21(TMMpro); K30(TMMpro)	ExcludedByMethod;Unique	6	GN_CHGA;__	Chromogranin-A	P10645	1	1	1106.32	118.17	58.2633	725080	350.22	0.000155842	19411.5	4.6487	NA	NA	NA	NA	NA	NA	NA	NA	NA	NA	NA	NA	NA	NA	NA	NA	NA	NA	NA	NA	NA	NA
P10645_[H].sGFEDELSEVLENQSSQAELkEAVEEPSSkDVM.[E]_N-Term(TMMpro); K21(TMMpro); K30(TMMpro)	SGFEDELSEVLENQSSQAELKEAVEEPSSKDVM	22.22	0.00922844	0.0986019	data	P10645_[H].sGFEDELSEVLENQSSQAELkEAVEEPSSkDVM.[E]_N-Term(TMMpro); K21(TMMpro); K30(TMMpro)	sGFEDELSEVLENQSSQAELkEAVEEPSSkDVM	P10645	Chromogranin-A OS=Homo sapiens OX=9606 GN=CHGA PE=1 SV=7	20366-008;20366-010	4	N-Term(TMMpro); K21(TMMpro); K30(TMMpro)	ExcludedByMethod;Unique	3	GN_CHGA;__	Chromogranin-A	P10645	1	1	1139.08	123.993	45.1256	723280	350.22	0.00205863	20370	4.45191	NA	NA	NA	NA	NA	NA	NA	NA	NA	NA	NA	NA	NA	NA	NA	NA	NA	NA	NA	NA	NA	NA
P10645_[H].sGFEDELSEVLENQSSQAELkEAVEEPSSkDVME.[K]_N-Term(TMMpro); K21(TMMpro); K30(TMMpro)	SGFEDELSEVLENQSSQAELKEAVEEPSSKDVME	22.22	-2.05835e-06	0.260689	data	P10645_[H].sGFEDELSEVLENQSSQAELkEAVEEPSSkDVME.[K]_N-Term(TMMpro); K21(TMMpro); K30(TMMpro)	sGFEDELSEVLENQSSQAELkEAVEEPSSkDVME	P10645	Chromogranin-A OS=Homo sapiens OX=9606 GN=CHGA PE=1 SV=7	20366-005;20366-008	3	N-Term(TMMpro); K21(TMMpro); K30(TMMpro)	Unique	2	GN_CHGA;__	Chromogranin-A	P10645	1	1	1561.45	116.808	42.8764	750087	350.22	0.00114523	19220	1.26728	NA	NA	NA	NA	NA	NA	NA	NA	NA	NA	NA	NA	NA	NA	NA	NA	NA	NA	NA	NA	NA	NA
P10645_[K].hSGFEDELSEVLENQSSQAE.[L]_N-Term(TMMpro)	HSGFEDELSEVLENQSSQAE	88.89	0.00703692	0.121951	data	P10645_[K].hSGFEDELSEVLENQSSQAE.[L]_N-Term(TMMpro)	hSGFEDELSEVLENQSSQAE	P10645	Chromogranin-A OS=Homo sapiens OX=9606 GN=CHGA PE=1 SV=7	20366-001;20366-002;20366-003;20366-004;20366-005;20366-007;20366-008;20366-009	3	N-Term(TMMpro)	ExcludedByMethod;Unique	33	GN_CHGA;__	Chromogranin-A	P10645	1	1	847.064	101.094	32.7716	1.08834e+06	350.22	0.000922333	16575	4.47311	0.00826131	-0.173482	-0.133911	0.0626207	-0.0239841	0.00894597	-0.0426655	-0.0674603	0.0407933	0.0721245	0.184992	0.0632567	0.0399391	0.0144403	0.0268663	-0.00565178	-0.0469534	-0.0645687	-0.0674788	-0.00849201	-0.0119814	0.0561567
P10645_[K].hSGFEDELSEVLENQSSQAEL.[K]_N-Term(TMMpro)	HSGFEDELSEVLENQSSQAEL	88.89	-0.00682094	0.0966705	data	P10645_[K].hSGFEDELSEVLENQSSQAEL.[K]_N-Term(TMMpro)	hSGFEDELSEVLENQSSQAEL	P10645	Chromogranin-A OS=Homo sapiens OX=9606 GN=CHGA PE=1 SV=7	20366-001;20366-002;20366-003;20366-004;20366-005;20366-007;20366-008;20366-010	3	N-Term(TMMpro)	Unique;ExcludedByMethod	35	GN_CHGA;__	Chromogranin-A	P10645	1	1	884.759	113.166	21.3117	745747	350.22	0.000875469	18363	4.20928	-0.104849	-0.10009	0.0608707	-0.065451	-0.0164743	-0.0313141	-0.0918785	-0.0968854	-0.103687	0.162284	0.0895229	-0.0064642	0.206586	0.0438812	0.0238445	-0.162338	-0.0249371	-0.12764	-0.130682	0.0807234	-0.0133742	-0.0563371
P10645_[K].hSGFEDELSEVLENQSSQAELkE.[A]_N-Term(TMMpro); K22(TMMpro)	HSGFEDELSEVLENQSSQAELKE	66.67	-0.00581624	0.0721123	data	P10645_[K].hSGFEDELSEVLENQSSQAELkE.[A]_N-Term(TMMpro); K22(TMMpro)	hSGFEDELSEVLENQSSQAELkE	P10645	Chromogranin-A OS=Homo sapiens OX=9606 GN=CHGA PE=1 SV=7	20366-001;20366-002;20366-003;20366-005;20366-009;20366-010	3	N-Term(TMMpro); K22(TMMpro)	ExcludedByMethod;Unique	29	GN_CHGA;__	Chromogranin-A	P10645	1	1	1071.87	113.213	28.5314	581840	350.22	0.000247959	18604	4.89263	-0.128502	-0.11091	-0.0275843	-0.0477105	0.032994	-0.0450417	-0.115575	0.00436217	0.0660282	0.0671234	0.0689886	-0.00779539	0.0251586	-0.00215103	0.0927223	0.00651649	-0.0535172	-0.0860373	-0.113768	-0.0488659	-0.010174	0.0052005
P10645_[K].hSGFEDELSEVLENQSSQAELkEAVEEPSSkDV.[M]_N-Term(TMMpro); K22(TMMpro); K31(TMMpro)	HSGFEDELSEVLENQSSQAELKEAVEEPSSKDV	88.89	-0.00412446	0.0938304	data	P10645_[K].hSGFEDELSEVLENQSSQAELkEAVEEPSSkDV.[M]_N-Term(TMMpro); K22(TMMpro); K31(TMMpro)	hSGFEDELSEVLENQSSQAELkEAVEEPSSkDV	P10645	Chromogranin-A OS=Homo sapiens OX=9606 GN=CHGA PE=1 SV=7	20366-001;20366-002;20366-003;20366-004;20366-005;20366-007;20366-008;20366-010	4;6	N-Term(TMMpro); K22(TMMpro); K31(TMMpro)	ExcludedByMethod;Unique	61	GN_CHGA;__	Chromogranin-A	P10645	1	1	1140.58	126.076	29.1648	690933	320.418	0.000503573	20697	5.61992	-0.0508931	-0.0851471	-0.0401726	-0.0887318	0.0111763	-0.00393319	0.120148	-0.00431573	-0.116269	-0.0497263	0.0575542	0.0847757	0.152987	0.00492331	-0.0554806	0.0520254	-0.111421	-0.197694	-0.461975	0.19226	-0.00937624	-0.120034
P10645_[K].hSGFEDELSEVLENQSSQAELkEAVEEPSSkDVM.[E]_N-Term(TMMpro); K22(TMMpro); K31(TMMpro)	HSGFEDELSEVLENQSSQAELKEAVEEPSSKDVM	77.78	0.000831559	0.0956847	data	P10645_[K].hSGFEDELSEVLENQSSQAELkEAVEEPSSkDVM.[E]_N-Term(TMMpro); K22(TMMpro); K31(TMMpro)	hSGFEDELSEVLENQSSQAELkEAVEEPSSkDVM	P10645	Chromogranin-A OS=Homo sapiens OX=9606 GN=CHGA PE=1 SV=7	20366-001;20366-002;20366-003;20366-004;20366-005;20366-007;20366-010	6	N-Term(TMMpro); K22(TMMpro); K31(TMMpro)	Unique;ExcludedByMethod	18	GN_CHGA;__	Chromogranin-A	P10645	1	1	782.565	130.156	47.5955	811208	239.456	0.000663883	21342.5	4.54905	-0.119336	0.121973	-0.0337494	0.0157193	0.0171752	0.00571296	-0.00573567	0.0494739	-0.0247004	-0.0191165	0.102273	-0.0398866	0.188003	-0.196594	0.146009	-0.124899	0.0372302	-0.337796	-0.105075	0.0176856	0.149878	-0.00460932
P10645_[K].hSGFEDELSEVLENQSSQAELkEAVEEPSSkDVME.[K]_N-Term(TMMpro); K22(TMMpro); K31(TMMpro)	HSGFEDELSEVLENQSSQAELKEAVEEPSSKDVME	88.89	0.010656	0.065406	data	P10645_[K].hSGFEDELSEVLENQSSQAELkEAVEEPSSkDVME.[K]_N-Term(TMMpro); K22(TMMpro); K31(TMMpro)	hSGFEDELSEVLENQSSQAELkEAVEEPSSkDVME	P10645	Chromogranin-A OS=Homo sapiens OX=9606 GN=CHGA PE=1 SV=7	20366-001;20366-002;20366-003;20366-004;20366-005;20366-007;20366-008;20366-010	4;5;3	N-Term(TMMpro); K22(TMMpro); K31(TMMpro)	ExcludedByMethod;Unique	103	GN_CHGA;__	Chromogranin-A	P10645	1	1	1205.6	132.213	0	364805	350.22	0.000852342	21720	3.7001	-0.139151	-0.0917692	-0.0916301	0.0121542	0.109503	0.039291	-0.00734048	0.0120237	0.0233956	0.0901593	0.00928827	0.0569251	0.00320961	0.108992	-0.000293535	-0.0293176	-0.0147167	-0.21704	-0.0387054	0.0649904	-0.0209982	-0.153417
P10645_[K].sGELEQEEERLSkEWEDS.[K]_N-Term(TMMpro); K13(TMMpro)	SGELEQEEERLSKEWEDS	100	0.00584544	0.0535525	data	P10645_[K].sGELEQEEERLSkEWEDS.[K]_N-Term(TMMpro); K13(TMMpro)	sGELEQEEERLSkEWEDS	P10645	Chromogranin-A OS=Homo sapiens OX=9606 GN=CHGA PE=1 SV=7	20366-001;20366-002;20366-003;20366-004;20366-005;20366-007;20366-008;20366-009;20366-010	3	N-Term(TMMpro); K13(TMMpro)	Unique;ExcludedByMethod	380	GN_CHGA;__	Chromogranin-A	P10645	1	1	930.131	102.787	16.7872	1.67175e+06	328.071	0.000965548	16876	2.71803	-0.0453052	-0.083436	-0.0771511	-0.0167445	-0.00190361	-0.0403271	0.0132329	0.00244816	0.0293064	0.0309806	0.0109715	0.0384955	0.062345	0.00407729	0.0241372	-0.00602576	-0.0219677	-0.0623931	-0.0859745	-0.00315317	0.00665315	-0.0147568
P10645_[L].eGQEEEEDNRDSSMk.[L]_N-Term(TMMpro); K15(TMMpro)	EGQEEEEDNRDSSMK	100	0.00343054	0.0545509	data	P10645_[L].eGQEEEEDNRDSSMk.[L]_N-Term(TMMpro); K15(TMMpro)	eGQEEEEDNRDSSMk	P10645	Chromogranin-A OS=Homo sapiens OX=9606 GN=CHGA PE=1 SV=7	20366-001;20366-002;20366-003;20366-004;20366-005;20366-007;20366-008;20366-009;20366-010	3	N-Term(TMMpro); K15(TMMpro)	Unique;ExcludedByMethod	74	GN_CHGA;__	Chromogranin-A	P10645	1	1	797.713	38.569	0	3.65445e+06	191.097	0.000944287	5964.5	4.39468	-0.0147327	-0.0427643	-0.017102	-0.00306876	-0.0460241	-0.0336914	0.0218743	0.0105012	0.0246529	0.0289983	0.12189	0.063439	0.0657537	0.0179241	0.00720689	-0.00850322	-0.0106463	-0.0773548	-0.0360237	-0.0221317	0.0291311	-0.0643879
P10645_[L].eGQEEEEDNRDSSMkL.[S]_N-Term(TMMpro); K15(TMMpro)	EGQEEEEDNRDSSMKL	100	0.00259711	0.062695	data	P10645_[L].eGQEEEEDNRDSSMkL.[S]_N-Term(TMMpro); K15(TMMpro)	eGQEEEEDNRDSSMkL	P10645	Chromogranin-A OS=Homo sapiens OX=9606 GN=CHGA PE=1 SV=7	20366-001;20366-002;20366-003;20366-004;20366-005;20366-007;20366-008;20366-009;20366-010	3	N-Term(TMMpro); K15(TMMpro)	Unique;ExcludedByMethod	70	GN_CHGA;__	Chromogranin-A	P10645	1	1	835.408	58.5702	13.1959	3.02945e+06	185.582	0.000622765	9559.5	3.7584	-0.0346057	-0.0813739	-0.0873095	-0.0803628	0.0719347	-0.0194037	0.0130528	0.0301005	0.0284509	0.0432055	-0.0238462	-0.0180999	0.147417	0.0484601	0.0410085	0.00207401	-0.0509677	-0.11374	-0.0773283	-0.0594845	0.0546631	-0.0678697
P10645_[L].eGQEEEEDNRDSSMkLS.[F]_N-Term(TMMpro); K15(TMMpro)	EGQEEEEDNRDSSMKLS	100	0.00179596	0.134288	data	P10645_[L].eGQEEEEDNRDSSMkLS.[F]_N-Term(TMMpro); K15(TMMpro)	eGQEEEEDNRDSSMkLS	P10645	Chromogranin-A OS=Homo sapiens OX=9606 GN=CHGA PE=1 SV=7	20366-001;20366-002;20366-003;20366-004;20366-005;20366-007;20366-008;20366-009;20366-010	3;4	N-Term(TMMpro); K15(TMMpro)	Unique;ExcludedByMethod	80	GN_CHGA;__	Chromogranin-A	P10645	1	1	864.418	48.8588	0	2.82591e+06	149.193	0.000475213	7695.5	4.07794	-0.0428779	-0.00530244	-0.100992	-0.100609	0.162188	0.000477981	0.0147579	0.00705448	0.0948398	0.129866	-0.0153565	0.227277	-0.00173203	0.0457198	-0.0135422	-0.144114	-0.00783311	-0.0759191	-0.153414	0.0273408	0.298974	0.0950015
P10645_[L].eGQEEEEDNRDSSMkLSF.[R]_N-Term(TMMpro); K15(TMMpro)	EGQEEEEDNRDSSMKLSF	100	0.00304425	0.118272	data	P10645_[L].eGQEEEEDNRDSSMkLSF.[R]_N-Term(TMMpro); K15(TMMpro)	eGQEEEEDNRDSSMkLSF	P10645	Chromogranin-A OS=Homo sapiens OX=9606 GN=CHGA PE=1 SV=7	20366-001;20366-002;20366-003;20366-004;20366-005;20366-007;20366-008;20366-009;20366-010	3	N-Term(TMMpro); K15(TMMpro)	Unique;ExcludedByMethod	44	GN_CHGA;__	Chromogranin-A	P10645	1	1	913.441	72.3996	13.2474	3.63446e+06	152.953	0.000589291	11906.5	2.99147	-0.0583825	-0.108182	-0.0904204	-0.0943454	-0.00998863	-0.0267916	-0.00754586	0.0229858	0.0523034	0.0332396	0.00871404	0.0348297	0.0449988	0.0287444	-0.00717196	0.00871845	-0.0809118	-0.130154	-0.0384562	-0.00132838	0.0954274	-0.0118226
P10645_[L].eGQEEEEDNRDSSMkLSFRA.[R]_N-Term(TMMpro); K15(TMMpro)	EGQEEEEDNRDSSMKLSFRA	100	-0.00173022	0.0919628	data	P10645_[L].eGQEEEEDNRDSSMkLSFRA.[R]_N-Term(TMMpro); K15(TMMpro)	eGQEEEEDNRDSSMkLSFRA	P10645	Chromogranin-A OS=Homo sapiens OX=9606 GN=CHGA PE=1 SV=7	20366-001;20366-002;20366-003;20366-004;20366-005;20366-007;20366-008;20366-009;20366-010	4;3	N-Term(TMMpro); K15(TMMpro)	Unique;ExcludedByMethod	53	GN_CHGA;__	Chromogranin-A	P10645	1	1	742.118	72.3815	16.5269	3.08172e+06	130.266	0.000794538	11982	4.47397	-0.0269187	-0.0551262	-0.104317	0.00576874	0.124096	-0.010893	-0.0630908	-0.0189245	0.0567542	0.0104612	0.0195157	0.0902723	0.0887994	0.085514	-0.0187024	-0.108168	-0.0758339	-0.0476629	-0.127927	-0.0530589	0.0799449	0.0721391
P10645_[R].eDSkEAEkSGEATDGARPQALPEPMQESkAEGNN.[Q]_N-Term(TMMpro); K4(TMMpro); K8(TMMpro); K29(TMMpro)	EDSKEAEKSGEATDGARPQALPEPMQESKAEGNN	33.33	-6.0945e-07	0.066991	data	P10645_[R].eDSkEAEkSGEATDGARPQALPEPMQESkAEGNN.[Q]_N-Term(TMMpro); K4(TMMpro); K8(TMMpro); K29(TMMpro)	eDSkEAEkSGEATDGARPQALPEPMQESkAEGNN	P10645	Chromogranin-A OS=Homo sapiens OX=9606 GN=CHGA PE=1 SV=7	20366-002;20366-003;20366-005	5	N-Term(TMMpro); K4(TMMpro); K8(TMMpro); K29(TMMpro)	ExcludedByMethod;Unique	5	GN_CHGA;__	Chromogranin-A	P10645	1	1	964.299	71.8449	0	898893	350.22	0.000663877	11888	3.13671	NA	NA	NA	NA	NA	NA	NA	NA	NA	NA	NA	NA	NA	NA	NA	NA	-0.0973765	-0.0593211	-0.00487509	-0.0110348	0.00485867	-0.0585752
P10645_[R].gYPEEkkEEEGSANRRPEDQELESLSAIEAE.[L]_N-Term(TMMpro); K6(TMMpro); K7(TMMpro)	GYPEEKKEEEGSANRRPEDQELESLSAIEAE	55.56	-1.36e-08	0.0977117	data	P10645_[R].gYPEEkkEEEGSANRRPEDQELESLSAIEAE.[L]_N-Term(TMMpro); K6(TMMpro); K7(TMMpro)	gYPEEkkEEEGSANRRPEDQELESLSAIEAE	P10645	Chromogranin-A OS=Homo sapiens OX=9606 GN=CHGA PE=1 SV=7	20366-002;20366-003;20366-007;20366-008;20366-010	5	N-Term(TMMpro); K6(TMMpro); K7(TMMpro)	Unique;ExcludedByMethod	6	GN_CHGA;__	Chromogranin-A	P10645	1	1	887.259	103.334	29.6624	1.06504e+06	238.117	0.00170663	17063	3.82538	NA	NA	NA	NA	NA	NA	NA	NA	NA	NA	NA	NA	NA	NA	NA	NA	-0.0268011	-0.190361	0.00721696	0.12561	-0.0181627	0.0225644
P10645_[R].lEGQEEEEDNRDSSMkL.[S]_N-Term(TMMpro); K16(TMMpro)	LEGQEEEEDNRDSSMKL	100	0.000762597	0.0602482	data	P10645_[R].lEGQEEEEDNRDSSMkL.[S]_N-Term(TMMpro); K16(TMMpro)	lEGQEEEEDNRDSSMkL	P10645	Chromogranin-A OS=Homo sapiens OX=9606 GN=CHGA PE=1 SV=7	20366-001;20366-002;20366-003;20366-004;20366-005;20366-007;20366-008;20366-009;20366-010	3	N-Term(TMMpro); K16(TMMpro)	Unique;ExcludedByMethod	82	GN_CHGA;__	Chromogranin-A	P10645	1	1	873.102	65.8761	0	2406044	291.822	0.000636937	10940	3.94337	-0.00380372	-0.0837725	-0.0519152	-0.0161114	-0.0138209	-0.0174406	-0.00397409	-0.00861035	0.0272738	0.0729887	0.0319322	0.11026	0.0972943	0.0557332	-0.00699721	-0.010244	-0.0564774	-0.122183	-0.06782	0.0061349	-0.00828927	-0.0038793
P10645_[R].lEGQEEEEDNRDSSMkLS.[F]_N-Term(TMMpro); K16(TMMpro)	LEGQEEEEDNRDSSMKLS	100	0.00668839	0.118106	data	P10645_[R].lEGQEEEEDNRDSSMkLS.[F]_N-Term(TMMpro); K16(TMMpro)	lEGQEEEEDNRDSSMkLS	P10645	Chromogranin-A OS=Homo sapiens OX=9606 GN=CHGA PE=1 SV=7	20366-001;20366-002;20366-003;20366-004;20366-005;20366-007;20366-008;20366-009;20366-010	3	N-Term(TMMpro); K16(TMMpro)	ExcludedByMethod;Unique	40	GN_CHGA;__	Chromogranin-A	P10645	1	1	902.113	64.4186	18.8678	3.33709e+06	182.278	0.000703008	10624.5	2.5297	-0.0358328	-0.12141	-0.104108	-0.080638	0.606812	0.084929	-0.0777247	0.0185682	0.0296814	0.0894959	-0.0260848	0.00658638	0.120615	0.154057	-0.0333336	-0.0820405	-0.0783813	-0.170987	-0.0278635	0.00830627	0.337291	-0.0318088
P10645_[R].lEGQEEEEDNRDSSMkLSF.[R]_N-Term(TMMpro); K16(TMMpro)	LEGQEEEEDNRDSSMKLSF	100	0.0021518	0.0551164	data	P10645_[R].lEGQEEEEDNRDSSMkLSF.[R]_N-Term(TMMpro); K16(TMMpro)	lEGQEEEEDNRDSSMkLSF	P10645	Chromogranin-A OS=Homo sapiens OX=9606 GN=CHGA PE=1 SV=7	20366-001;20366-002;20366-003;20366-004;20366-005;20366-007;20366-008;20366-009;20366-010	3	N-Term(TMMpro); K16(TMMpro)	Unique;ExcludedByMethod	76	GN_CHGA;__	Chromogranin-A	P10645	1	1	951.135	82.3489	5.78661	2.65062e+06	273.138	0.000298287	13393.5	3.37752	-0.0440411	-0.0384884	-0.0982893	0.00189919	0.011023	-0.0210892	-0.00190169	-0.0290066	0.0157515	0.0857602	0.0384501	0.0704148	0.0440053	0.0456767	8.3764e-05	-0.0458846	0.0059937	-0.120066	-0.0468134	-0.0192329	0.0164477	-0.083596
P10645_[S].gFEDELSEVLENQSSQAELkEAVEEPSSkDVME.[K]_N-Term(TMMpro); K20(TMMpro); K29(TMMpro)	GFEDELSEVLENQSSQAELKEAVEEPSSKDVME	22.22	-0.000296909	0.095886	data	P10645_[S].gFEDELSEVLENQSSQAELkEAVEEPSSkDVME.[K]_N-Term(TMMpro); K20(TMMpro); K29(TMMpro)	gFEDELSEVLENQSSQAELkEAVEEPSSkDVME	P10645	Chromogranin-A OS=Homo sapiens OX=9606 GN=CHGA PE=1 SV=7	20366-004;20366-010	5	N-Term(TMMpro); K20(TMMpro); K29(TMMpro)	Unique	4	GN_CHGA;__	Chromogranin-A	P10645	1	1	919.869	119.01	20.3565	575267	350.22	0.00247928	19570	4.61937	NA	NA	NA	NA	NA	NA	NA	NA	NA	NA	NA	NA	NA	NA	NA	NA	NA	NA	NA	NA	NA	NA
P13521_[P].gQGSSEDDLQEEEQIEQAIkEHLNQGSSQETD.[K]_N-Term(TMMpro); K20(TMMpro)	GQGSSEDDLQEEEQIEQAIKEHLNQGSSQETD	88.89	-1.1898e-06	0.108218	data	P13521_[P].gQGSSEDDLQEEEQIEQAIkEHLNQGSSQETD.[K]_N-Term(TMMpro); K20(TMMpro)	gQGSSEDDLQEEEQIEQAIkEHLNQGSSQETD	P13521	Secretogranin-2 OS=Homo sapiens OX=9606 GN=SCG2 PE=1 SV=2	20366-002;20366-003;20366-004;20366-005;20366-007;20366-008;20366-009;20366-010	4;3	N-Term(TMMpro); K20(TMMpro)	ExcludedByMethod;Unique	26	GN_SCG2;__	Secretogranin-2	P13521	1	1	1042.5	102.458	24.7927	1.16065e+06	350.22	0.000427604	16814	3.95303	NA	NA	NA	NA	NA	NA	NA	NA	NA	NA	NA	NA	NA	NA	NA	NA	0.00669792	-0.164346	-0.0173911	-0.0103313	0.175718	0.00793591
P13521_[P].gQGSSEDDLQEEEQIEQAIkEHLNQGSSQETDkLA.[P]_N-Term(TMMpro); K20(TMMpro); K33(TMMpro)	GQGSSEDDLQEEEQIEQAIKEHLNQGSSQETDKLA	100	0.00336243	0.107358	data	P13521_[P].gQGSSEDDLQEEEQIEQAIkEHLNQGSSQETDkLA.[P]_N-Term(TMMpro); K20(TMMpro); K33(TMMpro)	gQGSSEDDLQEEEQIEQAIkEHLNQGSSQETDkLA	P13521	Secretogranin-2 OS=Homo sapiens OX=9606 GN=SCG2 PE=1 SV=2	20366-001;20366-002;20366-003;20366-004;20366-005;20366-007;20366-008;20366-009;20366-010	4	N-Term(TMMpro); K20(TMMpro); K33(TMMpro)	Unique;ExcludedByMethod	27	GN_SCG2;__	Secretogranin-2	P13521	1	1	1196.61	111.952	0	1.00371e+06	350.22	0.000502749	18456	4.3637	-0.229405	0.0316987	-0.0263176	-0.0405675	0.0417578	0.026206	-0.0951195	-0.110598	0.00631368	-0.180623	0.0455302	-0.0266909	0.0265305	0.0109848	0.0568367	-0.00743423	-0.140438	0.205642	-0.0552925	-0.107902	0.0553087	-0.00990292
P13521_[P].gQGSSEDDLQEEEQIEQAIkEHLNQGSSQETDkLAPV.[S]_N-Term(TMMpro); K20(TMMpro); K33(TMMpro)	GQGSSEDDLQEEEQIEQAIKEHLNQGSSQETDKLAPV	22.22	0.00478593	0.141547	data	P13521_[P].gQGSSEDDLQEEEQIEQAIkEHLNQGSSQETDkLAPV.[S]_N-Term(TMMpro); K20(TMMpro); K33(TMMpro)	gQGSSEDDLQEEEQIEQAIkEHLNQGSSQETDkLAPV	P13521	Secretogranin-2 OS=Homo sapiens OX=9606 GN=SCG2 PE=1 SV=2	20366-003;20366-008	5	N-Term(TMMpro); K20(TMMpro); K33(TMMpro)	Unique;ExcludedByMethod	3	GN_SCG2;__	Secretogranin-2	P13521	1	1	996.709	117.125	0	460872	350.22	7.75479e-05	19252	2.20863	NA	NA	NA	NA	NA	NA	NA	NA	NA	NA	NA	NA	NA	NA	NA	NA	NA	NA	NA	NA	NA	NA
P13521_[P].vGPPkNDDTPNRQ.[Y]_N-Term(TMMpro); K5(TMMpro)	VGPPKNDDTPNRQ	88.89	0.00477803	0.0605665	data	P13521_[P].vGPPkNDDTPNRQ.[Y]_N-Term(TMMpro); K5(TMMpro)	vGPPkNDDTPNRQ	P13521	Secretogranin-2 OS=Homo sapiens OX=9606 GN=SCG2 PE=1 SV=2	20366-001;20366-002;20366-003;20366-004;20366-005;20366-008;20366-009;20366-010	3	N-Term(TMMpro); K5(TMMpro)	Unique;ExcludedByMethod	72	GN_SCG2;__	Secretogranin-2	P13521	1	1	682.713	44.6278	20.9241	3168958	127.635	0.000612635	6931	3.16648	-0.0749979	-0.0907606	-0.0623727	-0.0358088	0.0153147	-0.0317876	-0.00728203	0.0087731	0.0181756	0.0811333	0.081342	0.0741252	0.0454384	0.0394343	-0.0187765	-0.0418457	-0.0726009	-0.0653985	-0.142335	-0.00277621	0.0253356	-0.0268739
P13521_[R].dSkENIEkNEQ.[I]_N-Term(TMMpro); K3(TMMpro); K8(TMMpro)	DSKENIEKNEQ	88.89	0.00159352	0.0863818	data	P13521_[R].dSkENIEkNEQ.[I]_N-Term(TMMpro); K3(TMMpro); K8(TMMpro)	dSkENIEkNEQ	P13521	Secretogranin-2 OS=Homo sapiens OX=9606 GN=SCG2 PE=1 SV=2	20366-001;20366-002;20366-003;20366-004;20366-005;20366-007;20366-009;20366-010	3	N-Term(TMMpro); K3(TMMpro); K8(TMMpro)	Unique;ExcludedByMethod	40	GN_SCG2;__	Secretogranin-2	P13521	1	1	749.42	49.1303	20.8935	2.0526e+06	202.113	0.000543706	7741.5	2.21436	-0.0408579	-0.0800609	-0.0673892	-0.00656555	-0.0160999	-0.00736892	0.00739957	-0.00698003	0.0665575	0.09694	0.0532169	0.0825662	0.0575998	0.00860266	-0.0266522	-0.0455939	-0.0712374	-0.0500147	-0.167695	-0.0272174	0.0164125	-0.0410837
P13521_[R].dSkENIEkNEQINDEM.[K]_N-Term(TMMpro); K3(TMMpro); K8(TMMpro)	DSKENIEKNEQINDEM	100	0.000270856	0.0535691	data	P13521_[R].dSkENIEkNEQINDEM.[K]_N-Term(TMMpro); K3(TMMpro); K8(TMMpro)	dSkENIEkNEQINDEM	P13521	Secretogranin-2 OS=Homo sapiens OX=9606 GN=SCG2 PE=1 SV=2	20366-001;20366-002;20366-003;20366-004;20366-005;20366-007;20366-008;20366-009;20366-010	3	N-Term(TMMpro); K3(TMMpro); K8(TMMpro)	Unique;ExcludedByMethod	50	GN_SCG2;__	Secretogranin-2	P13521	1	1	950.166	65.9795	2.51208	2.97498e+06	277.275	0.000661667	10851	2.3684	0.0264109	-0.0119599	-0.1077	-0.0983178	0.0227804	-0.011438	0.0188546	-0.0342081	0.025271	-0.00055572	0.00294612	-0.0665011	0.0348501	0.0391601	0.00223838	-0.0370032	0.0353131	0.00139015	-0.123713	-0.0282852	0.0112577	-0.0337819
P13521_[R].tNEIVEEQYTPQSLATLESVFQELGkLTGPNNQ.[K]_N-Term(TMMpro); K26(TMMpro)	TNEIVEEQYTPQSLATLESVFQELGKLTGPNNQ	44.44	0.00354868	0.167413	data	P13521_[R].tNEIVEEQYTPQSLATLESVFQELGkLTGPNNQ.[K]_N-Term(TMMpro); K26(TMMpro)	tNEIVEEQYTPQSLATLESVFQELGkLTGPNNQ	P13521	Secretogranin-2 OS=Homo sapiens OX=9606 GN=SCG2 PE=1 SV=2	20366-004;20366-007;20366-008;20366-010	4	N-Term(TMMpro); K26(TMMpro)	Unique	8	GN_SCG2;__	Secretogranin-2	P13521	1	1	1072.31	148.756	0	454770	350.22	0.000984183	24237	4.74805	NA	NA	NA	NA	NA	NA	NA	NA	NA	NA	NA	NA	NA	NA	NA	NA	NA	NA	NA	NA	NA	NA
P13521_[V].gPPkNDDTPNRQ.[Y]_N-Term(TMMpro); K4(TMMpro)	GPPKNDDTPNRQ	100	0.00460613	0.0562798	data	P13521_[V].gPPkNDDTPNRQ.[Y]_N-Term(TMMpro); K4(TMMpro)	gPPkNDDTPNRQ	P13521	Secretogranin-2 OS=Homo sapiens OX=9606 GN=SCG2 PE=1 SV=2	20366-001;20366-002;20366-003;20366-004;20366-005;20366-007;20366-008;20366-009;20366-010	3	N-Term(TMMpro); K4(TMMpro)	Unique;ExcludedByMethod	182	GN_SCG2;__	Secretogranin-2	P13521	1	1	649.69	32.9731	6.27917	3.89316e+06	146.627	0.000407004	5062.5	3.16966	-0.0404713	-0.0777325	-0.0395564	0.00382538	-0.0157921	-0.0703025	0.000913151	-0.0165126	0.0324065	0.0335648	0.00630778	0.0484666	0.00669407	0.0429375	0.0237931	-0.0186424	-0.0227417	-0.064118	-0.0655094	0.00838571	-0.0045826	-0.0568028
Q8WXD2_[K].dSTkDDNSNPGGkTDEPk.[G]_N-Term(TMMpro); K4(TMMpro); K13(TMMpro); K18(TMMpro)	DSTKDDNSNPGGKTDEPK	100	-3.91e-08	0.110178	data	Q8WXD2_[K].dSTkDDNSNPGGkTDEPk.[G]_N-Term(TMMpro); K4(TMMpro); K13(TMMpro); K18(TMMpro)	dSTkDDNSNPGGkTDEPk	Q8WXD2	Secretogranin-3 OS=Homo sapiens OX=9606 GN=SCG3 PE=1 SV=3	20366-001;20366-002;20366-003;20366-004;20366-005;20366-007;20366-008;20366-009;20366-010	4	N-Term(TMMpro); K4(TMMpro); K13(TMMpro); K18(TMMpro)	Unique;ExcludedByMethod	21	GN_SCG3;__	Secretogranin-3	Q8WXD2	1	1	781.175	46.7135	8.49847	2.6617e+06	160.21	0.000847826	7291	3.39121	-0.0104628	-0.067455	-0.143807	0.0197802	-0.0594222	-0.0314547	0.0216596	0.0342011	0.0210634	0.0115618	0.040778	0.0703928	0.062759	-0.0222372	0.0103874	-0.0510658	-0.036862	-0.0617466	-0.111274	0.0276713	0.0519183	-0.0621777
Q8WXD2_[L].dNkLNVEDVDSTkN.[R]_N-Term(TMMpro); K3(TMMpro); K13(TMMpro)	DNKLNVEDVDSTKN	55.56	-0.00130165	0.0877646	data	Q8WXD2_[L].dNkLNVEDVDSTkN.[R]_N-Term(TMMpro); K3(TMMpro); K13(TMMpro)	dNkLNVEDVDSTkN	Q8WXD2	Secretogranin-3 OS=Homo sapiens OX=9606 GN=SCG3 PE=1 SV=3	20366-001;20366-002;20366-005;20366-009;20366-010	3	N-Term(TMMpro); K3(TMMpro); K13(TMMpro)	ExcludedByMethod;Unique	13	GN_SCG3;__	Secretogranin-3	Q8WXD2	1	1	835.132	66.5507	46.0471	1.03309e+06	350.22	0.000183252	10999	3.42472	-0.140154	-0.00974967	-0.162615	-0.0593172	0.0503002	-0.0337203	0.00129574	0.0291272	0.0803899	0.0641949	-0.0354423	0.0425655	0.0699703	-0.00129691	0.0656312	-0.0531962	-0.0737031	-0.0149222	-0.132091	-0.0823998	0.0351682	0.0604558
Q8WXD2_[Q].dDPDGLHQLDGTPLTAEDIVH.[K]_N-Term(TMMpro)	DDPDGLHQLDGTPLTAEDIVH	11.11	-0.000229848	0.165734	data	Q8WXD2_[Q].dDPDGLHQLDGTPLTAEDIVH.[K]_N-Term(TMMpro)	dDPDGLHQLDGTPLTAEDIVH	Q8WXD2	Secretogranin-3 OS=Homo sapiens OX=9606 GN=SCG3 PE=1 SV=3	20366-004	3	N-Term(TMMpro)	Unique	1	GN_SCG3;__	Secretogranin-3	Q8WXD2	1	1	854.762	86.4092	48.1787	646568	264.873	0.00279063	14321	2.58629	NA	NA	NA	NA	NA	NA	NA	NA	NA	NA	NA	NA	NA	NA	NA	NA	NA	NA	NA	NA	NA	NA
Q8WXD2_[R].eLSAERPLNEQIAEAEED.[K]_N-Term(TMMpro)	ELSAERPLNEQIAEAEED	88.89	-0.00171452	0.112773	data	Q8WXD2_[R].eLSAERPLNEQIAEAEED.[K]_N-Term(TMMpro)	eLSAERPLNEQIAEAEED	Q8WXD2	Secretogranin-3 OS=Homo sapiens OX=9606 GN=SCG3 PE=1 SV=3	20366-001;20366-002;20366-003;20366-004;20366-005;20366-008;20366-009;20366-010	3	N-Term(TMMpro)	Unique;ExcludedByMethod	84	GN_SCG3;__	Secretogranin-3	Q8WXD2	1	1	783.058	77.7017	11.8847	2377522	165.597	0.000704096	12895	3.86194	-0.0680782	-0.12461	-0.229937	-0.100646	0.169451	0.0261106	-0.0102781	-0.0726204	0.103064	0.160629	0.0374857	0.137237	0.166354	0.0641908	-0.0559318	-0.166332	-0.00754031	-0.0415961	-0.269354	-0.164191	0.184162	0.0230677
Q8WXD2_[R].eLSAERPLNEQIAEAEEDkI.[K]_N-Term(TMMpro); K19(TMMpro)	ELSAERPLNEQIAEAEEDKI	100	0.000128236	0.0613076	data	Q8WXD2_[R].eLSAERPLNEQIAEAEEDkI.[K]_N-Term(TMMpro); K19(TMMpro)	eLSAERPLNEQIAEAEEDkI	Q8WXD2	Secretogranin-3 OS=Homo sapiens OX=9606 GN=SCG3 PE=1 SV=3	20366-001;20366-002;20366-003;20366-004;20366-005;20366-007;20366-008;20366-009;20366-010	3;4	N-Term(TMMpro); K19(TMMpro)	Unique;ExcludedByMethod	99	GN_SCG3;__	Secretogranin-3	Q8WXD2	1	1	964.852	92.4642	24.5323	3082264	137.177	0.000433446	15063	4.8817	-0.00557027	-0.022005	-0.114889	-0.00855608	0.0156571	-0.0105093	-0.00867598	0.00473952	0.0538006	0.0327072	-0.0112942	-0.054974	0.0810036	0.0233188	0.0325117	-0.0202571	-0.0139467	-0.0412922	-0.134217	-0.118574	0.0414404	0.0103919
[truncated: 122 more columns]
