# Supplementary material for: Cerebrospinal Fluid and Brain Proteoforms of the Granin Neuropeptide Family in Alzheimer’s Disease
Source: J Am Soc Mass Spectrom. 2023 Mar 13;34(4):649–67. doi: 10.1021/jasms.2c00341 (PMC10080684; doi:10.1021/jasms.2c00341)
Supplement: Supplementary file 11 — js2c00341_si_011.xlsx [file js2c00341_si_011.xlsx]

## Sheet: Quinn Manuscript Supplementary 
Neuropeptide	Feature.ID	Inter_CV	mean_intra_CV	RÂ²	LOD.[uL]
VGF	O15240_aAPA_27	0.438777	9.035	0.989501	30.9653
VGF	O15240_aPPE_10	0.313205	5.41016	0.99795	10.6771
VGF	O15240_aPPE_16	3.28557	24.6069	0.508917	252.106
VGF	O15240_aPPE_18	0.340053	6.9539	0.998142	10.3375
VGF	O15240_aPPG_36	0.120537	10.5309	0.998532	9.09833
VGF	O15240_dRPA_19	3.59118	11.2753	0.988149	26.194
VGF	O15240_ePVP_15	2.15377	13.8059	0.934029	62.2015
VGF	O15240_fQAR_28	0.662939	7.76137	NA	NA
VGF	O15240_gGEE_31	1.4624	10.1638	0.998219	19.1791
VGF	O15240_gGEE_32	1.1624	6.39727	0.988116	32.8888
VGF	O15240_gGEE_33	0.0424093	5.53866	0.99108	22.7204
VGF	O15240_gLQE_18	0.256886	5.15291	0.986486	23.5921
VGF	O15240_gLQE_21	0.144403	3.73163	0.999624	4.63501
VGF	O15240_gRPE_34	0.505651	8.60643	0.999068	7.32858
VGF	O15240_gRPE_37	1.45637	9.30107	0.999622	9.01247
VGF	O15240_kNAP_20	2.4444	15.1268	0.933651	78.6573
VGF	O15240_lDRP_30	0.452991	7.51098	0.987362	26.8659
VGF	O15240_nAPP_19	0.138466	7.85391	0.997318	12.4289
VGF	O15240_nAPP_37	3.19994	25.1369	0.985063	35.7521
VGF	O15240_nAPP_38	1.16438	10.8257	NA	NA
VGF	O15240_nAPP_40	1.57472	8.05868	NA	NA
VGF	O15240_pPEP_17	0.668806	19.0174	0.761669	241.592
VGF	O15240_pPPP_15	NA	15.9124	NA	NA
VGF	O15240_qPPP_16	0.205769	18.3318	NA	NA
VGF	O15240_sPQP_18	0.144803	5.31187	0.996146	18.7009
VGF	O15240_sQEE_35	0.902157	10.2506	0.998604	8.67634
VGF	O15240_vPPP_13	7.58955	28.0146	NA	NA
SCG1	P05060_aDAS_29	NA	10.0418	0.998826	10.3331
SCG1	P05060_dEPQ_27	0.139219	7.12781	0.994984	32.282
SCG1	P05060_dkET_13	0.43754	6.31756	NA	NA
SCG1	P05060_dkET_15	0.183846	5.73948	0.998459	18.366
SCG1	P05060_eEGA_24	0.605627	5.5406	0.998447	11.8885
SCG1	P05060_eGHH_14	0.770118	8.40965	0.998312	9.73114
SCG1	P05060_eSSS_22	1.42585	8.03565	NA	NA
SCG1	P05060_gEAG_29	0.734776	4.98079	0.993259	36.5544
SCG1	P05060_gEEG_25	0.708358	7.51815	0.993748	22.4305
SCG1	P05060_gEGH_15	NA	6.9069	0.998739	8.51178
SCG1	P05060_gGSL_15	1.72558	8.94605	0.994104	18.4004
SCG1	P05060_gGSL_17	0.29413	4.76288	0.999592	4.80933
SCG1	P05060_gGSL_22	0.958659	6.15338	0.999042	7.4386
SCG1	P05060_gGSL_23	0.292322	6.41517	0.997869	11.056
SCG1	P05060_gGSL_25	0.959379	6.03823	0.998388	12.5646
SCG1	P05060_gSEE_15	1.20399	10.0227	0.999207	13.1902
SCG1	P05060_gSEE_16	0.454056	9.15565	0.969959	51.3734
SCG1	P05060_hPQE_25	1.13621	7.97931	0.998205	10.0697
SCG1	P05060_nYGE_25	1.10197	6.12611	NA	NA
SCG1	P05060_nYGE_26	0.749841	5.48794	NA	NA
SCG1	P05060_nYPS_13	1.65973	16.5578	NA	NA
SCG1	P05060_qGGS_14	0.682732	5.76368	0.998615	16.5431
SCG1	P05060_rSSQ_26	0.793302	8.50251	0.99892	7.84466
SCG1	P05060_rSSQ_32	0.481057	9.83816	0.995088	21.12
SCG1	P05060_sAEF_8	0.426163	8.89095	NA	NA
SCG1	P05060_sEEY_19	2.06637	12.158	0.996551	27.5209
SCG1	P05060_sETH_19	NA	10.174	NA	NA
SCG1	P05060_sLPS_18	0.461535	5.64079	0.999135	7.03834
SCG1	P05060_sQGG_15	0.350162	4.83676	0.999464	5.48068
SCG1	P05060_sQGG_17	1.44508	7.92017	0.99813	13.0745
SCG1	P05060_sQGG_19	NA	7.32855	0.999463	6.89803
SCG1	P05060_sQGG_30	1.07731	7.10277	0.983479	34.2152
SCG1	P05060_sRPD_36	NA	5.37122	0.949779	100.778
SCG1	P05060_sSQG_16	0.598812	7.15612	0.999014	7.54048
SCG1	P05060_sSQG_17	1.56666	8.2505	0.998723	10.6268
SCG1	P05060_sSQG_19	0.4199	4.87256	0.99915	6.98757
SCG1	P05060_sSQG_20	1.05108	7.34173	0.98942	24.6818
SCG1	P05060_sSQG_21	0.597691	7.49207	0.999132	7.0754
SCG1	P05060_sSQG_22	0.87908	6.00596	0.999702	5.21567
SCG1	P05060_sSQG_23	0.976695	7.32391	0.998938	9.69654
SCG1	P05060_sSQG_24	NA	6.30348	NA	NA
SCG1	P05060_sSQG_25	0.245351	7.75981	0.998911	8.13724
SCG1	P05060_sSQG_26	0.0211933	6.06469	0.975728	36.9428
SCG1	P05060_sSQG_28	0.318421	7.53905	0.998821	10.2251
SCG1	P05060_sSQG_29	0.208266	8.52243	0.999384	7.32982
SCG1	P05060_sSQG_30	1.34289	9.24339	0.997813	15.6178
SCG1	P05060_sSQG_31	0.577751	6.46455	0.998556	9.36408
SCG1	P05060_vQEN_9	NA	8.39149	NA	NA
SCG1	P05060_yGEE_22	0.123447	5.23569	NA	NA
SCG1	P05060_yGEE_24	0.788738	10.4925	0.996725	13.6051
SCG1	P05060_yGEE_25	0.46554	6.57477	NA	NA
SCG1	P05060_yGEE_26	0.856763	5.09686	0.998989	7.63839
SCG5	P05408_dNVV_11	0.83693	8.78111	NA	NA
SCG5	P05408_dNVV_6	1.62485	15.1948	0.766466	155.153
SCG5	P05408_dRVS_11	NA	19.749	NA	NA
SCG5	P05408_eLTG_19	2.93492	10.611	NA	NA
SCG5	P05408_fSDE_9	0.130054	3.4777	0.999509	5.15018
SCG5	P05408_hFSD_10	2.20538	10.2473	0.998897	7.78517
SCG5	P05408_lDNV_12	0.666821	14.9006	NA	NA
SCG5	P05408_sVNP_16	1.26869	18.7697	0.764348	155.652
SCG5	P05408_sVNP_18	0.580192	6.93626	0.997008	25.6348
SCG5	P05408_sVNP_22	0.14038	5.20586	0.989853	24.2575
SCG5	P05408_sVNP_31	1.43614	9.43892	0.999096	7.14708
SCG5	P05408_tPDR_13	1.04988	16.566	NA	NA
SCG5	P05408_yLQG_18	0.56873	7.60133	NA	NA
CHGA	P10645_eDSk_34	0.40559	4.63586	0.997551	23.1386
CHGA	P10645_eGQE_15	0.131099	3.73635	0.999549	5.06751
CHGA	P10645_eGQE_16	0.170021	4.3128	0.999606	4.73419
CHGA	P10645_eGQE_17	1.36139	9.75889	0.575636	190.822
CHGA	P10645_eGQE_18	1.7744	8.29628	0.998653	8.26738
CHGA	P10645_eGQE_20	0.361879	6.30644	0.995144	20.3985
CHGA	P10645_fEDE_32	0.525777	6.69269	0.994646	21.6044
CHGA	P10645_gFED_33	NA	6.59034	NA	NA
CHGA	P10645_gYPE_31	0.960015	7.02167	NA	NA
CHGA	P10645_hSGF_20	0.193835	8.57537	0.970883	41.1772
CHGA	P10645_hSGF_21	0.281698	6.82728	0.967471	43.5561
CHGA	P10645_hSGF_23	0.435771	5.07506	0.988484	25.6158
CHGA	P10645_hSGF_33	0.335484	6.25139	0.996567	17.3795
CHGA	P10645_hSGF_34	0.729971	6.38337	0.995444	28.9397
CHGA	P10645_hSGF_35	0.280449	4.44958	0.990802	24.301
CHGA	P10645_lEGQ_17	0.33409	4.16409	0.998656	8.78212
CHGA	P10645_lEGQ_18	0.637393	8.64817	0.997792	13.7271
CHGA	P10645_lEGQ_19	0.138873	3.82521	0.999262	6.40802
CHGA	P10645_lSEV_28	0.505457	5.8257	0.994854	33.6265
CHGA	P10645_sGEL_18	0.118237	3.61433	0.999107	7.0958
CHGA	P10645_sGFE_32	0.075717	7.54059	0.998401	18.6203
CHGA	P10645_sGFE_33	1.25575	6.80632	0.985109	53.0728
CHGA	P10645_sGFE_34	2.27422	17.9711	NA	NA
SCG2	P13521_dSkE_11	1.04189	6.04356	0.998395	9.57345
SCG2	P13521_dSkE_16	0.170086	3.71139	0.997571	10.751
SCG2	P13521_gPPk_12	0.182203	3.7436	0.999368	6.0419
SCG2	P13521_gQGS_32	0.867858	7.19557	0.98921	25.0176
SCG2	P13521_gQGS_35	0.412676	7.43504	0.996385	14.4586
SCG2	P13521_gQGS_37	3.3665	9.73043	NA	NA
SCG2	P13521_tNEI_33	0.0904819	10.7763	NA	NA
SCG2	P13521_vGPP_13	0.212459	4.22652	0.998435	9.2733
SCG3	Q8WXD2_dDPD_21	NA	11.0104	NA	NA
SCG3	Q8WXD2_dNkL_14	0.49939	6.38416	NA	NA
SCG3	Q8WXD2_dSTk_18	0.707223	8.43816	0.999433	5.52546
SCG3	Q8WXD2_eLSA_18	0.179942	8.03885	0.995023	16.7665
SCG3	Q8WXD2_eLSA_20	0.14285	4.20233	0.998287	9.94168
VGF	O15240_sQEE_32	NA	NA	0.999626	8.94642
SCG1	P05060_hGYG_21	NA	NA	0.998315	18.9904
SCG1	P05060_sEEP_27	NA	NA	0.998705	10.8769
SCG1	P05060_eESE_17	NA	NA	0.999162	13.5589
SCG1	P05060_sQEN_31	NA	NA	0.996679	17.437
SCG1	P05060_yGEE_19	NA	NA	0.998014	20.2593
SCG1	P05060_sAEF_36	NA	NA	0.998066	13.0042
SCG1	P05060_eGEE_14	NA	NA	0.993667	37.324
SCG1	P05060_tLNE_6	NA	NA	0.981109	33.1598
SCG1	P05060_eSGE_21	NA	NA	0.999146	12.3303
SCG1	P05060_sQES_22	NA	NA	0.999086	7.5051
SCG2	P13521_gPPk_10	NA	NA	0.999057	9.8836
