# Supplementary material for: Cerebrospinal Fluid and Brain Proteoforms of the Granin Neuropeptide Family in Alzheimer’s Disease
Source: J Am Soc Mass Spectrom. 2023 Mar 13;34(4):649–67. doi: 10.1021/jasms.2c00341 (PMC10080684; doi:10.1021/jasms.2c00341)
Supplement: Supplementary file 12 — js2c00341_si_012.xlsx [file js2c00341_si_012.xlsx]

## Sheet: Descriptions
Row	MetaData_Descriptions	MetaData_Utility
sampleID_Client	SampleID provided by Client	Keep track on Clients SampleID
TMT reporter ion	TMT reporter ion	TMT reporter ion
TMTplex	TMTplex	TMTplex_column
class	class	class
Age	Age	Age
Gender	Gender	Gender
Median background	Median value over the back groud of the sample (log2 ratio)	Median value over the back groud of the sample (log2 ratio)
Factor background	Calculated factor for scaling the analytical sample with background	Calculated factor for scaling the analytical sample with background
Column	Annotations_Description	Annotations_Utility
Acc	Protein Group Accession that is determined by Proteome Discoverer protein grouping algorithm, differs from PID by distinguishing isoforms	Provides user with a list of all UniProt accession numbers identified in this dataset. Filter tool enables user to easily filter for UniProt Accession number(s) of interest
gene_name	The recommended Gene Symbol used to officially represent a gene.	Provides user with a list of all Gene names identified in this dataset. Filter tool enables user to easily filter for Gene name(s) of interest
Protein_Descriptions	Full name recommended by the UniProt consortium.	Provides user with a list of all proteins identified in this dataset. Filter tool enables user to easily filter for proteins of interest
description	Short form of the ProtName	Provides user with a list of all proteins identified in this dataset. Filter tool enables user to easily filter for proteins of interest, information eg. gene name is filtered out.
Modifications	PTM modification of the peptide provided from Proteome Discoverer.	Provides uses information about the PTM modification of the peptide.
NN_PSM	Number of PSMs that map to a unique peptide sequence for each TMT11plex set	Total number of peptide spectral matches (PSMs) unique to a peptide sequence. A peptide sequence can be sampled more than once during a MS run or across multiple MS runs. This redundancy is collapsed by summarising PSM values into peptides. Generally a higher PSM values relates to higher abundance of peptides in a biological sample. PSM values for each TMT10plex set are reported (seperated using …
Sequence	Amino Acid Sequence. Phosphopeptide sequences contains [p] in front of every unambiguous amino acid residue (>= 75% ptmRS score) or a [?p] in front of a ambiguous residue (< 75% ptmRS score).	Provides user with peptide sequences identified in this dataset. Filter tool enables user to filter for peptide sequence of interest
Genename_sequence	Combination of gene name and peptide sequence
NA values AD_DEM [%]	Number of NA values in percent in group AD_Dem	Gives user an overview over the number of missing values inside the given group.
NA values AD_MCI [%]	Number of NA values in percent in group AD_MCI	Gives user an overview over the number of missing values inside the given group.
NA values AD_Resilient [%]	Number of NA values in percent in group AD_Resilient	Gives user an overview over the number of missing values inside the given group.
NA values HC [%]	Number of NA values in percent in group HC	Gives user an overview over the number of missing values inside the given group.
Column	Results_Description	Results_Utility
AD_DEM-HC	Median of log2 ratios grouped by clinical classes.	Gives user an overview over the medians of the clinical classes.
AD_MCI-HC	Median of log2 ratios grouped by clinical classes.	Gives user an overview over the medians of the clinical classes.
AD_Resilient-HC	Median of log2 ratios grouped by clinical classes.	Gives user an overview over the medians of the clinical classes.
AD_DEM-HC_pval	P-value from comparison AD_DEM versus HC using Wilcoxon test	Gives user an overview over the significance of the clinical classes.
AD_MCI-HC_pval	P-value from comparison AD_MCI versus HC using Wilcoxon test	Gives user an overview over the significance of the clinical classes.
AD_Resilient-HC_pval	P-value from comparison AD_Resilient versus HC using Wilcoxon test	Gives user an overview over the significance of the clinical classes.
Column	DataMatrix_Description	DataMatrix_Utility
v1381_1	Log2 of ratio [SampleExp/RefExp] computed for each feature of each sample	Use expression values to identify up/down regulation of a feature in a sample

## Sheet: QS_withFC_ANd_pval
																		sampleID_Client	v1381_1	v1231_1	v1647_1	v1614_1	v1629_1	v1492_1	v1163_1	v1147_1	v1118_1	v1237_1	887881	LS1035	65229	65392	65118	20221	117358	LS1036	v1775_1	v1402_1	v1678_1	v1799_1	v1504_1	v1541_1	v1304_1	v1435_1	v1500_1	v1218_1	v1671_1	v1340_1	v1549_1
																		TMTplex_column	TMT01	TMT01	TMT01	TMT01	TMT01	TMT01	TMT01	TMT01	TMT01	TMT01	TMT01	TMT01	TMT01	TMT01	TMT02	TMT02	TMT02	TMT02	TMT02	TMT02	TMT02	TMT02	TMT02	TMT02	TMT02	TMT02	TMT02	TMT02	TMT03	TMT03	TMT03
																		class	AD_DEM	AD_DEM	AD_DEM	AD_DEM	AD_DEM	AD_MCI	AD_MCI	AD_MCI	AD_MCI	AD_MCI	HC	HC	HC	HC	HC	HC	HC	HC	AD_DEM	AD_DEM	AD_DEM	AD_DEM	AD_DEM	AD_MCI	AD_MCI	AD_MCI	AD_MCI	AD_MCI	AD_DEM	AD_MCI	AD_MCI
																		Age	68	68	66	69	69	69	67	71	68	66	71	71	71	71	71	67	69	68	67	63	66	62	68	68	66	68	71	66	89	60	75
																		Gender	f	m	m	f	m	f	m	f	m	m	m	f	m	f	m	f	f	m	f	m	f	m	f	f	f	m	f	m	m	f	m
																		Median background	0.289254	1.33544	1.20778	0.287398	1.15724	1.23635	0.68098	0.749451	1.44106	0.353855	0.998213	1.22511	1.33003	1.93023	0.644779	-0.105571	0.799089	0.468779	0.526285	0.266728	0.314667	0.417869	0.161438	1.26914	0.793753	0.376234	0.659097	0.437553	0.147311	0.211845	0.324752
																		Factor background	0.538399	1.11182	1.01767	0.537706	0.982638	1.03803	0.706358	0.740691	1.19628	0.563055	0.880079	1.02997	1.10766	1.67913	1.14204	0.678896	1.27096	1.01088	1.05199	0.878773	0.908464	0.975831	0.816923	1.76049	1.26627	0.948072	1.15343	0.989237	1.01369	1.06007	1.14636
Acc	gene_name	Protein_Descriptions	description	Modifications	NN_PSM	Sequence	Genename_sequence	NA values AD_DEM [%]	NA values AD_MCI [%]	NA values AD_Resilient [%]	NA values HC [%]	AD_DEM-HC	AD_MCI-HC	AD_Resilient-HC	AD_DEM-HC_pval	AD_MCI-HC_pval	AD_Resilient-HC_pval	Feature ID	v1381_1	v1231_1	v1647_1	v1614_1	v1629_1	v1492_1	v1163_1	v1147_1	v1118_1	v1237_1	887881	LS1035	65229	65392	65118	20221	117358	LS1036	v1775_1	v1402_1	v1678_1	v1799_1	v1504_1	v1541_1	v1304_1	v1435_1	v1500_1	v1218_1	v1671_1	v1340_1	v1549_1
O15240	GN_VGF	Neurosecretory protein VGF OS=Homo sapiens OX=9606 GN=VGF PE=1 SV=2	Neurosecretory protein VGF	N-Term(TMMpro)	172	AAPAPTHVRSPQPPPPAPAPARDELPD	VGF_AAPAPTHVRSPQPPPPAPAPARDELPD	0	0	0	0	-0.122942	-0.0259575	-0.0685561	0.00302657	0.930512	0.219385	O15240_AAPAPTHVRSPQPPPPAPAPARDELPD_N-Term(TMMpro)	0.250361	0.131509	0.455151	0.395473	0.23519	0.513913	0.259519	0.371808	0.305223	0.25956	0.154508	0.328517	0.246315	0.0133135	0.0721194	0.304327	0.846551	0.364922	0.0266273	0.188371	0.181453	0.0284741	0.276091	0.720512	-0.135852	-0.160203	0.524127	0.682842	0.155123	0.324823	0.182374
O15240	GN_VGF	Neurosecretory protein VGF OS=Homo sapiens OX=9606 GN=VGF PE=1 SV=2	Neurosecretory protein VGF	N-Term(TMMpro)	1154	APPEPVPPPRAAPAPTHV	VGF_APPEPVPPPRAAPAPTHV	0	0	0	0	-0.195479	-0.0944088	-0.0198496	6.71696e-05	0.0150191	0.592129	O15240_APPEPVPPPRAAPAPTHV_N-Term(TMMpro)	0.50001	0.361059	0.664916	0.445319	0.536335	0.855727	0.288665	0.27313	0.743707	0.376058	0.435351	0.332843	0.47321	0.402867	0.536843	0.552584	1.17214	0.577696	0.150241	0.448615	0.389502	0.00979643	0.411998	0.734903	0.206656	-0.0707343	0.731201	0.837753	-0.0860703	0.331332	0.567074
O15240	GN_VGF	Neurosecretory protein VGF OS=Homo sapiens OX=9606 GN=VGF PE=1 SV=2	Neurosecretory protein VGF	N-Term(TMMpro)	204	APPEPVPPPRAAPAPT	VGF_APPEPVPPPRAAPAPT	4	10.9375	11.1111	4.65116	0.0637154	0.0374201	-0.019754	0.614776	0.761029	0.69947	O15240_APPEPVPPPRAAPAPT_N-Term(TMMpro)	0.440032	0.258668	0.335303	0.402714	0.369474	0.348856	0.460236	0.339858	0.0107605	0.304552	0.393912	0.284917	0.200627	0.234399	0.12588	0.330591	0.404604	0.371117	0.0532875	0.746907	0.193186	0.0906686	0.422919	0.460082	-0.00941067	0.0456793	0.516873	0.631923	NA	NA	NA
O15240	GN_VGF	Neurosecretory protein VGF OS=Homo sapiens OX=9606 GN=VGF PE=1 SV=2	Neurosecretory protein VGF	N-Term(TMMpro)	3904	APPEPVPPPR	VGF_APPEPVPPPR	0	0	0	0	-0.303405	-0.0609584	-0.0387708	0.000138242	0.184382	0.92997	O15240_APPEPVPPPR_N-Term(TMMpro)	0.850316	0.227015	0.44245	0.772556	0.498013	0.873714	0.244256	0.277896	1.10521	0.549719	0.353992	0.425205	0.606411	0.773724	0.708064	0.586166	1.30754	0.942035	0.0720822	0.315473	0.527717	-0.440195	0.417351	1.09371	0.53132	-0.188775	0.873372	1.25461	-0.177387	0.56144	0.758257
O15240	GN_VGF	Neurosecretory protein VGF OS=Homo sapiens OX=9606 GN=VGF PE=1 SV=2	Neurosecretory protein VGF	N-Term(TMMpro); K18(TMMpro); K30(TMMpro)	16	APPGRPEAQPPPLSSEHKEPVAGDAVPGPKDGSAPE	VGF_APPGRPEAQPPPLSSEHKEPVAGDAVPGPKDGSAPE	30	29.6875	38.8889	30.2326	-0.00243209	0.0486544	0.0743079	0.287432	0.716515	0.419068	O15240_APPGRPEAQPPPLSSEHKEPVAGDAVPGPKDGSAPE_N-Term(TMMpro); K18(TMMpro); K30(TMMpro)	0.672342	0.028702	0.563898	0.384729	0.38029	0.770271	0.315264	0.147984	1.67356	0.285034	0.113102	0.345615	0.318971	0.361016	0.0879313	0.280019	1.22443	0.491516	0.108094	0.244243	0.71667	0.0394983	0.366851	1.03251	0.171254	-0.195999	0.647426	1.14633	NA	NA	NA
O15240	GN_VGF	Neurosecretory protein VGF OS=Homo sapiens OX=9606 GN=VGF PE=1 SV=2	Neurosecretory protein VGF	N-Term(TMMpro)	18	DRPASPPAPSGSQQGPEEEAAEA	VGF_DRPASPPAPSGSQQGPEEEAAEA	34	37.5	44.4444	41.8605	-0.0457001	0.0825853	-0.0493776	0.694711	0.248467	0.86576	O15240_DRPASPPAPSGSQQGPEEEAAEA_N-Term(TMMpro)	-0.243551	0.315857	0.23605	0.18833	0.0794945	0.320135	0.234161	-0.110901	0.191414	-0.0644767	-0.019616	-0.144433	0.228937	-0.176294	-0.0749638	0.00533344	0.648093	0.0789929	-0.388007	-0.0150826	0.293187	-0.244964	0.0905834	0.530538	-0.462482	-0.178509	0.215865	0.536525	NA	NA	NA
O15240	GN_VGF	Neurosecretory protein VGF OS=Homo sapiens OX=9606 GN=VGF PE=1 SV=2	Neurosecretory protein VGF	N-Term(TMMpro)	328	DRPASPPAPSGSQQGPEEE	VGF_DRPASPPAPSGSQQGPEEE	0	0	0	0	-0.0865697	-0.0657524	-0.0299572	0.0358189	0.206665	0.625763	O15240_DRPASPPAPSGSQQGPEEE_N-Term(TMMpro)	0.18072	0.290388	0.508799	0.381569	0.461635	0.623673	0.257085	0.512479	0.0698179	0.309024	0.132351	0.0954268	0.318965	0.212963	0.02405	0.227916	0.946772	0.499761	-0.167151	0.320091	0.517727	-0.0528475	0.118576	0.684436	-0.048371	0.0320882	0.574866	0.676982	0.418094	0.313387	0.415682
O15240	GN_VGF	Neurosecretory protein VGF OS=Homo sapiens OX=9606 GN=VGF PE=1 SV=2	Neurosecretory protein VGF	N-Term(TMMpro)	232	DRPASPPAPSGSQQGPEE	VGF_DRPASPPAPSGSQQGPEE	16	10.9375	16.6667	20.9302	-0.0684609	-0.0490646	-0.00218967	0.270619	0.700124	0.929918	O15240_DRPASPPAPSGSQQGPEE_N-Term(TMMpro)	0.367697	0.219297	0.64044	-0.0429893	0.359672	0.58517	0.181749	0.315805	0.0688868	0.289495	-0.0144775	-0.351833	0.332448	0.161326	0.0514217	0.075437	0.764691	0.408467	-0.0449845	0.139348	0.175685	0.0778291	0.153245	0.347637	0.119665	0.0666583	0.320005	0.457578	0.0347898	0.414265	0.177613
O15240	GN_VGF	Neurosecretory protein VGF OS=Homo sapiens OX=9606 GN=VGF PE=1 SV=2	Neurosecretory protein VGF	N-Term(TMMpro)	588	EPVPPPRAAPAPTHV	VGF_EPVPPPRAAPAPTHV	0	0	0	0	-0.100665	-0.0528848	0.0339391	0.0174694	0.0772931	0.816753	O15240_EPVPPPRAAPAPTHV_N-Term(TMMpro)	0.447695	0.0367776	0.24759	0.154437	0.143962	0.361886	0.0357416	0.203386	-0.0669802	0.09139	0.393163	0.076033	-0.000752971	0.0383784	0.248464	0.578619	0.469983	0.0513876	-0.186019	0.187559	0.160196	-0.142302	0.102993	0.32844	-0.116088	0.0393982	0.224851	0.215223	-0.257368	-0.0413883	0.186965
O15240	GN_VGF	Neurosecretory protein VGF OS=Homo sapiens OX=9606 GN=VGF PE=1 SV=2	Neurosecretory protein VGF	N-Term(TMMpro)	47	FQARVPERAPLPPPAPSQFQARMPDSGP	VGF_FQARVPERAPLPPPAPSQFQARMPDSGP	22	23.4375	22.2222	23.2558	-0.229888	-0.137828	-0.0807185	7.43155e-05	0.0122772	0.24048	O15240_FQARVPERAPLPPPAPSQFQARMPDSGP_N-Term(TMMpro)	NA	NA	NA	NA	NA	NA	NA	NA	NA	NA	NA	NA	NA	NA	0.311001	0.357953	0.748651	0.499193	0.0535242	0.304117	0.410115	-0.071567	0.414808	0.871867	-0.119504	-0.0350849	0.67755	0.777799	NA	NA	NA
O15240	GN_VGF	Neurosecretory protein VGF OS=Homo sapiens OX=9606 GN=VGF PE=1 SV=2	Neurosecretory protein VGF	N-Term(TMMpro)	80	GGEERVGEEDEEAAEAEAEAEEAERARQNALLF	VGF_GGEERVGEEDEEAAEAEAEAEEAERARQNALLF	8	4.6875	11.1111	9.30233	-0.377111	-0.0316467	0.0321777	1.89678e-06	0.0406589	0.305253	O15240_GGEERVGEEDEEAAEAEAEAEEAERARQNALLF_N-Term(TMMpro)	0.666712	0.384026	0.576474	0.582299	0.609741	1.27636	0.375943	0.810848	0.761066	0.553839	0.600627	0.581151	0.930355	0.730759	0.627675	0.495647	1.70867	0.529113	0.095737	0.372638	0.513829	0.174846	0.765267	1.34585	0.403061	0.18598	0.95442	1.26747	-0.0362911	0.890839	0.786254
O15240	GN_VGF	Neurosecretory protein VGF OS=Homo sapiens OX=9606 GN=VGF PE=1 SV=2	Neurosecretory protein VGF	N-Term(TMMpro)	53	GGEERVGEEDEEAAEAEAEAEEAERARQNALL	VGF_GGEERVGEEDEEAAEAEAEAEEAERARQNALL	10	7.8125	0	9.30233	-0.399736	-0.224073	-0.0258722	2.02632e-06	0.000405866	0.682901	O15240_GGEERVGEEDEEAAEAEAEAEEAERARQNALL_N-Term(TMMpro)	0.306423	0.391506	0.696035	0.512471	0.575835	0.97984	0.249792	0.627093	0.541499	0.436344	0.320178	0.264801	0.734394	0.686494	NA	NA	NA	NA	NA	NA	NA	NA	NA	NA	NA	NA	NA	NA	-0.25497	0.507909	0.834259
O15240	GN_VGF	Neurosecretory protein VGF OS=Homo sapiens OX=9606 GN=VGF PE=1 SV=2	Neurosecretory protein VGF	N-Term(TMMpro)	21	GGEERVGEEDEEAAEAEAEAEEAERARQNAL	VGF_GGEERVGEEDEEAAEAEAEAEEAERARQNAL	42	35.9375	33.3333	37.2093	-0.292742	-0.183745	-0.219119	0.000111148	3.59356e-05	0.0152151	O15240_GGEERVGEEDEEAAEAEAEAEEAERARQNAL_N-Term(TMMpro)	0.235402	0.266008	0.574257	0.42663	0.461816	1.00119	0.246594	0.289857	0.475086	0.217334	0.153157	0.461862	0.536642	0.603579	NA	NA	NA	NA	NA	NA	NA	NA	NA	NA	NA	NA	NA	NA	NA	NA	NA
O15240	GN_VGF	Neurosecretory protein VGF OS=Homo sapiens OX=9606 GN=VGF PE=1 SV=2	Neurosecretory protein VGF	N-Term(TMMpro)	455	GLQEAAEERESAREEEEAEQE	VGF_GLQEAAEERESAREEEEAEQE	0	0	0	0	-0.273103	-0.113076	-0.0916257	0.000327572	0.0579867	0.548599	O15240_GLQEAAEERESAREEEEAEQE_N-Term(TMMpro)	0.651211	0.556389	0.566587	0.543325	0.739443	1.25681	0.388841	0.113368	0.397875	-0.0368337	0.255414	0.677605	0.26904	0.506396	0.288315	0.351632	1.36204	0.701323	0.291257	-0.00259605	0.418627	-0.18778	0.564756	1.25477	0.107967	-0.0516275	0.612719	1.17407	-0.134685	0.39603	0.570499
O15240	GN_VGF	Neurosecretory protein VGF OS=Homo sapiens OX=9606 GN=VGF PE=1 SV=2	Neurosecretory protein VGF	N-Term(TMMpro)	361	GLQEAAEERESAREEEEA	VGF_GLQEAAEERESAREEEEA	0	0	0	0	-0.204485	-0.0529105	0.145348	0.000222064	0.117261	0.804359	O15240_GLQEAAEERESAREEEEA_N-Term(TMMpro)	0.331957	0.374415	0.462727	0.419963	0.636063	1.05453	0.0983589	0.324633	0.374846	0.128446	0.214452	0.442648	0.301296	0.478912	0.278896	0.0796344	1.14614	0.537224	0.0616372	0.0747943	0.400313	-0.206248	0.439894	0.973555	0.0238187	0.0952637	0.797043	0.941275	-0.17298	0.407179	0.664158
O15240	GN_VGF	Neurosecretory protein VGF OS=Homo sapiens OX=9606 GN=VGF PE=1 SV=2	Neurosecretory protein VGF	N-Term(TMMpro); K15(TMMpro); K27(TMMpro)	46	GRPEAQPPPLSSEHKEPVAGDAVPGPKDGSAPEVRGA	VGF_GRPEAQPPPLSSEHKEPVAGDAVPGPKDGSAPEVRGA	12	17.1875	16.6667	16.2791	-0.592038	-0.286349	-0.323838	2.51641e-05	0.00886151	0.117999	O15240_GRPEAQPPPLSSEHKEPVAGDAVPGPKDGSAPEVRGA_N-Term(TMMpro); K15(TMMpro); K27(TMMpro)	-0.157181	0.112434	0.393002	0.225067	0.558364	0.976185	0.0589793	0.520829	1.70338	0.202622	0.498913	0.505182	0.719653	0.186049	0.0554142	0.431916	1.86083	0.390893	0.0852341	0.59329	0.179527	0.411817	0.437162	0.932691	-0.0408685	-0.262265	0.607177	0.820661	NA	NA	NA
O15240	GN_VGF	Neurosecretory protein VGF OS=Homo sapiens OX=9606 GN=VGF PE=1 SV=2	Neurosecretory protein VGF	N-Term(TMMpro); K15(TMMpro); K27(TMMpro)	43	GRPEAQPPPLSSEHKEPVAGDAVPGPKDGSAPEV	VGF_GRPEAQPPPLSSEHKEPVAGDAVPGPKDGSAPEV	8	6.25	5.55556	11.6279	-0.562174	-0.266369	-0.102417	1.73928e-05	0.017651	0.395285	O15240_GRPEAQPPPLSSEHKEPVAGDAVPGPKDGSAPEV_N-Term(TMMpro); K15(TMMpro); K27(TMMpro)	0.0363026	0.155738	0.654423	0.409047	0.593444	0.799176	0.0764625	0.287471	1.36242	0.269719	0.281928	0.372385	0.730512	0.244126	0.206396	0.0487305	1.95368	0.482603	0.0966129	0.310176	0.231888	0.0461261	0.14157	1.15993	0.126203	-0.154944	0.591165	1.03302	-0.0484323	0.515398	0.639385
O15240	GN_VGF	Neurosecretory protein VGF OS=Homo sapiens OX=9606 GN=VGF PE=1 SV=2	Neurosecretory protein VGF	N-Term(TMMpro); K1(TMMpro)	214	KNAPPEPVPPPRAAPAPTHV	VGF_KNAPPEPVPPPRAAPAPTHV	0	0	0	0	-0.328966	-0.111444	0.00740052	6.76421e-06	0.0176068	0.904608	O15240_KNAPPEPVPPPRAAPAPTHV_N-Term(TMMpro); K1(TMMpro)	0.276315	0.222197	0.338026	0.159083	0.0707418	0.61082	-0.0604263	0.362866	1.68961	0.298349	1.22046	1.00712	0.028369	0.163253	0.250417	0.76323	1.27899	0.456944	0.0989431	0.180487	0.407996	-0.037291	0.520857	0.717843	0.160715	-0.119382	0.802476	0.904562	-0.320671	0.670117	0.632352
O15240	GN_VGF	Neurosecretory protein VGF OS=Homo sapiens OX=9606 GN=VGF PE=1 SV=2	Neurosecretory protein VGF	N-Term(TMMpro)	144	LDRPASPPAPSGSQQGPEEEAAEALLTETV	VGF_LDRPASPPAPSGSQQGPEEEAAEALLTETV	0	0	0	0	-0.265014	-0.0923815	0.0266954	5.30874e-05	0.0283128	0.743166	O15240_LDRPASPPAPSGSQQGPEEEAAEALLTETV_N-Term(TMMpro)	0.215044	0.0586199	0.455428	0.440727	0.189206	0.762959	0.174026	0.479358	0.179133	0.378323	0.359765	0.255352	0.371556	0.371205	0.207978	0.0771883	1.01277	0.240645	-0.055845	0.257876	0.298023	-0.0570536	0.395575	0.833694	-0.079397	0.00628798	0.507239	1.04572	-0.384852	0.491248	0.473828
O15240	GN_VGF	Neurosecretory protein VGF OS=Homo sapiens OX=9606 GN=VGF PE=1 SV=2	Neurosecretory protein VGF	N-Term(TMMpro)	8	NAPPEPVPPPRAAPAPTHVRSPQPPPPAPAPARDELPDWN	VGF_NAPPEPVPPPRAAPAPTHVRSPQPPPPAPAPARDELPDWN	54	51.5625	55.5556	53.4884	-0.329425	-0.106323	-0.0221416	0.00480672	0.245614	0.978449	O15240_NAPPEPVPPPRAAPAPTHVRSPQPPPPAPAPARDELPDWN_N-Term(TMMpro)	NA	NA	NA	NA	NA	NA	NA	NA	NA	NA	NA	NA	NA	NA	0.458375	0.497423	1.50358	0.522731	0.349723	0.31956	-0.00839562	-0.211149	0.506292	1.24554	0.599363	0.0376247	0.541201	1.22165	NA	NA	NA
O15240	GN_VGF	Neurosecretory protein VGF OS=Homo sapiens OX=9606 GN=VGF PE=1 SV=2	Neurosecretory protein VGF	N-Term(TMMpro)	26	NAPPEPVPPPRAAPAPTHVRSPQPPPPAPAPARDELPD	VGF_NAPPEPVPPPRAAPAPTHVRSPQPPPPAPAPARDELPD	36	35.9375	44.4444	41.8605	-0.1451	0.0183222	0.0248935	0.164429	0.463396	0.531758	O15240_NAPPEPVPPPRAAPAPTHVRSPQPPPPAPAPARDELPD_N-Term(TMMpro)	0.645068	0.33967	0.792984	0.386505	0.382959	0.835775	0.592107	0.305767	0.849294	0.584722	0.74514	0.348332	0.57244	0.307965	0.116281	0.535854	1.28613	0.291912	0.379887	0.61592	0.297631	0.287666	0.620467	1.05482	0.346956	0.0346396	0.630921	1.18964	NA	NA	NA
O15240	GN_VGF	Neurosecretory protein VGF OS=Homo sapiens OX=9606 GN=VGF PE=1 SV=2	Neurosecretory protein VGF	N-Term(TMMpro)	24	NAPPEPVPPPRAAPAPTHVRSPQPPPPAPAPARDELP	VGF_NAPPEPVPPPRAAPAPTHVRSPQPPPPAPAPARDELP	16	10.9375	16.6667	20.9302	-0.262227	-0.0626176	-0.020448	0.000109573	0.0801296	0.453772	O15240_NAPPEPVPPPRAAPAPTHVRSPQPPPPAPAPARDELP_N-Term(TMMpro)	0.586796	0.271064	0.643225	0.345173	0.601276	0.867085	0.545347	0.608447	0.477503	0.382086	0.630047	0.348986	0.47787	0.548515	0.500504	0.644005	1.44411	0.578932	-0.0707937	0.207373	0.462505	0.0397741	0.462067	1.03518	0.207449	-0.0578896	0.783869	1.09634	0.123813	0.491893	0.737005
O15240	GN_VGF	Neurosecretory protein VGF OS=Homo sapiens OX=9606 GN=VGF PE=1 SV=2	Neurosecretory protein VGF	N-Term(TMMpro)	1315	NAPPEPVPPPRAAPAPTHV	VGF_NAPPEPVPPPRAAPAPTHV	0	0	0	0	-0.135724	-0.0598122	0.0389434	4.01608e-05	0.0287815	0.707174	O15240_NAPPEPVPPPRAAPAPTHV_N-Term(TMMpro)	0.424705	0.380867	0.396868	0.655416	0.38454	0.773577	0.224644	0.369931	0.236774	0.31237	0.362515	0.348102	0.292807	0.429931	0.35362	0.595802	0.938388	0.402272	-0.0846246	0.410449	0.396781	0.000698735	0.522428	0.667586	0.0130131	-0.0104547	0.672599	0.714489	-0.216351	0.425732	0.471278
O15240	GN_VGF	Neurosecretory protein VGF OS=Homo sapiens OX=9606 GN=VGF PE=1 SV=2	Neurosecretory protein VGF	N-Term(TMMpro)	55	NAPPEPVPPPRAAPAPT	VGF_NAPPEPVPPPRAAPAPT	34	42.1875	38.8889	37.2093	-0.154013	-0.0655231	-0.0787307	0.00382145	0.3558	0.485192	O15240_NAPPEPVPPPRAAPAPT_N-Term(TMMpro)	NA	NA	NA	NA	NA	NA	NA	NA	NA	NA	NA	NA	NA	NA	-0.00422946	0.31466	0.889784	0.316827	0.062057	0.148743	0.425822	-0.183274	0.460213	0.581145	0.231031	-0.0980166	0.663512	0.601258	NA	NA	NA
O15240	GN_VGF	Neurosecretory protein VGF OS=Homo sapiens OX=9606 GN=VGF PE=1 SV=2	Neurosecretory protein VGF	N-Term(TMMpro)	86	PPEPVPPPRAAPAPTHV	VGF_PPEPVPPPRAAPAPTHV	0	0	0	0	0.0190123	0.00149355	0.104343	0.738505	0.87935	0.231791	O15240_PPEPVPPPRAAPAPTHV_N-Term(TMMpro)	0.313663	0.286579	0.155344	0.389177	0.558538	0.499256	0.109034	0.322704	0.0382664	0.103932	0.584556	0.156263	0.0381582	-0.083466	0.0977083	0.351396	0.334853	0.125134	0.255343	0.269832	0.313623	-0.0889891	0.483541	0.484563	0.0356243	0.0135289	0.243112	0.552736	0.107252	0.151766	0.161149
O15240	GN_VGF	Neurosecretory protein VGF OS=Homo sapiens OX=9606 GN=VGF PE=1 SV=2	Neurosecretory protein VGF	N-Term(TMMpro)	9	PPPPAPAPARDELPD	VGF_PPPPAPAPARDELPD	62	62.5	50	65.1163	-0.0705466	-0.0769912	-0.0554622	0.185185	0.116218	0.256879	O15240_PPPPAPAPARDELPD_N-Term(TMMpro)	NA	NA	NA	NA	NA	NA	NA	NA	NA	NA	NA	NA	NA	NA	NA	NA	NA	NA	NA	NA	NA	NA	NA	NA	NA	NA	NA	NA	NA	NA	NA
O15240	GN_VGF	Neurosecretory protein VGF OS=Homo sapiens OX=9606 GN=VGF PE=1 SV=2	Neurosecretory protein VGF	N-Term(TMMpro)	59	QPPPPAPAPARDELPD	VGF_QPPPPAPAPARDELPD	54	53.125	50	55.814	-0.073741	-0.0264506	-0.0301068	0.321126	0.787038	0.89189	O15240_QPPPPAPAPARDELPD_N-Term(TMMpro)	NA	NA	NA	NA	NA	NA	NA	NA	NA	NA	NA	NA	NA	NA	0.381194	0.30189	0.521001	0.114281	0.527289	0.564703	0.624466	0.37391	0.471222	0.500293	0.287124	0.211545	0.492288	0.614294	-0.133286	0.594272	0.41261
O15240	GN_VGF	Neurosecretory protein VGF OS=Homo sapiens OX=9606 GN=VGF PE=1 SV=2	Neurosecretory protein VGF	N-Term(TMMpro)	383	SPQPPPPAPAPARDELPD	VGF_SPQPPPPAPAPARDELPD	6	9.375	5.55556	9.30233	-0.0586845	0.0466409	0.236955	0.150489	0.727556	0.0641223	O15240_SPQPPPPAPAPARDELPD_N-Term(TMMpro)	0.389084	0.0549107	0.302843	0.685961	0.296307	0.885973	0.142978	0.266582	0.0162776	0.284376	0.115044	0.247101	0.0640624	0.16519	0.569888	0.43002	0.473241	0.155892	-0.153993	-0.0314657	0.560435	-0.32551	0.515609	0.770602	-0.00445615	-0.190695	0.4067	0.740424	-0.239357	0.321585	0.44616
O15240	GN_VGF	Neurosecretory protein VGF OS=Homo sapiens OX=9606 GN=VGF PE=1 SV=2	Neurosecretory protein VGF	N-Term(TMMpro); K11(TMMpro)	38	SQEETPGHRRKEAEGTEEGGEEEDDEEMDPQTIDS	VGF_SQEETPGHRRKEAEGTEEGGEEEDDEEMDPQTIDS	16	17.1875	5.55556	18.6047	-0.276161	-0.178497	-0.0324222	4.09893e-05	0.00236328	0.599929	O15240_SQEETPGHRRKEAEGTEEGGEEEDDEEMDPQTIDS_N-Term(TMMpro); K11(TMMpro)	0.382174	0.289954	0.655331	0.498358	0.498566	1.03535	0.473955	0.47381	0.783196	0.425147	0.458276	0.307802	0.537387	0.606847	NA	NA	NA	NA	NA	NA	NA	NA	NA	NA	NA	NA	NA	NA	-0.273664	0.614764	0.790282
O15240	GN_VGF	Neurosecretory protein VGF OS=Homo sapiens OX=9606 GN=VGF PE=1 SV=2	Neurosecretory protein VGF	N-Term(TMMpro); K11(TMMpro)	3	SQEETPGHRRKEAEGTEEGGEEEDDEEMDPQT	VGF_SQEETPGHRRKEAEGTEEGGEEEDDEEMDPQT	88	84.375	77.7778	86.0465	0.0518993	0.0397226	0.23746	0.0734266	0.180569	0.00952381	O15240_SQEETPGHRRKEAEGTEEGGEEEDDEEMDPQT_N-Term(TMMpro); K11(TMMpro)	NA	NA	NA	NA	NA	NA	NA	NA	NA	NA	NA	NA	NA	NA	NA	NA	NA	NA	NA	NA	NA	NA	NA	NA	NA	NA	NA	NA	0.46641	0.576041	0.387524
O15240	GN_VGF	Neurosecretory protein VGF OS=Homo sapiens OX=9606 GN=VGF PE=1 SV=2	Neurosecretory protein VGF	N-Term(TMMpro)	121	VPPPRAAPAPTHV	VGF_VPPPRAAPAPTHV	20	25	33.3333	18.6047	-0.0863958	-0.037916	-0.0529868	0.492396	0.419027	0.946459	O15240_VPPPRAAPAPTHV_N-Term(TMMpro)	0.0161039	0.260712	0.0528238	0.471367	0.263453	0.247368	0.0686967	0.0729725	-0.206028	0.417136	0.245642	-0.0101357	0.186168	0.107154	-0.106865	0.0976878	0.17273	-0.11185	0.805963	0.605656	-0.15453	0.335284	0.19181	-0.192336	0.179565	-0.0144921	0.145135	0.239677	0.0871132	-0.0545662	-0.0878952
P05060	GN_CHGB	Secretogranin-1 OS=Homo sapiens OX=9606 GN=CHGB PE=1 SV=2	Secretogranin-1	N-Term(TMMpro); K28(TMMpro)	38	ADASEAHESSSRGEAGAPGEEDIQGPTKA	CHGB_ADASEAHESSSRGEAGAPGEEDIQGPTKA	8	6.25	5.55556	11.6279	-0.420851	-0.172388	0.00744807	0.00228829	0.175294	0.970589	P05060_ADASEAHESSSRGEAGAPGEEDIQGPTKA_N-Term(TMMpro); K28(TMMpro)	-0.0404617	-0.0796548	0.585526	-0.00483046	0.247953	0.391278	0.347437	0.323171	0.677737	0.662135	0.253789	-0.427107	0.23816	0.379908	-0.22351	-0.124544	1.68754	0.515246	-0.428089	0.204238	0.216128	-0.187021	-0.381863	0.953006	0.300281	-0.054747	0.290883	0.787497	-0.393461	0.621935	0.766439
P05060	GN_CHGB	Secretogranin-1 OS=Homo sapiens OX=9606 GN=CHGB PE=1 SV=2	Secretogranin-1	N-Term(TMMpro); K19(TMMpro); K25(TMMpro)	53	DEPQWSLYPSDSQVSEEVKTRHSEKSQ	CHGB_DEPQWSLYPSDSQVSEEVKTRHSEKSQ	0	0	0	0	-0.22767	-0.0389	-0.0606626	0.000222064	0.554504	0.581102	P05060_DEPQWSLYPSDSQVSEEVKTRHSEKSQ_N-Term(TMMpro); K19(TMMpro); K25(TMMpro)	0.324924	0.399032	0.881697	0.350484	0.32086	0.883452	0.641208	0.088241	0.826609	0.11372	0.275819	0.763227	0.470681	0.537626	0.223174	0.617093	1.3741	0.506367	-0.159017	0.310491	0.492752	0.0430885	0.713295	1.12567	-0.256095	0.172065	0.912059	0.802533	-0.0915102	0.182993	0.723886
P05060	GN_CHGB	Secretogranin-1 OS=Homo sapiens OX=9606 GN=CHGB PE=1 SV=2	Secretogranin-1	N-Term(TMMpro); K2(TMMpro); K11(TMMpro)	152	DKETTENENTKFEVR	CHGB_DKETTENENTKFEVR	0	0	0	0	-0.20485	-0.0417664	-0.202237	0.0134138	0.270763	0.0245067	P05060_DKETTENENTKFEVR_N-Term(TMMpro); K2(TMMpro); K11(TMMpro)	-0.060329	0.893737	0.477229	0.714944	0.22555	0.822663	0.780422	-0.211508	0.0430844	0.603513	0.562011	0.734742	0.321104	0.859962	0.69504	0.514674	0.937379	0.659147	-0.0384367	0.472274	0.282323	0.133185	0.803474	0.4277	-0.126681	0.456315	0.860433	0.690298	0.0901545	0.566116	0.292695
P05060	GN_CHGB	Secretogranin-1 OS=Homo sapiens OX=9606 GN=CHGB PE=1 SV=2	Secretogranin-1	N-Term(TMMpro); K2(TMMpro); K11(TMMpro)	67	DKETTENENTKFE	CHGB_DKETTENENTKFE	14	14.0625	16.6667	18.6047	-0.0917692	0.0328459	-0.035958	0.147995	0.92935	0.512388	P05060_DKETTENENTKFE_N-Term(TMMpro); K2(TMMpro); K11(TMMpro)	0.572235	0.754353	0.868993	0.325161	0.258363	0.674078	0.599217	-0.128646	-0.20812	0.392913	0.37563	0.429614	0.296537	0.363431	0.363595	0.596699	0.933515	0.413926	-0.13624	0.100944	0.571429	0.0880261	0.568996	0.566347	-0.17498	0.384193	0.752687	0.544621	-0.123733	0.444329	0.521352
P05060	GN_CHGB	Secretogranin-1 OS=Homo sapiens OX=9606 GN=CHGB PE=1 SV=2	Secretogranin-1	N-Term(TMMpro)	67	DRVAQLDQLL	CHGB_DRVAQLDQLL	52	56.25	50	51.1628	-0.698744	-0.718205	-0.549264	0.00268437	0.000273283	0.122557	P05060_DRVAQLDQLL_N-Term(TMMpro)	NA	NA	NA	NA	NA	NA	NA	NA	NA	NA	NA	NA	NA	NA	0.950174	1.44321	1.29983	0.0157472	-0.203796	-0.486968	0.526217	0.454864	1.15844	-0.0409623	-0.286787	0.157276	0.925602	-0.362509	NA	NA	NA
P05060	GN_CHGB	Secretogranin-1 OS=Homo sapiens OX=9606 GN=CHGB PE=1 SV=2	Secretogranin-1	N-Term(TMMpro); K9(TMMpro); K15(TMMpro)	3	DSQVSEEVKTRHSEKSQ	CHGB_DSQVSEEVKTRHSEKSQ	82	89.0625	83.3333	81.3953	0.0389035	0.167625	-0.0469701	0.633439	0.0938617	0.921212	P05060_DSQVSEEVKTRHSEKSQ_N-Term(TMMpro); K9(TMMpro); K15(TMMpro)	NA	NA	NA	NA	NA	NA	NA	NA	NA	NA	NA	NA	NA	NA	NA	NA	NA	NA	NA	NA	NA	NA	NA	NA	NA	NA	NA	NA	NA	NA	NA
P05060	GN_CHGB	Secretogranin-1 OS=Homo sapiens OX=9606 GN=CHGB PE=1 SV=2	Secretogranin-1	N-Term(TMMpro); K3(TMMpro); K14(TMMpro)	3	DTKENREEARFQDKQ	CHGB_DTKENREEARFQDKQ	84	89.0625	83.3333	79.0698	-0.25999	-0.151254	-0.0877293	0.0770054	0.0907343	0.863636	P05060_DTKENREEARFQDKQ_N-Term(TMMpro); K3(TMMpro); K14(TMMpro)	NA	NA	NA	NA	NA	NA	NA	NA	NA	NA	NA	NA	NA	NA	NA	NA	NA	NA	NA	NA	NA	NA	NA	NA	NA	NA	NA	NA	NA	NA	NA
P05060	GN_CHGB	Secretogranin-1 OS=Homo sapiens OX=9606 GN=CHGB PE=1 SV=2	Secretogranin-1	N-Term(TMMpro); K8(TMMpro)	75	EEARFQDKQ	CHGB_EEARFQDKQ	40	39.0625	33.3333	37.2093	0.0515105	-0.0197569	-0.0859377	0.768926	0.914551	0.362615	P05060_EEARFQDKQ_N-Term(TMMpro); K8(TMMpro)	NA	NA	NA	NA	NA	NA	NA	NA	NA	NA	NA	NA	NA	NA	NA	NA	NA	NA	NA	NA	NA	NA	NA	NA	NA	NA	NA	NA	0.107557	0.253665	-0.143607
P05060	GN_CHGB	Secretogranin-1 OS=Homo sapiens OX=9606 GN=CHGB PE=1 SV=2	Secretogranin-1	N-Term(TMMpro); K7(TMMpro); K18(TMMpro)	48	EEGAPGKWQQQGDLQDTKENREEA	CHGB_EEGAPGKWQQQGDLQDTKENREEA	0	0	0	0	-0.149744	-0.0540175	0.0166105	0.00277498	0.14346	0.418768	P05060_EEGAPGKWQQQGDLQDTKENREEA_N-Term(TMMpro); K7(TMMpro); K18(TMMpro)	0.169197	0.577201	0.972817	0.277376	0.59832	0.981393	0.819283	0.317962	0.311348	0.33935	0.464529	0.364529	0.847337	0.517743	0.217389	0.259208	1.30581	0.807516	0.0913947	0.233695	0.549392	0.049047	0.738362	1.07638	0.201766	0.306491	0.652139	1.0698	0.296013	0.719005	0.573743
P05060	GN_CHGB	Secretogranin-1 OS=Homo sapiens OX=9606 GN=CHGB PE=1 SV=2	Secretogranin-1	N-Term(TMMpro); K13(TMMpro)	5	EESEEERGLEPGKGRHH	CHGB_EESEEERGLEPGKGRHH	88	84.375	77.7778	86.0465	-0.667484	-0.00612629	-0.343167	0.034965	0.712787	0.00952381	P05060_EESEEERGLEPGKGRHH_N-Term(TMMpro); K13(TMMpro)	NA	NA	NA	NA	NA	NA	NA	NA	NA	NA	NA	NA	NA	NA	NA	NA	NA	NA	NA	NA	NA	NA	NA	NA	NA	NA	NA	NA	-0.14613	0.541056	0.390318
P05060	GN_CHGB	Secretogranin-1 OS=Homo sapiens OX=9606 GN=CHGB PE=1 SV=2	Secretogranin-1	N-Term(TMMpro); K13(TMMpro)	109	EGEEENELTLNEKN	CHGB_EGEEENELTLNEKN	6	9.375	5.55556	9.30233	-0.0563275	0.0259116	-0.00938526	0.0462346	0.848489	0.533421	P05060_EGEEENELTLNEKN_N-Term(TMMpro); K13(TMMpro)	0.599198	0.500271	0.712934	0.421857	0.243665	0.555761	0.885636	0.0853242	0.429165	0.379922	0.48468	0.420847	0.470662	0.472046	0.30974	0.475802	0.987925	0.415326	0.196674	0.607352	0.412953	0.327016	0.662593	0.509912	0.0882345	0.295106	0.767991	0.605345	0.207932	0.583407	0.398487
P05060	GN_CHGB	Secretogranin-1 OS=Homo sapiens OX=9606 GN=CHGB PE=1 SV=2	Secretogranin-1	N-Term(TMMpro); K13(TMMpro)	81	EGHHRVQENQMDKA	CHGB_EGHHRVQENQMDKA	22	20.3125	27.7778	25.5814	-0.0323374	-0.0282415	-0.143444	0.501344	0.449972	0.0475528	P05060_EGHHRVQENQMDKA_N-Term(TMMpro); K13(TMMpro)	0.396956	0.701527	0.456941	0.282277	0.473541	0.638036	0.826425	0.0368727	0.515699	0.249549	0.368172	0.445435	0.415557	0.863748	0.625089	0.434747	0.709932	0.62517	-0.106072	1.02249	0.483766	0.387814	0.475047	0.120947	0.145304	0.367248	0.895349	0.483905	0.218664	0.315459	0.517952
P05060	GN_CHGB	Secretogranin-1 OS=Homo sapiens OX=9606 GN=CHGB PE=1 SV=2	Secretogranin-1	N-Term(TMMpro); K21(TMMpro)	98	ESSSRGEAGAPGEEDIQGPTKA	CHGB_ESSSRGEAGAPGEEDIQGPTKA	0	0	0	0	-0.513697	-0.27936	-0.142009	1.48498e-05	0.00361538	0.30871	P05060_ESSSRGEAGAPGEEDIQGPTKA_N-Term(TMMpro); K21(TMMpro)	-0.463699	-0.151559	0.527163	0.383375	-0.122835	0.370796	0.085467	0.52001	0.667168	0.901216	0.639967	-0.457649	1.04067	0.296232	0.332359	0.51319	1.48295	0.194394	-0.561231	0.933955	0.00865493	-0.218906	-0.174559	0.261691	-0.0976063	0.295982	0.772819	0.492628	-0.459257	0.61548	0.749177
P05060	GN_CHGB	Secretogranin-1 OS=Homo sapiens OX=9606 GN=CHGB PE=1 SV=2	Secretogranin-1	N-Term(TMMpro)	428	FMSDTREE	CHGB_FMSDTREE	6	9.375	5.55556	9.30233	-0.0584032	0.00261653	-0.125161	0.158915	0.521804	0.188608	P05060_FMSDTREE_N-Term(TMMpro)	0.742536	0.517129	0.573332	0.796554	0.443727	1.074	0.807288	0.117047	-0.112545	0.441776	0.385919	0.559612	0.46285	0.693452	0.531252	0.72297	0.715053	0.648632	0.416669	0.575143	0.595275	0.193437	0.981966	0.530086	0.0824673	0.39838	0.640668	0.470678	0.121689	0.696702	0.302878
P05060	GN_CHGB	Secretogranin-1 OS=Homo sapiens OX=9606 GN=CHGB PE=1 SV=2	Secretogranin-1	N-Term(TMMpro); K13(TMMpro); K18(TMMpro)	4	GAPGEEDIQGPTKADTEKWAEGGGHSRE	CHGB_GAPGEEDIQGPTKADTEKWAEGGGHSRE	86	82.8125	83.3333	86.0465	-0.0334801	0.174244	0.0715463	0.490843	0.0782159	0.714286	P05060_GAPGEEDIQGPTKADTEKWAEGGGHSRE_N-Term(TMMpro); K13(TMMpro); K18(TMMpro)	NA	NA	NA	NA	NA	NA	NA	NA	NA	NA	NA	NA	NA	NA	NA	NA	NA	NA	NA	NA	NA	NA	NA	NA	NA	NA	NA	NA	-0.675408	-0.206002	-0.186818
P05060	GN_CHGB	Secretogranin-1 OS=Homo sapiens OX=9606 GN=CHGB PE=1 SV=2	Secretogranin-1	N-Term(TMMpro); K16(TMMpro); K21(TMMpro)	58	GEAGAPGEEDIQGPTKADTEKWAEGGGHS	CHGB_GEAGAPGEEDIQGPTKADTEKWAEGGGHS	0	0	0	0	-0.127726	-0.0410992	0.0674576	0.00922009	0.607593	0.779717	P05060_GEAGAPGEEDIQGPTKADTEKWAEGGGHS_N-Term(TMMpro); K16(TMMpro); K21(TMMpro)	0.058552	0.48954	0.682017	0.58597	0.63621	0.838494	0.444055	0.637125	0.270274	0.33843	0.347985	0.472478	0.597506	0.546939	0.317587	0.12224	1.25818	0.642134	-0.000761489	0.225345	0.700762	0.122751	0.533108	1.08629	-0.0586466	0.220843	0.774065	1.00168	0.0898322	0.351428	0.436799
P05060	GN_CHGB	Secretogranin-1 OS=Homo sapiens OX=9606 GN=CHGB PE=1 SV=2	Secretogranin-1	N-Term(TMMpro); K8(TMMpro); K25(TMMpro)	2	GEDSSEEKHLEEPGETQNAFLNERKQASAI	CHGB_GEDSSEEKHLEEPGETQNAFLNERKQASAI	88	84.375	77.7778	86.0465	-0.328835	0.0760208	-0.0872376	0.034965	0.792458	0.914286	P05060_GEDSSEEKHLEEPGETQNAFLNERKQASAI_N-Term(TMMpro); K8(TMMpro); K25(TMMpro)	NA	NA	NA	NA	NA	NA	NA	NA	NA	NA	NA	NA	NA	NA	NA	NA	NA	NA	NA	NA	NA	NA	NA	NA	NA	NA	NA	NA	0.497459	1.03065	1.09494
P05060	GN_CHGB	Secretogranin-1 OS=Homo sapiens OX=9606 GN=CHGB PE=1 SV=2	Secretogranin-1	N-Term(TMMpro); K8(TMMpro); K25(TMMpro)	1	GEDSSEEKHLEEPGETQNAFLNERKQAS	CHGB_GEDSSEEKHLEEPGETQNAFLNERKQAS	94	89.0625	88.8889	95.3488	0.270593	0.421154	-3.17269	0.0952047	0.0361586	0.193931	P05060_GEDSSEEKHLEEPGETQNAFLNERKQAS_N-Term(TMMpro); K8(TMMpro); K25(TMMpro)	NA	NA	NA	NA	NA	NA	NA	NA	NA	NA	NA	NA	NA	NA	NA	NA	NA	NA	NA	NA	NA	NA	NA	NA	NA	NA	NA	NA	NA	NA	NA
P05060	GN_CHGB	Secretogranin-1 OS=Homo sapiens OX=9606 GN=CHGB PE=1 SV=2	Secretogranin-1	N-Term(TMMpro); K8(TMMpro); K19(TMMpro)	58	GEEGAPGKWQQQGDLQDTKENREEA	CHGB_GEEGAPGKWQQQGDLQDTKENREEA	18	12.5	16.6667	16.2791	-0.214025	-0.112856	-0.0423873	0.000332157	0.00936346	0.163811	P05060_GEEGAPGKWQQQGDLQDTKENREEA_N-Term(TMMpro); K8(TMMpro); K19(TMMpro)	-0.231484	0.484461	0.645686	-0.0251098	0.241125	0.662121	0.711509	0.0522151	0.0882117	-0.0898079	0.122538	0.395529	0.952905	0.363531	0.220216	-0.0412315	1.18176	0.669822	-0.058125	0.139946	0.272119	-0.104097	0.50481	0.878428	-0.301409	-0.127245	0.420067	0.718368	0.160189	0.492355	0.184117
P05060	GN_CHGB	Secretogranin-1 OS=Homo sapiens OX=9606 GN=CHGB PE=1 SV=2	Secretogranin-1	N-Term(TMMpro); K14(TMMpro)	6	GEESEEERGLEPGKGRHH	CHGB_GEESEEERGLEPGKGRHH	96	89.0625	88.8889	95.3488	-1.21271	-0.622395	-0.535991	0.760907	0.0229344	0.193931	P05060_GEESEEERGLEPGKGRHH_N-Term(TMMpro); K14(TMMpro)	NA	NA	NA	NA	NA	NA	NA	NA	NA	NA	NA	NA	NA	NA	NA	NA	NA	NA	NA	NA	NA	NA	NA	NA	NA	NA	NA	NA	-1.0895	-0.499189	-0.499189
P05060	GN_CHGB	Secretogranin-1 OS=Homo sapiens OX=9606 GN=CHGB PE=1 SV=2	Secretogranin-1	N-Term(TMMpro); K14(TMMpro)	118	GEGHHRVQENQMDKA	CHGB_GEGHHRVQENQMDKA	22	20.3125	27.7778	25.5814	-0.0257893	-0.0146319	-0.0766333	0.69068	0.811051	0.153149	P05060_GEGHHRVQENQMDKA_N-Term(TMMpro); K14(TMMpro)	0.569531	0.681966	0.388625	0.466015	0.36065	0.537065	0.645256	0.20569	0.00916615	0.353893	0.428808	0.454177	0.0730578	0.495972	0.579731	0.348958	0.535041	0.352491	0.0244921	0.83556	0.47657	0.236554	0.477653	0.378291	-0.235921	0.324301	0.795925	0.540226	0.0502446	0.303063	0.511323
P05060	GN_CHGB	Secretogranin-1 OS=Homo sapiens OX=9606 GN=CHGB PE=1 SV=2	Secretogranin-1	N-Term(TMMpro); K9(TMMpro)	101	GGSLPSEEKGHPQEESEESNVSMAS	CHGB_GGSLPSEEKGHPQEESEESNVSMAS	0	0	0	0	0.0811199	0.152345	0.0592621	0.345367	0.0116574	0.324295	P05060_GGSLPSEEKGHPQEESEESNVSMAS_N-Term(TMMpro); K9(TMMpro)	0.447958	0.446586	0.599369	0.458373	0.64696	0.760697	0.367238	0.331518	1.2961	0.218063	0.102452	0.634313	0.613871	0.24157	0.0357401	-0.119497	1.13132	0.342413	0.362993	0.30269	1.12149	0.277299	0.541896	1.32978	0.205043	-0.0669709	0.506313	1.19456	0.214542	0.682218	0.893453
P05060	GN_CHGB	Secretogranin-1 OS=Homo sapiens OX=9606 GN=CHGB PE=1 SV=2	Secretogranin-1	N-Term(TMMpro); K9(TMMpro)	162	GGSLPSEEKGHPQEESEESNVSM	CHGB_GGSLPSEEKGHPQEESEESNVSM	0	0	0	0	-0.05461	0.0736806	-0.00138583	0.875774	0.195291	0.904608	P05060_GGSLPSEEKGHPQEESEESNVSM_N-Term(TMMpro); K9(TMMpro)	0.279007	0.427605	0.561261	0.383051	0.800524	0.9532	0.555159	0.388697	1.37081	0.301509	0.264725	0.703304	0.73741	0.319815	0.139951	-0.00563922	1.20394	0.633415	0.513609	0.329956	0.909996	0.277498	0.6498	1.29334	0.298179	0.0940416	0.523066	1.18492	0.400286	0.745579	0.892535
P05060	GN_CHGB	Secretogranin-1 OS=Homo sapiens OX=9606 GN=CHGB PE=1 SV=2	Secretogranin-1	N-Term(TMMpro); K9(TMMpro)	201	GGSLPSEEKGHPQEESEESNVS	CHGB_GGSLPSEEKGHPQEESEESNVS	0	0	0	0	-0.0269632	0.0398343	-0.0105549	0.842587	0.156246	0.866752	P05060_GGSLPSEEKGHPQEESEESNVS_N-Term(TMMpro); K9(TMMpro)	0.110945	0.549456	0.709722	0.383327	0.838394	0.878756	0.551314	0.354532	1.15352	0.42479	0.226154	0.661399	0.890393	0.342956	0.0783014	-0.057665	1.23639	0.669548	0.566496	0.242827	0.935951	0.203808	0.689483	1.25435	0.263963	0.0383228	0.652376	1.30151	0.455495	0.795902	1.06201
P05060	GN_CHGB	Secretogranin-1 OS=Homo sapiens OX=9606 GN=CHGB PE=1 SV=2	Secretogranin-1	N-Term(TMMpro); K9(TMMpro)	113	GGSLPSEEKGHPQEESEES	CHGB_GGSLPSEEKGHPQEESEES	16	12.5	16.6667	13.9535	-0.0171902	0.0140597	-0.0189499	0.93818	0.429844	0.728816	P05060_GGSLPSEEKGHPQEESEES_N-Term(TMMpro); K9(TMMpro)	0.169622	0.169874	0.552023	0.321642	0.551099	0.529526	0.288658	0.343061	0.662582	0.377205	0.184454	0.318194	0.538265	0.183767	0.0453358	-0.117769	1.0375	0.472044	0.0375581	0.223331	0.704188	0.0416956	0.265134	0.779904	0.0332512	0.109018	0.604619	0.954158	0.140831	0.62055	0.735052
P05060	GN_CHGB	Secretogranin-1 OS=Homo sapiens OX=9606 GN=CHGB PE=1 SV=2	Secretogranin-1	N-Term(TMMpro); K9(TMMpro)	274	GGSLPSEEKGHPQEESE	CHGB_GGSLPSEEKGHPQEESE	0	0	0	0	-0.0722296	0.0132126	-0.0376754	0.822804	0.607593	0.917279	P05060_GGSLPSEEKGHPQEESE_N-Term(TMMpro); K9(TMMpro)	0.129041	-0.0109736	0.259009	0.393392	0.529195	0.502743	0.0656608	0.455047	1.35692	0.630567	0.0224023	0.418198	0.717169	0.568769	0.245452	-0.263516	0.994071	0.669078	0.0952331	0.716928	0.685402	0.0187542	0.318704	0.893879	0.241914	-0.0839742	0.553161	0.952057	0.377519	0.747	0.980374
P05060	GN_CHGB	Secretogranin-1 OS=Homo sapiens OX=9606 GN=CHGB PE=1 SV=2	Secretogranin-1	N-Term(TMMpro); K9(TMMpro)	197	GGSLPSEEKGHPQEE	CHGB_GGSLPSEEKGHPQEE	0	0	0	0	-0.0331191	-0.0102736	0.028567	0.539867	0.889549	0.968136	P05060_GGSLPSEEKGHPQEE_N-Term(TMMpro); K9(TMMpro)	0.365584	0.321426	0.568612	0.481345	0.591827	0.672341	0.332879	0.716195	0.0613731	0.443826	0.373311	0.401603	0.552373	0.107298	0.0317739	-0.0246013	1.06335	0.574069	0.155862	0.10187	0.742534	0.118295	0.360579	0.901055	0.223159	0.1135	0.665025	0.963518	0.0846832	0.682719	0.701742
P05060	GN_CHGB	Secretogranin-1 OS=Homo sapiens OX=9606 GN=CHGB PE=1 SV=2	Secretogranin-1	N-Term(TMMpro)	6	GRGGEPRAYFMSDTREE	CHGB_GRGGEPRAYFMSDTREE	96	89.0625	88.8889	95.3488	-0.593139	-0.262941	-0.0029279	0.760907	0.00862942	0.193931	P05060_GRGGEPRAYFMSDTREE_N-Term(TMMpro)	NA	NA	NA	NA	NA	NA	NA	NA	NA	NA	NA	NA	NA	NA	NA	NA	NA	NA	NA	NA	NA	NA	NA	NA	NA	NA	NA	NA	0.156539	0.486737	0.486737
P05060	GN_CHGB	Secretogranin-1 OS=Homo sapiens OX=9606 GN=CHGB PE=1 SV=2	Secretogranin-1	N-Term(TMMpro)	35	GRGSEEYRAPRPQSEESWDEED	CHGB_GRGSEEYRAPRPQSEESWDEED	44	45.3125	55.5556	41.8605	0.0230495	-0.0118277	-0.010643	0.836452	0.881733	0.885469	P05060_GRGSEEYRAPRPQSEESWDEED_N-Term(TMMpro)	0.351788	0.2151	0.328883	0.332066	0.135578	0.365136	0.583504	0.245394	-0.0643915	0.134726	0.117833	-0.0593499	0.12317	-0.0419639	0.175261	0.3508	0.0865407	-0.0129091	0.200764	-0.0703167	-0.0379893	0.15403	0.287127	0.188548	0.17101	0.304205	0.499283	0.471118	-0.0212124	0.194703	0.186974
P05060	GN_CHGB	Secretogranin-1 OS=Homo sapiens OX=9606 GN=CHGB PE=1 SV=2	Secretogranin-1	N-Term(TMMpro)	122	GSEEYRAPRPQSEESW	CHGB_GSEEYRAPRPQSEESW	0	0	0	0	-0.0873558	0.0247121	-0.0347854	0.328284	0.554504	0.486359	P05060_GSEEYRAPRPQSEESW_N-Term(TMMpro)	0.67351	0.211237	0.45213	0.553367	0.203031	0.749058	0.257837	0.423534	-0.398985	0.54178	0.231438	0.373814	-0.117126	0.330615	0.251189	0.37639	0.743314	0.353624	0.0127678	0.109567	0.551607	-0.158547	0.575387	0.737377	-0.142917	-0.121337	0.783872	0.412947	0.00109371	0.367842	0.398347
P05060	GN_CHGB	Secretogranin-1 OS=Homo sapiens OX=9606 GN=CHGB PE=1 SV=2	Secretogranin-1	N-Term(TMMpro)	63	GSEEYRAPRPQSEES	CHGB_GSEEYRAPRPQSEES	42	50	55.5556	39.5349	0.011817	0.0152889	-0.0276631	0.585682	0.825339	0.420495	P05060_GSEEYRAPRPQSEES_N-Term(TMMpro)	0.244781	0.173641	0.0715592	0.453026	0.289297	0.294996	0.307883	0.265991	-0.134148	0.325484	0.181118	-0.113687	0.139702	0.092889	0.0755342	0.00506494	0.203087	0.240468	0.183367	0.683826	0.0908928	0.0612078	0.154119	0.316966	0.00687071	0.0647572	0.281922	0.22445	0.173908	0.350128	0.11242
P05060	GN_CHGB	Secretogranin-1 OS=Homo sapiens OX=9606 GN=CHGB PE=1 SV=2	Secretogranin-1	N-Term(TMMpro); K17(TMMpro)	6	HGYGEESEEERGLEPGKGRHH	CHGB_HGYGEESEEERGLEPGKGRHH	88	84.375	77.7778	86.0465	-0.508236	0.0640098	-0.114904	0.034965	0.147103	0.352381	P05060_HGYGEESEEERGLEPGKGRHH_N-Term(TMMpro); K17(TMMpro)	NA	NA	NA	NA	NA	NA	NA	NA	NA	NA	NA	NA	NA	NA	NA	NA	NA	NA	NA	NA	NA	NA	NA	NA	NA	NA	NA	NA	-0.160187	0.731761	0.546425
P05060	GN_CHGB	Secretogranin-1 OS=Homo sapiens OX=9606 GN=CHGB PE=1 SV=2	Secretogranin-1	N-Term(TMMpro); K6(TMMpro)	17	HPQESKGQPRSQEESEEGEEDATSE	CHGB_HPQESKGQPRSQEESEEGEEDATSE	72	65.625	66.6667	69.7674	0.0408459	-0.0943869	0.157805	0.891868	0.105523	0.46705	P05060_HPQESKGQPRSQEESEEGEEDATSE_N-Term(TMMpro); K6(TMMpro)	NA	NA	NA	NA	NA	NA	NA	NA	NA	NA	NA	NA	NA	NA	NA	NA	NA	NA	NA	NA	NA	NA	NA	NA	NA	NA	NA	NA	0.524271	0.442075	0.231577
P05060	GN_CHGB	Secretogranin-1 OS=Homo sapiens OX=9606 GN=CHGB PE=1 SV=2	Secretogranin-1	N-Term(TMMpro); K15(TMMpro)	1	LGEGHHRVQENQMDKARRHPQG	CHGB_LGEGHHRVQENQMDKARRHPQG	96	89.0625	88.8889	95.3488	-0.197729	-0.225653	-0.397761	0.760907	0.0419115	0.193931	P05060_LGEGHHRVQENQMDKARRHPQG_N-Term(TMMpro); K15(TMMpro)	NA	NA	NA	NA	NA	NA	NA	NA	NA	NA	NA	NA	NA	NA	NA	NA	NA	NA	NA	NA	NA	NA	NA	NA	NA	NA	NA	NA	0.121837	0.0939136	0.0939136
P05060	GN_CHGB	Secretogranin-1 OS=Homo sapiens OX=9606 GN=CHGB PE=1 SV=2	Secretogranin-1	N-Term(TMMpro); K10(TMMpro); K21(TMMpro)	45	NYGEEGAPGKWQQQGDLQDTKENREE	CHGB_NYGEEGAPGKWQQQGDLQDTKENREE	8	4.6875	11.1111	9.30233	-0.158471	-0.0865594	-0.125569	0.0130281	0.257122	0.217117	P05060_NYGEEGAPGKWQQQGDLQDTKENREE_N-Term(TMMpro); K10(TMMpro); K21(TMMpro)	-0.149332	0.601712	0.942743	0.266451	0.466974	0.912694	1.12525	-0.366952	0.502582	0.473055	0.574986	0.67681	1.03273	0.61721	0.381751	0.173114	1.17119	0.857376	0.184602	0.426209	0.485094	-0.0252121	0.729725	0.996888	0.165118	0.362267	0.828069	0.940721	0.523531	0.577704	0.615018
P05060	GN_CHGB	Secretogranin-1 OS=Homo sapiens OX=9606 GN=CHGB PE=1 SV=2	Secretogranin-1	N-Term(TMMpro); K10(TMMpro); K21(TMMpro)	65	NYGEEGAPGKWQQQGDLQDTKENRE	CHGB_NYGEEGAPGKWQQQGDLQDTKENRE	0	0	0	0	-0.127873	-0.0620903	-0.133064	0.00329855	0.0937023	0.116395	P05060_NYGEEGAPGKWQQQGDLQDTKENRE_N-Term(TMMpro); K10(TMMpro); K21(TMMpro)	-0.0346678	0.82491	0.99876	0.321554	0.52382	0.745254	1.05744	0.0825221	0.265075	0.172218	0.259395	0.670865	1.05038	0.6616	0.366798	0.421116	1.19579	0.659893	0.192829	0.337185	0.525167	0.111059	0.757573	0.994051	0.22883	0.358604	0.552313	0.897905	0.416159	0.463315	0.638327
P05060	GN_CHGB	Secretogranin-1 OS=Homo sapiens OX=9606 GN=CHGB PE=1 SV=2	Secretogranin-1	N-Term(TMMpro); K10(TMMpro); K21(TMMpro)	2	NYGEEGAPGKWQQQGDLQDTKE	CHGB_NYGEEGAPGKWQQQGDLQDTKE	82	84.375	88.8889	83.7209	0.155894	-0.0501941	0.0626266	0.0330111	0.886775	0.5	P05060_NYGEEGAPGKWQQQGDLQDTKE_N-Term(TMMpro); K10(TMMpro); K21(TMMpro)	0.58817	0.45783	0.690553	0.427939	0.250219	0.33456	0.467387	0.332896	0.266416	0.18955	0.226323	0.436034	0.489401	0.507569	NA	NA	NA	NA	NA	NA	NA	NA	NA	NA	NA	NA	NA	NA	NA	NA	NA
P05060	GN_CHGB	Secretogranin-1 OS=Homo sapiens OX=9606 GN=CHGB PE=1 SV=2	Secretogranin-1	N-Term(TMMpro); K9(TMMpro)	32	NYPSLELDKMAHG	CHGB_NYPSLELDKMAHG	38	29.6875	16.6667	34.8837	-0.285188	-0.168829	-0.194661	0.0224182	0.0964297	0.0697684	P05060_NYPSLELDKMAHG_N-Term(TMMpro); K9(TMMpro)	NA	NA	NA	NA	NA	NA	NA	NA	NA	NA	NA	NA	NA	NA	NA	NA	NA	NA	NA	NA	NA	NA	NA	NA	NA	NA	NA	NA	0.0963053	-0.0411408	0.367837
P05060	GN_CHGB	Secretogranin-1 OS=Homo sapiens OX=9606 GN=CHGB PE=1 SV=2	Secretogranin-1	N-Term(TMMpro); K10(TMMpro)	14	QGGSLPSEEKGHPQEES	CHGB_QGGSLPSEEKGHPQEES	38	37.5	38.8889	39.5349	-0.166368	-0.141075	-0.0873371	0.115502	0.12898	0.390135	P05060_QGGSLPSEEKGHPQEES_N-Term(TMMpro); K10(TMMpro)	0.0880497	0.0536266	0.478757	0.0577136	0.0648486	0.223792	0.478553	0.0377858	0.513606	0.116806	-0.171292	-0.020038	0.513611	0.415208	NA	NA	NA	NA	NA	NA	NA	NA	NA	NA	NA	NA	NA	NA	NA	NA	NA
P05060	GN_CHGB	Secretogranin-1 OS=Homo sapiens OX=9606 GN=CHGB PE=1 SV=2	Secretogranin-1	N-Term(TMMpro); K10(TMMpro)	188	QGGSLPSEEKGHPQ	CHGB_QGGSLPSEEKGHPQ	6	7.8125	11.1111	6.97674	-0.0292942	-0.0285704	0.0215743	0.0868478	0.24199	0.467692	P05060_QGGSLPSEEKGHPQ_N-Term(TMMpro); K10(TMMpro)	0.265108	0.0701412	0.16084	0.221822	0.281472	0.322102	0.151611	0.186167	0.100927	0.602469	0.203043	0.389445	0.238306	0.249126	0.278292	0.20288	0.42869	0.14303	-0.311608	0.592469	0.39313	-0.226445	0.310801	0.335895	0.174635	-0.117072	0.893307	0.344573	-0.0910646	0.509499	0.46502
P05060	GN_CHGB	Secretogranin-1 OS=Homo sapiens OX=9606 GN=CHGB PE=1 SV=2	Secretogranin-1	N-Term(TMMpro); K13(TMMpro)	47	RSSQGGSLPSEEKGHPQEESEESNVSMASLGE	CHGB_RSSQGGSLPSEEKGHPQEESEESNVSMASLGE	0	0	0	0	-0.101092	0.0516977	0.0553155	0.196238	0.930512	0.955402	P05060_RSSQGGSLPSEEKGHPQEESEESNVSMASLGE_N-Term(TMMpro); K13(TMMpro)	0.207689	-0.00833476	0.66327	0.289674	-0.053564	0.45326	0.662826	-0.154393	0.864543	0.135465	0.504141	0.561855	0.69263	0.504218	0.153863	-0.314012	1.25911	0.384783	-0.154641	0.833991	0.199368	0.186142	0.417956	0.679089	0.000481763	0.124803	0.647811	0.904538	0.108114	0.769996	0.597281
P05060	GN_CHGB	Secretogranin-1 OS=Homo sapiens OX=9606 GN=CHGB PE=1 SV=2	Secretogranin-1	N-Term(TMMpro); K13(TMMpro)	24	RSSQGGSLPSEEKGHPQEESEESNVS	CHGB_RSSQGGSLPSEEKGHPQEESEESNVS	34	29.6875	22.2222	32.5581	-0.159174	0.043707	-0.024332	0.108287	0.990783	0.322514	P05060_RSSQGGSLPSEEKGHPQEESEESNVS_N-Term(TMMpro); K13(TMMpro)	NA	NA	NA	NA	NA	NA	NA	NA	NA	NA	NA	NA	NA	NA	0.0301975	-0.266154	1.01214	0.303656	-0.110467	0.350178	-0.169458	-0.0821044	0.402818	0.497968	-0.159363	-0.24561	0.354559	0.598031	0.0475773	0.442877	0.32585
P05060	GN_CHGB	Secretogranin-1 OS=Homo sapiens OX=9606 GN=CHGB PE=1 SV=2	Secretogranin-1	N-Term(TMMpro); K24(TMMpro)	11	SAEFPDFYDSEEPVSTHQEAENEKDRADQTVLTEDE	CHGB_SAEFPDFYDSEEPVSTHQEAENEKDRADQTVLTEDE	48	43.75	44.4444	48.8372	-0.128207	-0.0352568	-0.0619973	0.157476	0.147798	0.23106	P05060_SAEFPDFYDSEEPVSTHQEAENEKDRADQTVLTEDE_N-Term(TMMpro); K24(TMMpro)	-0.510524	0.415315	0.411421	0.147464	0.06584	0.564268	0.35474	-0.0849775	0.539101	0.235369	0.0651189	0.118978	0.303564	0.131724	NA	NA	NA	NA	NA	NA	NA	NA	NA	NA	NA	NA	NA	NA	0.0514941	0.416277	0.27532
P05060	GN_CHGB	Secretogranin-1 OS=Homo sapiens OX=9606 GN=CHGB PE=1 SV=2	Secretogranin-1	N-Term(TMMpro)	35	SAEFPDFY	CHGB_SAEFPDFY	62	60.9375	55.5556	62.7907	-0.105775	-0.0295276	-0.010236	0.45542	0.391058	0.798805	P05060_SAEFPDFY_N-Term(TMMpro)	NA	NA	NA	NA	NA	NA	NA	NA	NA	NA	NA	NA	NA	NA	0.240231	0.501041	0.664309	0.562047	0.0706354	0.504138	0.306388	0.326737	0.558641	0.366696	0.0462935	0.170348	0.496107	0.686311	NA	NA	NA
P05060	GN_CHGB	Secretogranin-1 OS=Homo sapiens OX=9606 GN=CHGB PE=1 SV=2	Secretogranin-1	N-Term(TMMpro); K10(TMMpro)	23	SDSQVSEEVKT	CHGB_SDSQVSEEVKT	62	60.9375	55.5556	60.4651	0.0548689	0.0398609	0.0488487	0.275975	0.506706	0.231046	P05060_SDSQVSEEVKT_N-Term(TMMpro); K10(TMMpro)	NA	NA	NA	NA	NA	NA	NA	NA	NA	NA	NA	NA	NA	NA	NA	NA	NA	NA	NA	NA	NA	NA	NA	NA	NA	NA	NA	NA	NA	NA	NA
P05060	GN_CHGB	Secretogranin-1 OS=Homo sapiens OX=9606 GN=CHGB PE=1 SV=2	Secretogranin-1	N-Term(TMMpro); K15(TMMpro)	2	SEEPVSTHQEAENEKDRADQTVLTEDE	CHGB_SEEPVSTHQEAENEKDRADQTVLTEDE	94	89.0625	88.8889	95.3488	0.0333556	0.0804374	0.51445	0.0801183	0.00862942	0.193931	P05060_SEEPVSTHQEAENEKDRADQTVLTEDE_N-Term(TMMpro); K15(TMMpro)	NA	NA	NA	NA	NA	NA	NA	NA	NA	NA	NA	NA	NA	NA	NA	NA	NA	NA	NA	NA	NA	NA	NA	NA	NA	NA	NA	NA	NA	NA	NA
P05060	GN_CHGB	Secretogranin-1 OS=Homo sapiens OX=9606 GN=CHGB PE=1 SV=2	Secretogranin-1	N-Term(TMMpro)	126	SEEYRAPRPQSEESWDEED	CHGB_SEEYRAPRPQSEESWDEED	0	0	0	0	-0.140201	-0.0480865	-0.0842782	0.00898702	0.182256	0.159467	P05060_SEEYRAPRPQSEESWDEED_N-Term(TMMpro)	0.215949	0.460999	0.72514	0.32809	0.288288	0.49263	0.714984	0.14081	0.0948019	0.232121	0.301869	0.105234	0.69241	0.361156	0.181608	0.198071	1.03396	0.483773	0.0767543	0.0306209	0.433335	-0.0523637	0.556712	0.716288	-0.0911863	0.101653	0.664644	0.820611	0.237724	0.523793	0.342988
P05060	GN_CHGB	Secretogranin-1 OS=Homo sapiens OX=9606 GN=CHGB PE=1 SV=2	Secretogranin-1	N-Term(TMMpro); K3(TMMpro); K19(TMMpro)	19	SEKSQREDEEEEEGENYQKGE	CHGB_SEKSQREDEEEEEGENYQKGE	62	64.0625	55.5556	58.1395	-0.202084	-0.00547187	0.106437	0.460431	0.745339	0.495435	P05060_SEKSQREDEEEEEGENYQKGE_N-Term(TMMpro); K3(TMMpro); K19(TMMpro)	NA	NA	NA	NA	NA	NA	NA	NA	NA	NA	NA	NA	NA	NA	NA	NA	NA	NA	NA	NA	NA	NA	NA	NA	NA	NA	NA	NA	-0.0430891	0.479894	1.11962
P05060	GN_CHGB	Secretogranin-1 OS=Homo sapiens OX=9606 GN=CHGB PE=1 SV=2	Secretogranin-1	N-Term(TMMpro); K7(TMMpro)	217	SLPSEEKGHPQEESEESN	CHGB_SLPSEEKGHPQEESEESN	0	0	0	0	0.0814659	0.0439785	0.0114265	0.969668	0.63496	0.548599	P05060_SLPSEEKGHPQEESEESN_N-Term(TMMpro); K7(TMMpro)	-0.128682	0.241026	0.420552	0.164992	0.387203	0.583537	0.645591	0.0545457	0.870354	0.347458	0.302142	0.235371	0.869209	0.0769656	0.0744746	-0.0969042	0.914232	0.777723	0.0922196	0.308363	0.421029	0.143178	0.590954	0.613585	-0.0737767	-0.0498399	0.427063	0.927964	0.712487	0.657876	0.402859
P05060	GN_CHGB	Secretogranin-1 OS=Homo sapiens OX=9606 GN=CHGB PE=1 SV=2	Secretogranin-1	N-Term(TMMpro); K10(TMMpro)	2	SQENHPQESKGQPRSQEESEEGEEDATSEVD	CHGB_SQENHPQESKGQPRSQEESEEGEEDATSEVD	84	82.8125	83.3333	86.0465	-0.294636	-0.0754358	0.0816986	0.035964	0.216063	1	P05060_SQENHPQESKGQPRSQEESEEGEEDATSEVD_N-Term(TMMpro); K10(TMMpro)	NA	NA	NA	NA	NA	NA	NA	NA	NA	NA	NA	NA	NA	NA	NA	NA	NA	NA	NA	NA	NA	NA	NA	NA	NA	NA	NA	NA	NA	NA	NA
P05060	GN_CHGB	Secretogranin-1 OS=Homo sapiens OX=9606 GN=CHGB PE=1 SV=2	Secretogranin-1	N-Term(TMMpro); K19(TMMpro)	4	SQESGEETGSQENHPQESKGQPRSQEESEEGEEDATSEVD	CHGB_SQESGEETGSQENHPQESKGQPRSQEESEEGEEDATSEVD	82	89.0625	83.3333	81.3953	-0.809363	-0.160794	-0.0281676	0.0434206	0.151981	0.630303	P05060_SQESGEETGSQENHPQESKGQPRSQEESEEGEEDATSEVD_N-Term(TMMpro); K19(TMMpro)	NA	NA	NA	NA	NA	NA	NA	NA	NA	NA	NA	NA	NA	NA	NA	NA	NA	NA	NA	NA	NA	NA	NA	NA	NA	NA	NA	NA	NA	NA	NA
P05060	GN_CHGB	Secretogranin-1 OS=Homo sapiens OX=9606 GN=CHGB PE=1 SV=2	Secretogranin-1	N-Term(TMMpro); K19(TMMpro)	138	SQESGEETGSQENHPQESKGQP	CHGB_SQESGEETGSQENHPQESKGQP	12	7.8125	0	11.6279	-1.8189	-1.14278	-2.10752	0.0719949	0.138407	0.0612751	P05060_SQESGEETGSQENHPQESKGQP_N-Term(TMMpro); K19(TMMpro)	NA	NA	NA	NA	NA	NA	NA	NA	NA	NA	NA	NA	NA	NA	0.535213	-1.90577	2.05704	0.81649	-2.20655	-1.18585	0.389768	-1.83642	-1.43687	-0.480587	0.936439	-1.03392	-1.18847	1.37056	-2.21227	0.322673	-1.84999
P05060	GN_CHGB	Secretogranin-1 OS=Homo sapiens OX=9606 GN=CHGB PE=1 SV=2	Secretogranin-1	N-Term(TMMpro); K11(TMMpro)	14	SQGGSLPSEEKGHPQEESEESNVSMASLGE	CHGB_SQGGSLPSEEKGHPQEESEESNVSMASLGE	52	57.8125	55.5556	48.8372	-0.1362	-0.0231202	-0.0493892	0.00276338	0.328832	0.532918	P05060_SQGGSLPSEEKGHPQEESEESNVSMASLGE_N-Term(TMMpro); K11(TMMpro)	NA	NA	NA	NA	NA	NA	NA	NA	NA	NA	NA	NA	NA	NA	0.0970509	0.361275	0.768098	0.376066	0.22179	0.291286	0.304742	0.0976283	0.362767	0.725935	-0.054246	0.415978	0.662215	0.543233	0.24265	0.460922	0.533177
P05060	GN_CHGB	Secretogranin-1 OS=Homo sapiens OX=9606 GN=CHGB PE=1 SV=2	Secretogranin-1	N-Term(TMMpro); K11(TMMpro)	83	SQGGSLPSEEKGHPQEESEESNVS	CHGB_SQGGSLPSEEKGHPQEESEESNVS	0	0	0	0	-0.0927109	-0.0263192	0.0852866	0.109619	0.550185	0.816753	P05060_SQGGSLPSEEKGHPQEESEESNVS_N-Term(TMMpro); K11(TMMpro)	0.0434152	0.11059	0.646382	0.18543	0.122133	0.343306	0.416207	0.293972	0.675523	0.243518	0.150358	0.0902797	0.820775	0.111811	0.0437807	-0.0277734	0.844035	0.652817	-0.268666	0.299412	0.375011	0.222525	0.245402	0.545809	0.259116	0.0234833	0.484876	0.553871	0.248727	0.316741	0.355972
P05060	GN_CHGB	Secretogranin-1 OS=Homo sapiens OX=9606 GN=CHGB PE=1 SV=2	Secretogranin-1	N-Term(TMMpro); K11(TMMpro)	121	SQGGSLPSEEKGHPQEESE	CHGB_SQGGSLPSEEKGHPQEESE	0	0	0	0	-0.170825	-0.128055	0.0680506	0.000154439	0.00462009	0.891961	P05060_SQGGSLPSEEKGHPQEESE_N-Term(TMMpro); K11(TMMpro)	-0.057065	0.213721	0.343112	0.0989323	0.0713831	0.534873	0.253595	0.460979	0.934129	0.313901	0.3307	0.156775	0.717842	0.407317	0.228629	-0.00507348	1.10259	0.626992	-0.277114	0.56464	0.167762	0.0356607	0.270612	0.573184	0.156065	0.154124	0.562223	0.619902	0.286033	0.412825	0.544946
P05060	GN_CHGB	Secretogranin-1 OS=Homo sapiens OX=9606 GN=CHGB PE=1 SV=2	Secretogranin-1	N-Term(TMMpro); K11(TMMpro)	167	SQGGSLPSEEKGHPQEE	CHGB_SQGGSLPSEEKGHPQEE	0	0	0	0	-0.209461	-0.12877	-0.100359	1.30576e-05	0.00247671	0.244677	P05060_SQGGSLPSEEKGHPQEE_N-Term(TMMpro); K11(TMMpro)	0.277465	0.286123	0.561545	0.334718	0.162321	0.480458	0.465317	0.424938	0.184461	0.333751	0.326147	0.190716	0.49844	0.474056	0.177027	0.256731	1.1431	0.619087	-0.256681	0.192303	0.297037	0.0184678	0.314587	0.744247	0.0527515	0.0408296	0.644787	0.756177	0.08257	0.349397	0.65815
P05060	GN_CHGB	Secretogranin-1 OS=Homo sapiens OX=9606 GN=CHGB PE=1 SV=2	Secretogranin-1	N-Term(TMMpro); K11(TMMpro)	239	SQGGSLPSEEKGHPQ	CHGB_SQGGSLPSEEKGHPQ	0	0	0	0	-0.0930253	-0.0384171	0.041082	0.0350632	0.425032	0.917279	P05060_SQGGSLPSEEKGHPQ_N-Term(TMMpro); K11(TMMpro)	0.411435	-0.107704	0.470664	0.590603	0.377255	0.668509	0.124458	0.343971	0.256931	0.744842	0.360197	0.709316	0.408695	0.48237	0.514538	0.209978	0.83246	0.301861	-0.194702	0.70808	0.458689	-0.0781958	0.399321	0.653663	0.446293	-0.0800115	1.0901	0.579464	-0.0950097	0.806121	0.726588
P05060	GN_CHGB	Secretogranin-1 OS=Homo sapiens OX=9606 GN=CHGB PE=1 SV=2	Secretogranin-1	N-Term(TMMpro); K17(TMMpro)	20	SRPDRSSQGGSLPSEEKGHPQEESEESNVSMASLGE	CHGB_SRPDRSSQGGSLPSEEKGHPQEESEESNVSMASLGE	38	32.8125	44.4444	39.5349	-0.124911	0.00198658	0.144852	0.592278	0.907017	0.491847	P05060_SRPDRSSQGGSLPSEEKGHPQEESEESNVSMASLGE_N-Term(TMMpro); K17(TMMpro)	1.50461	0.683088	1.08669	0.0277468	0.400843	0.886016	1.06259	-0.0816601	0.419556	0.530151	0.313879	0.0211827	0.929517	0.484728	0.4056	0.309343	1.07529	0.643546	-0.0525438	0.42203	0.531224	0.48542	0.504903	1.01418	0.495607	0.641578	0.817792	0.974966	-0.204073	0.644961	0.635538
P05060	GN_CHGB	Secretogranin-1 OS=Homo sapiens OX=9606 GN=CHGB PE=1 SV=2	Secretogranin-1	N-Term(TMMpro); K20(TMMpro)	1	SSQESGEETGSQENHPQESKGQPR	CHGB_SSQESGEETGSQENHPQESKGQPR	96	89.0625	88.8889	95.3488	-1.94714	0.273016	-1.97419	0.128147	0.00862942	0.193931	P05060_SSQESGEETGSQENHPQESKGQPR_N-Term(TMMpro); K20(TMMpro)	NA	NA	NA	NA	NA	NA	NA	NA	NA	NA	NA	NA	NA	NA	NA	NA	NA	NA	NA	NA	NA	NA	NA	NA	NA	NA	NA	NA	-0.881834	1.33832	1.33832
P05060	GN_CHGB	Secretogranin-1 OS=Homo sapiens OX=9606 GN=CHGB PE=1 SV=2	Secretogranin-1	N-Term(TMMpro); K12(TMMpro)	284	SSQGGSLPSEEKGHPQEESEESNVSMASLGE	CHGB_SSQGGSLPSEEKGHPQEESEESNVSMASLGE	0	0	0	0	-0.204435	-0.100209	-0.0897245	0.0034919	0.0700128	0.159467	P05060_SSQGGSLPSEEKGHPQEESEESNVSMASLGE_N-Term(TMMpro); K12(TMMpro)	0.0985763	0.559569	0.759912	0.402425	0.322982	0.764832	0.629014	0.189745	0.821377	0.224336	0.365171	0.354437	0.629458	0.532241	0.27183	0.249069	1.36898	0.628312	-0.0116387	0.378243	0.517034	0.164674	0.439361	0.904514	-0.1149	0.215806	0.623	1.01979	0.295336	0.54539	0.573366
P05060	GN_CHGB	Secretogranin-1 OS=Homo sapiens OX=9606 GN=CHGB PE=1 SV=2	Secretogranin-1	N-Term(TMMpro); K12(TMMpro)	95	SSQGGSLPSEEKGHPQEESEESNVSMASLG	CHGB_SSQGGSLPSEEKGHPQEESEESNVSMASLG	0	0	0	0	-0.29598	-0.206966	-0.289738	6.46833e-06	0.0144917	0.0291081	P05060_SSQGGSLPSEEKGHPQEESEESNVSMASLG_N-Term(TMMpro); K12(TMMpro)	0.458915	0.534265	0.594453	-0.18932	0.149173	0.311316	0.283432	0.111947	0.855085	0.114116	0.164	0.712244	0.576951	0.145265	0.140967	0.231561	1.03361	0.371231	-0.128593	0.0642473	0.294131	-0.0309256	0.393272	0.86733	0.286907	0.096238	0.423691	0.778176	-0.00893185	0.178601	0.302749
P05060	GN_CHGB	Secretogranin-1 OS=Homo sapiens OX=9606 GN=CHGB PE=1 SV=2	Secretogranin-1	N-Term(TMMpro); K12(TMMpro)	96	SSQGGSLPSEEKGHPQEESEESNVSMASL	CHGB_SSQGGSLPSEEKGHPQEESEESNVSMASL	0	0	0	0	-0.287902	-0.0849363	-0.0900187	1.00666e-05	0.042869	0.1324	P05060_SSQGGSLPSEEKGHPQEESEESNVSMASL_N-Term(TMMpro); K12(TMMpro)	0.158618	0.405785	0.760504	0.271558	0.154296	0.584172	0.467618	-0.0794796	0.89708	0.375039	0.48855	0.535141	0.542557	0.379697	0.194353	0.221715	1.20654	0.45833	-0.175516	0.18288	0.548831	0.0612622	0.233718	1.02456	0.271748	0.239092	0.673756	0.799863	-0.269676	0.321911	0.767362
P05060	GN_CHGB	Secretogranin-1 OS=Homo sapiens OX=9606 GN=CHGB PE=1 SV=2	Secretogranin-1	N-Term(TMMpro); K12(TMMpro)	47	SSQGGSLPSEEKGHPQEESEESNVSMAS	CHGB_SSQGGSLPSEEKGHPQEESEESNVSMAS	22	21.875	27.7778	25.5814	-0.171256	-0.0774222	-0.20142	0.000467016	0.107811	0.00407242	P05060_SSQGGSLPSEEKGHPQEESEESNVSMAS_N-Term(TMMpro); K12(TMMpro)	0.0360201	0.38304	0.457686	0.31866	0.208123	0.571959	0.385892	0.119654	1.0384	0.361536	0.567436	0.487889	0.644237	0.456873	0.233753	0.136167	1.14585	0.617463	-0.0548935	0.123423	0.344658	0.107959	0.56356	0.916791	0.312746	0.129299	0.558999	0.901631	0.350563	0.214829	0.461199
P05060	GN_CHGB	Secretogranin-1 OS=Homo sapiens OX=9606 GN=CHGB PE=1 SV=2	Secretogranin-1	N-Term(TMMpro); K12(TMMpro)	211	SSQGGSLPSEEKGHPQEESEESNVSM	CHGB_SSQGGSLPSEEKGHPQEESEESNVSM	0	0	0	0	-0.213656	-0.129454	-0.105305	0.000431594	0.0390424	0.201665	P05060_SSQGGSLPSEEKGHPQEESEESNVSM_N-Term(TMMpro); K12(TMMpro)	-0.10686	0.365279	0.514423	0.0440409	0.244191	0.643852	0.497345	0.141536	0.975957	0.323067	0.567755	0.424111	0.715471	0.297938	0.192062	0.0473968	1.14941	0.77246	-0.14643	0.227342	0.332802	0.0330615	0.522604	0.775172	0.21854	0.0617618	0.598724	0.863198	0.382027	0.417146	0.446029
P05060	GN_CHGB	Secretogranin-1 OS=Homo sapiens OX=9606 GN=CHGB PE=1 SV=2	Secretogranin-1	N-Term(TMMpro); K12(TMMpro)	212	SSQGGSLPSEEKGHPQEESEESNVS	CHGB_SSQGGSLPSEEKGHPQEESEESNVS	0	0	0	0	-0.197591	-0.0737942	-0.105099	0.000214234	0.0216602	0.0358644	P05060_SSQGGSLPSEEKGHPQEESEESNVS_N-Term(TMMpro); K12(TMMpro)	0.0492145	0.319134	0.591319	0.153859	0.205198	0.540805	0.575745	0.160705	0.620171	0.449179	0.534577	0.456046	0.809203	0.306385	0.188313	0.0187563	1.12305	0.729678	-0.0147898	0.304835	0.277699	0.0513562	0.555462	0.653042	0.184482	0.167071	0.55067	0.981912	0.403836	0.456908	0.422736
P05060	GN_CHGB	Secretogranin-1 OS=Homo sapiens OX=9606 GN=CHGB PE=1 SV=2	Secretogranin-1	N-Term(TMMpro); K12(TMMpro)	22	SSQGGSLPSEEKGHPQEESEESNV	CHGB_SSQGGSLPSEEKGHPQEESEESNV	14	15.625	16.6667	11.6279	-0.00766455	-0.0179844	-0.0589339	0.783986	0.583897	0.240903	P05060_SSQGGSLPSEEKGHPQEESEESNV_N-Term(TMMpro); K12(TMMpro)	0.250255	0.489621	0.708053	0.329604	0.263751	0.53941	0.552442	0.280456	0.507232	0.422522	0.352257	0.593774	0.547762	0.156947	0.263839	0.0422523	0.968068	0.541076	-0.0939568	0.514042	0.60411	0.160957	0.360698	0.699549	0.109374	0.267198	0.743075	0.813804	NA	NA	NA
P05060	GN_CHGB	Secretogranin-1 OS=Homo sapiens OX=9606 GN=CHGB PE=1 SV=2	Secretogranin-1	N-Term(TMMpro); K12(TMMpro)	141	SSQGGSLPSEEKGHPQEESEESN	CHGB_SSQGGSLPSEEKGHPQEESEESN	0	0	0	0	-0.00920547	0.00330087	-0.0658025	0.579743	0.425032	0.324295	P05060_SSQGGSLPSEEKGHPQEESEESN_N-Term(TMMpro); K12(TMMpro)	0.223455	0.159962	0.328085	0.338912	0.276634	0.365484	0.587316	0.287824	0.448485	0.367548	0.273214	-0.110742	0.463043	0.0133417	0.261311	0.114403	0.786597	0.781375	-0.1597	0.556202	0.261769	-0.0652578	0.340558	0.5619	-0.30182	0.0429399	0.339213	0.503071	0.629249	0.636516	0.211729
P05060	GN_CHGB	Secretogranin-1 OS=Homo sapiens OX=9606 GN=CHGB PE=1 SV=2	Secretogranin-1	N-Term(TMMpro); K12(TMMpro)	154	SSQGGSLPSEEKGHPQEESEES	CHGB_SSQGGSLPSEEKGHPQEESEES	0	0	0	0	-0.225867	-0.15099	-0.0649538	4.61976e-07	0.000222954	0.136651	P05060_SSQGGSLPSEEKGHPQEESEES_N-Term(TMMpro); K12(TMMpro)	-0.0264007	0.352894	0.665232	0.148392	0.224537	0.543951	0.394705	0.317466	0.774755	0.404381	0.565473	0.452757	0.727644	0.295878	0.34827	0.0871863	1.30512	0.737665	-0.245719	0.410075	0.300426	-0.00157107	0.397888	0.816786	0.118316	0.121345	0.633702	0.812172	0.204812	0.417105	0.626258
P05060	GN_CHGB	Secretogranin-1 OS=Homo sapiens OX=9606 GN=CHGB PE=1 SV=2	Secretogranin-1	N-Term(TMMpro); K12(TMMpro)	166	SSQGGSLPSEEKGHPQEESEE	CHGB_SSQGGSLPSEEKGHPQEESEE	0	0	0	0	-0.157732	-0.0459482	-0.154997	0.00590381	0.0597166	0.040514	P05060_SSQGGSLPSEEKGHPQEESEE_N-Term(TMMpro); K12(TMMpro)	0.0882628	0.299353	0.738987	0.149746	0.261699	0.574179	0.617707	0.0157549	0.467703	0.412392	0.382837	0.461938	0.621217	0.23398	0.263387	0.165695	1.06929	0.690342	-0.266422	0.258964	0.312323	0.0815591	0.521553	0.763117	-0.0512471	0.104593	0.530123	0.882478	0.371461	0.380572	0.402171
P05060	GN_CHGB	Secretogranin-1 OS=Homo sapiens OX=9606 GN=CHGB PE=1 SV=2	Secretogranin-1	N-Term(TMMpro); K12(TMMpro)	90	SSQGGSLPSEEKGHPQEESE	CHGB_SSQGGSLPSEEKGHPQEESE	0	0	0	0	-0.142113	-0.0983716	0.000843236	0.000128338	0.0317368	0.517003	P05060_SSQGGSLPSEEKGHPQEESE_N-Term(TMMpro); K12(TMMpro)	0.240292	-0.0275582	0.100176	0.224467	0.114786	0.248171	0.167739	0.155747	0.66664	0.451203	0.345101	0.109822	0.405409	0.253013	0.0969129	0.0421408	0.775901	0.430143	-0.20244	0.527125	0.258026	0.0466345	0.252364	0.393405	-0.0656023	-0.0723514	0.520883	0.451864	0.316953	0.192134	0.425751
P05060	GN_CHGB	Secretogranin-1 OS=Homo sapiens OX=9606 GN=CHGB PE=1 SV=2	Secretogranin-1	N-Term(TMMpro); K12(TMMpro)	183	SSQGGSLPSEEKGHPQEES	CHGB_SSQGGSLPSEEKGHPQEES	4	10.9375	11.1111	4.65116	-0.248106	-0.172512	-0.0808162	2.75328e-05	0.00431157	0.230361	P05060_SSQGGSLPSEEKGHPQEES_N-Term(TMMpro); K12(TMMpro)	-0.159145	0.0298948	0.353312	0.192289	0.0596435	0.334229	0.240786	0.0393656	0.820129	0.221447	0.322724	0.147116	0.358595	0.657769	0.301398	-0.0335692	0.958797	0.43601	-0.365726	0.619404	0.108328	-0.179991	0.109811	0.635511	0.054806	-0.102587	0.488145	0.587819	NA	NA	NA
P05060	GN_CHGB	Secretogranin-1 OS=Homo sapiens OX=9606 GN=CHGB PE=1 SV=2	Secretogranin-1	N-Term(TMMpro); K12(TMMpro)	116	SSQGGSLPSEEKGHPQE	CHGB_SSQGGSLPSEEKGHPQE	0	0	0	0	-0.139572	-0.0612759	-0.0559041	8.46855e-05	0.0741007	0.365413	P05060_SSQGGSLPSEEKGHPQE_N-Term(TMMpro); K12(TMMpro)	0.21884	0.252241	0.353093	0.373962	0.209006	0.429136	0.270936	0.155953	0.0432272	0.326706	0.311633	0.367362	0.320814	0.557204	0.201345	0.164821	0.845583	0.457271	-0.16981	0.338349	0.267698	-0.0136311	0.207293	0.638819	-0.0391339	0.101617	0.563927	0.625966	0.0814012	0.41394	0.267135
P05060	GN_CHGB	Secretogranin-1 OS=Homo sapiens OX=9606 GN=CHGB PE=1 SV=2	Secretogranin-1	N-Term(TMMpro); K12(TMMpro)	319	SSQGGSLPSEEKGHPQ	CHGB_SSQGGSLPSEEKGHPQ	0	0	0	0	-0.0456081	0.0225869	-0.0224396	0.136573	0.910001	1	P05060_SSQGGSLPSEEKGHPQ_N-Term(TMMpro); K12(TMMpro)	0.399967	0.114012	0.371129	0.599521	0.30893	0.630497	0.112565	0.336609	0.13062	0.620793	0.259149	0.896059	0.347972	0.446188	0.444682	0.165667	1.01523	0.250481	-0.0796155	0.678444	0.358059	-0.269839	0.496637	0.76487	0.284423	-0.189958	1.21899	0.435942	0.161116	0.613853	0.575359
P05060	GN_CHGB	Secretogranin-1 OS=Homo sapiens OX=9606 GN=CHGB PE=1 SV=2	Secretogranin-1	N-Term(TMMpro); K12(TMMpro)	50	SSQGGSLPSEEKGH	CHGB_SSQGGSLPSEEKGH	24	26.5625	11.1111	23.2558	-0.0454855	0.0119008	-0.000666861	0.597459	0.754471	0.551464	P05060_SSQGGSLPSEEKGH_N-Term(TMMpro); K12(TMMpro)	NA	NA	NA	NA	NA	NA	NA	NA	NA	NA	NA	NA	NA	NA	NA	NA	NA	NA	NA	NA	NA	NA	NA	NA	NA	NA	NA	NA	NA	NA	NA
P05060	GN_CHGB	Secretogranin-1 OS=Homo sapiens OX=9606 GN=CHGB PE=1 SV=2	Secretogranin-1	N-Term(TMMpro); K8(TMMpro)	18	VQENQMDKA	CHGB_VQENQMDKA	36	37.5	44.4444	37.2093	-0.0322492	0.0164329	0.0484185	0.902728	0.975012	0.646929	P05060_VQENQMDKA_N-Term(TMMpro); K8(TMMpro)	-0.0203965	0.770976	0.131548	1.09173	0.20837	0.677844	0.595779	0.385003	0.196729	0.217083	0.434864	0.704082	0.433624	1.25783	1.18822	0.296261	0.608439	0.756735	0.452868	1.32797	0.303474	-0.104627	0.750945	0.664902	-0.187618	0.0517063	0.745637	0.230155	0.274293	0.882682	0.209809
P05060	GN_CHGB	Secretogranin-1 OS=Homo sapiens OX=9606 GN=CHGB PE=1 SV=2	Secretogranin-1	N-Term(TMMpro); K9(TMMpro); K20(TMMpro)	37	YGEEGAPGKWQQQGDLQDTKENREEA	CHGB_YGEEGAPGKWQQQGDLQDTKENREEA	14	15.625	22.2222	13.9535	-0.0643805	0.0932713	-0.0981969	0.0180343	0.539486	0.269262	P05060_YGEEGAPGKWQQQGDLQDTKENREEA_N-Term(TMMpro); K9(TMMpro); K20(TMMpro)	0.0186163	0.759502	0.823432	0.298238	0.539676	1.10538	0.919003	0.33883	0.596649	0.141808	0.524029	0.578289	1.20118	0.49765	0.498915	0.256757	1.05417	0.597464	0.412812	0.358231	0.608274	0.290174	0.72417	0.971326	0.410363	0.509289	0.731759	0.918574	0.632089	0.586142	0.718318
P05060	GN_CHGB	Secretogranin-1 OS=Homo sapiens OX=9606 GN=CHGB PE=1 SV=2	Secretogranin-1	N-Term(TMMpro); K9(TMMpro); K20(TMMpro)	50	YGEEGAPGKWQQQGDLQDTKENREE	CHGB_YGEEGAPGKWQQQGDLQDTKENREE	6	9.375	11.1111	4.65116	-0.118352	-0.0424475	-0.0925458	0.00585686	0.0480521	0.132308	P05060_YGEEGAPGKWQQQGDLQDTKENREE_N-Term(TMMpro); K9(TMMpro); K20(TMMpro)	0.133389	0.612361	0.906803	0.30974	0.394622	0.743259	1.0407	-0.0132265	0.264879	0.42042	0.43899	0.563464	0.840684	0.609071	0.412632	0.192312	1.06753	0.705216	0.321647	0.414497	0.51194	0.0502733	0.673772	0.9396	-0.0477347	0.217089	0.823215	0.983163	0.478323	0.525887	0.573793
P05060	GN_CHGB	Secretogranin-1 OS=Homo sapiens OX=9606 GN=CHGB PE=1 SV=2	Secretogranin-1	N-Term(TMMpro); K9(TMMpro); K20(TMMpro)	53	YGEEGAPGKWQQQGDLQDTKENRE	CHGB_YGEEGAPGKWQQQGDLQDTKENRE	8	6.25	5.55556	11.6279	-0.135185	-0.0196693	-0.0853763	0.00662377	0.492097	0.0705669	P05060_YGEEGAPGKWQQQGDLQDTKENRE_N-Term(TMMpro); K9(TMMpro); K20(TMMpro)	0.00837473	0.778349	1.10025	0.401296	0.431886	0.859482	1.07609	0.238961	0.393941	0.268129	0.402679	0.672599	0.869043	0.726824	0.319015	0.39019	1.33535	0.732622	0.256077	0.424527	0.594784	0.145563	0.803803	1.16729	0.208197	0.29243	0.632848	0.925209	0.385376	0.524067	0.715576
P05060	GN_CHGB	Secretogranin-1 OS=Homo sapiens OX=9606 GN=CHGB PE=1 SV=2	Secretogranin-1	N-Term(TMMpro); K9(TMMpro); K20(TMMpro)	126	YGEEGAPGKWQQQGDLQDTKEN	CHGB_YGEEGAPGKWQQQGDLQDTKEN	0	0	0	0	-0.145891	-0.0323885	-0.00701489	0.00167338	0.178058	0.301103	P05060_YGEEGAPGKWQQQGDLQDTKEN_N-Term(TMMpro); K9(TMMpro); K20(TMMpro)	0.102598	0.633127	0.984412	0.361106	0.341601	0.746627	0.840675	0.0314299	0.256981	0.218817	0.0894269	0.538919	0.795585	0.624754	0.263325	0.305229	1.21607	0.571045	0.0512964	0.372501	0.535559	-0.00261326	0.557544	1.01532	0.0110419	0.127739	0.629113	0.912889	0.272386	0.480435	0.584832
P05060	GN_CHGB	Secretogranin-1 OS=Homo sapiens OX=9606 GN=CHGB PE=1 SV=2	Secretogranin-1	N-Term(TMMpro); K15(TMMpro)	1	YGEESEEERGLEPGKGRHHRGRGGEPR	CHGB_YGEESEEERGLEPGKGRHHRGRGGEPR	96	89.0625	88.8889	95.3488	-0.999495	-0.278221	-0.337676	0.760907	0.0229344	0.193931	P05060_YGEESEEERGLEPGKGRHHRGRGGEPR_N-Term(TMMpro); K15(TMMpro)	NA	NA	NA	NA	NA	NA	NA	NA	NA	NA	NA	NA	NA	NA	NA	NA	NA	NA	NA	NA	NA	NA	NA	NA	NA	NA	NA	NA	-0.36211	0.359163	0.359163
P05060	GN_CHGB	Secretogranin-1 OS=Homo sapiens OX=9606 GN=CHGB PE=1 SV=2	Secretogranin-1	N-Term(TMMpro); K15(TMMpro)	21	YGEESEEERGLEPGKGRHH	CHGB_YGEESEEERGLEPGKGRHH	64	60.9375	50	65.1163	-0.154212	0.0324307	-0.118795	0.472615	0.881319	0.569891	P05060_YGEESEEERGLEPGKGRHH_N-Term(TMMpro); K15(TMMpro)	NA	NA	NA	NA	NA	NA	NA	NA	NA	NA	NA	NA	NA	NA	NA	NA	NA	NA	NA	NA	NA	NA	NA	NA	NA	NA	NA	NA	-0.325182	0.260043	0.858303
P05408	GN_SCG5	Neuroendocrine protein 7B2 OS=Homo sapiens OX=9606 GN=SCG5 PE=1 SV=2	Neuroendocrine protein 7B2	N-Term(TMMpro); K6(TMMpro); K7(TMMpro)	110	DNVVAKKSVPH	SCG5_DNVVAKKSVPH	0	0	0	0	-0.0728228	-0.0672265	-0.0409641	0.895794	0.894656	0.57017	P05408_DNVVAKKSVPH_N-Term(TMMpro); K6(TMMpro); K7(TMMpro)	-0.170138	0.289818	0.0362464	0.570105	0.319851	0.470732	0.362464	0.168174	0.706386	0.561483	0.605867	0.195245	0.526129	0.31355	0.545482	-0.0228914	0.449219	0.65785	-0.00514361	1.13882	0.209136	0.0505041	0.47116	0.496786	0.0693499	0.0598516	0.350232	0.485562	0.669507	0.451497	0.189607
P05408	GN_SCG5	Neuroendocrine protein 7B2 OS=Homo sapiens OX=9606 GN=SCG5 PE=1 SV=2	Neuroendocrine protein 7B2	N-Term(TMMpro); K6(TMMpro)	330	DNVVAK	SCG5_DNVVAK	8	4.6875	11.1111	9.30233	0.0967508	0.0524527	0.0402916	0.157033	0.272534	0.446898	P05408_DNVVAK_N-Term(TMMpro); K6(TMMpro)	0.401544	0.354333	-0.00319445	0.768888	0.659225	0.533112	0.24413	0.341821	0.203487	0.50043	1.56205	0.279362	0.12403	0.399189	0.249639	0.262543	0.401636	0.581757	0.360137	0.678469	0.693258	0.0791363	0.461015	0.364613	0.47371	0.50009	0.599062	0.663338	0.311554	0.426368	0.213701
P05408	GN_SCG5	Neuroendocrine protein 7B2 OS=Homo sapiens OX=9606 GN=SCG5 PE=1 SV=2	Neuroendocrine protein 7B2	N-Term(TMMpro)	9	DRVSEADIQRL	SCG5_DRVSEADIQRL	72	71.875	61.1111	67.4419	-0.200271	-0.149079	-0.171807	0.034513	0.0476609	0.0285272	P05408_DRVSEADIQRL_N-Term(TMMpro)	NA	NA	NA	NA	NA	NA	NA	NA	NA	NA	NA	NA	NA	NA	NA	NA	NA	NA	NA	NA	NA	NA	NA	NA	NA	NA	NA	NA	0.422753	0.499897	0.477431
P05408	GN_SCG5	Neuroendocrine protein 7B2 OS=Homo sapiens OX=9606 GN=SCG5 PE=1 SV=2	Neuroendocrine protein 7B2	N-Term(TMMpro); K9(TMMpro)	12	ELTGDNIPKDFSEDQGYPD	SCG5_ELTGDNIPKDFSEDQGYPD	64	73.4375	77.7778	65.1163	0.0620353	0.0709322	0.158875	0.552099	0.174343	0.767647	P05408_ELTGDNIPKDFSEDQGYPD_N-Term(TMMpro); K9(TMMpro)	0.20243	0.447758	0.367637	0.396988	0.727809	0.740027	0.355825	0.603123	0.323711	0.454556	0.460089	0.281572	0.386682	0.187693	0.292955	0.0305173	0.785316	0.525478	0.281894	0.346037	0.612045	0.153824	0.616155	0.712552	0.222145	0.224953	0.429565	0.702466	NA	NA	NA
P05408	GN_SCG5	Neuroendocrine protein 7B2 OS=Homo sapiens OX=9606 GN=SCG5 PE=1 SV=2	Neuroendocrine protein 7B2	N-Term(TMMpro); K6(TMMpro)	1036	FSDEDKDPE	SCG5_FSDEDKDPE	0	0	0	0	-0.0273505	0.0610767	0.0866512	0.719446	0.729665	0.476363	P05408_FSDEDKDPE_N-Term(TMMpro); K6(TMMpro)	0.507723	0.306727	0.0217177	0.974825	0.326162	0.602586	0.115577	0.70477	-0.288272	0.422251	0.406675	0.578668	-0.101803	0.231559	0.335448	0.173229	0.759136	0.392396	0.251116	0.513389	0.514072	-0.388333	0.667549	1.00452	-0.0870466	-0.340401	0.520405	0.493684	-0.237296	0.469337	0.249121
P05408	GN_SCG5	Neuroendocrine protein 7B2 OS=Homo sapiens OX=9606 GN=SCG5 PE=1 SV=2; NHL repeat-containing protein 3 OS=Homo sapiens OX=9606 GN=NHLRC3 PE=2 SV=1	Neuroendocrine protein 7B2	N-Term(TMMpro); K6(TMMpro)	37	GDNIPK	SCG5_GDNIPK	52	43.75	33.3333	53.4884	0.0162244	0.000605992	-0.0453394	0.563491	0.510291	0.306092	P05408_GDNIPK_N-Term(TMMpro); K6(TMMpro)	NA	NA	NA	NA	NA	NA	NA	NA	NA	NA	NA	NA	NA	NA	NA	NA	NA	NA	NA	NA	NA	NA	NA	NA	NA	NA	NA	NA	0.226729	0.604816	0.375704
P05408	GN_SCG5	Neuroendocrine protein 7B2 OS=Homo sapiens OX=9606 GN=SCG5 PE=1 SV=2	Neuroendocrine protein 7B2	N-Term(TMMpro); K7(TMMpro)	400	HFSDEDKDPE	SCG5_HFSDEDKDPE	0	0	0	0	-0.0107116	0.016594	-0.0442772	0.700558	0.312075	0.955402	P05408_HFSDEDKDPE_N-Term(TMMpro); K7(TMMpro)	0.656543	0.497772	0.20539	0.44826	0.323646	0.495914	0.394353	0.408417	0.115774	0.397217	0.261152	0.128241	0.118311	0.198566	0.131304	0.255943	0.727714	0.372401	0.0792469	0.243267	0.612596	-0.0235717	0.534569	0.584265	-0.136363	0.157147	0.685687	0.42535	-0.0317201	0.400058	0.212882
P05408	GN_SCG5	Neuroendocrine protein 7B2 OS=Homo sapiens OX=9606 GN=SCG5 PE=1 SV=2	Neuroendocrine protein 7B2	N-Term(TMMpro); K7(TMMpro); K8(TMMpro); K18(TMMpro)	1	LDNVVAKKSVPHFSDEDKDPE	SCG5_LDNVVAKKSVPHFSDEDKDPE	90	92.1875	100	90.6977	-1.30865	-1.23871	NA	0.0133458	0.0184401	NA	P05408_LDNVVAKKSVPHFSDEDKDPE_N-Term(TMMpro); K7(TMMpro); K8(TMMpro); K18(TMMpro)	NA	NA	NA	NA	NA	NA	NA	NA	NA	NA	NA	NA	NA	NA	1.28722	1.28722	1.28722	1.28722	-0.0214323	-0.0214323	-0.0214323	-0.0214323	-0.0214323	0.0485038	0.0485038	0.0485038	0.0485038	0.0485038	NA	NA	NA
P05408	GN_SCG5	Neuroendocrine protein 7B2 OS=Homo sapiens OX=9606 GN=SCG5 PE=1 SV=2	Neuroendocrine protein 7B2	N-Term(TMMpro); K7(TMMpro); K8(TMMpro)	27	LDNVVAKKSVPH	SCG5_LDNVVAKKSVPH	38	37.5	44.4444	34.8837	0.0236629	0.0125004	-0.0593003	0.794652	0.716199	0.886726	P05408_LDNVVAKKSVPH_N-Term(TMMpro); K7(TMMpro); K8(TMMpro)	0.455756	0.39099	0.13562	1.03124	0.686722	0.922064	0.394836	0.900643	0.637924	0.715339	0.718084	0.753214	0.295327	0.368897	0.490019	0.737817	0.778275	0.768292	0.635021	1.16286	0.545505	-0.0544836	1.0851	0.989268	0.134771	0.0583091	0.544178	0.531712	0.207771	0.784929	0.386927
P05408	GN_SCG5	Neuroendocrine protein 7B2 OS=Homo sapiens OX=9606 GN=SCG5 PE=1 SV=2	Neuroendocrine protein 7B2	N-Term(TMMpro); K12(TMMpro); K13(TMMpro)	2	LQGQRLDNVVAKKSVPH	SCG5_LQGQRLDNVVAKKSVPH	96	89.0625	88.8889	95.3488	0.0915178	0.130901	0.188874	0.138641	0.00862942	0.193931	P05408_LQGQRLDNVVAKKSVPH_N-Term(TMMpro); K12(TMMpro); K13(TMMpro)	NA	NA	NA	NA	NA	NA	NA	NA	NA	NA	NA	NA	NA	NA	NA	NA	NA	NA	NA	NA	NA	NA	NA	NA	NA	NA	NA	NA	0.612759	0.652143	0.652143
P05408	GN_SCG5	Neuroendocrine protein 7B2 OS=Homo sapiens OX=9606 GN=SCG5 PE=1 SV=2	Neuroendocrine protein 7B2	N-Term(TMMpro); K8(TMMpro)	32	LTGDNIPKDFSEDQGYPD	SCG5_LTGDNIPKDFSEDQGYPD	54	68.75	72.2222	58.1395	-0.0522315	-0.00868191	-0.101887	0.586776	0.86132	0.73985	P05408_LTGDNIPKDFSEDQGYPD_N-Term(TMMpro); K8(TMMpro)	0.545279	0.367543	0.325157	0.356424	0.468749	0.692	0.245856	0.561519	0.506488	0.321259	0.345786	0.217037	0.372496	0.258145	0.0167173	0.191797	0.882547	0.591641	0.0868828	0.344481	0.674468	0.0811563	0.611812	0.956126	0.0913596	0.00630559	0.226606	0.821838	NA	NA	NA
P05408	GN_SCG5	Neuroendocrine protein 7B2 OS=Homo sapiens OX=9606 GN=SCG5 PE=1 SV=2	Neuroendocrine protein 7B2	N-Term(TMMpro); K17(TMMpro); K18(TMMpro); K28(TMMpro)	123	SVNPYLQGQRLDNVVAKKSVPHFSDEDKDPE	SCG5_SVNPYLQGQRLDNVVAKKSVPHFSDEDKDPE	0	0	0	0	-0.0166102	0.0374362	0.0427105	0.307706	0.315177	0.63715	P05408_SVNPYLQGQRLDNVVAKKSVPHFSDEDKDPE_N-Term(TMMpro); K17(TMMpro); K18(TMMpro); K28(TMMpro)	0.538349	0.426715	0.568943	0.376545	0.286018	0.354016	0.419257	0.483946	0.45923	0.351537	0.203673	0.0495853	0.411131	0.100604	0.193021	0.193596	0.931639	0.30257	-0.0445133	0.220702	0.475228	0.160447	0.426094	0.726121	0.0565732	0.172506	0.655904	0.559661	-0.141214	0.385418	0.421925
P05408	GN_SCG5	Neuroendocrine protein 7B2 OS=Homo sapiens OX=9606 GN=SCG5 PE=1 SV=2	Neuroendocrine protein 7B2	N-Term(TMMpro); K17(TMMpro); K18(TMMpro)	101	SVNPYLQGQRLDNVVAKKSVPH	SCG5_SVNPYLQGQRLDNVVAKKSVPH	0	0	0	0	-0.0521633	0.0108943	0.0160765	0.0264025	0.843821	0.92997	P05408_SVNPYLQGQRLDNVVAKKSVPH_N-Term(TMMpro); K17(TMMpro); K18(TMMpro)	0.407135	0.506121	0.550929	0.571806	0.395303	0.60781	0.443018	0.364442	0.279536	0.501988	0.461786	0.410747	0.413743	0.340604	0.307845	0.182913	0.930841	0.543166	0.0268121	0.42514	0.651577	-0.0301007	0.55259	0.898741	0.0477513	0.105965	0.831554	0.780172	-0.0350709	0.500741	0.703993
P05408	GN_SCG5	Neuroendocrine protein 7B2 OS=Homo sapiens OX=9606 GN=SCG5 PE=1 SV=2	Neuroendocrine protein 7B2	N-Term(TMMpro); K17(TMMpro); K18(TMMpro)	36	SVNPYLQGQRLDNVVAKK	SCG5_SVNPYLQGQRLDNVVAKK	24	32.8125	38.8889	30.2326	-0.0128233	0.0277196	0.234457	0.812956	0.784037	0.00141859	P05408_SVNPYLQGQRLDNVVAKK_N-Term(TMMpro); K17(TMMpro); K18(TMMpro)	-0.105914	0.249307	-0.101706	1.07298	0.612847	0.713969	0.223482	0.559242	-0.646572	0.353021	0.0689224	0.388603	-0.0290432	0.311046	0.333932	0.117212	0.448598	0.381051	0.263183	0.548545	0.50615	-0.171941	0.620801	-0.0245672	-0.269149	0.121694	0.401073	0.393604	NA	NA	NA
P05408	GN_SCG5	Neuroendocrine protein 7B2 OS=Homo sapiens OX=9606 GN=SCG5 PE=1 SV=2	Neuroendocrine protein 7B2	N-Term(TMMpro)	75	SVNPYLQGQRLDNVVA	SCG5_SVNPYLQGQRLDNVVA	52	56.25	50	58.1395	0.0141514	0.0102154	-0.00867907	0.778205	0.73697	0.791615	P05408_SVNPYLQGQRLDNVVA_N-Term(TMMpro)	NA	NA	NA	NA	NA	NA	NA	NA	NA	NA	NA	NA	NA	NA	-0.112451	0.190014	0.345734	0.142555	0.204165	0.307786	0.377187	-0.0843734	0.443325	0.397572	-0.00078526	0.0642971	0.297118	0.4368	NA	NA	NA
P05408	GN_SCG5	Neuroendocrine protein 7B2 OS=Homo sapiens OX=9606 GN=SCG5 PE=1 SV=2	Neuroendocrine protein 7B2	N-Term(TMMpro)	2	SVNPYLQGQRLDN	SCG5_SVNPYLQGQRLDN	82	87.5	83.3333	86.0465	0.333757	0.166023	0.183788	0.00195393	0.396892	0.333333	P05408_SVNPYLQGQRLDN_N-Term(TMMpro)	NA	NA	NA	NA	NA	NA	NA	NA	NA	NA	NA	NA	NA	NA	NA	NA	NA	NA	NA	NA	NA	NA	NA	NA	NA	NA	NA	NA	NA	NA	NA
P05408	GN_SCG5	Neuroendocrine protein 7B2 OS=Homo sapiens OX=9606 GN=SCG5 PE=1 SV=2	Neuroendocrine protein 7B2	N-Term(TMMpro); K7(TMMpro)	54	TGDNIPKD	SCG5_TGDNIPKD	38	39.0625	33.3333	41.8605	0.079647	0.0523248	0.0390344	0.16642	0.182456	0.655034	P05408_TGDNIPKD_N-Term(TMMpro); K7(TMMpro)	NA	NA	NA	NA	NA	NA	NA	NA	NA	NA	NA	NA	NA	NA	-0.0522418	0.0877028	0.669962	0.34225	-0.0219074	0.262995	0.262654	-0.0584624	0.330831	0.408427	-0.0859469	-0.0841776	0.278201	0.396823	NA	NA	NA
P05408	GN_SCG5	Neuroendocrine protein 7B2 OS=Homo sapiens OX=9606 GN=SCG5 PE=1 SV=2	Neuroendocrine protein 7B2	N-Term(TMMpro); K7(TMMpro)	48	TGDNIPK	SCG5_TGDNIPK	32	42.1875	44.4444	39.5349	0.123391	0.0866034	0.0475886	0.0232543	0.467106	0.438706	P05408_TGDNIPK_N-Term(TMMpro); K7(TMMpro)	0.519009	0.31099	0.05748	0.329533	0.263724	0.177214	0.0326801	0.288163	0.0370427	0.330039	0.357937	0.0326122	0.0423154	0.0896062	-0.0312169	0.0734777	0.442726	0.235904	0.115621	0.466775	0.306026	-0.120144	0.369073	0.388674	0.0103247	-0.0684081	0.303735	0.375777	NA	NA	NA
P05408	GN_SCG5	Neuroendocrine protein 7B2 OS=Homo sapiens OX=9606 GN=SCG5 PE=1 SV=2	Neuroendocrine protein 7B2	N-Term(TMMpro)	3	TPDRVSEADIQRL	SCG5_TPDRVSEADIQRL	82	87.5	83.3333	86.0465	0.0926473	-0.147818	0.318872	0.16125	0.335664	0.0555556	P05408_TPDRVSEADIQRL_N-Term(TMMpro)	NA	NA	NA	NA	NA	NA	NA	NA	NA	NA	NA	NA	NA	NA	NA	NA	NA	NA	NA	NA	NA	NA	NA	NA	NA	NA	NA	NA	NA	NA	NA
P05408	GN_SCG5	Neuroendocrine protein 7B2 OS=Homo sapiens OX=9606 GN=SCG5 PE=1 SV=2	Neuroendocrine protein 7B2	N-Term(TMMpro)	12	TPDRVSEADIQR	SCG5_TPDRVSEADIQR	76	75	72.2222	79.0698	0.129539	0.101846	0.215185	0.262418	0.486717	0.363636	P05408_TPDRVSEADIQR_N-Term(TMMpro)	NA	NA	NA	NA	NA	NA	NA	NA	NA	NA	NA	NA	NA	NA	NA	NA	NA	NA	NA	NA	NA	NA	NA	NA	NA	NA	NA	NA	NA	NA	NA
P05408	GN_SCG5	Neuroendocrine protein 7B2 OS=Homo sapiens OX=9606 GN=SCG5 PE=1 SV=2	Neuroendocrine protein 7B2	N-Term(TMMpro); K4(TMMpro); K5(TMMpro); K15(TMMpro)	1	VVAKKSVPHFSDEDKDPE	SCG5_VVAKKSVPHFSDEDKDPE	90	92.1875	100	90.6977	-0.143978	-0.277008	NA	0.0880601	0.0107996	NA	P05408_VVAKKSVPHFSDEDKDPE_N-Term(TMMpro); K4(TMMpro); K5(TMMpro); K15(TMMpro)	NA	NA	NA	NA	NA	NA	NA	NA	NA	NA	NA	NA	NA	NA	0.50545	0.50545	0.50545	0.50545	0.361472	0.361472	0.361472	0.361472	0.361472	0.228442	0.228442	0.228442	0.228442	0.228442	NA	NA	NA
P05408	GN_SCG5	Neuroendocrine protein 7B2 OS=Homo sapiens OX=9606 GN=SCG5 PE=1 SV=2	Neuroendocrine protein 7B2	N-Term(TMMpro); K13(TMMpro); K14(TMMpro)	211	YLQGQRLDNVVAKKSVPH	SCG5_YLQGQRLDNVVAKKSVPH	0	0	0	0	-0.07594	0.0397009	-0.03371	0.0321737	0.859013	0.437505	P05408_YLQGQRLDNVVAKKSVPH_N-Term(TMMpro); K13(TMMpro); K14(TMMpro)	0.314604	0.508229	0.392083	0.666558	0.386567	0.497997	0.335629	0.27496	0.221955	0.541556	0.349399	0.429262	0.318844	0.362337	0.256679	0.156779	0.873717	0.37975	0.143071	0.352208	0.558339	0.11064	0.709824	0.800086	0.0770672	0.0198574	0.604555	0.557409	0.0716072	0.33449	0.478836
P10645	GN_CHGA	Chromogranin-A OS=Homo sapiens OX=9606 GN=CHGA PE=1 SV=7	Chromogranin-A	N-Term(TMMpro); K7(TMMpro); K19(TMMpro); K28(TMMpro)	2	AVDGAGKPGAEEAQDPEGKGEQEHSQQKEEEEEM	CHGA_AVDGAGKPGAEEAQDPEGKGEQEHSQQKEEEEEM	82	87.5	88.8889	79.0698	-0.370262	-0.285276	0.0289217	0.0349867	0.138791	0.909091	P10645_AVDGAGKPGAEEAQDPEGKGEQEHSQQKEEEEEM_N-Term(TMMpro); K7(TMMpro); K19(TMMpro); K28(TMMpro)	NA	NA	NA	NA	NA	NA	NA	NA	NA	NA	NA	NA	NA	NA	NA	NA	NA	NA	NA	NA	NA	NA	NA	NA	NA	NA	NA	NA	NA	NA	NA
P10645	GN_CHGA	Chromogranin-A OS=Homo sapiens OX=9606 GN=CHGA PE=1 SV=7	Chromogranin-A	N-Term(TMMpro); K7(TMMpro); K19(TMMpro)	4	AVDGAGKPGAEEAQDPEGKGEQEHSQQ	CHGA_AVDGAGKPGAEEAQDPEGKGEQEHSQQ	88	79.6875	83.3333	86.0465	-0.234903	-0.0292905	0.18729	0.365967	0.898275	0.714286	P10645_AVDGAGKPGAEEAQDPEGKGEQEHSQQ_N-Term(TMMpro); K7(TMMpro); K19(TMMpro)	NA	NA	NA	NA	NA	NA	NA	NA	NA	NA	NA	NA	NA	NA	NA	NA	NA	NA	NA	NA	NA	NA	NA	NA	NA	NA	NA	NA	NA	NA	NA
P10645	GN_CHGA	Chromogranin-A OS=Homo sapiens OX=9606 GN=CHGA PE=1 SV=7	Chromogranin-A	N-Term(TMMpro); K4(TMMpro); K8(TMMpro); K29(TMMpro)	25	EDSKEAEKSGEATDGARPQALPEPMQESKAEGNN	CHGA_EDSKEAEKSGEATDGARPQALPEPMQESKAEGNN	38	23.4375	22.2222	34.8837	-0.175934	-0.0912197	0.0594558	0.162801	0.220232	0.44501	P10645_EDSKEAEKSGEATDGARPQALPEPMQESKAEGNN_N-Term(TMMpro); K4(TMMpro); K8(TMMpro); K29(TMMpro)	NA	NA	NA	NA	NA	NA	NA	NA	NA	NA	NA	NA	NA	NA	-0.015484	-0.0652846	1.16914	0.362075	-0.0204449	0.352538	0.67052	0.0696112	0.277614	1.22504	0.0501448	-0.0669983	0.52268	1.11128	-0.115867	0.454648	0.688309
P10645	GN_CHGA	Chromogranin-A OS=Homo sapiens OX=9606 GN=CHGA PE=1 SV=7	Chromogranin-A	N-Term(TMMpro); K4(TMMpro); K8(TMMpro)	52	EDSKEAEKSGEA	CHGA_EDSKEAEKSGEA	18	28.125	27.7778	20.9302	-0.101675	0.0479584	0.0211479	0.637213	0.710895	0.717802	P10645_EDSKEAEKSGEA_N-Term(TMMpro); K4(TMMpro); K8(TMMpro)	0.118169	0.263996	0.343565	0.527843	0.555861	0.638444	0.137751	0.498622	0.585393	0.351084	0.196463	-0.0559478	0.362113	0.51791	0.0799884	-0.0441665	0.887832	0.362831	0.122988	0.536208	0.614702	0.0268802	0.233977	0.825017	0.0755144	0.13761	0.46507	0.716814	NA	NA	NA
P10645	GN_CHGA	Chromogranin-A OS=Homo sapiens OX=9606 GN=CHGA PE=1 SV=7	Chromogranin-A	N-Term(TMMpro); K12(TMMpro)	3	EEEEDNRDSSMKLS	CHGA_EEEEDNRDSSMKLS	86	81.25	77.7778	88.3721	0.0921442	0.0909615	-0.015625	0.621601	0.721396	0.555556	P10645_EEEEDNRDSSMKLS_N-Term(TMMpro); K12(TMMpro)	NA	NA	NA	NA	NA	NA	NA	NA	NA	NA	NA	NA	NA	NA	NA	NA	NA	NA	NA	NA	NA	NA	NA	NA	NA	NA	NA	NA	NA	NA	NA
P10645	GN_CHGA	Chromogranin-A OS=Homo sapiens OX=9606 GN=CHGA PE=1 SV=7	Chromogranin-A	N-Term(TMMpro); K27(TMMpro)	3	EEEGSANRRPEDQELESLSAIEAELEKVAHQLQA	CHGA_EEEGSANRRPEDQELESLSAIEAELEKVAHQLQA	86	84.375	77.7778	86.0465	-0.306904	-0.141509	-0.289292	0.0592741	0.0312188	0.0190476	P10645_EEEGSANRRPEDQELESLSAIEAELEKVAHQLQA_N-Term(TMMpro); K27(TMMpro)	NA	NA	NA	NA	NA	NA	NA	NA	NA	NA	NA	NA	NA	NA	NA	NA	NA	NA	NA	NA	NA	NA	NA	NA	NA	NA	NA	NA	NA	NA	NA
P10645	GN_CHGA	Chromogranin-A OS=Homo sapiens OX=9606 GN=CHGA PE=1 SV=7	Chromogranin-A	N-Term(TMMpro); K15(TMMpro)	117	EGQEEEEDNRDSSMKLSFRA	CHGA_EGQEEEEDNRDSSMKLSFRA	0	0	0	0	-0.0346542	0.0262383	0.0102479	0.738505	0.402887	0.816753	P10645_EGQEEEEDNRDSSMKLSFRA_N-Term(TMMpro); K15(TMMpro)	0.365103	1.01197	1.05211	0.425075	0.490547	1.08814	0.370125	0.145713	0.530974	0.443858	0.246663	0.483192	0.0227655	0.408895	0.0624733	0.40377	0.904303	0.369702	0.282575	-0.0903316	0.858735	0.311948	0.734945	1.11173	0.127122	0.356279	0.732047	0.919828	-0.310484	0.419779	0.635974
P10645	GN_CHGA	Chromogranin-A OS=Homo sapiens OX=9606 GN=CHGA PE=1 SV=7	Chromogranin-A	N-Term(TMMpro); K15(TMMpro)	412	EGQEEEEDNRDSSMKLSF	CHGA_EGQEEEEDNRDSSMKLSF	0	0	0	0	-0.0461795	0.0691717	0.0380755	0.428992	0.621211	0.683525	P10645_EGQEEEEDNRDSSMKLSF_N-Term(TMMpro); K15(TMMpro)	0.639433	0.904688	0.905268	0.223938	0.574202	0.920056	0.413807	0.215504	0.446638	0.48709	0.348005	0.442009	0.22738	0.41647	0.0887577	0.479028	1.00844	0.459644	0.11871	-0.0238277	0.945515	0.311352	0.693369	1.20357	-0.13077	0.257892	0.817564	0.935247	-0.170459	0.400985	0.604375
P10645	GN_CHGA	Chromogranin-A OS=Homo sapiens OX=9606 GN=CHGA PE=1 SV=7	Chromogranin-A	N-Term(TMMpro); K15(TMMpro)	390	EGQEEEEDNRDSSMKLS	CHGA_EGQEEEEDNRDSSMKLS	0	0	0	0	-0.069203	0.0397273	0.109183	0.404668	0.55884	0.356944	P10645_EGQEEEEDNRDSSMKLS_N-Term(TMMpro); K15(TMMpro)	0.31806	0.931055	0.968689	0.408889	0.639753	1.08802	0.337235	0.200561	0.606794	0.414653	0.61553	0.452007	0.134323	0.337256	0.00771338	0.267126	1.21867	0.507085	0.301006	-0.0311962	0.989191	0.147694	0.615922	1.44443	-0.0159105	0.248156	0.731151	1.02178	-0.131027	0.535767	0.697737
P10645	GN_CHGA	Chromogranin-A OS=Homo sapiens OX=9606 GN=CHGA PE=1 SV=7	Chromogranin-A	N-Term(TMMpro); K15(TMMpro)	493	EGQEEEEDNRDSSMKL	CHGA_EGQEEEEDNRDSSMKL	0	0	0	0	-0.0552948	0.0400198	0.0479846	0.777093	0.739396	0.332272	P10645_EGQEEEEDNRDSSMKL_N-Term(TMMpro); K15(TMMpro)	0.580921	0.757087	0.421811	0.191035	0.953389	0.911236	0.253281	0.201904	0.500249	0.5398	0.697641	0.318584	0.0765158	0.238831	0.0207897	0.0299545	0.995627	0.697449	0.318797	-0.0223731	0.97905	0.110231	0.534055	1.0736	0.112477	0.224127	0.537952	1.03055	-0.117029	0.533506	0.565903
P10645	GN_CHGA	Chromogranin-A OS=Homo sapiens OX=9606 GN=CHGA PE=1 SV=7	Chromogranin-A	N-Term(TMMpro); K15(TMMpro)	214	EGQEEEEDNRDSSMK	CHGA_EGQEEEEDNRDSSMK	0	0	0	0	-0.0229133	-0.0244914	0.132679	0.459261	0.739396	0.124201	P10645_EGQEEEEDNRDSSMK_N-Term(TMMpro); K15(TMMpro)	-0.00872593	0.775703	0.699773	0.851122	1.06036	1.32118	0.378465	0.646173	0.467303	0.869884	0.43333	0.608563	0.353324	0.814914	0.35048	0.270169	1.3369	0.943545	0.506058	0.27814	1.04867	0.302072	0.907719	0.280118	0.220742	0.632955	0.93041	1.2634	0.0685533	0.958967	-0.775525
P10645	GN_CHGA	Chromogranin-A OS=Homo sapiens OX=9606 GN=CHGA PE=1 SV=7	Chromogranin-A	N-Term(TMMpro); K19(TMMpro); K28(TMMpro)	32	FEDELSEVLENQSSQAELKEAVEEPSSKDVME	CHGA_FEDELSEVLENQSSQAELKEAVEEPSSKDVME	20	26.5625	22.2222	23.2558	0.0129769	0.0564245	-0.01883	0.876152	0.541239	0.878173	P10645_FEDELSEVLENQSSQAELKEAVEEPSSKDVME_N-Term(TMMpro); K19(TMMpro); K28(TMMpro)	0.35112	0.441614	0.543083	0.551587	0.278647	0.778653	-0.0411478	0.437398	0.818892	0.551703	0.393987	0.331582	0.350013	0.185946	-0.0521124	-0.120597	1.0622	0.340115	0.555879	0.321486	0.832094	0.177741	0.203797	1.0386	0.110211	0.126879	0.315118	1.06167	NA	NA	NA
P10645	GN_CHGA	Chromogranin-A OS=Homo sapiens OX=9606 GN=CHGA PE=1 SV=7	Chromogranin-A	N-Term(TMMpro); K20(TMMpro); K29(TMMpro)	22	GFEDELSEVLENQSSQAELKEAVEEPSSKDVME	CHGA_GFEDELSEVLENQSSQAELKEAVEEPSSKDVME	40	34.375	33.3333	41.8605	-0.0472176	-0.0174116	0.104869	0.231415	0.382043	0.380558	P10645_GFEDELSEVLENQSSQAELKEAVEEPSSKDVME_N-Term(TMMpro); K20(TMMpro); K29(TMMpro)	0.525823	0.283149	0.816659	0.48796	0.562756	0.698275	0.69099	0.70386	0.455182	0.257349	0.494753	0.0929687	0.368026	0.350329	NA	NA	NA	NA	NA	NA	NA	NA	NA	NA	NA	NA	NA	NA	-0.130864	0.454637	0.802247
P10645	GN_CHGA	Chromogranin-A OS=Homo sapiens OX=9606 GN=CHGA PE=1 SV=7	Chromogranin-A	N-Term(TMMpro); K20(TMMpro); K29(TMMpro)	18	GFEDELSEVLENQSSQAELKEAVEEPSSKDVM	CHGA_GFEDELSEVLENQSSQAELKEAVEEPSSKDVM	42	37.5	22.2222	41.8605	-0.100444	-0.039824	0.0166237	0.373217	0.195229	0.934122	P10645_GFEDELSEVLENQSSQAELKEAVEEPSSKDVM_N-Term(TMMpro); K20(TMMpro); K29(TMMpro)	NA	NA	NA	NA	NA	NA	NA	NA	NA	NA	NA	NA	NA	NA	NA	NA	NA	NA	NA	NA	NA	NA	NA	NA	NA	NA	NA	NA	-0.278903	0.398215	0.598905
P10645	GN_CHGA	Chromogranin-A OS=Homo sapiens OX=9606 GN=CHGA PE=1 SV=7	Chromogranin-A	N-Term(TMMpro); K6(TMMpro); K7(TMMpro)	34	GYPEEKKEEEGSANRRPEDQELESLSAIEAE	CHGA_GYPEEKKEEEGSANRRPEDQELESLSAIEAE	16	12.5	22.2222	16.2791	-0.135867	0.0260206	0.146145	0.128822	0.912307	0.267163	P10645_GYPEEKKEEEGSANRRPEDQELESLSAIEAE_N-Term(TMMpro); K6(TMMpro); K7(TMMpro)	0.381305	0.501828	0.63448	0.429319	0.575217	1.01104	0.301757	0.674434	0.350476	0.331232	0.314953	0.138339	0.523417	0.49122	-0.104482	-0.0721102	1.39977	0.394719	0.261826	-0.0941049	1.08991	0.0432277	0.38755	1.38061	-0.1644	0.192927	0.68866	1.25492	-0.375378	0.783521	0.80412
P10645	GN_CHGA	Chromogranin-A OS=Homo sapiens OX=9606 GN=CHGA PE=1 SV=7	Chromogranin-A	N-Term(TMMpro); K22(TMMpro); K31(TMMpro)	510	HSGFEDELSEVLENQSSQAELKEAVEEPSSKDVME	CHGA_HSGFEDELSEVLENQSSQAELKEAVEEPSSKDVME	0	0	0	0	-0.146976	-0.0732159	0.0661444	0.0187451	0.344004	0.779717	P10645_HSGFEDELSEVLENQSSQAELKEAVEEPSSKDVME_N-Term(TMMpro); K22(TMMpro); K31(TMMpro)	0.344806	0.515967	0.604668	0.442339	0.499634	0.850333	0.120939	0.57479	0.843649	0.455025	0.59034	0.230651	0.440955	0.350051	0.0720032	0.122579	1.25356	0.573239	0.0851982	0.449415	0.645883	0.0930159	0.395595	1.12163	0.0314724	0.144437	0.731316	1.1448	-0.2997	0.641995	0.67231
P10645	GN_CHGA	Chromogranin-A OS=Homo sapiens OX=9606 GN=CHGA PE=1 SV=7	Chromogranin-A	N-Term(TMMpro); K22(TMMpro); K31(TMMpro)	63	HSGFEDELSEVLENQSSQAELKEAVEEPSSKDVM	CHGA_HSGFEDELSEVLENQSSQAELKEAVEEPSSKDVM	6	7.8125	11.1111	6.97674	-0.119091	-0.0121113	0.0192668	0.0836191	0.741529	0.560176	P10645_HSGFEDELSEVLENQSSQAELKEAVEEPSSKDVM_N-Term(TMMpro); K22(TMMpro); K31(TMMpro)	0.359725	0.266165	0.44425	0.403689	0.450371	0.685391	0.394657	0.485218	0.523941	0.616366	0.517666	0.296989	0.443401	0.269656	0.122322	0.444592	0.68174	0.245032	0.266081	0.602847	0.418476	0.131876	0.49164	0.625093	0.147556	0.278817	0.795403	0.90601	-0.224375	0.50486	0.517148
P10645	GN_CHGA	Chromogranin-A OS=Homo sapiens OX=9606 GN=CHGA PE=1 SV=7	Chromogranin-A	N-Term(TMMpro); K22(TMMpro); K31(TMMpro)	86	HSGFEDELSEVLENQSSQAELKEAVEEPSSKDV	CHGA_HSGFEDELSEVLENQSSQAELKEAVEEPSSKDV	8	7.8125	11.1111	6.97674	-0.0992498	-0.0705512	-0.0955071	0.157878	0.387754	0.905129	P10645_HSGFEDELSEVLENQSSQAELKEAVEEPSSKDV_N-Term(TMMpro); K22(TMMpro); K31(TMMpro)	0.505789	0.350683	0.292026	0.417719	0.300107	0.607302	0.00944696	0.590649	0.544718	0.326899	0.363	0.118346	0.434137	0.16493	0.0715499	-0.160287	0.860345	0.345462	-0.0351811	0.414079	0.613507	0.234902	0.253834	0.792386	0.0295409	0.281912	0.435383	0.888321	0.0912835	0.3578	0.445573
P10645	GN_CHGA	Chromogranin-A OS=Homo sapiens OX=9606 GN=CHGA PE=1 SV=7	Chromogranin-A	N-Term(TMMpro); K22(TMMpro)	190	HSGFEDELSEVLENQSSQAELKE	CHGA_HSGFEDELSEVLENQSSQAELKE	6	7.8125	11.1111	6.97674	-0.0591067	0.0252253	0.0548947	0.263114	0.600101	0.38415	P10645_HSGFEDELSEVLENQSSQAELKE_N-Term(TMMpro); K22(TMMpro)	0.374264	0.434656	0.525603	0.260779	0.361864	0.810229	0.270661	0.499867	0.488057	0.346554	0.333297	0.20968	0.169304	0.243967	-0.0130947	0.053827	1.13866	0.240601	0.0184104	0.208864	0.65371	0.0294018	0.335694	1.04001	0.0754001	0.0168351	0.595808	0.934658	-0.130824	0.431035	0.625623
P10645	GN_CHGA	Chromogranin-A OS=Homo sapiens OX=9606 GN=CHGA PE=1 SV=7	Chromogranin-A	N-Term(TMMpro)	311	HSGFEDELSEVLENQSSQAEL	CHGA_HSGFEDELSEVLENQSSQAEL	0	0	0	0	0.00418176	0.0337663	0.017111	0.506805	0.402887	0.891961	P10645_HSGFEDELSEVLENQSSQAEL_N-Term(TMMpro)	0.257923	0.457837	0.416489	0.236291	0.227196	0.442925	0.377179	0.448323	0.496866	0.417076	0.375086	0.365958	0.323274	0.0171102	0.0953955	0.225661	0.840268	0.432852	0.0108782	0.405801	0.445406	0.0135731	0.363732	0.733892	-0.28061	0.0727251	0.578994	0.920966	-0.025797	0.44109	0.38441
P10645	GN_CHGA	Chromogranin-A OS=Homo sapiens OX=9606 GN=CHGA PE=1 SV=7	Chromogranin-A	N-Term(TMMpro)	167	HSGFEDELSEVLENQSSQAE	CHGA_HSGFEDELSEVLENQSSQAE	8	4.6875	11.1111	9.30233	-0.114741	-0.0317127	-0.0709767	0.0655988	0.905498	0.262671	P10645_HSGFEDELSEVLENQSSQAE_N-Term(TMMpro)	0.355432	0.181676	0.344544	0.180181	0.282477	0.38614	0.233557	0.255913	0.283887	0.358661	0.201195	0.0695084	0.39001	0.0399402	0.000189247	0.32233	0.565961	0.351622	-0.0537548	0.318968	0.317804	0.154128	0.197123	0.383191	-0.202054	-0.0143682	0.521485	0.700499	-0.0207646	0.352987	0.22632
P10645	GN_CHGA	Chromogranin-A OS=Homo sapiens OX=9606 GN=CHGA PE=1 SV=7	Chromogranin-A	N-Term(TMMpro); K16(TMMpro)	283	LEGQEEEEDNRDSSMKLSF	CHGA_LEGQEEEEDNRDSSMKLSF	0	0	0	0	-0.105912	0.0299342	0.258404	0.0886113	0.739396	0.286259	P10645_LEGQEEEEDNRDSSMKLSF_N-Term(TMMpro); K16(TMMpro)	0.683062	0.56697	0.445178	0.753931	0.541468	0.780488	-0.101232	0.4926	0.123418	0.393947	0.308521	0.433231	-0.246213	0.377405	0.301737	0.347613	0.622696	0.395165	-0.0489032	0.229193	0.747465	0.0575148	0.522165	1.0114	-0.0642001	-0.0741939	0.744385	0.760735	-0.445384	0.311934	0.739409
P10645	GN_CHGA	Chromogranin-A OS=Homo sapiens OX=9606 GN=CHGA PE=1 SV=7	Chromogranin-A	N-Term(TMMpro); K16(TMMpro)	320	LEGQEEEEDNRDSSMKLS	CHGA_LEGQEEEEDNRDSSMKLS	0	0	0	0	-0.140905	-0.0610122	0.14577	0.117428	0.571947	0.279022	P10645_LEGQEEEEDNRDSSMKLS_N-Term(TMMpro); K16(TMMpro)	0.446258	0.608284	0.448314	0.743054	1.62652	1.05206	-0.264658	0.620898	0.197852	0.381787	0.786026	0.676479	-0.0533684	0.376779	0.269244	0.213415	0.895965	0.54605	0.434018	0.332102	0.800938	0.331661	0.73272	1.34089	0.101662	-0.163274	0.823671	0.987223	-0.451685	0.558845	0.922041
P10645	GN_CHGA	Chromogranin-A OS=Homo sapiens OX=9606 GN=CHGA PE=1 SV=7	Chromogranin-A	N-Term(TMMpro); K16(TMMpro)	251	LEGQEEEEDNRDSSMKL	CHGA_LEGQEEEEDNRDSSMKL	0	0	0	0	-0.0632471	-0.00916941	0.1034	0.214525	0.864089	0.238174	P10645_LEGQEEEEDNRDSSMKL_N-Term(TMMpro); K16(TMMpro)	0.655945	0.447431	0.181368	0.927767	0.802043	0.780962	-0.103091	0.718751	0.0372785	0.445521	0.513945	0.45052	-0.119703	0.222099	0.279453	0.0847452	0.674498	0.547899	0.125439	0.316129	0.634537	-0.12882	0.476125	1.22478	0.258827	-0.185277	0.666633	0.98587	-0.289392	0.510485	0.702893
P10645	GN_CHGA	Chromogranin-A OS=Homo sapiens OX=9606 GN=CHGA PE=1 SV=7	Chromogranin-A	N-Term(TMMpro); K16(TMMpro)	372	LEGQEEEEDNRDSSMK	CHGA_LEGQEEEEDNRDSSMK	0	0	0	0	-0.144154	-0.0911588	0.216431	0.077924	0.171896	0.141004	P10645_LEGQEEEEDNRDSSMK_N-Term(TMMpro); K16(TMMpro)	0.234844	0.687173	0.421182	1.53009	1.14472	1.25996	-0.0719038	1.08077	-0.0129714	0.876471	0.401249	0.801204	-0.0685915	0.717842	0.572162	0.36246	1.02045	0.938162	0.450076	0.583428	0.91357	0.0241115	1.01838	0.193708	0.352212	0.214447	1.00799	1.35087	-0.0620288	0.911604	-0.710402
P10645	GN_CHGA	Chromogranin-A OS=Homo sapiens OX=9606 GN=CHGA PE=1 SV=7	Chromogranin-A	N-Term(TMMpro); K15(TMMpro); K24(TMMpro)	27	LSEVLENQSSQAELKEAVEEPSSKDVME	CHGA_LSEVLENQSSQAELKEAVEEPSSKDVME	14	14.0625	16.6667	18.6047	-0.262847	-0.139993	0.046648	0.0144293	0.180774	0.855346	P10645_LSEVLENQSSQAELKEAVEEPSSKDVME_N-Term(TMMpro); K15(TMMpro); K24(TMMpro)	0.374511	0.722982	0.790317	0.467036	0.649727	0.997435	0.361443	0.776998	0.624985	0.650532	0.654482	0.407136	0.573935	0.473456	0.276142	0.218313	1.45454	0.463865	0.269421	0.38084	0.968563	0.333016	0.476816	1.2991	0.225963	0.394164	0.583989	1.18024	-0.239724	0.852006	0.998948
P10645	GN_CHGA	Chromogranin-A OS=Homo sapiens OX=9606 GN=CHGA PE=1 SV=7	Chromogranin-A	N-Term(TMMpro); K9(TMMpro); K18(TMMpro)	21	NQSSQAELKEAVEEPSSKDVME	CHGA_NQSSQAELKEAVEEPSSKDVME	42	40.625	22.2222	39.5349	-0.0484425	-0.0375393	0.0132138	0.178474	0.0952708	0.679151	P10645_NQSSQAELKEAVEEPSSKDVME_N-Term(TMMpro); K9(TMMpro); K18(TMMpro)	NA	NA	NA	NA	NA	NA	NA	NA	NA	NA	NA	NA	NA	NA	NA	NA	NA	NA	NA	NA	NA	NA	NA	NA	NA	NA	NA	NA	0.0631835	0.337052	0.707636
P10645	GN_CHGA	Chromogranin-A OS=Homo sapiens OX=9606 GN=CHGA PE=1 SV=7	Chromogranin-A	N-Term(TMMpro); K13(TMMpro)	858	SGELEQEEERLSKEWEDS	CHGA_SGELEQEEERLSKEWEDS	0	0	0	0	0.0143177	0.0157626	0.0628787	0.744894	0.23847	0.400503	P10645_SGELEQEEERLSKEWEDS_N-Term(TMMpro); K13(TMMpro)	0.458514	0.848381	0.726801	0.500766	0.630325	1.03378	0.244681	0.246232	0.357906	0.358125	0.242662	0.45038	0.0557724	0.391732	0.00489639	0.210125	1.01264	0.351622	0.258521	-0.118362	0.865507	0.217286	0.625342	1.38191	-0.157326	0.195662	0.589239	1.10899	0.0413148	0.4178	0.678493
P10645	GN_CHGA	Chromogranin-A OS=Homo sapiens OX=9606 GN=CHGA PE=1 SV=7	Chromogranin-A	N-Term(TMMpro); K21(TMMpro); K30(TMMpro)	34	SGFEDELSEVLENQSSQAELKEAVEEPSSKDVME	CHGA_SGFEDELSEVLENQSSQAELKEAVEEPSSKDVME	16	14.0625	11.1111	16.2791	-0.120492	0.0790947	0.149163	0.106131	0.639325	0.288224	P10645_SGFEDELSEVLENQSSQAELKEAVEEPSSKDVME_N-Term(TMMpro); K21(TMMpro); K30(TMMpro)	0.172066	0.404034	0.592547	0.380249	0.470977	1.18557	-0.0298801	0.497626	0.730356	0.447462	0.384821	0.345196	0.236459	0.424861	0.109778	0.0530232	1.32275	0.368481	0.268941	0.306384	0.680504	0.0773967	0.274014	1.14464	0.178435	0.0211359	0.521972	0.914886	-0.713936	0.748161	0.773684
P10645	GN_CHGA	Chromogranin-A OS=Homo sapiens OX=9606 GN=CHGA PE=1 SV=7	Chromogranin-A	N-Term(TMMpro); K21(TMMpro); K30(TMMpro)	16	SGFEDELSEVLENQSSQAELKEAVEEPSSKDVM	CHGA_SGFEDELSEVLENQSSQAELKEAVEEPSSKDVM	30	29.6875	27.7778	37.2093	-0.0298781	0.0244984	0.133918	0.636849	0.797526	0.271213	P10645_SGFEDELSEVLENQSSQAELKEAVEEPSSKDVM_N-Term(TMMpro); K21(TMMpro); K30(TMMpro)	0.457417	0.271651	0.44737	0.1938	0.519592	0.887538	-0.0276774	0.524572	0.644487	0.427086	0.410356	0.162499	0.397612	0.157637	-0.0810956	-0.0176172	1.19614	0.519436	0.0163532	0.496706	0.58098	-0.0996205	0.614056	0.806028	0.0921934	0.143432	0.407573	0.79938	-0.346561	0.535077	0.428558
P10645	GN_CHGA	Chromogranin-A OS=Homo sapiens OX=9606 GN=CHGA PE=1 SV=7	Chromogranin-A	N-Term(TMMpro); K21(TMMpro); K30(TMMpro)	41	SGFEDELSEVLENQSSQAELKEAVEEPSSKDV	CHGA_SGFEDELSEVLENQSSQAELKEAVEEPSSKDV	16	17.1875	5.55556	18.6047	-0.048625	-0.0308636	0.0714822	0.419437	0.96184	0.599929	P10645_SGFEDELSEVLENQSSQAELKEAVEEPSSKDV_N-Term(TMMpro); K21(TMMpro); K30(TMMpro)	0.501513	0.475326	0.589183	0.560052	0.505196	0.806747	0.192282	0.930117	0.354353	0.567387	0.440083	0.229415	0.375698	0.230366	NA	NA	NA	NA	NA	NA	NA	NA	NA	NA	NA	NA	NA	NA	-0.21451	0.599825	0.753419
P10645	GN_CHGA	Chromogranin-A OS=Homo sapiens OX=9606 GN=CHGA PE=1 SV=7	Chromogranin-A	N-Term(TMMpro)	1	SSREDSLEAGLPLQV	CHGA_SSREDSLEAGLPLQV	92	93.75	88.8889	93.0233	-0.329337	-0.650056	-0.77048	0.220671	0.0523532	0.4795	P10645_SSREDSLEAGLPLQV_N-Term(TMMpro)	NA	NA	NA	NA	NA	NA	NA	NA	NA	NA	NA	NA	NA	NA	NA	NA	NA	NA	NA	NA	NA	NA	NA	NA	NA	NA	NA	NA	NA	NA	NA
P13521	GN_SCG2	Secretogranin-2 OS=Homo sapiens OX=9606 GN=SCG2 PE=1 SV=2	Secretogranin-2	N-Term(TMMpro); K3(TMMpro); K8(TMMpro)	221	DSKENIEKNEQINDEM	SCG2_DSKENIEKNEQINDEM	0	0	0	0	-0.111937	0.0143302	0.0193618	0.0460097	0.833725	0.854195	P13521_DSKENIEKNEQINDEM_N-Term(TMMpro); K3(TMMpro); K8(TMMpro)	0.775523	0.539813	0.643011	0.55844	0.274396	0.914024	0.397953	0.100835	0.208833	0.086146	0.173628	0.291843	0.18681	0.318424	-0.000645045	0.570753	0.999209	0.294145	0.0187457	0.0816497	0.566642	-0.065924	0.761603	0.839908	-0.109689	0.119593	0.546815	0.846874	-0.108953	0.200593	0.602302
P13521	GN_SCG2	Secretogranin-2 OS=Homo sapiens OX=9606 GN=SCG2 PE=1 SV=2	Secretogranin-2	N-Term(TMMpro); K3(TMMpro); K8(TMMpro)	276	DSKENIEKNEQ	SCG2_DSKENIEKNEQ	0	0	0	0	-0.15253	0.00548907	-0.00419908	0.390474	0.74917	0.942679	P13521_DSKENIEKNEQ_N-Term(TMMpro); K3(TMMpro); K8(TMMpro)	0.1717	0.115102	-0.0710746	0.734547	0.367734	0.517224	0.148188	0.237301	0.837746	0.39153	0.312347	0.176697	0.369745	0.573452	0.527021	0.0343381	0.596493	0.700579	0.0758599	1.39242	0.176504	-0.197338	0.338619	0.560918	-0.124379	0.0419217	0.258632	0.500655	0.0513102	0.482494	0.326894
P13521	GN_SCG2	Secretogranin-2 OS=Homo sapiens OX=9606 GN=SCG2 PE=1 SV=2	Secretogranin-2	N-Term(TMMpro); K4(TMMpro)	418	GPPKNDDTPNRQ	SCG2_GPPKNDDTPNRQ	14	14.0625	22.2222	13.9535	-0.0406018	0.0215902	0.00308057	0.907975	0.630765	0.991061	P13521_GPPKNDDTPNRQ_N-Term(TMMpro); K4(TMMpro)	-0.0925564	-0.0807678	-0.550622	0.175148	-0.0406171	-0.249423	-0.0966663	-0.341442	1.2228	-0.00145272	-0.462985	-0.568258	0.518142	1.28773	1.04313	-0.457332	0.00456758	0.554743	-0.335936	1.94838	-0.180926	-0.907537	-0.25552	-0.0059054	-0.513692	-0.525045	0.0143453	0.335753	0.753396	-0.0575863	-0.156703
P13521	GN_SCG2	Secretogranin-2 OS=Homo sapiens OX=9606 GN=SCG2 PE=1 SV=2	Secretogranin-2	N-Term(TMMpro); K20(TMMpro); K33(TMMpro)	19	GQGSSEDDLQEEEQIEQAIKEHLNQGSSQETDKLAPV	SCG2_GQGSSEDDLQEEEQIEQAIKEHLNQGSSQETDKLAPV	60	48.4375	44.4444	60.4651	-0.136616	-0.026695	-0.0266872	0.442552	0.867745	0.909139	P13521_GQGSSEDDLQEEEQIEQAIKEHLNQGSSQETDKLAPV_N-Term(TMMpro); K20(TMMpro); K33(TMMpro)	NA	NA	NA	NA	NA	NA	NA	NA	NA	NA	NA	NA	NA	NA	0.286308	0.307278	1.469	0.623692	0.351429	0.783818	0.683908	0.303565	0.584269	0.943851	0.169133	0.179719	0.987164	1.12304	0.134193	0.690336	0.766198
P13521	GN_SCG2	Secretogranin-2 OS=Homo sapiens OX=9606 GN=SCG2 PE=1 SV=2	Secretogranin-2	N-Term(TMMpro); K20(TMMpro); K33(TMMpro)	22	GQGSSEDDLQEEEQIEQAIKEHLNQGSSQETDKLA	SCG2_GQGSSEDDLQEEEQIEQAIKEHLNQGSSQETDKLA	14	17.1875	16.6667	16.2791	-0.159429	-0.0384458	0.0153523	0.241201	0.871317	0.983302	P13521_GQGSSEDDLQEEEQIEQAIKEHLNQGSSQETDKLA_N-Term(TMMpro); K20(TMMpro); K33(TMMpro)	-0.90498	2.03982	-0.242005	-3.22383	-0.654348	-0.362133	-0.588312	-0.570746	-0.221686	-0.565544	-0.635263	-0.710077	-0.431503	-0.932311	-1.15988	-1.23498	0.110349	2.14329	-1.03206	-0.989401	-0.779277	-0.875967	-1.28481	-0.201378	-0.890836	-0.952265	-0.516714	-0.33898	-1.07028	-0.781068	-0.439261
P13521	GN_SCG2	Secretogranin-2 OS=Homo sapiens OX=9606 GN=SCG2 PE=1 SV=2	Secretogranin-2	N-Term(TMMpro); K20(TMMpro)	129	GQGSSEDDLQEEEQIEQAIKEHLNQGSSQETD	SCG2_GQGSSEDDLQEEEQIEQAIKEHLNQGSSQETD	0	0	0	0	-0.202434	-0.112687	-0.0669176	0.000645728	0.0198818	0.136651	P13521_GQGSSEDDLQEEEQIEQAIKEHLNQGSSQETD_N-Term(TMMpro); K20(TMMpro)	0.241499	0.663288	0.559476	-0.11962	0.340235	0.501224	0.36396	0.624698	1.04573	0.275326	0.40281	0.331118	0.427495	0.129457	-0.0769525	0.237701	1.17016	0.957309	-0.0524537	0.32441	0.399499	0.204705	0.201023	0.826813	0.138163	-0.0458467	0.572697	0.929462	-0.0923564	0.38026	0.507104
P13521	GN_SCG2	Secretogranin-2 OS=Homo sapiens OX=9606 GN=SCG2 PE=1 SV=2	Secretogranin-2	N-Term(TMMpro); K20(TMMpro)	8	GQGSSEDDLQEEEQIEQAIKEHLN	SCG2_GQGSSEDDLQEEEQIEQAIKEHLN	46	46.875	44.4444	44.186	-0.10649	-0.104117	-0.27769	0.104654	0.145157	0.000289573	P13521_GQGSSEDDLQEEEQIEQAIKEHLN_N-Term(TMMpro); K20(TMMpro)	NA	NA	NA	NA	NA	NA	NA	NA	NA	NA	NA	NA	NA	NA	0.0676438	0.211178	0.967896	0.382845	-0.0686696	0.252058	0.253757	0.253824	0.381435	0.483174	-0.181671	-0.241579	0.257515	0.585725	-0.0691129	0.174876	-0.0404025
P13521	GN_SCG2	Secretogranin-2 OS=Homo sapiens OX=9606 GN=SCG2 PE=1 SV=2	Secretogranin-2	N-Term(TMMpro); K26(TMMpro)	18	TNEIVEEQYTPQSLATLESVFQELGKLTGPNNQ	SCG2_TNEIVEEQYTPQSLATLESVFQELGKLTGPNNQ	64	64.0625	44.4444	65.1163	0.0950122	0.00269164	-0.148898	1	0.720792	0.00884805	P13521_TNEIVEEQYTPQSLATLESVFQELGKLTGPNNQ_N-Term(TMMpro); K26(TMMpro)	NA	NA	NA	NA	NA	NA	NA	NA	NA	NA	NA	NA	NA	NA	NA	NA	NA	NA	NA	NA	NA	NA	NA	NA	NA	NA	NA	NA	NA	NA	NA
P13521	GN_SCG2	Secretogranin-2 OS=Homo sapiens OX=9606 GN=SCG2 PE=1 SV=2	Secretogranin-2	N-Term(TMMpro); K5(TMMpro)	326	VGPPKNDDTPNRQ	SCG2_VGPPKNDDTPNRQ	0	0	0	0	-0.0834615	-0.0266215	-0.0747428	0.148193	0.471396	0.671813	P13521_VGPPKNDDTPNRQ_N-Term(TMMpro); K5(TMMpro)	0.526017	0.384139	0.0510124	0.767002	0.0834363	0.512457	0.270352	0.297337	-0.0756366	0.388355	0.0270857	0.266305	0.2511	0.497418	0.520929	0.394957	0.516301	0.365771	0.0691187	0.740949	0.37484	-0.218263	0.477146	0.534717	-0.164542	-0.11259	0.424948	0.322099	-0.0665484	0.220291	0.237473
P13521	GN_SCG2	Secretogranin-2 OS=Homo sapiens OX=9606 GN=SCG2 PE=1 SV=2	Secretogranin-2	N-Term(TMMpro); K22(TMMpro); K35(TMMpro)	3	VPGQGSSEDDLQEEEQIEQAIKEHLNQGSSQETDKLA	SCG2_VPGQGSSEDDLQEEEQIEQAIKEHLNQGSSQETDKLA	76	81.25	72.2222	79.0698	0.273646	0.0425377	0.0147734	0.0205128	0.792077	0.851815	P13521_VPGQGSSEDDLQEEEQIEQAIKEHLNQGSSQETDKLA_N-Term(TMMpro); K22(TMMpro); K35(TMMpro)	NA	NA	NA	NA	NA	NA	NA	NA	NA	NA	NA	NA	NA	NA	NA	NA	NA	NA	NA	NA	NA	NA	NA	NA	NA	NA	NA	NA	NA	NA	NA
Q8WXD2	GN_SCG3	Secretogranin-3 OS=Homo sapiens OX=9606 GN=SCG3 PE=1 SV=3	Secretogranin-3	N-Term(TMMpro); K3(TMMpro); K13(TMMpro)	21	DNKLNVEDVDSTKN	SCG3_DNKLNVEDVDSTKN	58	60.9375	72.2222	58.1395	0.0958062	0.0899679	0.159511	0.219475	0.35103	0.574436	Q8WXD2_DNKLNVEDVDSTKN_N-Term(TMMpro); K3(TMMpro); K13(TMMpro)	0.244395	0.348073	0.861228	0.0932522	0.420184	0.747834	0.342235	0.240358	0.355616	0.420759	0.0317794	0.152618	0.402819	0.22706	-0.263798	0.119735	0.849074	0.362448	-0.0242122	0.260369	0.339089	0.298743	0.68905	0.57523	0.0228196	0.249271	0.818251	0.592141	NA	NA	NA
Q8WXD2	GN_SCG3	Secretogranin-3 OS=Homo sapiens OX=9606 GN=SCG3 PE=1 SV=3	Secretogranin-3	N-Term(TMMpro); K4(TMMpro); K13(TMMpro); K18(TMMpro)	91	DSTKDDNSNPGGKTDEPK	SCG3_DSTKDDNSNPGGKTDEPK	0	0	0	0	-0.103613	0.0121602	-0.0660146	0.17365	0.997423	0.279022	Q8WXD2_DSTKDDNSNPGGKTDEPK_N-Term(TMMpro); K4(TMMpro); K13(TMMpro); K18(TMMpro)	-0.0655721	0.566522	0.861022	0.365935	0.542959	0.678225	0.948929	-0.122627	0.124687	0.518758	0.512742	0.316679	0.502228	0.520092	0.391608	0.173381	1.01819	0.71629	-0.101162	0.40483	0.728833	0.139085	0.604073	0.758426	-0.136235	0.0781417	0.557368	0.937747	0.0821823	0.375729	0.506322
Q8WXD2	GN_SCG3	Secretogranin-3 OS=Homo sapiens OX=9606 GN=SCG3 PE=1 SV=3	Secretogranin-3	N-Term(TMMpro); K19(TMMpro)	369	ELSAERPLNEQIAEAEEDKI	SCG3_ELSAERPLNEQIAEAEEDKI	0	0	0	0	-0.264478	-0.0738655	0.0895026	0.00188894	0.22094	0.829192	Q8WXD2_ELSAERPLNEQIAEAEEDKI_N-Term(TMMpro); K19(TMMpro)	0.375959	0.857209	0.82748	0.516023	0.523137	1.29143	0.391473	0.225723	0.469595	0.168084	0.33704	0.572692	0.170584	0.641403	0.301149	0.579045	1.11348	0.445685	0.0731748	0.282607	0.725186	0.192879	0.683934	1.12274	-0.00895379	0.135838	0.887065	0.834002	-0.502313	0.582013	0.71589
Q8WXD2	GN_SCG3	Secretogranin-3 OS=Homo sapiens OX=9606 GN=SCG3 PE=1 SV=3	Secretogranin-3	N-Term(TMMpro)	79	ELSAERPLNEQIAEAEED	SCG3_ELSAERPLNEQIAEAEED	24	18.75	27.7778	20.9302	-0.144289	-0.0328741	-0.0403309	0.00273346	0.774066	0.911597	Q8WXD2_ELSAERPLNEQIAEAEED_N-Term(TMMpro)	0.641242	0.639388	0.747693	0.316536	0.19783	1.0421	0.00824407	0.518649	0.419083	0.428216	0.690669	0.826702	0.481833	0.739353	0.400226	0.460333	0.659388	0.668291	0.447266	0.464642	0.513779	0.252811	0.586402	1.11233	0.224956	0.253161	0.851225	0.802731	-0.154101	0.60709	0.610181
Q8WXD2	GN_SCG3	Secretogranin-3 OS=Homo sapiens OX=9606 GN=SCG3 PE=1 SV=3	Secretogranin-3	N-Term(TMMpro); K6(TMMpro)	33	GGSQDKSLHNRELSAERPLNEQIAEAEED	SCG3_GGSQDKSLHNRELSAERPLNEQIAEAEED	16	17.1875	16.6667	13.9535	-0.235621	-0.139756	-0.122914	0.00453505	0.0083539	0.164625	Q8WXD2_GGSQDKSLHNRELSAERPLNEQIAEAEED_N-Term(TMMpro); K6(TMMpro)	0.170594	0.489778	0.720907	0.0303408	0.366086	0.432995	0.66837	0.529557	1.43158	0.385249	0.537081	0.309341	0.741637	0.403246	-0.0840062	0.142444	1.18263	0.80065	0.203402	0.419552	0.400984	0.813253	0.442711	0.615662	0.322866	0.255142	0.750405	0.951067	0.0606377	0.565825	0.455039
Q8WXD2	GN_SCG3	Secretogranin-3 OS=Homo sapiens OX=9606 GN=SCG3 PE=1 SV=3	Secretogranin-3	N-Term(TMMpro); K12(TMMpro)	35	LNEQIAEAEEDKI	SCG3_LNEQIAEAEEDKI	40	40.625	27.7778	41.8605	-0.306297	-0.15753	-0.0990967	0.000521347	0.123199	0.438706	Q8WXD2_LNEQIAEAEEDKI_N-Term(TMMpro); K12(TMMpro)	NA	NA	NA	NA	NA	NA	NA	NA	NA	NA	NA	NA	NA	NA	NA	NA	NA	NA	NA	NA	NA	NA	NA	NA	NA	NA	NA	NA	-0.257478	0.90557	0.574439
Q8WXD2	GN_SCG3	Secretogranin-3 OS=Homo sapiens OX=9606 GN=SCG3 PE=1 SV=3	Secretogranin-3	N-Term(TMMpro)	1	NRELSAERPLNEQIAEAEED	SCG3_NRELSAERPLNEQIAEAEED	90	93.75	94.4444	90.6977	-0.409634	0.0105245	0.456405	0.0880601	0.0131238	0.133614	Q8WXD2_NRELSAERPLNEQIAEAEED_N-Term(TMMpro)	NA	NA	NA	NA	NA	NA	NA	NA	NA	NA	NA	NA	NA	NA	NA	NA	NA	NA	NA	NA	NA	NA	NA	NA	NA	NA	NA	NA	NA	NA	NA
[truncated: 144 more columns]
