# Supplementary material for: Cerebrospinal Fluid and Brain Proteoforms of the Granin Neuropeptide Family in Alzheimer’s Disease
Source: J Am Soc Mass Spectrom. 2023 Mar 13;34(4):649–67. doi: 10.1021/jasms.2c00341 (PMC10080684; doi:10.1021/jasms.2c00341)
Supplement: Supplementary file 13 — js2c00341_si_013.xlsx [file js2c00341_si_013.xlsx]

## Sheet: Quinn Manuscript Supplementary 
Peptide_ID	contrast	estimate	std.error	statistic	p.value	padj	Significant	term
O15240_AAPA_27	reclassAD_MCI_Control	0.0205375	0.048644	0.422201	0.673449	0.822802	No	NA
O15240_AAPA_27	reclassAD_DEM_Control	-0.105771	0.0513609	-2.05937	0.0410891	0.162745	No	NA
O15240_AAPA_27	reclassAD-Resilient_Control	-0.0657194	0.0627671	-1.04704	0.296672	0.536031	No	NA
O15240_APPE_10	reclassAD_MCI_Control	-0.182397	0.0854054	-2.13566	0.0342384	0.146687	No	NA
O15240_APPE_10	reclassAD_DEM_Control	-0.380852	0.0901755	-4.22345	4.04e-05	0.00203923	Yes	NA
O15240_APPE_10	reclassAD-Resilient_Control	-0.175277	0.110202	-1.59051	0.113706	0.298293	No	NA
O15240_APPE_16	reclassAD_MCI_Control	-0.0217575	0.0387898	-0.560908	0.57572	0.780262	No	NA
O15240_APPE_16	reclassAD_DEM_Control	-0.0409729	0.0403394	-1.01571	0.31145	0.551867	No	NA
O15240_APPE_16	reclassAD-Resilient_Control	-0.0538728	0.0497743	-1.08234	0.280885	0.522135	No	NA
O15240_APPE_18	reclassAD_MCI_Control	-0.155027	0.055693	-2.78359	0.00602822	0.0529435	No	NA
O15240_APPE_18	reclassAD_DEM_Control	-0.258185	0.0588036	-4.39064	2.05e-05	0.00124438	Yes	NA
O15240_APPE_18	reclassAD-Resilient_Control	-0.0794599	0.0718626	-1.10572	0.270519	0.516394	No	NA
O15240_DRPA_18	reclassAD_MCI_Control	0.00129498	0.0430555	0.0300769	0.97605	0.988143	No	NA
O15240_DRPA_18	reclassAD_DEM_Control	-0.0146139	0.0453422	-0.322302	0.747719	0.858364	No	NA
O15240_DRPA_18	reclassAD-Resilient_Control	0.0345085	0.0550873	0.626432	0.532081	0.744668	No	NA
O15240_DRPA_19	reclassAD_MCI_Control	-0.0543017	0.0437737	-1.24051	0.216614	0.46193	No	NA
O15240_DRPA_19	reclassAD_DEM_Control	-0.090775	0.0462186	-1.96404	0.0512694	0.189447	No	NA
O15240_DRPA_19	reclassAD-Resilient_Control	0.00130327	0.0564827	0.0230737	0.98162	0.988143	No	NA
O15240_EPVP_15	reclassAD_MCI_Control	-0.0722049	0.0469509	-1.53788	0.126065	0.322344	No	NA
O15240_EPVP_15	reclassAD_DEM_Control	-0.139083	0.0495732	-2.80561	0.00564964	0.051874	No	NA
O15240_EPVP_15	reclassAD-Resilient_Control	0.0187048	0.0605823	0.30875	0.757916	0.863341	No	NA
O15240_GGEE_32	reclassAD_MCI_Control	-0.139037	0.0690075	-2.01481	0.0457727	0.17781	No	NA
O15240_GGEE_32	reclassAD_DEM_Control	-0.306606	0.0734243	-4.17581	5.1e-05	0.0023782	Yes	NA
O15240_GGEE_32	reclassAD-Resilient_Control	0.0833876	0.0878624	0.94907	0.344164	0.576579	No	NA
O15240_GGEE_33	reclassAD_MCI_Control	-0.125141	0.0719886	-1.73834	0.0842298	0.246586	No	NA
O15240_GGEE_33	reclassAD_DEM_Control	-0.336397	0.0763941	-4.40344	2.03e-05	0.00124438	Yes	NA
O15240_GGEE_33	reclassAD-Resilient_Control	0.0586323	0.0939541	0.624053	0.533554	0.744721	No	NA
O15240_GLQE_18	reclassAD_MCI_Control	-0.0727473	0.0668244	-1.08863	0.277962	0.519181	No	NA
O15240_GLQE_18	reclassAD_DEM_Control	-0.237388	0.0705567	-3.3645	0.000961	0.0153282	Yes	NA
O15240_GLQE_18	reclassAD-Resilient_Control	0.0404301	0.0862258	0.468886	0.639793	0.808881	No	NA
O15240_GLQE_21	reclassAD_MCI_Control	-0.150935	0.0703072	-2.14679	0.0333262	0.146687	No	NA
O15240_GLQE_21	reclassAD_DEM_Control	-0.305301	0.0742341	-4.11268	6.26e-05	0.00270792	Yes	NA
O15240_GLQE_21	reclassAD-Resilient_Control	-0.118111	0.0907199	-1.30193	0.194823	0.438896	No	NA
O15240_GRPE_34	reclassAD_MCI_Control	-0.111361	0.0950907	-1.1711	0.243453	0.487007	No	NA
O15240_GRPE_34	reclassAD_DEM_Control	-0.347801	0.0996636	-3.48975	0.000638	0.012089	Yes	NA
O15240_GRPE_34	reclassAD-Resilient_Control	0.150683	0.120587	1.24958	0.213437	0.46193	No	NA
O15240_GRPE_37	reclassAD_MCI_Control	-0.0974408	0.102698	-0.948811	0.344425	0.576579	No	NA
O15240_GRPE_37	reclassAD_DEM_Control	-0.372585	0.10612	-3.51098	0.000609	0.012089	Yes	NA
O15240_GRPE_37	reclassAD-Resilient_Control	0.140772	0.129258	1.08908	0.278073	0.519181	No	NA
O15240_KNAP_20	reclassAD_MCI_Control	-0.120686	0.0624877	-1.93135	0.0552184	0.195686	No	NA
O15240_KNAP_20	reclassAD_DEM_Control	-0.297128	0.0659778	-4.50346	1.29e-05	0.00124438	Yes	NA
O15240_KNAP_20	reclassAD-Resilient_Control	-0.0190933	0.0806301	-0.236801	0.813116	0.891046	No	NA
O15240_LDRP_30	reclassAD_MCI_Control	-0.0579525	0.0559717	-1.03539	0.30206	0.541562	No	NA
O15240_LDRP_30	reclassAD_DEM_Control	-0.175887	0.0590979	-2.97619	0.00337483	0.0365205	Yes	NA
O15240_LDRP_30	reclassAD-Resilient_Control	0.077271	0.0722223	1.06991	0.286283	0.52572	No	NA
O15240_NAPP_19	reclassAD_MCI_Control	-0.10291	0.0487889	-2.10929	0.0364855	0.150884	No	NA
O15240_NAPP_19	reclassAD_DEM_Control	-0.23002	0.0515139	-4.46521	1.51e-05	0.00124438	Yes	NA
O15240_NAPP_19	reclassAD-Resilient_Control	-0.0337748	0.062954	-0.536499	0.592363	0.783437	No	NA
O15240_NAPP_37	reclassAD_MCI_Control	-0.0631005	0.060299	-1.04646	0.297205	0.536031	No	NA
O15240_NAPP_37	reclassAD_DEM_Control	-0.204536	0.0635016	-3.22097	0.00159849	0.0216981	Yes	NA
O15240_NAPP_37	reclassAD-Resilient_Control	0.0763931	0.0771496	0.990194	0.323838	0.559104	No	NA
O15240_PPEP_17	reclassAD_MCI_Control	-0.0321509	0.0426151	-0.75445	0.451695	0.674205	No	NA
O15240_PPEP_17	reclassAD_DEM_Control	-0.0805374	0.0449952	-1.78991	0.0753716	0.230683	No	NA
O15240_PPEP_17	reclassAD-Resilient_Control	-0.0560388	0.0549877	-1.01911	0.309697	0.55037	No	NA
O15240_SPQP_18	reclassAD_MCI_Control	-0.0065773	0.0708195	-0.0928741	0.926131	0.952811	No	NA
O15240_SPQP_18	reclassAD_DEM_Control	-0.121586	0.0746561	-1.62861	0.105552	0.285556	No	NA
O15240_SPQP_18	reclassAD-Resilient_Control	-0.00566874	0.0892363	-0.063525	0.949435	0.971016	No	NA
O15240_SQEE_35	reclassAD_MCI_Control	-0.144002	0.0716994	-2.00841	0.0466402	0.180025	No	NA
O15240_SQEE_35	reclassAD_DEM_Control	-0.245705	0.076189	-3.22494	0.0015883	0.0216981	Yes	NA
O15240_SQEE_35	reclassAD-Resilient_Control	0.0391029	0.0889292	0.439708	0.660868	0.821596	No	NA
P05060_ADAS_29	reclassAD_MCI_Control	-0.117021	0.115732	-1.01114	0.313612	0.552544	No	NA
P05060_ADAS_29	reclassAD_DEM_Control	-0.30048	0.121297	-2.47722	0.0143738	0.0869993	No	NA
P05060_ADAS_29	reclassAD-Resilient_Control	0.114019	0.146762	0.776896	0.438469	0.659335	No	NA
P05060_DEPQ_27	reclassAD_MCI_Control	-0.0351724	0.068615	-0.512606	0.608938	0.797012	No	NA
P05060_DEPQ_27	reclassAD_DEM_Control	-0.212902	0.0724473	-2.93872	0.0037866	0.0370109	Yes	NA
P05060_DEPQ_27	reclassAD-Resilient_Control	0.0682812	0.0885363	0.771223	0.44172	0.660943	No	NA
P05060_DKET_13	reclassAD_MCI_Control	-0.00180363	0.0615755	-0.0292913	0.976676	0.988143	No	NA
P05060_DKET_13	reclassAD_DEM_Control	-0.0511205	0.0652228	-0.783782	0.434541	0.655054	No	NA
P05060_DKET_13	reclassAD-Resilient_Control	0.0169598	0.0783803	0.216379	0.829019	0.896462	No	NA
P05060_DKET_15	reclassAD_MCI_Control	-0.0795338	0.0664927	-1.19613	0.233427	0.475224	No	NA
P05060_DKET_15	reclassAD_DEM_Control	-0.181651	0.0702065	-2.58738	0.0105658	0.0727163	No	NA
P05060_DKET_15	reclassAD-Resilient_Control	-0.059708	0.0857978	-0.695915	0.487498	0.700056	No	NA
P05060_EEGA_24	reclassAD_MCI_Control	-0.0459869	0.0577191	-0.796736	0.426792	0.652193	No	NA
P05060_EEGA_24	reclassAD_DEM_Control	-0.1475	0.0609428	-2.4203	0.0166347	0.0924828	No	NA
P05060_EEGA_24	reclassAD-Resilient_Control	0.0155295	0.0744769	0.208514	0.835094	0.898876	No	NA
P05060_EGEE_14	reclassAD_MCI_Control	-0.00105278	0.0428549	-0.0245661	0.980435	0.988143	No	NA
P05060_EGEE_14	reclassAD_DEM_Control	-0.0805349	0.0451765	-1.78267	0.076718	0.232453	No	NA
P05060_EGEE_14	reclassAD-Resilient_Control	0.00967555	0.0539994	0.179179	0.858046	0.912238	No	NA
P05060_ESSS_22	reclassAD_MCI_Control	-0.196549	0.099851	-1.96842	0.0507584	0.188709	No	NA
P05060_ESSS_22	reclassAD_DEM_Control	-0.331675	0.105428	-3.14599	0.0019763	0.0243525	Yes	NA
P05060_ESSS_22	reclassAD-Resilient_Control	0.246936	0.128841	1.91659	0.0570835	0.196456	No	NA
P05060_FMSD_8	reclassAD_MCI_Control	-0.0616619	0.0561607	-1.09796	0.274032	0.518947	No	NA
P05060_FMSD_8	reclassAD_DEM_Control	-0.098021	0.0592032	-1.65567	0.0999364	0.277805	No	NA
P05060_FMSD_8	reclassAD-Resilient_Control	-0.0877709	0.0707654	-1.24031	0.216851	0.46193	No	NA
P05060_GEAG_29	reclassAD_MCI_Control	-0.0197845	0.05653	-0.349982	0.726816	0.854696	No	NA
P05060_GEAG_29	reclassAD_DEM_Control	-0.142703	0.0596874	-2.39084	0.0179791	0.0976999	No	NA
P05060_GEAG_29	reclassAD-Resilient_Control	-0.00179191	0.0729426	-0.024566	0.980432	0.988143	No	NA
P05060_GEEG_25	reclassAD_MCI_Control	-0.143649	0.0728439	-1.97202	0.0506517	0.188709	No	NA
P05060_GEEG_25	reclassAD_DEM_Control	-0.248564	0.0769229	-3.23134	0.0015481	0.0216981	Yes	NA
P05060_GEEG_25	reclassAD-Resilient_Control	-0.0172955	0.0940432	-0.18391	0.85436	0.909916	No	NA
P05060_GGSL_15	reclassAD_MCI_Control	0.0439225	0.04974	0.883041	0.378547	0.605276	No	NA
P05060_GGSL_15	reclassAD_DEM_Control	0.0224791	0.0525182	0.428025	0.669212	0.822601	No	NA
P05060_GGSL_15	reclassAD-Resilient_Control	0.0291206	0.0641813	0.453724	0.650646	0.813334	No	NA
P05060_GGSL_17	reclassAD_MCI_Control	0.13912	0.0656768	2.11825	0.0357085	0.150884	No	NA
P05060_GGSL_17	reclassAD_DEM_Control	0.086939	0.069345	1.25372	0.211786	0.461598	No	NA
P05060_GGSL_17	reclassAD-Resilient_Control	0.155727	0.0847451	1.8376	0.0679882	0.216402	No	NA
P05060_GGSL_19	reclassAD_MCI_Control	0.0798992	0.0595153	1.3425	0.181705	0.42189	No	NA
P05060_GGSL_19	reclassAD_DEM_Control	0.0312237	0.0637061	0.490121	0.62485	0.808106	No	NA
P05060_GGSL_19	reclassAD-Resilient_Control	0.0560716	0.0787497	0.712024	0.477688	0.69601	No	NA
P05060_GGSL_22	reclassAD_MCI_Control	0.16757	0.0629746	2.66091	0.00859237	0.0667561	No	NA
P05060_GGSL_22	reclassAD_DEM_Control	0.111581	0.0664919	1.67812	0.0952881	0.266104	No	NA
P05060_GGSL_22	reclassAD-Resilient_Control	0.0956644	0.0812584	1.17729	0.24084	0.486299	No	NA
P05060_GGSL_23	reclassAD_MCI_Control	0.140196	0.0598034	2.34427	0.0203005	0.104902	No	NA
P05060_GGSL_23	reclassAD_DEM_Control	0.0722831	0.0631436	1.14474	0.254036	0.501687	No	NA
P05060_GGSL_23	reclassAD-Resilient_Control	0.0609416	0.0771664	0.789744	0.430854	0.65449	No	NA
P05060_GGSL_25	reclassAD_MCI_Control	0.23209	0.0588075	3.9466	0.000119	0.00378652	Yes	NA
P05060_GGSL_25	reclassAD_DEM_Control	0.158492	0.0620921	2.55253	0.0116362	0.0774893	No	NA
P05060_GGSL_25	reclassAD-Resilient_Control	0.144354	0.0758814	1.90237	0.058931	0.19951	No	NA
P05060_GSEE_16	reclassAD_MCI_Control	-0.0188418	0.0491697	-0.383198	0.702084	0.840836	No	NA
P05060_GSEE_16	reclassAD_DEM_Control	-0.0772985	0.051916	-1.48892	0.13849	0.339778	No	NA
P05060_GSEE_16	reclassAD-Resilient_Control	-0.0450221	0.0634454	-0.70962	0.478979	0.69601	No	NA
P05060_NYGE_25	reclassAD_MCI_Control	-0.070321	0.0581295	-1.20973	0.228178	0.471931	No	NA
P05060_NYGE_25	reclassAD_DEM_Control	-0.15403	0.0613761	-2.50961	0.0130874	0.0828752	No	NA
P05060_NYGE_25	reclassAD-Resilient_Control	-0.0144498	0.0750065	-0.192647	0.847481	0.905774	No	NA
P05060_NYGE_26	reclassAD_MCI_Control	-0.0887929	0.0691126	-1.28476	0.200885	0.444176	No	NA
P05060_NYGE_26	reclassAD_DEM_Control	-0.192889	0.0733422	-2.62999	0.00944131	0.0679853	No	NA
P05060_NYGE_26	reclassAD-Resilient_Control	-0.0302017	0.0902007	-0.334828	0.738229	0.854696	No	NA
P05060_QGGS_14	reclassAD_MCI_Control	-0.0458308	0.0510764	-0.897298	0.371037	0.599596	No	NA
P05060_QGGS_14	reclassAD_DEM_Control	-0.12239	0.0537709	-2.27614	0.0242919	0.118717	No	NA
P05060_QGGS_14	reclassAD-Resilient_Control	-0.0436868	0.066446	-0.657478	0.511909	0.723614	No	NA
P05060_RSSQ_32	reclassAD_MCI_Control	0.064441	0.0616044	1.04604	0.297128	0.536031	No	NA
P05060_RSSQ_32	reclassAD_DEM_Control	-0.0303702	0.0650452	-0.46691	0.641203	0.808881	No	NA
P05060_RSSQ_32	reclassAD-Resilient_Control	0.103499	0.0794903	1.30203	0.194789	0.438896	No	NA
P05060_SEEY_19	reclassAD_MCI_Control	-0.059409	0.0487266	-1.21923	0.224562	0.466044	No	NA
P05060_SEEY_19	reclassAD_DEM_Control	-0.121692	0.0514482	-2.36534	0.0192195	0.102167	No	NA
P05060_SEEY_19	reclassAD-Resilient_Control	-0.0248399	0.0628737	-0.395076	0.693316	0.838622	No	NA
P05060_SLPS_18	reclassAD_MCI_Control	-0.0321733	0.063108	-0.509812	0.61089	0.797843	No	NA
P05060_SLPS_18	reclassAD_DEM_Control	-0.0562509	0.0666328	-0.844192	0.399831	0.627713	No	NA
P05060_SLPS_18	reclassAD-Resilient_Control	-0.0855434	0.0814305	-1.05051	0.295079	0.536031	No	NA
P05060_SQES_22	reclassAD_MCI_Control	-0.00680778	0.362325	-0.0187892	0.985035	0.989936	No	NA
P05060_SQES_22	reclassAD_DEM_Control	-0.211567	0.386413	-0.547515	0.584873	0.783437	No	NA
P05060_SQES_22	reclassAD-Resilient_Control	0.714311	0.461347	1.54831	0.123741	0.317743	No	NA
P05060_SQGG_15	reclassAD_MCI_Control	-0.0193003	0.0584857	-0.33	0.741834	0.856289	No	NA
P05060_SQGG_15	reclassAD_DEM_Control	-0.145124	0.0617522	-2.3501	0.0199961	0.104902	No	NA
P05060_SQGG_15	reclassAD-Resilient_Control	0.0172312	0.0754661	0.228331	0.819683	0.895142	No	NA
P05060_SQGG_17	reclassAD_MCI_Control	-0.129961	0.0489483	-2.65506	0.00873622	0.0670146	No	NA
P05060_SQGG_17	reclassAD_DEM_Control	-0.207273	0.0516822	-4.01054	9.3e-05	0.00346176	Yes	NA
P05060_SQGG_17	reclassAD-Resilient_Control	-0.0138079	0.0631597	-0.218619	0.827227	0.896462	No	NA
P05060_SQGG_19	reclassAD_MCI_Control	-0.128265	0.0577664	-2.22041	0.0278048	0.130618	No	NA
P05060_SQGG_19	reclassAD_DEM_Control	-0.185733	0.0609928	-3.04516	0.00272281	0.030556	Yes	NA
P05060_SQGG_19	reclassAD-Resilient_Control	0.0845953	0.0745379	1.13493	0.258113	0.502946	No	NA
P05060_SQGG_24	reclassAD_MCI_Control	-0.0557776	0.0540481	-1.032	0.303639	0.542789	No	NA
P05060_SQGG_24	reclassAD_DEM_Control	-0.109864	0.0570668	-1.92519	0.0559912	0.196452	No	NA
P05060_SQGG_24	reclassAD-Resilient_Control	0.0471457	0.0697401	0.676019	0.500011	0.712956	No	NA
P05060_SSQG_16	reclassAD_MCI_Control	-0.028752	0.0543989	-0.528539	0.597862	0.787618	No	NA
P05060_SSQG_16	reclassAD_DEM_Control	-0.113333	0.0574372	-1.97315	0.0502115	0.188709	No	NA
P05060_SSQG_16	reclassAD-Resilient_Control	-0.0104698	0.0701928	-0.149158	0.881618	0.925928	No	NA
P05060_SSQG_17	reclassAD_MCI_Control	-0.0703795	0.0382754	-1.83877	0.0678152	0.216402	No	NA
P05060_SSQG_17	reclassAD_DEM_Control	-0.154757	0.0404132	-3.82937	0.000184	0.0049242	Yes	NA
P05060_SSQG_17	reclassAD-Resilient_Control	0.004698	0.0493881	0.0951241	0.924336	0.952632	No	NA
P05060_SSQG_19	reclassAD_MCI_Control	-0.103444	0.0557261	-1.8563	0.0654265	0.213164	No	NA
P05060_SSQG_19	reclassAD_DEM_Control	-0.198428	0.0579521	-3.424	0.000801	0.0142266	Yes	NA
P05060_SSQG_19	reclassAD-Resilient_Control	0.0913519	0.0715065	1.27753	0.203442	0.446687	No	NA
P05060_SSQG_20	reclassAD_MCI_Control	-0.0577153	0.0437248	-1.31997	0.188743	0.431607	No	NA
P05060_SSQG_20	reclassAD_DEM_Control	-0.147839	0.046167	-3.20227	0.00164705	0.0216981	Yes	NA
P05060_SSQG_20	reclassAD-Resilient_Control	0.0346434	0.0564197	0.614031	0.540072	0.748933	No	NA
P05060_SSQG_21	reclassAD_MCI_Control	-0.105196	0.0489884	-2.14736	0.0332801	0.146687	No	NA
P05060_SSQG_21	reclassAD_DEM_Control	-0.160737	0.0517245	-3.10756	0.00223501	0.0260465	Yes	NA
P05060_SSQG_21	reclassAD-Resilient_Control	-0.0607323	0.0632114	-0.960781	0.338121	0.574297	No	NA
P05060_SSQG_22	reclassAD_MCI_Control	-0.151445	0.0549961	-2.75374	0.00657826	0.0569339	No	NA
P05060_SSQG_22	reclassAD_DEM_Control	-0.248346	0.0580678	-4.27683	3.26e-05	0.00179617	Yes	NA
P05060_SSQG_22	reclassAD-Resilient_Control	0.00279481	0.0709634	0.0393839	0.968634	0.986541	No	NA
P05060_SSQG_23	reclassAD_MCI_Control	-0.13179	0.0615489	-2.14123	0.0337794	0.146687	No	NA
P05060_SSQG_23	reclassAD_DEM_Control	-0.10625	0.0649865	-1.63495	0.104037	0.283325	No	NA
P05060_SSQG_23	reclassAD-Resilient_Control	-0.145823	0.0794186	-1.83613	0.068206	0.216402	No	NA
P05060_SSQG_24	reclassAD_MCI_Control	-0.0291954	0.0513536	-0.568518	0.570635	0.780262	No	NA
P05060_SSQG_24	reclassAD_DEM_Control	-0.0135476	0.054192	-0.249993	0.802976	0.885057	No	NA
P05060_SSQG_24	reclassAD-Resilient_Control	-0.0224129	0.066919	-0.334926	0.738205	0.854696	No	NA
P05060_SSQG_25	reclassAD_MCI_Control	-0.133948	0.0572358	-2.34029	0.0205108	0.104902	No	NA
P05060_SSQG_25	reclassAD_DEM_Control	-0.226125	0.0604325	-3.74177	0.000255	0.00617609	Yes	NA
P05060_SSQG_25	reclassAD-Resilient_Control	-0.0598513	0.0738533	-0.810408	0.418917	0.644333	No	NA
P05060_SSQG_26	reclassAD_MCI_Control	-0.105186	0.0559033	-1.88158	0.0617214	0.207017	No	NA
P05060_SSQG_26	reclassAD_DEM_Control	-0.200879	0.0590257	-3.40325	0.000843	0.0142266	Yes	NA
P05060_SSQG_26	reclassAD-Resilient_Control	-0.0295294	0.072134	-0.409368	0.68282	0.829237	No	NA
P05060_SSQG_29	reclassAD_MCI_Control	-0.0881463	0.0558917	-1.57709	0.116762	0.304991	No	NA
P05060_SSQG_29	reclassAD_DEM_Control	-0.236007	0.0590134	-3.99922	9.71e-05	0.00346176	Yes	NA
P05060_SSQG_29	reclassAD-Resilient_Control	-0.0119081	0.072119	-0.165118	0.869061	0.919112	No	NA
P05060_SSQG_30	reclassAD_MCI_Control	-0.12251	0.0629553	-1.94599	0.0534197	0.192692	No	NA
P05060_SSQG_30	reclassAD_DEM_Control	-0.231761	0.0664715	-3.48663	0.000633	0.012089	Yes	NA
P05060_SSQG_30	reclassAD-Resilient_Control	-0.0437232	0.0812334	-0.538242	0.591163	0.783437	No	NA
P05060_SSQG_31	reclassAD_MCI_Control	-0.0791361	0.052162	-1.51712	0.131222	0.327713	No	NA
P05060_SSQG_31	reclassAD_DEM_Control	-0.148849	0.0550754	-2.70264	0.00762656	0.0608117	No	NA
P05060_SSQG_31	reclassAD-Resilient_Control	-0.00612092	0.0673065	-0.090941	0.927654	0.952811	No	NA
P05060_YGEE_22	reclassAD_MCI_Control	-0.0568671	0.0529392	-1.0742	0.284363	0.525377	No	NA
P05060_YGEE_22	reclassAD_DEM_Control	-0.148126	0.055896	-2.65003	0.00886177	0.0671022	No	NA
P05060_YGEE_22	reclassAD-Resilient_Control	0.0172058	0.0683093	0.251881	0.801458	0.885057	No	NA
P05060_YGEE_24	reclassAD_MCI_Control	-0.0126707	0.0591311	-0.214282	0.830624	0.896462	No	NA
P05060_YGEE_24	reclassAD_DEM_Control	-0.138748	0.0619747	-2.23878	0.0266723	0.127271	No	NA
P05060_YGEE_24	reclassAD-Resilient_Control	-0.0095039	0.0749855	-0.126743	0.899317	0.936402	No	NA
P05060_YGEE_25	reclassAD_MCI_Control	-0.114185	0.0596105	-1.91552	0.0573808	0.196456	No	NA
P05060_YGEE_25	reclassAD_DEM_Control	-0.174446	0.0624641	-2.79274	0.00592701	0.0528201	No	NA
P05060_YGEE_25	reclassAD-Resilient_Control	-0.0457658	0.0769268	-0.594926	0.552814	0.76311	No	NA
P05060_YGEE_26	reclassAD_MCI_Control	-0.0788208	0.0690667	-1.14123	0.25581	0.501687	No	NA
P05060_YGEE_26	reclassAD_DEM_Control	-0.215863	0.0729411	-2.95941	0.00364571	0.0370109	Yes	NA
P05060_YGEE_26	reclassAD-Resilient_Control	-0.0673145	0.0917527	-0.733652	0.464443	0.683136	No	NA
P05408_DNVV_11	reclassAD_MCI_Control	-0.0294165	0.061653	-0.477131	0.633924	0.808881	No	NA
P05408_DNVV_11	reclassAD_DEM_Control	-0.0512242	0.0650965	-0.786897	0.432514	0.65449	No	NA
P05408_DNVV_11	reclassAD-Resilient_Control	-0.0705413	0.079553	-0.886721	0.376569	0.605276	No	NA
P05408_DNVV_6	reclassAD_MCI_Control	0.0826993	0.0543138	1.52262	0.129988	0.326857	No	NA
P05408_DNVV_6	reclassAD_DEM_Control	0.0619617	0.0576377	1.07502	0.284115	0.525377	No	NA
P05408_DNVV_6	reclassAD-Resilient_Control	0.0322248	0.0708864	0.454598	0.650064	0.813334	No	NA
P05408_FSDE_9	reclassAD_MCI_Control	0.0287705	0.061168	0.470352	0.638748	0.808881	No	NA
P05408_FSDE_9	reclassAD_DEM_Control	-0.0671803	0.0645844	-1.04019	0.299829	0.539158	No	NA
P05408_FSDE_9	reclassAD-Resilient_Control	-0.0465397	0.0789272	-0.589654	0.55626	0.764793	No	NA
P05408_HFSD_10	reclassAD_MCI_Control	0.000988	0.0398901	0.0247623	0.980276	0.988143	No	NA
P05408_HFSD_10	reclassAD_DEM_Control	-0.0178925	0.0421181	-0.424818	0.671543	0.822802	No	NA
P05408_HFSD_10	reclassAD-Resilient_Control	-0.0465292	0.0514716	-0.903977	0.367375	0.596861	No	NA
P05408_SVNP_22	reclassAD_MCI_Control	0.0112715	0.0465476	0.24215	0.808976	0.888115	No	NA
P05408_SVNP_22	reclassAD_DEM_Control	-0.0900613	0.0491474	-1.83247	0.0687517	0.216997	No	NA
P05408_SVNP_22	reclassAD-Resilient_Control	0.0312336	0.060062	0.520023	0.603771	0.79326	No	NA
P05408_SVNP_31	reclassAD_MCI_Control	0.0286917	0.0421126	0.681308	0.496668	0.70986	No	NA
P05408_SVNP_31	reclassAD_DEM_Control	-0.040835	0.0444647	-0.918368	0.359817	0.587734	No	NA
P05408_SVNP_31	reclassAD-Resilient_Control	0.0544766	0.0543394	1.00252	0.317613	0.552544	No	NA
P05408_YLQG_18	reclassAD_MCI_Control	0.0491688	0.0511974	0.960378	0.338323	0.574297	No	NA
P05408_YLQG_18	reclassAD_DEM_Control	-0.0666246	0.0540569	-1.23249	0.219585	0.46193	No	NA
P05408_YLQG_18	reclassAD-Resilient_Control	0.0317346	0.0660617	0.480377	0.631619	0.808881	No	NA
P10645_EGQE_15	reclassAD_MCI_Control	-0.0260567	0.0818096	-0.318504	0.750521	0.859765	No	NA
P10645_EGQE_15	reclassAD_DEM_Control	-0.0596762	0.0863789	-0.690865	0.490658	0.702928	No	NA
P10645_EGQE_15	reclassAD-Resilient_Control	0.106037	0.105562	1.0045	0.316665	0.552544	No	NA
P10645_EGQE_16	reclassAD_MCI_Control	0.0576906	0.0666815	0.865166	0.388251	0.615917	No	NA
P10645_EGQE_16	reclassAD_DEM_Control	0.0309888	0.0704059	0.440145	0.66043	0.821596	No	NA
P10645_EGQE_16	reclassAD-Resilient_Control	0.0576865	0.0860415	0.670449	0.503544	0.714632	No	NA
P10645_EGQE_17	reclassAD_MCI_Control	0.0595173	0.0706961	0.841876	0.401122	0.628113	No	NA
P10645_EGQE_17	reclassAD_DEM_Control	-0.0184852	0.0746446	-0.247643	0.80473	0.885057	No	NA
P10645_EGQE_17	reclassAD-Resilient_Control	0.0759927	0.0912216	0.833056	0.406063	0.630959	No	NA
P10645_EGQE_18	reclassAD_MCI_Control	0.0198696	0.067634	0.293782	0.769308	0.866544	No	NA
P10645_EGQE_18	reclassAD_DEM_Control	-0.0222337	0.0714115	-0.311346	0.755946	0.863341	No	NA
P10645_EGQE_18	reclassAD-Resilient_Control	0.0364712	0.0872705	0.41791	0.676577	0.824961	No	NA
P10645_EGQE_20	reclassAD_MCI_Control	0.0531117	0.0715646	0.74215	0.459091	0.680218	No	NA
P10645_EGQE_20	reclassAD_DEM_Control	-0.025215	0.0755616	-0.333702	0.739044	0.854696	No	NA
P10645_EGQE_20	reclassAD-Resilient_Control	0.015378	0.0923422	0.166532	0.86795	0.919112	No	NA
P10645_GYPE_31	reclassAD_MCI_Control	0.0496635	0.0887827	0.559382	0.576828	0.780262	No	NA
P10645_GYPE_31	reclassAD_DEM_Control	-0.0788163	0.0945457	-0.833632	0.405961	0.630959	No	NA
P10645_GYPE_31	reclassAD-Resilient_Control	0.248146	0.118575	2.09273	0.0382448	0.152476	No	NA
P10645_HSGF_20	reclassAD_MCI_Control	-0.0151562	0.0512369	-0.295807	0.767792	0.866447	No	NA
P10645_HSGF_20	reclassAD_DEM_Control	-0.0814488	0.0543725	-1.49798	0.136268	0.33656	No	NA
P10645_HSGF_20	reclassAD-Resilient_Control	-0.0377603	0.0668706	-0.564677	0.573148	0.780262	No	NA
P10645_HSGF_21	reclassAD_MCI_Control	0.00958206	0.0449247	0.213292	0.831373	0.896462	No	NA
P10645_HSGF_21	reclassAD_DEM_Control	-0.0464144	0.0474338	-0.978508	0.32931	0.565331	No	NA
P10645_HSGF_21	reclassAD-Resilient_Control	0.000144	0.0579678	0.00248998	0.998016	0.999666	No	NA
P10645_HSGF_23	reclassAD_MCI_Control	0.0576807	0.0607131	0.950053	0.343655	0.576579	No	NA
P10645_HSGF_23	reclassAD_DEM_Control	-0.0232861	0.063916	-0.364323	0.716144	0.849282	No	NA
P10645_HSGF_23	reclassAD-Resilient_Control	0.0698332	0.0789825	0.88416	0.378064	0.605276	No	NA
P10645_HSGF_33	reclassAD_MCI_Control	0.00372957	0.0595962	0.0625806	0.950186	0.971016	No	NA
P10645_HSGF_33	reclassAD_DEM_Control	-0.0157256	0.0631451	-0.24904	0.80368	0.885057	No	NA
P10645_HSGF_33	reclassAD-Resilient_Control	0.0734935	0.0784705	0.936575	0.350524	0.581966	No	NA
P10645_HSGF_34	reclassAD_MCI_Control	0.0434084	0.0530476	0.81829	0.414525	0.640822	No	NA
P10645_HSGF_34	reclassAD_DEM_Control	-0.053466	0.0558461	-0.95738	0.339958	0.57546	No	NA
P10645_HSGF_34	reclassAD-Resilient_Control	0.0239342	0.0690104	0.34682	0.729226	0.854696	No	NA
P10645_HSGF_35	reclassAD_MCI_Control	0.0178842	0.0710177	0.251828	0.8015	0.885057	No	NA
P10645_HSGF_35	reclassAD_DEM_Control	-0.0920048	0.0749843	-1.22699	0.221641	0.46193	No	NA
P10645_HSGF_35	reclassAD-Resilient_Control	0.112394	0.0916367	1.22652	0.221818	0.46193	No	NA
P10645_LEGQ_16	reclassAD_MCI_Control	-0.0408502	0.0937784	-0.435604	0.663715	0.821596	No	NA
P10645_LEGQ_16	reclassAD_DEM_Control	-0.174042	0.0990162	-1.75771	0.0807215	0.240843	No	NA
P10645_LEGQ_16	reclassAD-Resilient_Control	0.0753127	0.121006	0.62239	0.534577	0.744721	No	NA
P10645_LEGQ_17	reclassAD_MCI_Control	0.0881033	0.0654512	1.34609	0.180189	0.42189	No	NA
P10645_LEGQ_17	reclassAD_DEM_Control	-0.0642702	0.0691068	-0.930012	0.353775	0.585758	No	NA
P10645_LEGQ_17	reclassAD-Resilient_Control	0.0396117	0.084454	0.469033	0.639689	0.808881	No	NA
P10645_LEGQ_18	reclassAD_MCI_Control	0.073416	0.0752915	0.97509	0.330997	0.566622	No	NA
P10645_LEGQ_18	reclassAD_DEM_Control	-0.07219	0.0794967	-0.908088	0.365206	0.594932	No	NA
P10645_LEGQ_18	reclassAD-Resilient_Control	0.10202	0.0971512	1.05012	0.295258	0.536031	No	NA
P10645_LEGQ_19	reclassAD_MCI_Control	0.0581664	0.0692561	0.839874	0.40224	0.628241	No	NA
P10645_LEGQ_19	reclassAD_DEM_Control	-0.102004	0.0731242	-1.39494	0.16498	0.390539	No	NA
P10645_LEGQ_19	reclassAD-Resilient_Control	0.0859173	0.0893635	0.961437	0.337793	0.574297	No	NA
P10645_LSEV_28	reclassAD_MCI_Control	0.0101702	0.0799865	0.12715	0.899011	0.936402	No	NA
P10645_LSEV_28	reclassAD_DEM_Control	-0.0666904	0.0847244	-0.787145	0.432577	0.65449	No	NA
P10645_LSEV_28	reclassAD-Resilient_Control	0.225861	0.101816	2.21833	0.0282031	0.13147	No	NA
P10645_SGEL_18	reclassAD_MCI_Control	0.0910125	0.0688827	1.32127	0.18831	0.431607	No	NA
P10645_SGEL_18	reclassAD_DEM_Control	-0.00693719	0.0727299	-0.0953829	0.924131	0.952632	No	NA
P10645_SGEL_18	reclassAD-Resilient_Control	0.0627714	0.0888817	0.706235	0.481076	0.69601	No	NA
P10645_SGFE_32	reclassAD_MCI_Control	0.0660327	0.064479	1.0241	0.307663	0.548364	No	NA
P10645_SGFE_32	reclassAD_DEM_Control	0.0263914	0.0685166	0.385183	0.700722	0.840836	No	NA
P10645_SGFE_32	reclassAD-Resilient_Control	0.0882485	0.0799738	1.10347	0.271831	0.516394	No	NA
P10645_SGFE_34	reclassAD_MCI_Control	0.0665353	0.0990556	0.671696	0.502934	0.714632	No	NA
P10645_SGFE_34	reclassAD_DEM_Control	-0.0319635	0.106252	-0.300827	0.764012	0.866447	No	NA
P10645_SGFE_34	reclassAD-Resilient_Control	0.276137	0.126443	2.18388	0.0307115	0.13786	No	NA
P13521_DSKE_11	reclassAD_MCI_Control	-0.0231443	0.0681256	-0.33973	0.734508	0.854696	No	NA
P13521_DSKE_11	reclassAD_DEM_Control	-0.0784135	0.0719306	-1.09013	0.277306	0.519181	No	NA
P13521_DSKE_11	reclassAD-Resilient_Control	-0.032561	0.0879048	-0.370412	0.711569	0.847172	No	NA
P13521_DSKE_16	reclassAD_MCI_Control	-0.0300419	0.0579292	-0.518597	0.604763	0.79326	No	NA
P13521_DSKE_16	reclassAD_DEM_Control	-0.139263	0.0611647	-2.27685	0.0241286	0.118717	No	NA
P13521_DSKE_16	reclassAD-Resilient_Control	-0.0399904	0.0747481	-0.535002	0.593396	0.783437	No	NA
P13521_GPPK_12	reclassAD_MCI_Control	0.125831	0.160031	0.786288	0.433087	0.65449	No	NA
P13521_GPPK_12	reclassAD_DEM_Control	0.0180202	0.168943	0.106664	0.915215	0.946451	No	NA
P13521_GPPK_12	reclassAD-Resilient_Control	0.271319	0.211406	1.28341	0.201565	0.444176	No	NA
P13521_GQGS_32	reclassAD_MCI_Control	-0.0676373	0.0551209	-1.22707	0.221609	0.46193	No	NA
P13521_GQGS_32	reclassAD_DEM_Control	-0.123094	0.0581995	-2.11503	0.0359864	0.150884	No	NA
P13521_GQGS_32	reclassAD-Resilient_Control	0.026765	0.0711244	0.376312	0.707186	0.843612	No	NA
P13521_GQGS_35	reclassAD_MCI_Control	-0.167981	0.14083	-1.1928	0.235073	0.476436	No	NA
P13521_GQGS_35	reclassAD_DEM_Control	-0.131041	0.149135	-0.878674	0.381163	0.607597	No	NA
P13521_GQGS_35	reclassAD-Resilient_Control	-0.0885794	0.180891	-0.489685	0.625164	0.808106	No	NA
P13521_VGPP_13	reclassAD_MCI_Control	-0.066886	0.0582971	-1.14733	0.252969	0.501687	No	NA
P13521_VGPP_13	reclassAD_DEM_Control	-0.151478	0.0615532	-2.46092	0.0149272	0.0869993	No	NA
P13521_VGPP_13	reclassAD-Resilient_Control	-0.046499	0.0752228	-0.61815	0.537361	0.746883	No	NA
Q8WXD2_DSTK_18	reclassAD_MCI_Control	-0.0378746	0.0576657	-0.656796	0.512262	0.723614	No	NA
Q8WXD2_DSTK_18	reclassAD_DEM_Control	-0.0652368	0.0608865	-1.07145	0.285591	0.52572	No	NA
Q8WXD2_DSTK_18	reclassAD-Resilient_Control	-0.0740721	0.0744081	-0.995485	0.321013	0.555811	No	NA
Q8WXD2_ELSA_20	reclassAD_MCI_Control	-0.03151	0.0724741	-0.434776	0.664315	0.821596	No	NA
Q8WXD2_ELSA_20	reclassAD_DEM_Control	-0.197697	0.0765219	-2.58353	0.0106795	0.0727163	No	NA
Q8WXD2_ELSA_20	reclassAD-Resilient_Control	0.0359615	0.0935158	0.38455	0.701085	0.840836	No	NA
Q8WXD2_GGSQ_29	reclassAD_MCI_Control	-0.0823198	0.0687905	-1.19667	0.233563	0.475224	No	NA
Q8WXD2_GGSQ_29	reclassAD_DEM_Control	-0.139083	0.0722638	-1.92466	0.056407	0.196452	No	NA
Q8WXD2_GGSQ_29	reclassAD-Resilient_Control	0.119558	0.0890475	1.34264	0.181677	0.42189	No	NA
O15240_AAPA_27	reclassAD_DEM_AD_MCI	-0.126309	0.0428728	-2.94613	0.00370167	0.0370109	Yes	NA
O15240_AAPA_27	reclassAD-Resilient_AD_MCI	-0.086257	0.0550692	-1.56634	0.119258	0.309146	No	NA
O15240_APPE_10	reclassAD_DEM_AD_MCI	-0.198455	0.0752727	-2.63648	0.00920773	0.0672275	No	NA
O15240_APPE_10	reclassAD-Resilient_AD_MCI	0.00711985	0.0966863	0.0736387	0.94139	0.965284	No	NA
O15240_APPE_16	reclassAD_DEM_AD_MCI	-0.0192154	0.0341325	-0.562966	0.574322	0.780262	No	NA
O15240_APPE_16	reclassAD-Resilient_AD_MCI	-0.0321153	0.0442668	-0.725494	0.46931	0.688625	No	NA
O15240_APPE_18	reclassAD_DEM_AD_MCI	-0.103159	0.0490855	-2.10161	0.0371636	0.15217	No	NA
O15240_APPE_18	reclassAD-Resilient_AD_MCI	0.0755667	0.0630493	1.19853	0.232492	0.475224	No	NA
O15240_DRPA_18	reclassAD_DEM_AD_MCI	-0.0159089	0.036705	-0.433425	0.665393	0.821596	No	NA
O15240_DRPA_18	reclassAD-Resilient_AD_MCI	0.0332135	0.0475784	0.698079	0.48632	0.700056	No	NA
O15240_DRPA_19	reclassAD_DEM_AD_MCI	-0.0364733	0.0385803	-0.945387	0.345896	0.577446	No	NA
O15240_DRPA_19	reclassAD-Resilient_AD_MCI	0.055605	0.0495556	1.12207	0.263523	0.506969	No	NA
O15240_EPVP_15	reclassAD_DEM_AD_MCI	-0.0668782	0.0413805	-1.61618	0.108039	0.289696	No	NA
O15240_EPVP_15	reclassAD-Resilient_AD_MCI	0.0909096	0.0531524	1.71036	0.0891501	0.253638	No	NA
O15240_GGEE_32	reclassAD_DEM_AD_MCI	-0.167569	0.0609859	-2.74767	0.00676443	0.0569339	No	NA
O15240_GGEE_32	reclassAD-Resilient_AD_MCI	0.222425	0.0765437	2.90585	0.00423749	0.0401238	Yes	NA
O15240_GGEE_33	reclassAD_DEM_AD_MCI	-0.211256	0.0639802	-3.3019	0.00120388	0.0182388	Yes	NA
O15240_GGEE_33	reclassAD-Resilient_AD_MCI	0.183773	0.0825358	2.22659	0.0274853	0.130126	No	NA
O15240_GLQE_18	reclassAD_DEM_AD_MCI	-0.16464	0.0588962	-2.79543	0.00582186	0.0526574	No	NA
O15240_GLQE_18	reclassAD-Resilient_AD_MCI	0.113177	0.0756509	1.49605	0.136623	0.33656	No	NA
O15240_GLQE_21	reclassAD_DEM_AD_MCI	-0.154366	0.0619658	-2.49115	0.0137596	0.0850847	No	NA
O15240_GLQE_21	reclassAD-Resilient_AD_MCI	0.0328239	0.0795938	0.412393	0.680607	0.828209	No	NA
O15240_GRPE_34	reclassAD_DEM_AD_MCI	-0.23644	0.0807515	-2.92799	0.00395511	0.0380444	Yes	NA
O15240_GRPE_34	reclassAD-Resilient_AD_MCI	0.262044	0.103958	2.52067	0.0127803	0.0823923	No	NA
O15240_GRPE_37	reclassAD_DEM_AD_MCI	-0.275144	0.0868171	-3.16924	0.00189391	0.0243525	Yes	NA
O15240_GRPE_37	reclassAD-Resilient_AD_MCI	0.238213	0.112826	2.11133	0.0366006	0.150884	No	NA
O15240_KNAP_20	reclassAD_DEM_AD_MCI	-0.176443	0.0550741	-3.20374	0.00163922	0.0216981	Yes	NA
O15240_KNAP_20	reclassAD-Resilient_AD_MCI	0.101592	0.0707415	1.43611	0.152936	0.368282	No	NA
O15240_LDRP_30	reclassAD_DEM_AD_MCI	-0.117934	0.0493311	-2.39067	0.0179872	0.0976999	No	NA
O15240_LDRP_30	reclassAD-Resilient_AD_MCI	0.135224	0.0633648	2.13405	0.0343722	0.146687	No	NA
O15240_NAPP_19	reclassAD_DEM_AD_MCI	-0.12711	0.0430004	-2.95601	0.00359116	0.0370109	Yes	NA
O15240_NAPP_19	reclassAD-Resilient_AD_MCI	0.0691353	0.0552332	1.2517	0.212518	0.461598	No	NA
O15240_NAPP_37	reclassAD_DEM_AD_MCI	-0.141436	0.0514052	-2.75139	0.00674347	0.0569339	No	NA
O15240_NAPP_37	reclassAD-Resilient_AD_MCI	0.139494	0.0666334	2.09345	0.0381661	0.152476	No	NA
O15240_PPEP_17	reclassAD_DEM_AD_MCI	-0.0483865	0.0375591	-1.28827	0.199522	0.444176	No	NA
O15240_PPEP_17	reclassAD-Resilient_AD_MCI	-0.0238879	0.0482439	-0.495148	0.62118	0.8078	No	NA
O15240_SPQP_18	reclassAD_DEM_AD_MCI	-0.115008	0.0612482	-1.87774	0.0624111	0.207808	No	NA
O15240_SPQP_18	reclassAD-Resilient_AD_MCI	0.000909	0.0776899	0.0116947	0.990685	0.993966	No	NA
O15240_SQEE_35	reclassAD_DEM_AD_MCI	-0.101704	0.062036	-1.63943	0.103505	0.283325	No	NA
O15240_SQEE_35	reclassAD-Resilient_AD_MCI	0.183105	0.0766938	2.38748	0.0183818	0.0985787	No	NA
P05060_ADAS_29	reclassAD_DEM_AD_MCI	-0.183459	0.0982798	-1.8667	0.0639353	0.209431	No	NA
P05060_ADAS_29	reclassAD-Resilient_AD_MCI	0.231039	0.126523	1.82606	0.0698707	0.218256	No	NA
P05060_DEPQ_27	reclassAD_DEM_AD_MCI	-0.17773	0.0604743	-2.93893	0.00378416	0.0370109	Yes	NA
P05060_DEPQ_27	reclassAD-Resilient_AD_MCI	0.103454	0.077678	1.33183	0.184823	0.427492	No	NA
P05060_DKET_13	reclassAD_DEM_AD_MCI	-0.0493169	0.053581	-0.920417	0.358997	0.587734	No	NA
P05060_DKET_13	reclassAD-Resilient_AD_MCI	0.0187634	0.0682519	0.274915	0.783802	0.876354	No	NA
P05060_DKET_15	reclassAD_DEM_AD_MCI	-0.102117	0.0586038	-1.7425	0.0833546	0.245208	No	NA
P05060_DKET_15	reclassAD-Resilient_AD_MCI	0.0198258	0.0752754	0.263376	0.792602	0.881753	No	NA
P05060_EEGA_24	reclassAD_DEM_AD_MCI	-0.101513	0.0508712	-1.99549	0.0476973	0.18179	No	NA
P05060_EEGA_24	reclassAD-Resilient_AD_MCI	0.0615164	0.0653429	0.941439	0.347908	0.57921	No	NA
P05060_EGEE_14	reclassAD_DEM_AD_MCI	-0.0794821	0.037063	-2.14451	0.0336469	0.146687	No	NA
P05060_EGEE_14	reclassAD-Resilient_AD_MCI	0.0107283	0.0470123	0.228202	0.819808	0.895142	No	NA
P05060_ESSS_22	reclassAD_DEM_AD_MCI	-0.135126	0.0880045	-1.53545	0.126662	0.322509	No	NA
P05060_ESSS_22	reclassAD-Resilient_AD_MCI	0.443485	0.11304	3.92326	0.00013	0.00393014	Yes	NA
P05060_FMSD_8	reclassAD_DEM_AD_MCI	-0.036359	0.0485705	-0.748582	0.455313	0.677521	No	NA
P05060_FMSD_8	reclassAD-Resilient_AD_MCI	-0.026109	0.061609	-0.423786	0.672346	0.822802	No	NA
P05060_GEAG_29	reclassAD_DEM_AD_MCI	-0.122918	0.0498232	-2.46709	0.0146819	0.0869993	No	NA
P05060_GEAG_29	reclassAD-Resilient_AD_MCI	0.0179926	0.0639968	0.281148	0.778963	0.872553	No	NA
P05060_GEEG_25	reclassAD_DEM_AD_MCI	-0.104914	0.0635983	-1.64964	0.101341	0.280035	No	NA
P05060_GEEG_25	reclassAD-Resilient_AD_MCI	0.126354	0.0806161	1.56735	0.119373	0.309146	No	NA
P05060_GGSL_15	reclassAD_DEM_AD_MCI	-0.0214434	0.0438388	-0.489142	0.625415	0.808106	No	NA
P05060_GGSL_15	reclassAD-Resilient_AD_MCI	-0.0148019	0.05631	-0.262864	0.792996	0.881753	No	NA
P05060_GGSL_17	reclassAD_DEM_AD_MCI	-0.0521808	0.0578848	-0.901461	0.368707	0.597423	No	NA
P05060_GGSL_17	reclassAD-Resilient_AD_MCI	0.0166075	0.0743518	0.223364	0.823539	0.896462	No	NA
P05060_GGSL_19	reclassAD_DEM_AD_MCI	-0.0486755	0.0527874	-0.922105	0.358131	0.587734	No	NA
P05060_GGSL_19	reclassAD-Resilient_AD_MCI	-0.0238275	0.0687727	-0.346468	0.729535	0.854696	No	NA
P05060_GGSL_22	reclassAD_DEM_AD_MCI	-0.0559884	0.0555032	-1.00874	0.314631	0.552544	No	NA
P05060_GGSL_22	reclassAD-Resilient_AD_MCI	-0.0719054	0.0712927	-1.00859	0.314702	0.552544	No	NA
P05060_GGSL_23	reclassAD_DEM_AD_MCI	-0.0679124	0.0527082	-1.28846	0.199457	0.444176	No	NA
P05060_GGSL_23	reclassAD-Resilient_AD_MCI	-0.0792539	0.0677026	-1.17062	0.243503	0.487007	No	NA
P05060_GGSL_25	reclassAD_DEM_AD_MCI	-0.0735981	0.0518305	-1.41998	0.157572	0.37594	No	NA
P05060_GGSL_25	reclassAD-Resilient_AD_MCI	-0.0877357	0.0665752	-1.31784	0.189451	0.431607	No	NA
P05060_GSEE_16	reclassAD_DEM_AD_MCI	-0.0584568	0.0433361	-1.34892	0.179282	0.42189	No	NA
P05060_GSEE_16	reclassAD-Resilient_AD_MCI	-0.0261803	0.0556643	-0.470325	0.638767	0.808881	No	NA
P05060_NYGE_25	reclassAD_DEM_AD_MCI	-0.083709	0.0512328	-1.63389	0.10426	0.283325	No	NA
P05060_NYGE_25	reclassAD-Resilient_AD_MCI	0.0558712	0.0658075	0.849009	0.397153	0.625129	No	NA
P05060_NYGE_26	reclassAD_DEM_AD_MCI	-0.104097	0.0614242	-1.69472	0.0922326	0.261182	No	NA
P05060_NYGE_26	reclassAD-Resilient_AD_MCI	0.0585912	0.0792385	0.739428	0.460818	0.681112	No	NA
P05060_QGGS_14	reclassAD_DEM_AD_MCI	-0.0765594	0.0446019	-1.71651	0.08819	0.253231	No	NA
P05060_QGGS_14	reclassAD-Resilient_AD_MCI	0.00214399	0.0581088	0.0368961	0.970618	0.986904	No	NA
P05060_RSSQ_32	reclassAD_DEM_AD_MCI	-0.0948112	0.0542955	-1.74621	0.0827064	0.244488	No	NA
P05060_RSSQ_32	reclassAD-Resilient_AD_MCI	0.0390578	0.0697415	0.560037	0.576243	0.780262	No	NA
P05060_SEEY_19	reclassAD_DEM_AD_MCI	-0.0622834	0.0429456	-1.45029	0.148949	0.361539	No	NA
P05060_SEEY_19	reclassAD-Resilient_AD_MCI	0.0345691	0.0551628	0.626675	0.531771	0.744668	No	NA
P05060_SLPS_18	reclassAD_DEM_AD_MCI	-0.0240776	0.0556208	-0.432888	0.665682	0.821596	No	NA
P05060_SLPS_18	reclassAD-Resilient_AD_MCI	-0.0533701	0.0714437	-0.747023	0.456153	0.677521	No	NA
P05060_SQES_22	reclassAD_DEM_AD_MCI	-0.204759	0.322423	-0.635063	0.526395	0.740129	No	NA
P05060_SQES_22	reclassAD-Resilient_AD_MCI	0.721118	0.40157	1.79575	0.0746311	0.230683	No	NA
P05060_SQGG_15	reclassAD_DEM_AD_MCI	-0.125824	0.0515468	-2.44096	0.0157455	0.0900168	No	NA
P05060_SQGG_15	reclassAD-Resilient_AD_MCI	0.0365315	0.0662108	0.551745	0.581898	0.781885	No	NA
P05060_SQGG_17	reclassAD_DEM_AD_MCI	-0.0773127	0.0431409	-1.79209	0.0750193	0.230683	No	NA
P05060_SQGG_17	reclassAD-Resilient_AD_MCI	0.116153	0.0554136	2.0961	0.0376567	0.152476	No	NA
P05060_SQGG_19	reclassAD_DEM_AD_MCI	-0.0574674	0.0509128	-1.12874	0.260707	0.503148	No	NA
P05060_SQGG_19	reclassAD-Resilient_AD_MCI	0.21286	0.0653965	3.25492	0.00138591	0.0204844	Yes	NA
P05060_SQGG_24	reclassAD_DEM_AD_MCI	-0.0540866	0.0476357	-1.13542	0.257908	0.502946	No	NA
P05060_SQGG_24	reclassAD-Resilient_AD_MCI	0.102923	0.0611871	1.68211	0.0945107	0.265586	No	NA
P05060_SSQG_16	reclassAD_DEM_AD_MCI	-0.0845806	0.0479449	-1.76412	0.0796321	0.238896	No	NA
P05060_SSQG_16	reclassAD-Resilient_AD_MCI	0.0182821	0.0615842	0.296864	0.766958	0.866447	No	NA
P05060_SSQG_17	reclassAD_DEM_AD_MCI	-0.0843776	0.0337343	-2.50124	0.0133884	0.0836433	No	NA
P05060_SSQG_17	reclassAD-Resilient_AD_MCI	0.0750775	0.043331	1.73265	0.085097	0.247927	No	NA
P05060_SSQG_19	reclassAD_DEM_AD_MCI	-0.0949838	0.0490352	-1.93705	0.0546699	0.194882	No	NA
P05060_SSQG_19	reclassAD-Resilient_AD_MCI	0.194796	0.0635943	3.06311	0.00260901	0.0298313	Yes	NA
P05060_SSQG_20	reclassAD_DEM_AD_MCI	-0.0901239	0.0385372	-2.33862	0.0205996	0.104902	No	NA
P05060_SSQG_20	reclassAD-Resilient_AD_MCI	0.0923588	0.0495003	1.86582	0.0639082	0.209431	No	NA
P05060_SSQG_21	reclassAD_DEM_AD_MCI	-0.0555417	0.0431763	-1.28639	0.200176	0.444176	No	NA
P05060_SSQG_21	reclassAD-Resilient_AD_MCI	0.0444633	0.0554591	0.801732	0.423905	0.650345	No	NA
P05060_SSQG_22	reclassAD_DEM_AD_MCI	-0.0969011	0.0484713	-1.99915	0.0472963	0.181402	No	NA
P05060_SSQG_22	reclassAD-Resilient_AD_MCI	0.15424	0.0622603	2.47734	0.0142825	0.0869993	No	NA
P05060_SSQG_23	reclassAD_DEM_AD_MCI	0.0255402	0.0542466	0.470817	0.638416	0.808881	No	NA
P05060_SSQG_23	reclassAD-Resilient_AD_MCI	-0.0140329	0.0696786	-0.201395	0.840647	0.900057	No	NA
P05060_SSQG_24	reclassAD_DEM_AD_MCI	0.0156478	0.0457961	0.341684	0.733124	0.854696	No	NA
P05060_SSQG_24	reclassAD-Resilient_AD_MCI	0.00678249	0.0594774	0.114035	0.909381	0.942891	No	NA
P05060_SSQG_25	reclassAD_DEM_AD_MCI	-0.0921764	0.0504452	-1.82726	0.0695358	0.218256	No	NA
P05060_SSQG_25	reclassAD-Resilient_AD_MCI	0.0740971	0.0647958	1.14355	0.25453	0.501687	No	NA
P05060_SSQG_26	reclassAD_DEM_AD_MCI	-0.0956928	0.0492708	-1.94218	0.0538825	0.193212	No	NA
P05060_SSQG_26	reclassAD-Resilient_AD_MCI	0.0756569	0.0632874	1.19545	0.233691	0.475224	No	NA
P05060_SSQG_29	reclassAD_DEM_AD_MCI	-0.147861	0.0492606	-3.00161	0.00311945	0.0343706	Yes	NA
P05060_SSQG_29	reclassAD-Resilient_AD_MCI	0.0762381	0.0632742	1.20488	0.230038	0.47416	No	NA
P05060_SSQG_30	reclassAD_DEM_AD_MCI	-0.109251	0.0554861	-1.96898	0.0506932	0.188709	No	NA
P05060_SSQG_30	reclassAD-Resilient_AD_MCI	0.0787869	0.0712708	1.10546	0.270631	0.516394	No	NA
P05060_SSQG_31	reclassAD_DEM_AD_MCI	-0.0697131	0.0459734	-1.51638	0.131409	0.327713	No	NA
P05060_SSQG_31	reclassAD-Resilient_AD_MCI	0.0730152	0.0590519	1.23646	0.218112	0.46193	No	NA
P05060_YGEE_22	reclassAD_DEM_AD_MCI	-0.0912588	0.0466584	-1.95589	0.0522303	0.190672	No	NA
P05060_YGEE_22	reclassAD-Resilient_AD_MCI	0.0740729	0.0599317	1.23595	0.218298	0.46193	No	NA
P05060_YGEE_24	reclassAD_DEM_AD_MCI	-0.126077	0.0502144	-2.51077	0.0131288	0.0828752	No	NA
P05060_YGEE_24	reclassAD-Resilient_AD_MCI	0.00316681	0.0646451	0.0489877	0.960996	0.98041	No	NA
P05060_YGEE_25	reclassAD_DEM_AD_MCI	-0.060261	0.0527261	-1.14291	0.254948	0.501687	No	NA
P05060_YGEE_25	reclassAD-Resilient_AD_MCI	0.0684194	0.0680247	1.0058	0.316175	0.552544	No	NA
P05060_YGEE_26	reclassAD_DEM_AD_MCI	-0.137042	0.0624348	-2.19496	0.0298889	0.136185	No	NA
P05060_YGEE_26	reclassAD-Resilient_AD_MCI	0.0115063	0.0824469	0.13956	0.889217	0.930683	No	NA
P05408_DNVV_11	reclassAD_DEM_AD_MCI	-0.0218077	0.0543384	-0.401331	0.688715	0.834723	No	NA
P05408_DNVV_11	reclassAD-Resilient_AD_MCI	-0.0411248	0.0697965	-0.58921	0.556557	0.764793	No	NA
P05408_DNVV_6	reclassAD_DEM_AD_MCI	-0.0207376	0.0482717	-0.429602	0.66811	0.822601	No	NA
P05408_DNVV_6	reclassAD-Resilient_AD_MCI	-0.0504745	0.0622715	-0.810555	0.418923	0.644333	No	NA
P05408_FSDE_9	reclassAD_DEM_AD_MCI	-0.0959508	0.0539109	-1.7798	0.0770182	0.232453	No	NA
P05408_FSDE_9	reclassAD-Resilient_AD_MCI	-0.0753102	0.0692474	-1.08755	0.278439	0.519181	No	NA
P05408_HFSD_10	reclassAD_DEM_AD_MCI	-0.0188803	0.0351575	-0.537021	0.592004	0.783437	No	NA
P05408_HFSD_10	reclassAD-Resilient_AD_MCI	-0.0475169	0.045159	-1.05221	0.294298	0.536031	No	NA
P05408_SVNP_22	reclassAD_DEM_AD_MCI	-0.101333	0.0410251	-2.47002	0.0145668	0.0869993	No	NA
P05408_SVNP_22	reclassAD-Resilient_AD_MCI	0.0199621	0.0526959	0.378817	0.705329	0.843056	No	NA
P05408_SVNP_31	reclassAD_DEM_AD_MCI	-0.0695267	0.0371163	-1.87321	0.0628747	0.208208	No	NA
P05408_SVNP_31	reclassAD-Resilient_AD_MCI	0.0257849	0.0476751	0.540847	0.58937	0.783437	No	NA
P05408_YLQG_18	reclassAD_DEM_AD_MCI	-0.115793	0.0451232	-2.56616	0.0112065	0.0754568	No	NA
P05408_YLQG_18	reclassAD-Resilient_AD_MCI	-0.0174342	0.0579598	-0.300799	0.763961	0.866447	No	NA
P10645_EGQE_15	reclassAD_DEM_AD_MCI	-0.0336195	0.0721036	-0.466267	0.641663	0.808881	No	NA
P10645_EGQE_15	reclassAD-Resilient_AD_MCI	0.132093	0.0926156	1.42625	0.155756	0.373075	No	NA
P10645_EGQE_16	reclassAD_DEM_AD_MCI	-0.0267018	0.0587703	-0.454342	0.650202	0.813334	No	NA
P10645_EGQE_16	reclassAD-Resilient_AD_MCI	-4.12e-06	0.0754892	-5.46e-05	0.999956	0.999956	No	NA
P10645_EGQE_17	reclassAD_DEM_AD_MCI	-0.0780025	0.0623085	-1.25188	0.212454	0.461598	No	NA
P10645_EGQE_17	reclassAD-Resilient_AD_MCI	0.0164754	0.080034	0.205855	0.837168	0.89951	No	NA
P10645_EGQE_18	reclassAD_DEM_AD_MCI	-0.0421033	0.0596098	-0.706316	0.481025	0.69601	No	NA
P10645_EGQE_18	reclassAD-Resilient_AD_MCI	0.0166016	0.0765675	0.216823	0.828624	0.896462	No	NA
P10645_EGQE_20	reclassAD_DEM_AD_MCI	-0.0783267	0.063074	-1.24182	0.216131	0.46193	No	NA
P10645_EGQE_20	reclassAD-Resilient_AD_MCI	-0.0377337	0.0810172	-0.465749	0.642033	0.808881	No	NA
P10645_GYPE_31	reclassAD_DEM_AD_MCI	-0.12848	0.0801769	-1.60245	0.111392	0.294315	No	NA
P10645_GYPE_31	reclassAD-Resilient_AD_MCI	0.198482	0.105399	1.88315	0.0618319	0.207017	No	NA
P10645_HSGF_20	reclassAD_DEM_AD_MCI	-0.0662926	0.045537	-1.4558	0.147567	0.360587	No	NA
P10645_HSGF_20	reclassAD-Resilient_AD_MCI	-0.022604	0.0587437	-0.384791	0.700945	0.840836	No	NA
P10645_HSGF_21	reclassAD_DEM_AD_MCI	-0.0559964	0.0395947	-1.41424	0.159246	0.378445	No	NA
P10645_HSGF_21	reclassAD-Resilient_AD_MCI	-0.00943772	0.0508586	-0.185568	0.85302	0.909916	No	NA
P10645_HSGF_23	reclassAD_DEM_AD_MCI	-0.0809668	0.053017	-1.52718	0.128879	0.32678	No	NA
P10645_HSGF_23	reclassAD-Resilient_AD_MCI	0.0121525	0.0690724	0.175938	0.860586	0.913337	No	NA
P10645_HSGF_33	reclassAD_DEM_AD_MCI	-0.0194552	0.0532654	-0.36525	0.715453	0.849282	No	NA
P10645_HSGF_33	reclassAD-Resilient_AD_MCI	0.0697639	0.0696554	1.00156	0.318214	0.552544	No	NA
P10645_HSGF_34	reclassAD_DEM_AD_MCI	-0.0968744	0.0463232	-2.09127	0.0382361	0.152476	No	NA
P10645_HSGF_34	reclassAD-Resilient_AD_MCI	-0.0194742	0.0603515	-0.32268	0.747399	0.858364	No	NA
P10645_HSGF_35	reclassAD_DEM_AD_MCI	-0.109889	0.062592	-1.75564	0.0810758	0.240843	No	NA
P10645_HSGF_35	reclassAD-Resilient_AD_MCI	0.0945096	0.0803982	1.17552	0.241545	0.486299	No	NA
P10645_LEGQ_16	reclassAD_DEM_AD_MCI	-0.133191	0.0826524	-1.61147	0.109062	0.289874	No	NA
P10645_LEGQ_16	reclassAD-Resilient_AD_MCI	0.116163	0.106165	1.09417	0.275535	0.519181	No	NA
P10645_LEGQ_17	reclassAD_DEM_AD_MCI	-0.152374	0.0576859	-2.64143	0.00907983	0.0671022	No	NA
P10645_LEGQ_17	reclassAD-Resilient_AD_MCI	-0.0484916	0.0740964	-0.65444	0.513774	0.724063	No	NA
P10645_LEGQ_18	reclassAD_DEM_AD_MCI	-0.145606	0.0663587	-2.19422	0.02967	0.136185	No	NA
P10645_LEGQ_18	reclassAD-Resilient_AD_MCI	0.0286041	0.0852364	0.335586	0.737626	0.854696	No	NA
P10645_LEGQ_19	reclassAD_DEM_AD_MCI	-0.16017	0.0610394	-2.62405	0.00953589	0.0679853	No	NA
P10645_LEGQ_19	reclassAD-Resilient_AD_MCI	0.027751	0.0784038	0.353949	0.723846	0.854696	No	NA
P10645_LSEV_28	reclassAD_DEM_AD_MCI	-0.0768607	0.0696017	-1.10429	0.27143	0.516394	No	NA
P10645_LSEV_28	reclassAD-Resilient_AD_MCI	0.215691	0.0886592	2.43281	0.0162912	0.0914115	No	NA
P10645_SGEL_18	reclassAD_DEM_AD_MCI	-0.0979497	0.0607103	-1.6134	0.108642	0.289874	No	NA
P10645_SGEL_18	reclassAD-Resilient_AD_MCI	-0.0282411	0.0779811	-0.362154	0.717718	0.849487	No	NA
P10645_SGFE_32	reclassAD_DEM_AD_MCI	-0.0396413	0.0557888	-0.710561	0.47861	0.69601	No	NA
P10645_SGFE_32	reclassAD-Resilient_AD_MCI	0.0222158	0.0689705	0.322106	0.747882	0.858364	No	NA
P10645_SGFE_34	reclassAD_DEM_AD_MCI	-0.0984988	0.086987	-1.13234	0.259514	0.503148	No	NA
P10645_SGFE_34	reclassAD-Resilient_AD_MCI	0.209602	0.109882	1.90753	0.0585924	0.199477	No	NA
P13521_DSKE_11	reclassAD_DEM_AD_MCI	-0.0552692	0.060043	-0.920493	0.35871	0.587734	No	NA
P13521_DSKE_11	reclassAD-Resilient_AD_MCI	-0.00941669	0.077124	-0.122098	0.902976	0.938599	No	NA
P13521_DSKE_16	reclassAD_DEM_AD_MCI	-0.109221	0.0510564	-2.13923	0.0339438	0.146687	No	NA
P13521_DSKE_16	reclassAD-Resilient_AD_MCI	-0.0099485	0.0655809	-0.151698	0.879617	0.925431	No	NA
P13521_GPPK_12	reclassAD_DEM_AD_MCI	-0.107811	0.139382	-0.77349	0.440595	0.660892	No	NA
P13521_GPPK_12	reclassAD-Resilient_AD_MCI	0.145488	0.182704	0.796307	0.427262	0.652193	No	NA
P13521_GQGS_32	reclassAD_DEM_AD_MCI	-0.0554562	0.0485812	-1.14152	0.255372	0.501687	No	NA
P13521_GQGS_32	reclassAD-Resilient_AD_MCI	0.0944023	0.0624015	1.51282	0.132311	0.328607	No	NA
P13521_GQGS_35	reclassAD_DEM_AD_MCI	0.03694	0.123782	0.298428	0.765842	0.866447	No	NA
P13521_GQGS_35	reclassAD-Resilient_AD_MCI	0.0794016	0.159753	0.497027	0.619991	0.8078	No	NA
P13521_VGPP_13	reclassAD_DEM_AD_MCI	-0.0845915	0.0513806	-1.64637	0.101663	0.280035	No	NA
P13521_VGPP_13	reclassAD-Resilient_AD_MCI	0.020387	0.0659974	0.308907	0.757797	0.863341	No	NA
Q8WXD2_DSTK_18	reclassAD_DEM_AD_MCI	-0.0273622	0.0508241	-0.53837	0.591075	0.783437	No	NA
Q8WXD2_DSTK_18	reclassAD-Resilient_AD_MCI	-0.0361975	0.0652825	-0.554475	0.580033	0.781111	No	NA
Q8WXD2_ELSA_20	reclassAD_DEM_AD_MCI	-0.166187	0.0638756	-2.60173	0.0101514	0.071532	No	NA
Q8WXD2_ELSA_20	reclassAD-Resilient_AD_MCI	0.0674714	0.0820469	0.822352	0.412108	0.638715	No	NA
Q8WXD2_GGSQ_29	reclassAD_DEM_AD_MCI	-0.0567635	0.0611959	-0.927571	0.355311	0.586698	No	NA
Q8WXD2_GGSQ_29	reclassAD-Resilient_AD_MCI	0.201878	0.0790842	2.5527	0.0118185	0.0778477	No	NA
O15240_AAPA_27	reclassAD-Resilient_AD_DEM	0.0400519	0.0575074	0.696465	0.487154	0.700056	No	NA
O15240_APPE_10	reclassAD-Resilient_AD_DEM	0.205575	0.100967	2.03606	0.0434041	0.170798	No	NA
O15240_APPE_16	reclassAD-Resilient_AD_DEM	-0.0128999	0.0457556	-0.28193	0.778397	0.872553	No	NA
O15240_APPE_18	reclassAD-Resilient_AD_DEM	0.178725	0.0658408	2.71451	0.00737047	0.0603581	No	NA
O15240_DRPA_18	reclassAD-Resilient_AD_DEM	0.0491224	0.0498439	0.985525	0.326117	0.561439	No	NA
O15240_DRPA_19	reclassAD-Resilient_AD_DEM	0.0920783	0.0517497	1.7793	0.0771007	0.232453	No	NA
O15240_EPVP_15	reclassAD-Resilient_AD_DEM	0.157788	0.0555057	2.84273	0.00506014	0.0471761	Yes	NA
O15240_GGEE_32	reclassAD-Resilient_AD_DEM	0.389994	0.0803374	4.85444	3.09e-06	0.000935	Yes	NA
O15240_GGEE_33	reclassAD-Resilient_AD_DEM	0.395029	0.0869323	4.54411	1.14e-05	0.00124438	Yes	NA
O15240_GLQE_18	reclassAD-Resilient_AD_DEM	0.277818	0.0790004	3.51666	0.00057	0.0119052	Yes	NA
O15240_GLQE_21	reclassAD-Resilient_AD_DEM	0.18719	0.0831178	2.25211	0.0256846	0.12445	No	NA
O15240_GRPE_34	reclassAD-Resilient_AD_DEM	0.498484	0.107947	4.61784	8.39e-06	0.00124438	Yes	NA
O15240_GRPE_37	reclassAD-Resilient_AD_DEM	0.513357	0.115958	4.42711	1.96e-05	0.00124438	Yes	NA
O15240_KNAP_20	reclassAD-Resilient_AD_DEM	0.278035	0.0738736	3.76366	0.000235	0.00593764	Yes	NA
O15240_LDRP_30	reclassAD-Resilient_AD_DEM	0.253158	0.0661703	3.82586	0.000187	0.0049242	Yes	NA
O15240_NAPP_19	reclassAD-Resilient_AD_DEM	0.196245	0.0576786	3.40239	0.000845	0.0142266	Yes	NA
O15240_NAPP_37	reclassAD-Resilient_AD_DEM	0.28093	0.0698062	4.02442	9.44e-05	0.00346176	Yes	NA
O15240_PPEP_17	reclassAD-Resilient_AD_DEM	0.0244986	0.0503799	0.486277	0.62744	0.808881	No	NA
O15240_SPQP_18	reclassAD-Resilient_AD_DEM	0.115917	0.0807231	1.43598	0.153147	0.368282	No	NA
O15240_SQEE_35	reclassAD-Resilient_AD_DEM	0.284808	0.0801257	3.55452	0.000526	0.0119052	Yes	NA
P05060_ADAS_29	reclassAD-Resilient_AD_DEM	0.414498	0.131379	3.15498	0.00194698	0.0243525	Yes	NA
P05060_DEPQ_27	reclassAD-Resilient_AD_DEM	0.281184	0.0811172	3.46639	0.000678	0.0124593	Yes	NA
P05060_DKET_13	reclassAD-Resilient_AD_DEM	0.0680803	0.0714907	0.952297	0.342649	0.576579	No	NA
P05060_DKET_15	reclassAD-Resilient_AD_DEM	0.121943	0.0786082	1.55127	0.122824	0.31673	No	NA
P05060_EEGA_24	reclassAD-Resilient_AD_DEM	0.163029	0.068236	2.3892	0.0180567	0.0976999	No	NA
P05060_EGEE_14	reclassAD-Resilient_AD_DEM	0.0902104	0.0488478	1.84677	0.0668056	0.216402	No	NA
P05060_ESSS_22	reclassAD-Resilient_AD_DEM	0.578611	0.118045	4.90162	2.33e-06	0.000935	Yes	NA
P05060_FMSD_8	reclassAD-Resilient_AD_DEM	0.01025	0.0640143	0.160121	0.873007	0.920074	No	NA
P05060_GEAG_29	reclassAD-Resilient_AD_DEM	0.140911	0.0668303	2.10849	0.036556	0.150884	No	NA
P05060_GEEG_25	reclassAD-Resilient_AD_DEM	0.231268	0.0853319	2.71022	0.00759692	0.0608117	No	NA
P05060_GGSL_15	reclassAD-Resilient_AD_DEM	0.00664151	0.0588031	0.112945	0.910217	0.942891	No	NA
P05060_GGSL_17	reclassAD-Resilient_AD_DEM	0.0687884	0.0776437	0.885949	0.376983	0.605276	No	NA
P05060_GGSL_19	reclassAD-Resilient_AD_DEM	0.0248479	0.0720022	0.3451	0.73056	0.854696	No	NA
P05060_GGSL_22	reclassAD-Resilient_AD_DEM	-0.015917	0.0744492	-0.213797	0.830979	0.896462	No	NA
P05060_GGSL_23	reclassAD-Resilient_AD_DEM	-0.0113415	0.0707001	-0.160417	0.872756	0.920074	No	NA
P05060_GGSL_25	reclassAD-Resilient_AD_DEM	-0.0141376	0.0695228	-0.203353	0.83912	0.900011	No	NA
P05060_GSEE_16	reclassAD-Resilient_AD_DEM	0.0322764	0.0581289	0.555257	0.579499	0.781111	No	NA
P05060_NYGE_25	reclassAD-Resilient_AD_DEM	0.13958	0.0687212	2.03111	0.0439096	0.171672	No	NA
P05060_NYGE_26	reclassAD-Resilient_AD_DEM	0.162688	0.0834593	1.9493	0.0531498	0.192692	No	NA
P05060_QGGS_14	reclassAD-Resilient_AD_DEM	0.0787034	0.0604144	1.30273	0.194719	0.438896	No	NA
P05060_RSSQ_32	reclassAD-Resilient_AD_DEM	0.133869	0.0728293	1.83812	0.0679107	0.216402	No	NA
P05060_SEEY_19	reclassAD-Resilient_AD_DEM	0.0968525	0.0576051	1.68132	0.0946642	0.265586	No	NA
P05060_SLPS_18	reclassAD-Resilient_AD_DEM	-0.0292926	0.0746069	-0.392625	0.695122	0.839131	No	NA
P05060_SQES_22	reclassAD-Resilient_AD_DEM	0.925877	0.423288	2.18734	0.0303309	0.137168	No	NA
P05060_SQGG_15	reclassAD-Resilient_AD_DEM	0.162355	0.0691423	2.34813	0.0200985	0.104902	No	NA
P05060_SQGG_17	reclassAD-Resilient_AD_DEM	0.193465	0.0578671	3.34327	0.0010325	0.0160435	Yes	NA
P05060_SQGG_19	reclassAD-Resilient_AD_DEM	0.270328	0.0682919	3.95842	0.000114	0.00378652	Yes	NA
P05060_SQGG_24	reclassAD-Resilient_AD_DEM	0.15701	0.0638961	2.45727	0.0150741	0.0869993	No	NA
P05060_SSQG_16	reclassAD-Resilient_AD_DEM	0.102863	0.0643109	1.59946	0.111704	0.294315	No	NA
P05060_SSQG_17	reclassAD-Resilient_AD_DEM	0.159455	0.0452495	3.52391	0.000555	0.0119052	Yes	NA
P05060_SSQG_19	reclassAD-Resilient_AD_DEM	0.28978	0.0657332	4.40842	2.01e-05	0.00124438	Yes	NA
P05060_SSQG_20	reclassAD-Resilient_AD_DEM	0.182483	0.0516919	3.5302	0.000543	0.0119052	Yes	NA
P05060_SSQG_21	reclassAD-Resilient_AD_DEM	0.100005	0.0579145	1.72677	0.0861514	0.248608	No	NA
P05060_SSQG_22	reclassAD-Resilient_AD_DEM	0.251141	0.0650169	3.86271	0.000163	0.00470082	Yes	NA
P05060_SSQG_23	reclassAD-Resilient_AD_DEM	-0.0395731	0.0727636	-0.543859	0.5873	0.783437	No	NA
P05060_SSQG_24	reclassAD-Resilient_AD_DEM	-0.00886531	0.061923	-0.143167	0.886374	0.929312	No	NA
P05060_SSQG_25	reclassAD-Resilient_AD_DEM	0.166273	0.0676646	2.45732	0.0150721	0.0869993	No	NA
P05060_SSQG_26	reclassAD-Resilient_AD_DEM	0.17135	0.0660894	2.5927	0.0104105	0.0725148	No	NA
P05060_SSQG_29	reclassAD-Resilient_AD_DEM	0.224099	0.0660757	3.39155	0.000877	0.0143624	Yes	NA
P05060_SSQG_30	reclassAD-Resilient_AD_DEM	0.188038	0.0744263	2.5265	0.012498	0.0814383	No	NA
P05060_SSQG_31	reclassAD-Resilient_AD_DEM	0.142728	0.0616664	2.31452	0.0219184	0.110688	No	NA
P05060_YGEE_22	reclassAD-Resilient_AD_DEM	0.165332	0.0625852	2.64171	0.00907283	0.0671022	No	NA
P05060_YGEE_24	reclassAD-Resilient_AD_DEM	0.129244	0.0671259	1.9254	0.0561105	0.196452	No	NA
P05060_YGEE_25	reclassAD-Resilient_AD_DEM	0.12868	0.0710597	1.81088	0.0722157	0.224424	No	NA
P05060_YGEE_26	reclassAD-Resilient_AD_DEM	0.148548	0.0859039	1.72923	0.0860701	0.248608	No	NA
P05408_DNVV_11	reclassAD-Resilient_AD_DEM	-0.0193171	0.0728867	-0.265029	0.791331	0.881753	No	NA
P05408_DNVV_6	reclassAD-Resilient_AD_DEM	-0.0297369	0.0655885	-0.453385	0.650935	0.813334	No	NA
P05408_FSDE_9	reclassAD-Resilient_AD_DEM	0.0206406	0.0723134	0.285433	0.775684	0.872105	No	NA
P05408_HFSD_10	reclassAD-Resilient_AD_DEM	-0.0286366	0.0471585	-0.607243	0.544556	0.753427	No	NA
P05408_SVNP_22	reclassAD-Resilient_AD_DEM	0.121295	0.055029	2.2042	0.0289471	0.133908	No	NA
P05408_SVNP_31	reclassAD-Resilient_AD_DEM	0.0953116	0.0497859	1.91443	0.0573614	0.196456	No	NA
P05408_YLQG_18	reclassAD-Resilient_AD_DEM	0.0983592	0.060526	1.62507	0.106127	0.285836	No	NA
P10645_EGQE_15	reclassAD-Resilient_AD_DEM	0.165713	0.0967161	1.71339	0.0885891	0.253231	No	NA
P10645_EGQE_16	reclassAD-Resilient_AD_DEM	0.0266977	0.0788315	0.338668	0.735307	0.854696	No	NA
P10645_EGQE_17	reclassAD-Resilient_AD_DEM	0.0944779	0.0835775	1.13042	0.260001	0.503148	No	NA
P10645_EGQE_18	reclassAD-Resilient_AD_DEM	0.0587049	0.0799575	0.734201	0.463907	0.683136	No	NA
P10645_EGQE_20	reclassAD-Resilient_AD_DEM	0.040593	0.0846043	0.479799	0.63203	0.808881	No	NA
P10645_GYPE_31	reclassAD-Resilient_AD_DEM	0.326962	0.110765	2.95185	0.00372608	0.0370109	Yes	NA
P10645_HSGF_20	reclassAD-Resilient_AD_DEM	0.0436886	0.0618728	0.706103	0.481234	0.69601	No	NA
P10645_HSGF_21	reclassAD-Resilient_AD_DEM	0.0465587	0.0531103	0.876641	0.382004	0.607597	No	NA
P10645_HSGF_23	reclassAD-Resilient_AD_DEM	0.0931192	0.071813	1.29669	0.196783	0.441669	No	NA
P10645_HSGF_33	reclassAD-Resilient_AD_DEM	0.0892191	0.0725674	1.22947	0.220875	0.46193	No	NA
P10645_HSGF_34	reclassAD-Resilient_AD_DEM	0.0774001	0.0627461	1.23355	0.219354	0.46193	No	NA
P10645_HSGF_35	reclassAD-Resilient_AD_DEM	0.204399	0.0839578	2.43454	0.0160174	0.0907151	No	NA
P10645_LEGQ_16	reclassAD-Resilient_AD_DEM	0.249354	0.110866	2.24916	0.0258757	0.12445	No	NA
P10645_LEGQ_17	reclassAD-Resilient_AD_DEM	0.103882	0.077377	1.34254	0.181334	0.42189	No	NA
P10645_LEGQ_18	reclassAD-Resilient_AD_DEM	0.17421	0.0890102	1.95719	0.0520761	0.190672	No	NA
P10645_LEGQ_19	reclassAD-Resilient_AD_DEM	0.187921	0.0818751	2.29522	0.0230279	0.114385	No	NA
P10645_LSEV_28	reclassAD-Resilient_AD_DEM	0.292552	0.0928663	3.15025	0.00200928	0.0243525	Yes	NA
P10645_SGEL_18	reclassAD-Resilient_AD_DEM	0.0697085	0.0814337	0.856016	0.393277	0.62064	No	NA
P10645_SGFE_32	reclassAD-Resilient_AD_DEM	0.0618571	0.0720568	0.85845	0.3922	0.620557	No	NA
P10645_SGFE_34	reclassAD-Resilient_AD_DEM	0.308101	0.115078	2.67732	0.00834929	0.06571	No	NA
P13521_DSKE_11	reclassAD-Resilient_AD_DEM	0.0458525	0.0805387	0.569323	0.569941	0.780262	No	NA
P13521_DSKE_16	reclassAD-Resilient_AD_DEM	0.0992726	0.0684845	1.44956	0.14915	0.361539	No	NA
P13521_GPPK_12	reclassAD-Resilient_AD_DEM	0.253299	0.190659	1.32855	0.186255	0.429166	No	NA
P13521_GQGS_32	reclassAD-Resilient_AD_DEM	0.149859	0.0651644	2.2997	0.0227659	0.114018	No	NA
P13521_GQGS_35	reclassAD-Resilient_AD_DEM	0.0424615	0.165685	0.256279	0.798132	0.885057	No	NA
P13521_VGPP_13	reclassAD-Resilient_AD_DEM	0.104979	0.0689194	1.52321	0.129693	0.326857	No	NA
Q8WXD2_DSTK_18	reclassAD-Resilient_AD_DEM	-0.00883534	0.0681729	-0.129602	0.897045	0.936402	No	NA
Q8WXD2_ELSA_20	reclassAD-Resilient_AD_DEM	0.233658	0.0856795	2.72712	0.00710684	0.0589965	No	NA
Q8WXD2_GGSQ_29	reclassAD-Resilient_AD_DEM	0.258642	0.0823678	3.14008	0.00208146	0.0247327	Yes	NA
O15240_AAPA_27	NA	-0.000186	0.00200729	-0.0925529	0.926375	0.995361	No	Age
O15240_APPE_10	NA	-0.000811	0.00352424	-0.229982	0.818401	0.945035	No	Age
O15240_APPE_16	NA	-0.00214765	0.00162603	-1.32079	0.188637	0.798267	No	Age
O15240_APPE_18	NA	0.00280586	0.00229816	1.22091	0.223926	0.847724	No	Age
O15240_DRPA_18	NA	0.00169263	0.0017289	0.97902	0.329308	0.945035	No	Age
O15240_DRPA_19	NA	0.00320911	0.00180631	1.77661	0.0775453	0.559434	No	Age
O15240_EPVP_15	NA	0.00509158	0.00193742	2.62802	0.00942976	0.153302	No	Age
O15240_GGEE_32	NA	0.000466	0.0027347	0.170568	0.864801	0.945035	No	Age
O15240_GGEE_33	NA	-0.00574074	0.00297452	-1.92997	0.0555234	0.443145	No	Age
O15240_GLQE_18	NA	0.0043439	0.0027575	1.5753	0.117174	0.657477	No	Age
O15240_GLQE_21	NA	0.00750074	0.00290122	2.58538	0.0106249	0.153302	No	Age
O15240_GRPE_34	NA	0.00567952	0.00381624	1.48825	0.138827	0.701077	No	Age
O15240_GRPE_37	NA	-0.00193532	0.0041936	-0.461493	0.645193	0.945035	No	Age
O15240_KNAP_20	NA	0.00016	0.00257855	0.0621878	0.950491	0.999656	No	Age
O15240_LDRP_30	NA	-0.00209894	0.00230966	-0.908766	0.364849	0.945035	No	Age
O15240_NAPP_19	NA	-1.31e-05	0.00201327	-0.00649172	0.994829	0.999656	No	Age
O15240_NAPP_37	NA	-0.000701	0.00242131	-0.289331	0.772769	0.945035	No	Age
O15240_PPEP_17	NA	0.00377902	0.0017585	2.14899	0.033148	0.334795	No	Age
O15240_SPQP_18	NA	0.00599315	0.00290566	2.06257	0.0409253	0.375768	No	Age
O15240_SQEE_35	NA	0.00152273	0.00281073	0.541757	0.588899	0.945035	No	Age
P05060_ADAS_29	NA	-0.00597393	0.00464461	-1.28621	0.200393	0.809586	No	Age
P05060_DEPQ_27	NA	0.00124284	0.00283139	0.438952	0.661293	0.945035	No	Age
P05060_DKET_13	NA	-0.009918	0.00252088	-3.93435	0.000133	0.00447365	Yes	Age
P05060_DKET_15	NA	-0.0126011	0.00274381	-4.59255	8.86e-06	0.000894	Yes	Age
P05060_EEGA_24	NA	-0.00213023	0.00238177	-0.894388	0.372466	0.945035	No	Age
P05060_EGEE_14	NA	-0.007292	0.0017583	-4.14719	5.69e-05	0.00287183	Yes	Age
P05060_ESSS_22	NA	-0.0139623	0.00412034	-3.38864	0.000886	0.0223626	Yes	Age
P05060_FMSD_8	NA	-0.00645743	0.00230423	-2.80243	0.00576086	0.116369	No	Age
P05060_GEAG_29	NA	0.00394815	0.0023327	1.69252	0.092505	0.603379	No	Age
P05060_GEEG_25	NA	-0.000619	0.00311568	-0.198679	0.842813	0.945035	No	Age
P05060_GGSL_15	NA	-0.00181702	0.00205251	-0.885266	0.37735	0.945035	No	Age
P05060_GGSL_17	NA	6.24e-05	0.00271014	0.0230307	0.981655	0.999656	No	Age
P05060_GGSL_19	NA	-0.000677	0.00253508	-0.267129	0.789781	0.945035	No	Age
P05060_GGSL_22	NA	-0.0016538	0.00259864	-0.63641	0.525424	0.945035	No	Age
P05060_GGSL_23	NA	-0.000954	0.00246778	-0.386408	0.699711	0.945035	No	Age
P05060_GGSL_25	NA	0.000978	0.00242668	0.403164	0.687369	0.945035	No	Age
P05060_GSEE_16	NA	0.000723	0.00202898	0.356475	0.721957	0.945035	No	Age
P05060_NYGE_25	NA	-0.00204328	0.0023987	-0.851827	0.395591	0.945035	No	Age
P05060_NYGE_26	NA	-0.00209881	0.00285569	-0.734958	0.463528	0.945035	No	Age
P05060_QGGS_14	NA	-0.00280292	0.00212722	-1.31764	0.189687	0.798267	No	Age
P05060_RSSQ_32	NA	-0.00173409	0.00254209	-0.68215	0.496137	0.945035	No	Age
P05060_SEEY_19	NA	-0.000671	0.0020107	-0.333755	0.739004	0.945035	No	Age
P05060_SLPS_18	NA	-0.00184776	0.00260414	-0.709546	0.479025	0.945035	No	Age
P05060_SQES_22	NA	-0.0160758	0.0143586	-1.11959	0.264751	0.922063	No	Age
P05060_SQGG_15	NA	-0.00205799	0.0024134	-0.852732	0.395091	0.945035	No	Age
P05060_SQGG_17	NA	0.00075	0.00201984	0.371163	0.71101	0.945035	No	Age
P05060_SQGG_19	NA	0.00289339	0.00238372	1.21381	0.226619	0.847724	No	Age
P05060_SQGG_24	NA	0.00161933	0.00223028	0.726065	0.468866	0.945035	No	Age
P05060_SSQG_16	NA	0.000387	0.00224476	0.172525	0.863245	0.945035	No	Age
P05060_SSQG_17	NA	-0.000793	0.00157943	-0.5019	0.616432	0.945035	No	Age
P05060_SSQG_19	NA	-0.000524	0.00233598	-0.224484	0.822695	0.945035	No	Age
P05060_SSQG_20	NA	0.000676	0.0018043	0.374806	0.708304	0.945035	No	Age
P05060_SSQG_21	NA	-0.00125694	0.0020215	-0.621786	0.534973	0.945035	No	Age
P05060_SSQG_22	NA	-0.00154905	0.00226941	-0.68258	0.495866	0.945035	No	Age
P05060_SSQG_23	NA	-0.00143398	0.0025398	-0.564602	0.57314	0.945035	No	Age
P05060_SSQG_24	NA	0.000388	0.00219391	0.176838	0.859903	0.945035	No	Age
P05060_SSQG_25	NA	-0.000816	0.00236182	-0.345582	0.730114	0.945035	No	Age
P05060_SSQG_26	NA	-0.000709	0.00230684	-0.307293	0.759022	0.945035	No	Age
P05060_SSQG_29	NA	-0.00248496	0.00230636	-1.07744	0.282916	0.927786	No	Age
P05060_SSQG_30	NA	-0.00165336	0.00259784	-0.636437	0.525407	0.945035	No	Age
P05060_SSQG_31	NA	-0.00158913	0.00215246	-0.738285	0.461429	0.945035	No	Age
P05060_YGEE_22	NA	-0.000428	0.00218453	-0.195945	0.844903	0.945035	No	Age
P05060_YGEE_24	NA	-0.0011412	0.00237309	-0.480892	0.631308	0.945035	No	Age
P05060_YGEE_25	NA	-0.00102546	0.00248416	-0.412801	0.680358	0.945035	No	Age
P05060_YGEE_26	NA	0.000128	0.00291059	0.043896	0.965053	0.999656	No	Age
P05408_DNVV_11	NA	4.64e-05	0.0025441	0.0182245	0.985483	0.999656	No	Age
P05408_DNVV_6	NA	-0.000811	0.00224421	-0.361303	0.718388	0.945035	No	Age
P05408_FSDE_9	NA	0.000471	0.00252409	0.186617	0.852199	0.945035	No	Age
P05408_HFSD_10	NA	-0.00162392	0.00164606	-0.986551	0.325362	0.945035	No	Age
P05408_SVNP_22	NA	-8.29e-07	0.00192078	-0.000432	0.999656	0.999656	No	Age
P05408_SVNP_31	NA	-0.00185719	0.00173777	-1.06872	0.286816	0.927786	No	Age
P05408_YLQG_18	NA	-0.00522641	0.00211265	-2.47386	0.0144169	0.182014	No	Age
P10645_EGQE_15	NA	0.000152	0.00337586	0.0450728	0.964106	0.999656	No	Age
P10645_EGQE_16	NA	0.00163693	0.0027516	0.594902	0.552755	0.945035	No	Age
P10645_EGQE_17	NA	0.00487788	0.00291726	1.67208	0.0964761	0.603379	No	Age
P10645_EGQE_18	NA	0.00535001	0.00279091	1.91694	0.0570385	0.443145	No	Age
P10645_EGQE_20	NA	0.00431472	0.0029531	1.46108	0.145967	0.70203	No	Age
P10645_GYPE_31	NA	0.000622	0.00372852	0.166766	0.867804	0.945035	No	Age
P10645_HSGF_20	NA	-0.00222977	0.00211708	-1.05323	0.293952	0.927786	No	Age
P10645_HSGF_21	NA	-0.000448	0.00185381	-0.241761	0.809277	0.945035	No	Age
P10645_HSGF_23	NA	0.00416639	0.00252857	1.64773	0.101559	0.603379	No	Age
P10645_HSGF_33	NA	0.000409	0.0025	0.163716	0.870181	0.945035	No	Age
P10645_HSGF_34	NA	-0.00118139	0.00220932	-0.534731	0.593649	0.945035	No	Age
P10645_HSGF_35	NA	-0.00107511	0.00293054	-0.366864	0.714208	0.945035	No	Age
P10645_LEGQ_16	NA	-0.00135364	0.00386975	-0.349799	0.726952	0.945035	No	Age
P10645_LEGQ_17	NA	0.00092	0.00270083	0.34069	0.733786	0.945035	No	Age
P10645_LEGQ_18	NA	0.00215735	0.00310689	0.694374	0.488461	0.945035	No	Age
P10645_LEGQ_19	NA	0.00321135	0.00285784	1.1237	0.262834	0.922063	No	Age
P10645_LSEV_28	NA	-0.0012273	0.00327462	-0.374793	0.708403	0.945035	No	Age
P10645_SGEL_18	NA	0.00685819	0.00284243	2.41279	0.0169687	0.190426	No	Age
P10645_SGFE_32	NA	-0.00102691	0.00252768	-0.406264	0.685206	0.945035	No	Age
P10645_SGFE_34	NA	-0.00157732	0.00414154	-0.380853	0.703916	0.945035	No	Age
P13521_DSKE_11	NA	0.00128874	0.00281119	0.458433	0.647267	0.945035	No	Age
P13521_DSKE_16	NA	0.00338093	0.00239044	1.41436	0.159213	0.730932	No	Age
P13521_GPPK_12	NA	0.00509584	0.00684941	0.743983	0.458189	0.945035	No	Age
P13521_GQGS_32	NA	-0.00181756	0.00227455	-0.799082	0.425435	0.945035	No	Age
P13521_GQGS_35	NA	0.0033538	0.00590342	0.568111	0.570917	0.945035	No	Age
P13521_VGPP_13	NA	0.00239655	0.00240562	0.996229	0.320653	0.945035	No	Age
Q8WXD2_DSTK_18	NA	-0.00199071	0.00237957	-0.836585	0.404082	0.945035	No	Age
Q8WXD2_ELSA_20	NA	0.000739	0.00299063	0.247011	0.805218	0.945035	No	Age
Q8WXD2_GGSQ_29	NA	-0.00447163	0.00291789	-1.53249	0.127777	0.679237	No	Age
O15240_AAPA_27	NA	-0.0282754	0.0349688	-0.808592	0.419958	0.725605	No	Genderm
O15240_APPE_10	NA	-0.188976	0.0613954	-3.07801	0.00245498	0.034218	Yes	Genderm
O15240_APPE_16	NA	0.0222384	0.0279269	0.796307	0.427146	0.725605	No	Genderm
O15240_APPE_18	NA	-0.0618849	0.0400361	-1.54573	0.124158	0.348332	No	Genderm
O15240_DRPA_18	NA	-0.0269623	0.0301528	-0.894189	0.3728	0.672372	No	Genderm
O15240_DRPA_19	NA	-0.0244545	0.0314676	-0.77713	0.438237	0.725605	No	Genderm
O15240_EPVP_15	NA	0.0052565	0.0337516	0.155741	0.876435	0.962173	No	Genderm
O15240_GGEE_32	NA	-0.0879509	0.0495094	-1.77645	0.0777561	0.314135	No	Genderm
O15240_GGEE_33	NA	-0.148372	0.0519942	-2.85364	0.00494215	0.0383967	Yes	Genderm
O15240_GLQE_18	NA	-0.0979142	0.0480381	-2.03826	0.0431806	0.198238	No	Genderm
O15240_GLQE_21	NA	-0.109246	0.0505418	-2.16149	0.0321537	0.170922	No	Genderm
O15240_GRPE_34	NA	-0.078323	0.066455	-1.17859	0.240467	0.551981	No	Genderm
O15240_GRPE_37	NA	-0.124667	0.0718023	-1.73625	0.0848176	0.322251	No	Genderm
O15240_KNAP_20	NA	-0.107817	0.0449206	-2.40018	0.0175429	0.104225	No	Genderm
O15240_LDRP_30	NA	-0.0855046	0.0402364	-2.12505	0.0351275	0.177394	No	Genderm
O15240_NAPP_19	NA	-0.102542	0.0350729	-2.92368	0.0039644	0.0383816	Yes	Genderm
O15240_NAPP_37	NA	-0.0921547	0.0422289	-2.18227	0.0308069	0.170922	No	Genderm
O15240_PPEP_17	NA	-0.0323554	0.0306347	-1.05617	0.292493	0.579252	No	Genderm
O15240_SPQP_18	NA	-0.187149	0.0500803	-3.73699	0.000267	0.00897509	Yes	Genderm
O15240_SQEE_35	NA	-0.106325	0.0504944	-2.10568	0.0371265	0.178561	No	Genderm
P05060_ADAS_29	NA	-0.0337297	0.08088	-0.417034	0.677262	0.855526	No	Genderm
P05060_DEPQ_27	NA	-0.0529871	0.0493253	-1.07424	0.284344	0.579252	No	Genderm
P05060_DKET_13	NA	0.0182095	0.0437116	0.416584	0.677645	0.855526	No	Genderm
P05060_DKET_15	NA	0.0211851	0.0477996	0.443205	0.65822	0.855526	No	Genderm
P05060_EEGA_24	NA	-0.0122606	0.0414925	-0.295489	0.768006	0.881461	No	Genderm
P05060_EGEE_14	NA	-0.00521312	0.030305	-0.172022	0.863659	0.958566	No	Genderm
P05060_ESSS_22	NA	-0.0404484	0.07178	-0.563506	0.573884	0.795343	No	Genderm
P05060_FMSD_8	NA	-0.104569	0.0397143	-2.63304	0.00937348	0.0631148	No	Genderm
P05060_GEAG_29	NA	-0.0439684	0.0406378	-1.08196	0.280909	0.579252	No	Genderm
P05060_GEEG_25	NA	0.00343286	0.0517926	0.0662809	0.947252	0.967588	No	Genderm
P05060_GGSL_15	NA	-0.0572431	0.0357567	-1.60091	0.111383	0.330872	No	Genderm
P05060_GGSL_17	NA	-0.0171815	0.0472131	-0.363913	0.716407	0.871772	No	Genderm
P05060_GGSL_19	NA	0.00567098	0.0433407	0.130847	0.896093	0.967588	No	Genderm
P05060_GGSL_22	NA	-0.0140911	0.0452706	-0.311264	0.756008	0.881461	No	Genderm
P05060_GGSL_23	NA	-0.018108	0.0429909	-0.421206	0.674174	0.855526	No	Genderm
P05060_GGSL_25	NA	-0.0157587	0.042275	-0.372767	0.709819	0.871772	No	Genderm
P05060_GSEE_16	NA	-0.107542	0.0353467	-3.04249	0.00274569	0.034218	Yes	Genderm
P05060_NYGE_25	NA	0.0139819	0.0417876	0.334596	0.738371	0.880218	No	Genderm
P05060_NYGE_26	NA	0.0527443	0.049917	1.05664	0.292397	0.579252	No	Genderm
P05060_QGGS_14	NA	-0.0732409	0.0366931	-1.99604	0.0477895	0.209858	No	Genderm
P05060_RSSQ_32	NA	0.0118718	0.0442856	0.268073	0.78899	0.895371	No	Genderm
P05060_SEEY_19	NA	0.0251621	0.0350282	0.718338	0.473603	0.759268	No	Genderm
P05060_SLPS_18	NA	0.0436757	0.0453665	0.96273	0.337145	0.642484	No	Genderm
P05060_SQES_22	NA	0.443343	0.260361	1.7028	0.0907627	0.322251	No	Genderm
P05060_SQGG_15	NA	-0.121727	0.0420436	-2.89526	0.00432154	0.0383816	Yes	Genderm
P05060_SQGG_17	NA	-0.00739311	0.0351875	-0.210106	0.833854	0.935769	No	Genderm
P05060_SQGG_19	NA	0.0528961	0.0415265	1.27379	0.204596	0.480564	No	Genderm
P05060_SQGG_24	NA	0.0659681	0.0388536	1.69787	0.0914894	0.322251	No	Genderm
P05060_SSQG_16	NA	-0.134889	0.0391058	-3.44934	0.00072	0.0181692	Yes	Genderm
P05060_SSQG_17	NA	-0.031728	0.0275151	-1.15311	0.250594	0.562444	No	Genderm
P05060_SSQG_19	NA	0.00320387	0.0401202	0.0798569	0.93646	0.967588	No	Genderm
P05060_SSQG_20	NA	0.0178839	0.0314325	0.568961	0.570186	0.795343	No	Genderm
P05060_SSQG_21	NA	0.0498857	0.0352163	1.41655	0.15857	0.410657	No	Genderm
P05060_SSQG_22	NA	0.026379	0.0395351	0.667231	0.505592	0.795343	No	Genderm
P05060_SSQG_23	NA	0.00178057	0.0442457	0.0402427	0.96795	0.96795	No	Genderm
P05060_SSQG_24	NA	0.0224943	0.0373987	0.601473	0.548541	0.795343	No	Genderm
P05060_SSQG_25	NA	0.0230656	0.0411451	0.560592	0.575865	0.795343	No	Genderm
P05060_SSQG_26	NA	0.0156364	0.0401873	0.389089	0.697731	0.87001	No	Genderm
P05060_SSQG_29	NA	0.0186408	0.0401789	0.463944	0.643322	0.854942	No	Genderm
P05060_SSQG_30	NA	0.0700892	0.0452567	1.5487	0.123442	0.348332	No	Genderm
P05060_SSQG_31	NA	-0.0227522	0.0374978	-0.606761	0.544875	0.795343	No	Genderm
P05060_YGEE_22	NA	0.0116162	0.0380565	0.305236	0.760585	0.881461	No	Genderm
P05060_YGEE_24	NA	0.0355792	0.0413243	0.860975	0.390654	0.692212	No	Genderm
P05060_YGEE_25	NA	0.057082	0.043021	1.32684	0.186633	0.463266	No	Genderm
P05060_YGEE_26	NA	0.0382301	0.0508545	0.751754	0.453517	0.738794	No	Genderm
P05408_DNVV_11	NA	0.072656	0.0443205	1.63933	0.103121	0.324585	No	Genderm
P05408_DNVV_6	NA	-0.0518777	0.0392285	-1.32245	0.188058	0.463266	No	Genderm
P05408_FSDE_9	NA	-0.199372	0.0439719	-4.53409	1.13e-05	0.0011441	Yes	Genderm
P05408_HFSD_10	NA	-0.0466104	0.0286758	-1.62542	0.106053	0.324585	No	Genderm
P05408_SVNP_22	NA	-0.0434143	0.0334617	-1.29743	0.196362	0.472204	No	Genderm
P05408_SVNP_31	NA	-0.0100327	0.0302735	-0.331401	0.740778	0.880218	No	Genderm
P05408_YLQG_18	NA	-0.0212401	0.0368043	-0.577111	0.564681	0.795343	No	Genderm
P10645_EGQE_15	NA	-0.0988984	0.0588106	-1.68164	0.094601	0.322251	No	Genderm
P10645_EGQE_16	NA	-0.00465492	0.0479354	-0.0971082	0.922763	0.967588	No	Genderm
P10645_EGQE_17	NA	-0.0297936	0.0508213	-0.586243	0.558544	0.795343	No	Genderm
P10645_EGQE_18	NA	0.0059453	0.0486201	0.122281	0.902831	0.967588	No	Genderm
P10645_EGQE_20	NA	-0.0270449	0.0514457	-0.525698	0.59983	0.807771	No	Genderm
P10645_GYPE_31	NA	-0.072205	0.0653766	-1.10445	0.271364	0.579252	No	Genderm
P10645_HSGF_20	NA	0.0620471	0.0370061	1.67667	0.0957182	0.322251	No	Genderm
P10645_HSGF_21	NA	0.0481545	0.032295	1.49108	0.137921	0.36658	No	Genderm
P10645_HSGF_23	NA	0.00282601	0.0436161	0.0647928	0.948428	0.967588	No	Genderm
P10645_HSGF_33	NA	0.0435363	0.0436316	0.997817	0.320019	0.621575	No	Genderm
P10645_HSGF_34	NA	0.0226578	0.0381092	0.594548	0.553066	0.795343	No	Genderm
P10645_HSGF_35	NA	-0.00407467	0.0510526	-0.0798132	0.936486	0.967588	No	Genderm
P10645_LEGQ_16	NA	-0.265348	0.0674146	-3.93607	0.000124	0.00624	Yes	Genderm
P10645_LEGQ_17	NA	-0.157792	0.047051	-3.35365	0.000997	0.0201403	Yes	Genderm
P10645_LEGQ_18	NA	-0.162859	0.0541248	-3.00894	0.00304913	0.034218	Yes	Genderm
P10645_LEGQ_19	NA	-0.134747	0.0497862	-2.70652	0.00754197	0.0544099	No	Genderm
P10645_LSEV_28	NA	-0.0535373	0.0567813	-0.942868	0.347433	0.649828	No	Genderm
P10645_SGEL_18	NA	-0.0445064	0.0495177	-0.898798	0.37012	0.672372	No	Genderm
P10645_SGFE_32	NA	-0.0280432	0.0454095	-0.617563	0.537927	0.795343	No	Genderm
P10645_SGFE_34	NA	-0.00328772	0.0706507	-0.0465349	0.962953	0.96795	No	Genderm
P13521_DSKE_11	NA	-0.0381769	0.0489735	-0.779542	0.436819	0.725605	No	Genderm
P13521_DSKE_16	NA	-0.129963	0.0416436	-3.12083	0.00214237	0.034218	Yes	Genderm
P13521_GPPK_12	NA	0.207749	0.114577	1.81317	0.0720434	0.303183	No	Genderm
P13521_GQGS_32	NA	-0.0218147	0.0396248	-0.550533	0.582727	0.795343	No	Genderm
P13521_GQGS_35	NA	0.168682	0.101612	1.66006	0.0992585	0.323391	No	Genderm
P13521_VGPP_13	NA	-0.120588	0.0419081	-2.87745	0.00456019	0.0383816	Yes	Genderm
Q8WXD2_DSTK_18	NA	0.0443278	0.0414542	1.06932	0.286546	0.579252	No	Genderm
Q8WXD2_ELSA_20	NA	-0.125431	0.0520995	-2.40754	0.0172058	0.104225	No	Genderm
Q8WXD2_GGSQ_29	NA	0.0762486	0.0500776	1.52261	0.130231	0.355494	No	Genderm
