# Supplementary material for: Cerebrospinal Fluid and Brain Proteoforms of the Granin Neuropeptide Family in Alzheimer’s Disease
Source: J Am Soc Mass Spectrom. 2023 Mar 13;34(4):649–67. doi: 10.1021/jasms.2c00341 (PMC10080684; doi:10.1021/jasms.2c00341)
Supplement: Supplementary file 14 — js2c00341_si_014.xlsx [file js2c00341_si_014.xlsx]

## Sheet: Table_S12_CSF_ATN_correlations
Peptide_ID	Versus	Pearson R	p.value	padj
SCG5_DNVV_6	ABRatio	-0.0247079	0.752751	0.863953
SCG5_DNVV_6	pTau.181.	0.102396	0.196173	0.522179
SCG5_DNVV_6	tTau	0.13305	0.0884457	0.319036
SCG1_SSQG_31	ABRatio	0.102642	0.189552	0.476633
SCG1_SSQG_31	pTau.181.	-0.0245066	0.757643	0.869568
SCG1_SSQG_31	tTau	0.0529978	0.498997	0.741157
VGF_GGEE_33	ABRatio	0.0548325	0.484234	0.719231
VGF_GGEE_33	pTau.181.	-0.0633519	0.424647	0.695964
VGF_GGEE_33	tTau	0.020983	0.789075	0.877699
SCG2_DSKE_16	ABRatio	-0.0011235	0.988573	0.994438
SCG2_DSKE_16	pTau.181.	-0.0579891	0.464974	0.700931
SCG2_DSKE_16	tTau	-0.0294987	0.706829	0.820571
SCG1_SSQG_30	ABRatio	0.132163	0.0906096	0.347139
SCG1_SSQG_30	pTau.181.	-0.112746	0.154451	0.522179
SCG1_SSQG_30	tTau	-0.0397071	0.612598	0.783195
SCG1_YGEE_24	ABRatio	-0.0400297	0.60971	0.779503
SCG1_YGEE_24	pTau.181.	0.0617471	0.436497	0.695964
SCG1_YGEE_24	tTau	0.0965849	0.217161	0.474037
CHGA_SGFE_32	ABRatio	-0.153075	0.0496551	0.347139
CHGA_SGFE_32	pTau.181.	0.10931	0.167488	0.522179
CHGA_SGFE_32	tTau	0.175817	0.0238919	0.172363
SCG5_FSDE_9	ABRatio	-0.0310578	0.692099	0.832167
SCG5_FSDE_9	pTau.181.	0.0382874	0.629661	0.80501
SCG5_FSDE_9	tTau	0.0427655	0.585474	0.783195
CHGA_EGQE_20	ABRatio	-0.110609	0.157262	0.453163
CHGA_EGQE_20	pTau.181.	0.064435	0.416756	0.695964
CHGA_EGQE_20	tTau	0.157301	0.0436138	0.244722
VGF_EPVP_15	ABRatio	0.0455526	0.561249	0.736183
VGF_EPVP_15	pTau.181.	-0.236917	0.00247882	0.0417268
VGF_EPVP_15	tTau	-0.178858	0.0215289	0.167263
SCG1_YGEE_22	ABRatio	0.0611455	0.435281	0.676359
SCG1_YGEE_22	pTau.181.	-0.0247299	0.755504	0.869568
SCG1_YGEE_22	tTau	0.0404494	0.605964	0.783195
VGF_GGEE_32	ABRatio	0.00259436	0.973617	0.994438
VGF_GGEE_32	pTau.181.	-0.0843773	0.287245	0.674691
VGF_GGEE_32	tTau	-0.0120104	0.878312	0.933784
SCG1_SSQG_29	ABRatio	0.0874558	0.263998	0.512765
SCG1_SSQG_29	pTau.181.	-0.0698554	0.378569	0.695964
SCG1_SSQG_29	tTau	0.0202723	0.796061	0.877699
CHGA_EGQE_18	ABRatio	-0.0894929	0.252991	0.506756
CHGA_EGQE_18	pTau.181.	0.060602	0.445067	0.695964
CHGA_EGQE_18	tTau	0.142616	0.0676449	0.292702
VGF_APPE_10	ABRatio	0.117367	0.133266	0.434841
VGF_APPE_10	pTau.181.	-0.0797037	0.314875	0.691355
VGF_APPE_10	tTau	0.0140768	0.857582	0.921444
VGF_DRPA_19	ABRatio	0.0249917	0.750004	0.863953
VGF_DRPA_19	pTau.181.	-0.0553032	0.485938	0.7113
VGF_DRPA_19	tTau	0.0565527	0.470609	0.733531
SCG1_SSQG_19	ABRatio	0.0914056	0.24295	0.506756
SCG1_SSQG_19	pTau.181.	-0.147438	0.0619834	0.329491
SCG1_SSQG_19	tTau	-0.104342	0.182287	0.460275
VGF_GLQE_18	ABRatio	-0.0134439	0.863921	0.928256
VGF_GLQE_18	pTau.181.	0.00365294	0.963319	0.99454
VGF_GLQE_18	tTau	0.121053	0.121421	0.383059
VGF_GRPE_37	ABRatio	-0.0527205	0.501248	0.724349
VGF_GRPE_37	pTau.181.	0.0273109	0.730921	0.868506
VGF_GRPE_37	tTau	0.108437	0.165625	0.440652
SCG2_GQGS_35	ABRatio	0.171166	0.0279347	0.339193
SCG2_GQGS_35	pTau.181.	-0.0318095	0.688734	0.852835
SCG2_GQGS_35	tTau	-0.00555593	0.943537	0.962598
CHGA_EGQE_17	ABRatio	-0.148803	0.0564535	0.347139
CHGA_EGQE_17	pTau.181.	0.131502	0.0963529	0.484796
CHGA_EGQE_17	tTau	0.220129	0.0044965	0.0412861
SCG1_SLPS_18	ABRatio	0.0854896	0.274927	0.523918
SCG1_SLPS_18	pTau.181.	0.00765349	0.923237	0.991989
SCG1_SLPS_18	tTau	0.0357737	0.648265	0.798472
SCG5_SVNP_31	ABRatio	-0.0220914	0.778215	0.870698
SCG5_SVNP_31	pTau.181.	-0.000543539	0.99454	0.99454
SCG5_SVNP_31	tTau	0.0543284	0.488267	0.736044
SCG5_SVNP_22	ABRatio	-0.00923403	0.906294	0.963534
SCG5_SVNP_22	pTau.181.	0.0173905	0.826683	0.927722
SCG5_SVNP_22	tTau	0.0982217	0.209433	0.470061
SCG1_SQGG_17	ABRatio	0.142525	0.0678218	0.347139
SCG1_SQGG_17	pTau.181.	-0.162324	0.0396597	0.27913
SCG1_SQGG_17	tTau	-0.0782006	0.318087	0.617822
VGF_GLQE_21	ABRatio	0.0771534	0.32463	0.585493
VGF_GLQE_21	pTau.181.	-0.0621727	0.433337	0.695964
VGF_GLQE_21	tTau	0.0555022	0.478905	0.733531
VGF_GRPE_34	ABRatio	-0.0648543	0.407893	0.653924
VGF_GRPE_34	pTau.181.	-0.00394185	0.96042	0.99454
VGF_GRPE_34	tTau	0.117868	0.131607	0.383059
VGF_LDRP_30	ABRatio	0.00266668	0.972882	0.994438
VGF_LDRP_30	pTau.181.	0.00163162	0.983611	0.99454
VGF_LDRP_30	tTau	0.106965	0.171479	0.444087
SCG2_GQGS_32	ABRatio	0.129744	0.0967242	0.348898
SCG2_GQGS_32	pTau.181.	-0.0405458	0.609583	0.799582
SCG2_GQGS_32	tTau	0.056624	0.470049	0.733531
SCG1_GEEG_25	ABRatio	0.112831	0.149038	0.453163
SCG1_GEEG_25	pTau.181.	-0.033082	0.676966	0.852835
SCG1_GEEG_25	tTau	0.0199241	0.799488	0.877699
CHGA_EGQE_16	ABRatio	-0.0903585	0.248412	0.506756
CHGA_EGQE_16	pTau.181.	0.206174	0.00869242	0.125419
CHGA_EGQE_16	tTau	0.267084	0.000524565	0.00756873
CHGA_LEGQ_18	ABRatio	-0.14982	0.0547692	0.347139
CHGA_LEGQ_18	pTau.181.	0.127644	0.106613	0.48945
CHGA_LEGQ_18	tTau	0.166021	0.0330747	0.196672
CHGA_LSEV_28	ABRatio	-0.121312	0.120621	0.420094
CHGA_LSEV_28	pTau.181.	0.0627517	0.429058	0.695964
CHGA_LSEV_28	tTau	0.131049	0.0933851	0.325238
SCG1_SSQG_20	ABRatio	0.0979937	0.210497	0.4888
SCG1_SSQG_20	pTau.181.	-0.202127	0.0101314	0.127909
SCG1_SSQG_20	tTau	-0.121229	0.120878	0.383059
VGF_KNAP_20	ABRatio	0.141688	0.0694703	0.347139
VGF_KNAP_20	pTau.181.	-0.171871	0.0292535	0.227277
VGF_KNAP_20	tTau	-0.0842905	0.281741	0.580731
VGF_NAPP_19	ABRatio	0.0964922	0.217605	0.4888
VGF_NAPP_19	pTau.181.	-0.190115	0.015711	0.176313
VGF_NAPP_19	tTau	-0.122969	0.115594	0.383059
VGF_AAPA_27	ABRatio	0.0512168	0.51355	0.724349
VGF_AAPA_27	pTau.181.	-0.0677135	0.393397	0.695964
VGF_AAPA_27	tTau	0.00898442	0.908816	0.946293
SCG1_ADAS_29	ABRatio	-0.00184835	0.981202	0.994438
SCG1_ADAS_29	pTau.181.	-0.0446453	0.573877	0.783264
SCG1_ADAS_29	tTau	0.0700963	0.370969	0.66907
VGF_PPEP_17	ABRatio	0.0550127	0.482797	0.719231
VGF_PPEP_17	pTau.181.	-0.150595	0.056541	0.317258
VGF_PPEP_17	tTau	-0.133397	0.0876125	0.319036
SCG2_DSKE_11	ABRatio	0.0511252	0.514305	0.724349
SCG2_DSKE_11	pTau.181.	-0.0746899	0.346377	0.695964
SCG2_DSKE_11	tTau	-0.0406727	0.603975	0.783195
SCG1_NYGE_25	ABRatio	0.0889513	0.255887	0.506756
SCG1_NYGE_25	pTau.181.	-0.0426341	0.591271	0.785768
SCG1_NYGE_25	tTau	0.00228742	0.976738	0.976738
SCG1_EGEE_14	ABRatio	0.0576012	0.462409	0.707626
SCG1_EGEE_14	pTau.181.	-0.0488666	0.538169	0.745517
SCG1_EGEE_14	tTau	-0.0600454	0.443601	0.733531
SCG1_EEGA_24	ABRatio	0.0247678	0.752171	0.863953
SCG1_EEGA_24	pTau.181.	0.0281631	0.722862	0.868506
SCG1_EEGA_24	tTau	0.100825	0.197549	0.464011
SCG1_GSEE_16	ABRatio	0.0746878	0.340377	0.592725
SCG1_GSEE_16	pTau.181.	-0.129792	0.100799	0.484796
SCG1_GSEE_16	tTau	-0.139415	0.0741107	0.299407
SCG1_QGGS_14	ABRatio	0.109001	0.163421	0.453163
SCG1_QGGS_14	pTau.181.	-0.103043	0.193343	0.522179
SCG1_QGGS_14	tTau	-0.108395	0.16579	0.440652
VGF_APPE_18	ABRatio	0.1315	0.0922547	0.347139
VGF_APPE_18	pTau.181.	-0.173931	0.0273428	0.227277
VGF_APPE_18	tTau	-0.062957	0.421774	0.733531
SCG1_GGSL_17	ABRatio	-0.195604	0.0118072	0.251839
SCG1_GGSL_17	pTau.181.	0.28849	0.000206252	0.00520786
SCG1_GGSL_17	tTau	0.367402	1.2078e-06	3.04969e-05
SCG1_ESSS_22	ABRatio	0.080768	0.302408	0.565615
SCG1_ESSS_22	pTau.181.	-0.160138	0.0424373	0.27913
SCG1_ESSS_22	tTau	-0.0986453	0.207466	0.470061
SCG1_SQGG_24	ABRatio	0.0662243	0.398039	0.648419
SCG1_SQGG_24	pTau.181.	-0.119676	0.1305	0.522179
SCG1_SQGG_24	tTau	-0.0593025	0.449272	0.733531
CHGA_LEGQ_16	ABRatio	-0.0206827	0.792024	0.870698
CHGA_LEGQ_16	pTau.181.	0.0147576	0.852598	0.94629
CHGA_LEGQ_16	tTau	0.0567068	0.469399	0.733531
SCG5_YLQG_18	ABRatio	0.0205722	0.793111	0.870698
SCG5_YLQG_18	pTau.181.	-0.0263458	0.740083	0.869167
SCG5_YLQG_18	tTau	-0.0072631	0.926231	0.954585
SCG1_FMSD_8	ABRatio	0.0696301	0.374168	0.619523
SCG1_FMSD_8	pTau.181.	-0.0907189	0.252422	0.636195
SCG1_FMSD_8	tTau	-0.144125	0.0647622	0.292702
VGF_NAPP_37	ABRatio	-0.0471372	0.547694	0.730063
VGF_NAPP_37	pTau.181.	-0.00516044	0.948199	0.99454
VGF_NAPP_37	tTau	0.0554478	0.479337	0.733531
CHGA_HSGF_20	ABRatio	0.106729	0.172431	0.453163
CHGA_HSGF_20	pTau.181.	-0.116455	0.141253	0.522179
CHGA_HSGF_20	tTau	-0.0782828	0.317576	0.617822
VGF_APPE_16	ABRatio	0.106101	0.174984	0.453163
VGF_APPE_16	pTau.181.	-0.0884451	0.264556	0.636195
VGF_APPE_16	tTau	-0.103066	0.187722	0.462436
SCG5_DNVV_11	ABRatio	0.113026	0.148334	0.453163
SCG5_DNVV_11	pTau.181.	-0.0602266	0.447897	0.695964
SCG5_DNVV_11	tTau	-0.0398925	0.610938	0.783195
SCG1_SQGG_19	ABRatio	0.0718099	0.359359	0.604921
SCG1_SQGG_19	pTau.181.	-0.101553	0.1999	0.522179
SCG1_SQGG_19	tTau	-0.0158804	0.839566	0.911786
VGF_SQEE_35	ABRatio	-0.0190298	0.80831	0.877842
VGF_SQEE_35	pTau.181.	-0.0761956	0.336714	0.695964
VGF_SQEE_35	tTau	-0.0387873	0.620861	0.783837
SCG2_VGPP_13	ABRatio	0.0754624	0.335378	0.592725
SCG2_VGPP_13	pTau.181.	-0.172882	0.0283023	0.227277
SCG2_VGPP_13	tTau	-0.165994	0.0331032	0.196672
SCG1_SEEY_19	ABRatio	0.108047	0.167161	0.453163
SCG1_SEEY_19	pTau.181.	-0.0678074	0.392739	0.695964
SCG1_SEEY_19	tTau	-0.0227109	0.772163	0.876275
SCG3_GGSQ_29	ABRatio	0.132434	0.0899437	0.347139
SCG3_GGSQ_29	pTau.181.	-0.113864	0.150379	0.522179
SCG3_GGSQ_29	tTau	-0.0244054	0.755682	0.867317
SCG2_GPPK_12	ABRatio	-0.0487326	0.53421	0.730063
SCG2_GPPK_12	pTau.181.	-0.0659409	0.405928	0.695964
SCG2_GPPK_12	tTau	-0.0467196	0.55125	0.783195
SCG1_NYGE_26	ABRatio	0.150065	0.0543696	0.347139
SCG1_NYGE_26	pTau.181.	-0.0581342	0.463856	0.700931
SCG1_NYGE_26	tTau	-0.0371299	0.635871	0.792876
CHGA_SGEL_18	ABRatio	-0.19414	0.0124673	0.251839
CHGA_SGEL_18	pTau.181.	0.112802	0.154244	0.522179
CHGA_SGEL_18	tTau	0.21592	0.0053464	0.0449989
CHGA_EGQE_15	ABRatio	-0.0364651	0.641934	0.800436
CHGA_EGQE_15	pTau.181.	0.0674593	0.395179	0.695964
CHGA_EGQE_15	tTau	0.141646	0.0695529	0.292702
CHGA_HSGF_33	ABRatio	-0.000546815	0.994438	0.994438
CHGA_HSGF_33	pTau.181.	0.00170152	0.982909	0.99454
CHGA_HSGF_33	tTau	0.151202	0.0525483	0.252732
SCG1_SSQG_25	ABRatio	0.174443	0.0250304	0.339193
SCG1_SSQG_25	pTau.181.	-0.101165	0.201633	0.522179
SCG1_SSQG_25	tTau	-0.0403351	0.606983	0.783195
CHGA_HSGF_21	ABRatio	0.0221616	0.777528	0.870698
CHGA_HSGF_21	pTau.181.	-0.0565958	0.475786	0.706682
CHGA_HSGF_21	tTau	0.0333635	0.670529	0.806231
CHGA_LEGQ_19	ABRatio	-0.100679	0.198204	0.476633
CHGA_LEGQ_19	pTau.181.	-0.00126179	0.987326	0.99454
CHGA_LEGQ_19	tTau	0.0306845	0.695616	0.816944
SCG1_GGSL_19	ABRatio	-0.117307	0.133466	0.434841
SCG1_GGSL_19	pTau.181.	0.180856	0.0216821	0.218989
SCG1_GGSL_19	tTau	0.275465	0.000342218	0.00576066
CHGA_SGFE_34	ABRatio	-0.151306	0.0523841	0.347139
CHGA_SGFE_34	pTau.181.	0.0817187	0.302757	0.679521
CHGA_SGFE_34	tTau	0.222684	0.00404195	0.0408237
SCG1_DKET_15	ABRatio	0.205235	0.00818225	0.251839
SCG1_DKET_15	pTau.181.	-0.158799	0.0442185	0.27913
SCG1_DKET_15	tTau	-0.151509	0.0520638	0.252732
SCG1_SSQG_17	ABRatio	0.134218	0.0856611	0.347139
SCG1_SSQG_17	pTau.181.	-0.150866	0.0560941	0.317258
SCG1_SSQG_17	tTau	-0.101636	0.193951	0.464011
CHGA_HSGF_35	ABRatio	-0.0964553	0.217782	0.4888
CHGA_HSGF_35	pTau.181.	0.0831617	0.29427	0.675484
CHGA_HSGF_35	tTau	0.232773	0.0026234	0.0294404
VGF_SPQP_18	ABRatio	-0.138038	0.0770394	0.347139
VGF_SPQP_18	pTau.181.	0.0487862	0.538839	0.745517
VGF_SPQP_18	tTau	0.110689	0.156961	0.440363
SCG1_GEAG_29	ABRatio	-0.0351652	0.653857	0.805361
SCG1_GEAG_29	pTau.181.	0.0524468	0.508776	0.730844
SCG1_GEAG_29	tTau	0.155515	0.0460881	0.244994
VGF_DRPA_18	ABRatio	-0.0915151	0.242383	0.506756
VGF_DRPA_18	pTau.181.	0.0618265	0.435907	0.695964
VGF_DRPA_18	tTau	0.119834	0.125247	0.383059
SCG1_SSQG_23	ABRatio	0.148759	0.0565282	0.347139
SCG1_SSQG_23	pTau.181.	-0.108569	0.170402	0.522179
SCG1_SSQG_23	tTau	-0.0787347	0.314782	0.617822
SCG1_GGSL_15	ABRatio	-0.10081	0.197616	0.476633
SCG1_GGSL_15	pTau.181.	0.2488	0.00146003	0.0294927
SCG1_GGSL_15	tTau	0.315812	3.59471e-05	0.000726132
SCG5_HFSD_10	ABRatio	0.0727371	0.353173	0.604584
SCG5_HFSD_10	pTau.181.	-0.0615486	0.437977	0.695964
SCG5_HFSD_10	tTau	-0.0955566	0.22212	0.474037
SCG1_SQGG_15	ABRatio	0.0615648	0.432132	0.676359
SCG1_SQGG_15	pTau.181.	-0.0603296	0.44712	0.695964
SCG1_SQGG_15	tTau	-0.0314389	0.688516	0.816944
SCG1_YGEE_26	ABRatio	0.137767	0.0776282	0.347139
SCG1_YGEE_26	pTau.181.	-0.10337	0.191929	0.522179
SCG1_YGEE_26	tTau	-0.0702915	0.369636	0.66907
CHGA_HSGF_34	ABRatio	-0.0339123	0.665433	0.809744
CHGA_HSGF_34	pTau.181.	0.0117855	0.882042	0.968329
CHGA_HSGF_34	tTau	0.117525	0.132743	0.383059
SCG1_SSQG_26	ABRatio	0.131282	0.0927995	0.347139
SCG1_SSQG_26	pTau.181.	-0.0892407	0.260266	0.636195
SCG1_SSQG_26	tTau	-0.0104727	0.893794	0.940346
SCG1_SSQG_24	ABRatio	0.00476832	0.951531	0.994438
SCG1_SSQG_24	pTau.181.	0.0393364	0.620299	0.803208
SCG1_SSQG_24	tTau	0.0574844	0.463318	0.733531
SCG1_DKET_13	ABRatio	0.0380692	0.627346	0.792024
SCG1_DKET_13	pTau.181.	-0.0294608	0.71065	0.864767
SCG1_DKET_13	tTau	-0.0590577	0.451149	0.733531
SCG1_SSQG_21	ABRatio	0.168781	0.0302251	0.339193
SCG1_SSQG_21	pTau.181.	-0.10453	0.18696	0.522179
SCG1_SSQG_21	tTau	-0.0479831	0.540524	0.779899
SCG1_SSQG_22	ABRatio	0.143026	0.0668525	0.347139
SCG1_SSQG_22	pTau.181.	-0.115896	0.143185	0.522179
SCG1_SSQG_22	tTau	-0.0417183	0.594699	0.783195
SCG1_GGSL_22	ABRatio	-0.199494	0.010201	0.251839
SCG1_GGSL_22	pTau.181.	0.363382	2.15989e-06	0.000109075
SCG1_GGSL_22	tTau	0.440152	3.30534e-09	1.1128e-07
SCG1_DEPQ_27	ABRatio	0.0425419	0.587438	0.760657
SCG1_DEPQ_27	pTau.181.	-0.107875	0.17317	0.522179
SCG1_DEPQ_27	tTau	-0.0346811	0.65832	0.801089
SCG1_GGSL_25	ABRatio	-0.313691	4.08102e-05	0.00412184
SCG1_GGSL_25	pTau.181.	0.425569	1.82642e-08	1.84468e-06
SCG1_GGSL_25	tTau	0.508016	3.28182e-12	3.31464e-10
SCG1_RSSQ_32	ABRatio	-0.0254656	0.745425	0.863953
SCG1_RSSQ_32	pTau.181.	0.0314147	0.692401	0.852835
SCG1_RSSQ_32	tTau	0.051361	0.512364	0.749982
SCG3_DSTK_18	ABRatio	0.0916568	0.241652	0.506756
SCG3_DSTK_18	pTau.181.	0.0220935	0.780871	0.886157
SCG3_DSTK_18	tTau	0.0765729	0.328294	0.625618
SCG1_SQES_22	ABRatio	0.0508751	0.516368	0.724349
SCG1_SQES_22	pTau.181.	0.0705518	0.373823	0.695964
SCG1_SQES_22	tTau	0.0725336	0.354525	0.663093
SCG1_GGSL_23	ABRatio	-0.174053	0.0253613	0.339193
SCG1_GGSL_23	pTau.181.	0.343551	8.12817e-06	0.000273648
SCG1_GGSL_23	tTau	0.442137	2.75688e-09	1.1128e-07
CHGA_HSGF_23	ABRatio	-0.15054	0.0536021	0.347139
CHGA_HSGF_23	pTau.181.	0.122323	0.122148	0.522179
CHGA_HSGF_23	tTau	0.233834	0.00250415	0.0294404
SCG1_SSQG_16	ABRatio	0.0469421	0.549354	0.730063
SCG1_SSQG_16	pTau.181.	-0.0430256	0.587866	0.785768
SCG1_SSQG_16	tTau	-0.00354494	0.963956	0.973596
SCG3_ELSA_20	ABRatio	-0.047212	0.547058	0.730063
SCG3_ELSA_20	pTau.181.	0.0097774	0.90203	0.979624
SCG3_ELSA_20	tTau	0.0949086	0.225285	0.474037
CHGA_GYPE_31	ABRatio	-0.0778195	0.320458	0.585493
CHGA_GYPE_31	pTau.181.	0.0518322	0.513762	0.730844
CHGA_GYPE_31	tTau	0.166554	0.0325073	0.196672
SCG1_YGEE_25	ABRatio	0.138582	0.075871	0.347139
SCG1_YGEE_25	pTau.181.	-0.0742959	0.348934	0.695964
SCG1_YGEE_25	tTau	-0.0453958	0.5626	0.783195
CHGA_LEGQ_17	ABRatio	-0.110444	0.157885	0.453163
CHGA_LEGQ_17	pTau.181.	0.111823	0.157877	0.522179
CHGA_LEGQ_17	tTau	0.13767	0.0778384	0.302372
