# Supplementary material for: Cerebrospinal Fluid and Brain Proteoforms of the Granin Neuropeptide Family in Alzheimer’s Disease
Source: J Am Soc Mass Spectrom. 2023 Mar 13;34(4):649–67. doi: 10.1021/jasms.2c00341 (PMC10080684; doi:10.1021/jasms.2c00341)
Supplement: Supplementary file 15 — js2c00341_si_015.xlsx [file js2c00341_si_015.xlsx]

## Sheet: Descriptions
	Row	MetaData_Descriptions	MetaData_Utility
	sampleID_Client	SampleID by Client	Keep track on Clients SampleID
	class	class	Sample Class
	class1	Group	Group
	class2	AD Pathology	AD Pathology
	class3	Cognitive Status	Cognitive Status
	gender	Gender	gender
	age	Age	age
	TMTplex_column	TMTplex_column	TMTplex_column
	Column	Annotations_Description	Annotations_Utility
	Acc	Protein Group Accession that is determined by Proteome Discoverer protein grouping algorithm, differs from PID by distinguishing isoforms	Provides user with a list of all UniProt accession numbers identified in this dataset. Filter tool enables user to easily filter for UniProt Accession number(s) of interest
	GeneNamePreferred	The recommended Gene Symbol used to officially represent a gene.	Provides user with a list of all Gene names identified in this dataset. Filter tool enables user to easily filter for Gene name(s) of interest
	Protein_Descriptions	Full name recommended by the UniProt consortium.	Provides user with a list of all proteins identified in this dataset. Filter tool enables user to easily filter for proteins of interest
	Sequence	Amino Acid Sequence. Phosphopeptide sequences contains [p] in front of every unambiguous amino acid residue (>= 75% ptmRS score) or a [?p] in front of a ambiguous residue (< 75% ptmRS score).	Provides user with peptide sequences identified in this dataset. Filter tool enables user to filter for peptide sequence of interest
	NN_Protein_groups	Number of peptides used for quantification of protein	More peptides reflects increased abundance and coverage of a given protein
	NN_PSM	Number of spectra used for quantification of peptide	A higher number of PSMs is approximately associated with peptide/protein abundance and the robustness of identification and quantification
	Column	Results_Description	Results_Utility
	logFC_Contrast	Average fold change ratios for a two class comparison - e.g. Treated vs. Control, computed using the LIMMA model.	Use expression values to identify up/down regulation of a feature in a sample for a two class comparison
	P.Value_Contrast	p-value of moderated t- statistics for given protein contrast logFC	Allows user to filter for significantly regulated features based on user defined threshold (e.g.: 0.05 - standard threshold for significance)
	adj.P.Val_Contrast	Adjusted p-value (fdr), based on Benjamini-Hochberg correction	Allows user to filter for reliably significantly regulated features based on user defined threshold (e.g.: 0.3 for accepting up to 30% of false discoveries)
	Column	DataMatrix_Description	DataMatrix_Utility
	TMT01_126	Log2 of ratio [SampleExp/RefExp] computed for each feature of each sample	Use expression values to identify up/down regulation of a feature in a sample
	Column	Annotations_Description	Annotations_Utility
	GOBP	All GO biological processes a Protein Accession maps onto	Allows user to filter for GO term of Interest
	GOMF	All GO molecular functions a Protein Accession maps onto	Allows user to filter for GO term of Interest
	GOCC	All GO cellular components a Protein Accession maps onto	Allows user to filter for GO term of Interest
	Pathway	All Reactome Pathways a Protein Accession maps onto	Allows user to filter for Reactome Pathways of Interest

## Sheet: Main
																											TMT01_126	TMT01_127N	TMT01_127C	TMT01_128N	TMT01_128C	TMT01_129N	TMT01_129C	TMT01_130N	TMT01_130C	TMT01_131N	TMT01_131C	TMT01_132N	TMT01_132C	TMT01_133N	TMT01_133C	TMT01_134N	TMT01_134C	TMT02_126	TMT02_127N	TMT02_127C	TMT02_128N	TMT02_128C	TMT02_129N
																										sampleID_Client	20106383	20557128	20108141	50101523	74284255	15146050	41265021	50101811	50400385	69432088	15141429	72777797	15143863	10218339	21131938	50197261	44842532	10290265	62483327	17929065	62985554	34999847	21001357
																										class	Gr1	Gr2	Gr3	Gr4	Gr1	Gr2	Gr3	Gr4	Gr1	Gr2	Gr3	Gr4	Gr1	Gr2	Gr3	Gr4	Gr2	Gr2	Gr3	Gr4	Gr1	Gr2	Gr3
																										class1	Dementia	Resilient	Frail	Control	Dementia	Resilient	Frail	Control	Dementia	Resilient	Frail	Control	Dementia	Resilient	Frail	Control	Resilient	Resilient	Frail	Control	Dementia	Resilient	Frail
																										class2	Positive	Positive	Negative	Negative	Positive	Positive	Negative	Negative	Positive	Positive	Negative	Negative	Positive	Positive	Negative	Negative	Positive	Positive	Negative	Negative	Positive	Positive	Negative
																										class3	Decline	Normal	Decline	Normal	Decline	Normal	Decline	Normal	Decline	Normal	Decline	Normal	Decline	Normal	Decline	Normal	Normal	Normal	Decline	Normal	Decline	Normal	Decline
																										gender	f	f	f	m	m	m	f	f	f	f	m	m	m	m	f	f	m	m	m	f	f	f	f
																										age	83	83	98	97	82	84	89	89	94	92	87	92	88	90	94	99	97	86	79	91	86	90	88
																										TMTplex_column	TMT01	TMT01	TMT01	TMT01	TMT01	TMT01	TMT01	TMT01	TMT01	TMT01	TMT01	TMT01	TMT01	TMT01	TMT01	TMT01	TMT01	TMT02	TMT02	TMT02	TMT02	TMT02	TMT02
	Acc	GeneNamePreferred	Protein_Descriptions	Modifications	Sequence	NN_Protein_groups	NN_PSM	logFC_ClassDementia-ClassResilient	logFC_ClassFrail-ClassControl	logFC_ClassDementia-ClassFrail	logFC_ClassResilient-ClassControl	logFC_(ClassDementia+ClassFrail)/2-(ClassResilient+ClassControl)/2	logFC_(ClassDementia+ClassResilient)/2-(ClassFrail+ClassControl)/2	P.Value_ClassDementia-ClassResilient	P.Value_ClassFrail-ClassControl	P.Value_ClassDementia-ClassFrail	P.Value_ClassResilient-ClassControl	P.Value_(ClassDementia+ClassFrail)/2-(ClassResilient+ClassControl)/2	P.Value_(ClassDementia+ClassResilient)/2-(ClassFrail+ClassControl)/2	adj.P.Val_ClassDementia-ClassResilient	adj.P.Val_ClassFrail-ClassControl	adj.P.Val_ClassDementia-ClassFrail	adj.P.Val_ClassResilient-ClassControl	adj.P.Val_(ClassDementia+ClassFrail)/2-(ClassResilient+ClassControl)/2	adj.P.Val_(ClassDementia+ClassResilient)/2-(ClassFrail+ClassControl)/2		TMT01_126	TMT01_127N	TMT01_127C	TMT01_128N	TMT01_128C	TMT01_129N	TMT01_129C	TMT01_130N	TMT01_130C	TMT01_131N	TMT01_131C	TMT01_132N	TMT01_132C	TMT01_133N	TMT01_133C	TMT01_134N	TMT01_134C	TMT02_126	TMT02_127N	TMT02_127C	TMT02_128N	TMT02_128C	TMT02_129N
A0A0B4J2D5_ALHYIHDGIGAMVRKVLELTGK_N-Term(TMTpro); K15(TMTpro); K22(TMTpro)	A0A0B4J2D5	GN_GATD3B	Glutamine amidotransferase-like class 1 domain-containing protein 3B, mitochondrial OS=Homo sapiens (Human) OX=9606 GN=GATD3B PE=1 SV=1; Glutamine amidotransferase-like class 1 domain-containing protein 3A, mitochondrial OS=Homo sapiens (Human) OX=9606 GN=GATD3A PE=1 SV=1	N-Term(TMTpro); K15(TMTpro); K22(TMTpro)	ALHYIHDGIGAMVRKVLELTGK	1	34	0.0783444	-0.254877	-0.193085	-0.526307	-0.0882664	-0.359696	0.756793	0.300943	0.439463	0.0367566	0.616873	0.0434152	0.979379	0.95986	0.586501	0.451141	0.997989	0.124193	A0A0B4J2D5_ALHYIHDGIGAMVRKVLELTGK_N-Term(TMTpro); K15(TMTpro); K22(TMTpro)	0.60937	-1.13937	1.21931	1.08975	-0.301246	-0.942827	-0.558236	0.0287638	0.27411	-1.3416	-0.588408	1.34157	-0.907449	0.137067	-1.87758	-0.73741	-0.884921	0.894341	-0.827781	-0.289978	-1.29568	0.696872	-0.371959
A0A0C4DH42_EVQLVESGGGLIQPGGSLRLSC_N-Term(TMTpro); C22(Carbamidomethyl)	A0A0C4DH42	GN_IGHV3-66	Immunoglobulin heavy variable 3-66 OS=Homo sapiens (Human) OX=9606 GN=IGHV3-66 PE=3 SV=1	N-Term(TMTpro); C22(Carbamidomethyl)	EVQLVESGGGLIQPGGSLRLSC	1	15	-0.16643	-0.0190014	-0.154868	-0.00743996	-0.0927155	-0.0811541	0.0820305	0.838224	0.10391	0.93654	0.165183	0.223941	0.733164	0.990693	0.239336	0.978256	0.977527	0.354518	A0A0C4DH42_EVQLVESGGGLIQPGGSLRLSC_N-Term(TMTpro); C22(Carbamidomethyl)	-0.348248	-0.479619	-0.108958	0.736625	-0.0716459	-0.412734	0.157808	-0.601122	-0.269068	-0.0982437	-0.442742	-0.303463	-0.00672389	0.363434	0.411438	-0.290417	0.218306	-0.495089	0.151233	0.181814	-0.430724	-0.334193	0.0823525
A2VEC9_PGGGLAMLAATFGNSWRLP_N-Term(TMTpro)	A2VEC9	GN_SSPOP	SCO-spondin OS=Homo sapiens (Human) OX=9606 GN=SSPOP PE=2 SV=2	N-Term(TMTpro)	PGGGLAMLAATFGNSWRLP	1	18	-0.0626733	-0.0619515	0.0674317	0.0681534	-0.0623124	0.0677925	0.442913	0.439843	0.405079	0.399783	0.276984	0.237164	0.913656	0.95986	0.555373	0.724241	0.997989	0.368884	A2VEC9_PGGGLAMLAATFGNSWRLP_N-Term(TMTpro)	-0.0630648	0.158027	-0.305515	-0.0698081	-0.169067	-0.446719	0.148538	0.0328262	-0.195059	0.378012	-0.159214	-0.278721	-0.442677	-0.688939	0.0537814	0.244255	0.202637	0.31761	-0.131009	-0.283692	0.0586546	-0.667072	-0.671084
A5A3E0; P60709; P68032_AGDDAPRAVFPSIVGRPR_N-Term(TMTpro)	A5A3E0; P60709; P68032	GN_POTEF|GN_ACTB|GN_ACTC1	POTE ankyrin domain family member F OS=Homo sapiens (Human) OX=9606 GN=POTEF PE=1 SV=2; Actin, gamma-enteric smooth muscle OS=Homo sapiens (Human) OX=9606 GN=ACTG2 PE=1 SV=1; Actin, cytoplasmic 1 OS=Homo sapiens (Human) OX=9606 GN=ACTB PE=1 SV=1; POTE ankyrin domain family member E OS=Homo sapiens (Human) OX=9606 GN=POTEE PE=2 SV=3; Actin, aortic smooth muscle OS=Homo sapiens (Human) OX=9606 GN=A…	N-Term(TMTpro)	AGDDAPRAVFPSIVGRPR	3	44	0.212948	-0.171078	0.550719	0.166693	0.0209348	0.358706	0.276428	0.369356	0.0050925	0.387318	0.877878	0.00959642	0.843312	0.95986	0.0460698	0.71438	0.997989	0.0540702	A5A3E0; P60709; P68032_AGDDAPRAVFPSIVGRPR_N-Term(TMTpro)	0.496653	0.501707	-1.26858	-1.65666	0.762909	0.0508925	-0.931143	0.759702	-0.140034	0.343895	-0.519892	-0.85807	-1.36308	-1.40118	-0.974609	-1.04684	-0.858145	-1.01183	-1.27324	-1.06762	0.847823	-0.904426	-0.284539
A5A3E0; P60709; P68032_AGDDAPRAVFPSIVG_N-Term(TMTpro)	A5A3E0; P60709; P68032	GN_POTEF|GN_ACTB|GN_ACTC1	POTE ankyrin domain family member F OS=Homo sapiens (Human) OX=9606 GN=POTEF PE=1 SV=2; Actin, gamma-enteric smooth muscle OS=Homo sapiens (Human) OX=9606 GN=ACTG2 PE=1 SV=1; POTE ankyrin domain family member J OS=Homo sapiens (Human) OX=9606 GN=POTEJ PE=3 SV=1; Actin, cytoplasmic 1 OS=Homo sapiens (Human) OX=9606 GN=ACTB PE=1 SV=1; POTE ankyrin domain family member E OS=Homo sapiens (Human) OX=9…	N-Term(TMTpro)	AGDDAPRAVFPSIVG	3	226	-0.0915241	-0.182349	0.463246	0.372421	-0.136937	0.417834	0.719848	0.457247	0.066521	0.138068	0.439381	0.0197247	0.975374	0.960637	0.181413	0.532431	0.997989	0.078635	A5A3E0; P60709; P68032_AGDDAPRAVFPSIVG_N-Term(TMTpro)	-0.656112	1.33438	-1.69645	-1.70297	1.15755	0.0507352	-1.38087	-0.0511702	-0.613676	1.18326	-0.528785	-1.27998	-1.5696	-2.0728	-1.08983	-0.808444	-0.769422	-1.04972	-1.48561	-1.2967	-0.080639	-1.42816	-0.32676
A5A3E0; P60709; P68032_AGDDAPRAVFPS_N-Term(TMTpro)	A5A3E0; P60709; P68032	GN_POTEF|GN_ACTB|GN_ACTC1	POTE ankyrin domain family member F OS=Homo sapiens (Human) OX=9606 GN=POTEF PE=1 SV=2; Actin, gamma-enteric smooth muscle OS=Homo sapiens (Human) OX=9606 GN=ACTG2 PE=1 SV=1; POTE ankyrin domain family member J OS=Homo sapiens (Human) OX=9606 GN=POTEJ PE=3 SV=1; Actin, cytoplasmic 1 OS=Homo sapiens (Human) OX=9606 GN=ACTB PE=1 SV=1; POTE ankyrin domain family member E OS=Homo sapiens (Human) OX=9…	N-Term(TMTpro)	AGDDAPRAVFPS	3	38	0.172713	-0.251805	0.645628	0.22111	-0.0395459	0.433369	0.42392	0.22631	0.00279958	0.297771	0.791537	0.00450893	0.909864	0.95986	0.0356674	0.640245	0.997989	0.0382587	A5A3E0; P60709; P68032_AGDDAPRAVFPS_N-Term(TMTpro)	-0.297841	1.14833	-2.02259	-1.61668	0.595785	-0.136957	-1.42051	0.0709419	-1.02122	0.350597	-0.906754	-1.01684	-1.26751	-2.08795	-1.13273	-0.918816	-0.755179	-0.437254	-2.23209	-1.6704	0.404056	-1.14977	-1.19854
A5A3E0; P60709; P68032_AGFAGDDAPRAVFPSIVG_N-Term(TMTpro)	A5A3E0; P60709; P68032	GN_POTEF|GN_ACTB|GN_ACTC1	POTE ankyrin domain family member F OS=Homo sapiens (Human) OX=9606 GN=POTEF PE=1 SV=2; Actin, gamma-enteric smooth muscle OS=Homo sapiens (Human) OX=9606 GN=ACTG2 PE=1 SV=1; POTE ankyrin domain family member J OS=Homo sapiens (Human) OX=9606 GN=POTEJ PE=3 SV=1; Actin, cytoplasmic 1 OS=Homo sapiens (Human) OX=9606 GN=ACTB PE=1 SV=1; POTE ankyrin domain family member E OS=Homo sapiens (Human) OX=9…	N-Term(TMTpro)	AGFAGDDAPRAVFPSIVG	3	128	-0.217395	0.000990425	-0.0559998	0.162385	-0.108202	0.0531927	0.0624402	0.993042	0.625714	0.158247	0.183811	0.512124	0.701103	0.999233	0.736703	0.544676	0.983342	0.640731	A5A3E0; P60709; P68032_AGFAGDDAPRAVFPSIVG_N-Term(TMTpro)	-0.709834	0.642518	-1.20451	0.57385	0.674509	-0.560748	-0.366939	-0.561325	-0.433533	0.534659	-0.219318	-0.696229	-0.629279	-1.06767	-0.137612	-0.255827	0.128919	-0.544551	-0.215942	-0.0946515	-0.44964	-1.05248	0.377531
A5A3E0; P60709; P68032_AGFAGDDAPR_N-Term(TMTpro)	A5A3E0; P60709; P68032	GN_POTEF|GN_ACTB|GN_ACTC1	POTE ankyrin domain family member F OS=Homo sapiens (Human) OX=9606 GN=POTEF PE=1 SV=2; Actin, gamma-enteric smooth muscle OS=Homo sapiens (Human) OX=9606 GN=ACTG2 PE=1 SV=1; POTE ankyrin domain family member J OS=Homo sapiens (Human) OX=9606 GN=POTEJ PE=3 SV=1; Actin, cytoplasmic 1 OS=Homo sapiens (Human) OX=9606 GN=ACTB PE=1 SV=1; POTE ankyrin domain family member E OS=Homo sapiens (Human) OX=9…	N-Term(TMTpro)	AGFAGDDAPR	3	9	-0.0692463	-0.0407098	0.116037	0.144574	-0.054978	0.130305	0.456629	0.649899	0.20701	0.114177	0.39519	0.0455949	0.921559	0.971473	0.357893	0.510854	0.997989	0.128364	A5A3E0; P60709; P68032_AGFAGDDAPR_N-Term(TMTpro)	-0.86826	0.705486	-0.400918	-0.209012	-0.326357	0.0515556	-0.365649	-0.27323	-0.233541	-0.439357	-0.345428	-0.6839	-0.231544	-1.57944	-0.423924	-0.260019	0.363094	0.206303	-0.732844	-0.523363	0.286923	-0.885166	0.0847885
A5A3E0; P60709; P68032_AGFAGDDAP_N-Term(TMTpro)	A5A3E0; P60709; P68032	GN_POTEF|GN_ACTB|GN_ACTC1	POTE ankyrin domain family member F OS=Homo sapiens (Human) OX=9606 GN=POTEF PE=1 SV=2; Actin, gamma-enteric smooth muscle OS=Homo sapiens (Human) OX=9606 GN=ACTG2 PE=1 SV=1; Putative beta-actin-like protein 3 OS=Homo sapiens (Human) OX=9606 GN=POTEKP PE=5 SV=1; POTE ankyrin domain family member J OS=Homo sapiens (Human) OX=9606 GN=POTEJ PE=3 SV=1; Actin, cytoplasmic 1 OS=Homo sapiens (Human) OX=…	N-Term(TMTpro)	AGFAGDDAP	3	21	-0.211313	-0.0770505	-0.345668	-0.211405	-0.144182	-0.278537	0.154762	0.598096	0.0208111	0.150347	0.167168	0.00839591	0.794932	0.971473	0.0933798	0.540932	0.977527	0.0502108	A5A3E0; P60709; P68032_AGFAGDDAP_N-Term(TMTpro)	-0.150482	0.392212	0.57742	0.553405	-0.723542	0.475285	-0.0537079	-0.292968	0.243983	-0.469466	-0.592726	-0.311308	0.18945	-0.821579	0.622809	-0.523711	0.474369	-0.582838	-0.103828	0.309335	-0.452452	0.389866	0.482909
A5A3E0; P60709; P68032_ASLSTFQQMW_N-Term(TMTpro)	A5A3E0; P60709; P68032	GN_POTEF|GN_ACTB|GN_ACTC1	POTE ankyrin domain family member F OS=Homo sapiens (Human) OX=9606 GN=POTEF PE=1 SV=2; Actin, gamma-enteric smooth muscle OS=Homo sapiens (Human) OX=9606 GN=ACTG2 PE=1 SV=1; Putative beta-actin-like protein 3 OS=Homo sapiens (Human) OX=9606 GN=POTEKP PE=5 SV=1; POTE ankyrin domain family member J OS=Homo sapiens (Human) OX=9606 GN=POTEJ PE=3 SV=1; Actin, cytoplasmic 1 OS=Homo sapiens (Human) OX=…	N-Term(TMTpro)	ASLSTFQQMW	3	32	0.0990835	-0.111334	0.189702	-0.0207159	-0.00612522	0.0844928	0.230243	0.166656	0.0219816	0.797383	0.915066	0.143318	0.843312	0.95986	0.0951318	0.925797	0.997989	0.260184	A5A3E0; P60709; P68032_ASLSTFQQMW_N-Term(TMTpro)	0.388945	-0.0915595	0.0736014	-0.296126	-0.503695	-0.453166	-0.54216	-0.0795517	0.424342	-0.343552	-0.585281	-0.1025	-0.494785	0.0259976	0.38109	-0.160349	-0.724049	0.448034	-0.739995	-0.792728	0.0814188	0.394539	-0.106934
A5A3E0; P60709; P68032_ASLSTFQQM_N-Term(TMTpro)	A5A3E0; P60709; P68032	GN_POTEF|GN_ACTB|GN_ACTC1	POTE ankyrin domain family member F OS=Homo sapiens (Human) OX=9606 GN=POTEF PE=1 SV=2; Actin, gamma-enteric smooth muscle OS=Homo sapiens (Human) OX=9606 GN=ACTG2 PE=1 SV=1; Putative beta-actin-like protein 3 OS=Homo sapiens (Human) OX=9606 GN=POTEKP PE=5 SV=1; POTE ankyrin domain family member J OS=Homo sapiens (Human) OX=9606 GN=POTEJ PE=3 SV=1; Actin, cytoplasmic 1 OS=Homo sapiens (Human) OX=…	N-Term(TMTpro)	ASLSTFQQM	3	189	0.115022	-0.00450925	0.406175	0.286644	0.0552566	0.34641	0.510317	0.978788	0.0202139	0.0969851	0.649904	0.00522354	0.93532	0.99745	0.0919754	0.503983	0.997989	0.0400538	A5A3E0; P60709; P68032_ASLSTFQQM_N-Term(TMTpro)	1.09823	1.29468	0.239247	-0.731163	-0.291627	-0.366627	-1.62639	-1.84897	0.307654	-0.893343	-0.822256	-1.66457	-1.1905	0.97509	0.217094	-0.32617	-0.625206	-1.17621	-1.37316	-1.35808	0.674676	-0.899196	-0.706915
A5A3E0; P60709; P68032_ASLSTFQQ_N-Term(TMTpro)	A5A3E0; P60709; P68032	GN_POTEF|GN_ACTB|GN_ACTC1	POTE ankyrin domain family member F OS=Homo sapiens (Human) OX=9606 GN=POTEF PE=1 SV=2; Actin, gamma-enteric smooth muscle OS=Homo sapiens (Human) OX=9606 GN=ACTG2 PE=1 SV=1; Putative beta-actin-like protein 3 OS=Homo sapiens (Human) OX=9606 GN=POTEKP PE=5 SV=1; POTE ankyrin domain family member J OS=Homo sapiens (Human) OX=9606 GN=POTEJ PE=3 SV=1; Actin, cytoplasmic 1 OS=Homo sapiens (Human) OX=…	N-Term(TMTpro)	ASLSTFQQ	3	115	0.0450973	-0.216307	0.824846	0.563442	-0.0856047	0.694144	0.891021	0.504974	0.0132678	0.0853669	0.710993	0.00325894	0.988774	0.960637	0.0727852	0.498497	0.997989	0.0338084	A5A3E0; P60709; P68032_ASLSTFQQ_N-Term(TMTpro)	0.809326	0.86087	-0.441557	-2.96292	0.0613457	-0.104737	-1.69516	-1.67557	0.336728	-0.711935	-1.24769	-1.71495	-1.41088	0.754116	-0.254155	-0.109197	-0.646759	-1.52151	-1.78557	-1.33042	0.831191	-1.16876	-1.68836
A5A3E0; P60709; P68032_ASLSTFQ_N-Term(TMTpro)	A5A3E0; P60709; P68032	GN_POTEF|GN_ACTB|GN_ACTC1	POTE ankyrin domain family member F OS=Homo sapiens (Human) OX=9606 GN=POTEF PE=1 SV=2; Actin, gamma-enteric smooth muscle OS=Homo sapiens (Human) OX=9606 GN=ACTG2 PE=1 SV=1; Putative beta-actin-like protein 3 OS=Homo sapiens (Human) OX=9606 GN=POTEKP PE=5 SV=1; POTE ankyrin domain family member J OS=Homo sapiens (Human) OX=9606 GN=POTEJ PE=3 SV=1; Actin, cytoplasmic 1 OS=Homo sapiens (Human) OX=…	N-Term(TMTpro)	ASLSTFQ	3	33	0.128224	-0.0664057	0.555448	0.360818	0.030909	0.458133	0.609945	0.78766	0.0281184	0.147262	0.860576	0.0104086	0.954551	0.983655	0.11014	0.537543	0.997989	0.0563757	A5A3E0; P60709; P68032_ASLSTFQ_N-Term(TMTpro)	1.02234	0.902092	0.0628932	-1.13626	0.217156	-0.468049	-0.884625	-0.289678	0.132821	-0.947311	-0.948452	-1.54163	-1.17112	1.13999	0.125268	0.184795	-1.09688	-0.335407	-1.26035	-0.638158	0.485384	-0.024563	-0.649881
A5A3E0; P60709; P68032_EKSYELPDGQVITIGNER_N-Term(TMTpro); K2(TMTpro)	A5A3E0; P60709; P68032	GN_POTEF|GN_ACTB|GN_ACTC1	POTE ankyrin domain family member F OS=Homo sapiens (Human) OX=9606 GN=POTEF PE=1 SV=2; Actin, gamma-enteric smooth muscle OS=Homo sapiens (Human) OX=9606 GN=ACTG2 PE=1 SV=1; Putative beta-actin-like protein 3 OS=Homo sapiens (Human) OX=9606 GN=POTEKP PE=5 SV=1; Actin, cytoplasmic 1 OS=Homo sapiens (Human) OX=9606 GN=ACTB PE=1 SV=1; POTE ankyrin domain family member E OS=Homo sapiens (Human) OX=9…	N-Term(TMTpro); K2(TMTpro)	EKSYELPDGQVITIGNER	3	12	-0.0584931	-0.0849713	-0.00510882	-0.031587	-0.0717322	-0.0183479	0.73807	0.622308	0.976537	0.855604	0.559391	0.881215	0.975488	0.971473	0.986243	0.943353	0.997989	0.916327	A5A3E0; P60709; P68032_EKSYELPDGQVITIGNER_N-Term(TMTpro); K2(TMTpro)	-0.497559	0.518167	-1.03692	-0.831767	0.120871	-0.205495	-0.337102	0.935096	-0.311695	-0.248702	-0.723477	-0.192554	-1.02589	-0.467781	-0.113031	0.419391	-0.136748	-0.812496	0.510682	0.109903	0.04761	-1.55771	0.155736
A5A3E0; P60709; P68032_FAGDDAPRAVFPSIVGRPR_N-Term(TMTpro)	A5A3E0; P60709; P68032	GN_POTEF|GN_ACTB|GN_ACTC1	POTE ankyrin domain family member F OS=Homo sapiens (Human) OX=9606 GN=POTEF PE=1 SV=2; Actin, gamma-enteric smooth muscle OS=Homo sapiens (Human) OX=9606 GN=ACTG2 PE=1 SV=1; Actin, cytoplasmic 1 OS=Homo sapiens (Human) OX=9606 GN=ACTB PE=1 SV=1; POTE ankyrin domain family member E OS=Homo sapiens (Human) OX=9606 GN=POTEE PE=2 SV=3; Actin, aortic smooth muscle OS=Homo sapiens (Human) OX=9606 GN=A…	N-Term(TMTpro)	FAGDDAPRAVFPSIVGRPR	3	45	0.142453	-0.275683	0.798781	0.380645	-0.0666147	0.589713	0.621125	0.327557	0.00597106	0.18178	0.740617	0.00407275	0.957232	0.95986	0.0489146	0.560583	0.997989	0.0371229	A5A3E0; P60709; P68032_FAGDDAPRAVFPSIVGRPR_N-Term(TMTpro)	1.28207	1.54575	-0.98541	-2.70075	0.68292	-0.582548	-1.48263	0.51969	-0.383585	0.619783	-1.18717	-1.52982	-2.22213	-1.63468	-1.48631	-1.03821	-1.30587	-0.732079	-2.44692	-1.54883	0.651825	-1.22072	-0.649089
A5A3E0; P60709; P68032_FAGDDAPRAVFPSIVG_N-Term(TMTpro)	A5A3E0; P60709; P68032	GN_POTEF|GN_ACTB|GN_ACTC1	POTE ankyrin domain family member F OS=Homo sapiens (Human) OX=9606 GN=POTEF PE=1 SV=2; Actin, gamma-enteric smooth muscle OS=Homo sapiens (Human) OX=9606 GN=ACTG2 PE=1 SV=1; POTE ankyrin domain family member J OS=Homo sapiens (Human) OX=9606 GN=POTEJ PE=3 SV=1; Actin, cytoplasmic 1 OS=Homo sapiens (Human) OX=9606 GN=ACTB PE=1 SV=1; POTE ankyrin domain family member E OS=Homo sapiens (Human) OX=9…	N-Term(TMTpro)	FAGDDAPRAVFPSIVG	3	127	0.166042	-0.309999	0.703562	0.227521	-0.0719785	0.465542	0.459542	0.147121	0.00171544	0.298047	0.641546	0.00318931	0.921675	0.95986	0.0290535	0.640497	0.997989	0.0333627	A5A3E0; P60709; P68032_FAGDDAPRAVFPSIVG_N-Term(TMTpro)	0.72545	1.50411	-1.15876	-2.75029	1.02902	-0.543597	-1.50577	-0.219249	-0.661419	0.74978	-0.748186	-1.41392	-1.72915	-1.61997	-1.65482	-1.06521	-1.45945	-1.48863	-2.30116	-1.35615	0.640676	-1.16967	-1.07847
A5A3E0; P60709; P68032_GDDAPRAVFPSIVG_N-Term(TMTpro)	A5A3E0; P60709; P68032	GN_POTEF|GN_ACTB|GN_ACTC1	POTE ankyrin domain family member F OS=Homo sapiens (Human) OX=9606 GN=POTEF PE=1 SV=2; Actin, gamma-enteric smooth muscle OS=Homo sapiens (Human) OX=9606 GN=ACTG2 PE=1 SV=1; POTE ankyrin domain family member J OS=Homo sapiens (Human) OX=9606 GN=POTEJ PE=3 SV=1; Actin, cytoplasmic 1 OS=Homo sapiens (Human) OX=9606 GN=ACTB PE=1 SV=1; POTE ankyrin domain family member E OS=Homo sapiens (Human) OX=9…	N-Term(TMTpro)	GDDAPRAVFPSIVG	3	120	-0.120233	-0.0641622	0.163361	0.219431	-0.0921975	0.191396	0.576634	0.762761	0.44699	0.304587	0.542426	0.207385	0.946846	0.980917	0.591367	0.647915	0.997989	0.336384	A5A3E0; P60709; P68032_GDDAPRAVFPSIVG_N-Term(TMTpro)	-0.77091	0.740761	-1.82995	-0.914091	0.945255	0.159623	-0.857886	-0.217152	-0.766755	0.790571	-0.208069	-0.720123	-0.890356	-1.41808	-0.759539	-0.508521	-0.45575	-0.830739	-0.359362	-0.780673	-0.420259	-1.35641	-0.105089
A5A3E0; P60709; P68032_GFAGDDAPRAVFPSIVG_N-Term(TMTpro)	A5A3E0; P60709; P68032	GN_POTEF|GN_ACTB|GN_ACTC1	POTE ankyrin domain family member F OS=Homo sapiens (Human) OX=9606 GN=POTEF PE=1 SV=2; Actin, gamma-enteric smooth muscle OS=Homo sapiens (Human) OX=9606 GN=ACTG2 PE=1 SV=1; POTE ankyrin domain family member J OS=Homo sapiens (Human) OX=9606 GN=POTEJ PE=3 SV=1; Actin, cytoplasmic 1 OS=Homo sapiens (Human) OX=9606 GN=ACTB PE=1 SV=1; POTE ankyrin domain family member E OS=Homo sapiens (Human) OX=9…	N-Term(TMTpro)	GFAGDDAPRAVFPSIVG	3	40	-0.28017	0.0212923	-0.0876972	0.213765	-0.129439	0.063034	0.030629	0.864823	0.488514	0.0939316	0.150265	0.481889	0.592397	0.994825	0.623498	0.501125	0.977527	0.614248	A5A3E0; P60709; P68032_GFAGDDAPRAVFPSIVG_N-Term(TMTpro)	-0.756345	0.876883	-0.841613	-0.133121	0.54736	-0.438212	-0.472247	-0.145366	-0.33079	0.702729	-0.0874133	-0.454783	-0.705655	-0.581448	-0.188305	-0.750842	-0.255839	-0.107501	-0.627243	-0.435171	-0.501206	-0.6984	0.28309
A5A3E0; P60709; P68032_GFAGDDAP_N-Term(TMTpro)	A5A3E0; P60709; P68032	GN_POTEF|GN_ACTB|GN_ACTC1	POTE ankyrin domain family member F OS=Homo sapiens (Human) OX=9606 GN=POTEF PE=1 SV=2; Actin, gamma-enteric smooth muscle OS=Homo sapiens (Human) OX=9606 GN=ACTG2 PE=1 SV=1; Putative beta-actin-like protein 3 OS=Homo sapiens (Human) OX=9606 GN=POTEKP PE=5 SV=1; POTE ankyrin domain family member J OS=Homo sapiens (Human) OX=9606 GN=POTEJ PE=3 SV=1; Actin, cytoplasmic 1 OS=Homo sapiens (Human) OX=…	N-Term(TMTpro)	GFAGDDAP	3	26	-0.344899	0.053339	-0.356881	0.0413572	-0.14578	-0.157762	0.0064887	0.666332	0.00447444	0.740788	0.0987213	0.0742969	0.439919	0.971473	0.043721	0.907593	0.967894	0.171948	A5A3E0; P60709; P68032_GFAGDDAP_N-Term(TMTpro)	0.053374	0.844865	0.532378	1.68522	-0.716619	0.209039	0.0450761	0.284319	-0.270181	-1.21957	0.325267	-0.0874614	0.385577	-0.324218	0.925383	-0.546439	0.14632	-0.530401	0.10034	1.00054	-0.886889	0.205828	0.322548
A5A3E0; P60709; P68032_LPDGQVITIGNER_N-Term(TMTpro)	A5A3E0; P60709; P68032	GN_POTEF|GN_ACTB|GN_ACTC1	POTE ankyrin domain family member F OS=Homo sapiens (Human) OX=9606 GN=POTEF PE=1 SV=2; Actin, gamma-enteric smooth muscle OS=Homo sapiens (Human) OX=9606 GN=ACTG2 PE=1 SV=1; Putative beta-actin-like protein 3 OS=Homo sapiens (Human) OX=9606 GN=POTEKP PE=5 SV=1; Actin, cytoplasmic 1 OS=Homo sapiens (Human) OX=9606 GN=ACTB PE=1 SV=1; POTE ankyrin domain family member E OS=Homo sapiens (Human) OX=9…	N-Term(TMTpro)	LPDGQVITIGNER	3	17	0.00516093	0.126469	-0.137756	-0.0164478	0.0658148	-0.0771017	0.963966	0.268924	0.231105	0.884942	0.41559	0.34052	0.996367	0.95986	0.384995	0.957611	0.997989	0.478387	A5A3E0; P60709; P68032_LPDGQVITIGNER_N-Term(TMTpro)	-0.885906	-0.573154	0.0968574	0.594463	-0.468327	0.0563188	-0.19348	-0.346353	0.156473	-0.186391	-0.319255	-0.552509	0.316866	-0.302928	-0.501785	-0.552666	-0.29619	-0.625846	0.118628	-0.118316	-0.457209	-0.640247	0.538585
A5A3E0; P60709; P68032_LPDGQVITIGNE_N-Term(TMTpro)	A5A3E0; P60709; P68032	GN_POTEF|GN_ACTB|GN_ACTC1	POTE ankyrin domain family member F OS=Homo sapiens (Human) OX=9606 GN=POTEF PE=1 SV=2; Actin, gamma-enteric smooth muscle OS=Homo sapiens (Human) OX=9606 GN=ACTG2 PE=1 SV=1; Putative beta-actin-like protein 3 OS=Homo sapiens (Human) OX=9606 GN=POTEKP PE=5 SV=1; Actin, cytoplasmic 1 OS=Homo sapiens (Human) OX=9606 GN=ACTB PE=1 SV=1; POTE ankyrin domain family member E OS=Homo sapiens (Human) OX=9…	N-Term(TMTpro)	LPDGQVITIGNE	3	42	-0.193364	0.32497	-0.486059	0.0322747	0.0658028	-0.226892	0.0920354	0.00510309	4.51863e-05	0.776085	0.414696	0.00569717	0.745364	0.577217	0.00401781	0.919653	0.997989	0.0421197	A5A3E0; P60709; P68032_LPDGQVITIGNE_N-Term(TMTpro)	-0.604691	0.0741654	-0.340192	0.76291	0.0827979	-0.103202	-0.454581	-0.0553777	-0.124931	0.0239845	-0.0095445	0.154272	-0.675445	-0.0957248	0.215514	0.089404	0.257784	0.314443	0.212361	0.281131	-0.710073	-0.0816634	0.573767
A5A3E0; P60709; P68032_LPDGQVIT_N-Term(TMTpro)	A5A3E0; P60709; P68032	GN_POTEF|GN_ACTB|GN_ACTC1	POTE ankyrin domain family member F OS=Homo sapiens (Human) OX=9606 GN=POTEF PE=1 SV=2; Actin, gamma-enteric smooth muscle OS=Homo sapiens (Human) OX=9606 GN=ACTG2 PE=1 SV=1; Putative beta-actin-like protein 3 OS=Homo sapiens (Human) OX=9606 GN=POTEKP PE=5 SV=1; POTE ankyrin domain family member J OS=Homo sapiens (Human) OX=9606 GN=POTEJ PE=3 SV=1; Actin, cytoplasmic 1 OS=Homo sapiens (Human) OX=…	N-Term(TMTpro)	LPDGQVIT	3	43	-0.163797	0.114658	-0.262929	0.0155264	-0.0245698	-0.123701	0.144188	0.287318	0.0176858	0.887508	0.751144	0.112455	0.794218	0.95986	0.085776	0.958473	0.997989	0.221486	A5A3E0; P60709; P68032_LPDGQVIT_N-Term(TMTpro)	-0.0561339	0.671598	0.5053	-0.252711	-0.447004	0.578002	0.214485	0.369666	-0.101345	-0.534394	-0.496927	-0.445698	-0.498653	0.49125	0.158308	-0.0684956	-0.241676	0.188136	-0.22076	0.000932824	0.219973	0.26139	-0.0142174
A5A3E0; P60709; P68032_LSTFQQM_N-Term(TMTpro)	A5A3E0; P60709; P68032	GN_POTEF|GN_ACTB|GN_ACTC1	POTE ankyrin domain family member F OS=Homo sapiens (Human) OX=9606 GN=POTEF PE=1 SV=2; Actin, gamma-enteric smooth muscle OS=Homo sapiens (Human) OX=9606 GN=ACTG2 PE=1 SV=1; Putative beta-actin-like protein 3 OS=Homo sapiens (Human) OX=9606 GN=POTEKP PE=5 SV=1; POTE ankyrin domain family member J OS=Homo sapiens (Human) OX=9606 GN=POTEJ PE=3 SV=1; Actin, cytoplasmic 1 OS=Homo sapiens (Human) OX=…	N-Term(TMTpro)	LSTFQQM	3	14	0.135127	0.0504204	0.411068	0.326362	0.0927735	0.368715	0.512671	0.803784	0.0473961	0.111437	0.521674	0.0120702	0.93532	0.984186	0.15015	0.508519	0.997989	0.0607295	A5A3E0; P60709; P68032_LSTFQQM_N-Term(TMTpro)	0.616327	0.495875	0.0194588	-1.20245	0.00970011	-0.674444	-0.514623	-0.717151	0.695683	-0.671035	-0.655181	-0.985436	-0.915387	1.64339	-0.788019	-0.25179	-0.671891	-1.35294	-1.10867	0.0436289	0.48652	-0.484065	-0.0845326
A5A3E0; P60709; P68032_MYVAIQAV_N-Term(TMTpro)	A5A3E0; P60709; P68032	GN_POTEF|GN_ACTB|GN_ACTC1	POTE ankyrin domain family member F OS=Homo sapiens (Human) OX=9606 GN=POTEF PE=1 SV=2; Actin, gamma-enteric smooth muscle OS=Homo sapiens (Human) OX=9606 GN=ACTG2 PE=1 SV=1; Putative beta-actin-like protein 3 OS=Homo sapiens (Human) OX=9606 GN=POTEKP PE=5 SV=1; Actin, cytoplasmic 1 OS=Homo sapiens (Human) OX=9606 GN=ACTB PE=1 SV=1; POTE ankyrin domain family member E OS=Homo sapiens (Human) OX=9…	N-Term(TMTpro)	MYVAIQAV	3	63	0.00749748	-0.341469	-0.11636	-0.465327	-0.166986	-0.290844	0.977374	0.182952	0.653006	0.0769051	0.364452	0.115668	0.997328	0.95986	0.758582	0.492029	0.997989	0.225627	A5A3E0; P60709; P68032_MYVAIQAV_N-Term(TMTpro)	-0.292656	-1.55676	0.656822	0.00674179	-0.877256	-1.30033	-0.988365	-0.161869	0.259594	-1.75878	-1.2689	1.02793	-0.24637	0.545318	-1.21055	-0.482855	-0.521606	2.87511	-0.964047	-0.974726	-1.57996	0.849574	-0.720673
A5A3E0; P60709; P68032_SLSTFQQM_N-Term(TMTpro)	A5A3E0; P60709; P68032	GN_POTEF|GN_ACTB|GN_ACTC1	POTE ankyrin domain family member F OS=Homo sapiens (Human) OX=9606 GN=POTEF PE=1 SV=2; Actin, gamma-enteric smooth muscle OS=Homo sapiens (Human) OX=9606 GN=ACTG2 PE=1 SV=1; Putative beta-actin-like protein 3 OS=Homo sapiens (Human) OX=9606 GN=POTEKP PE=5 SV=1; POTE ankyrin domain family member J OS=Homo sapiens (Human) OX=9606 GN=POTEJ PE=3 SV=1; Actin, cytoplasmic 1 OS=Homo sapiens (Human) OX=…	N-Term(TMTpro)	SLSTFQQM	3	119	0.217528	0.0334358	0.624191	0.440099	0.125482	0.532145	0.376357	0.89039	0.0119384	0.0730251	0.467664	0.00256309	0.897369	0.995669	0.0693123	0.483961	0.997989	0.0299017	A5A3E0; P60709; P68032_SLSTFQQM_N-Term(TMTpro)	0.991057	0.364496	0.108667	-1.09486	-0.0501821	-0.481443	-1.51755	-1.36521	1.23144	-0.708271	-0.503838	-1.29103	-0.565872	0.861887	0.319607	-0.21238	-1.76599	-0.562923	-0.885743	-0.739252	0.261617	-0.563473	-1.50559
A5A3E0; P60709; P68032_SLSTFQQ_N-Term(TMTpro)	A5A3E0; P60709; P68032	GN_POTEF|GN_ACTB|GN_ACTC1	POTE ankyrin domain family member F OS=Homo sapiens (Human) OX=9606 GN=POTEF PE=1 SV=2; Actin, gamma-enteric smooth muscle OS=Homo sapiens (Human) OX=9606 GN=ACTG2 PE=1 SV=1; Putative beta-actin-like protein 3 OS=Homo sapiens (Human) OX=9606 GN=POTEKP PE=5 SV=1; POTE ankyrin domain family member J OS=Homo sapiens (Human) OX=9606 GN=POTEJ PE=3 SV=1; Actin, cytoplasmic 1 OS=Homo sapiens (Human) OX=…	N-Term(TMTpro)	SLSTFQQ	3	31	0.0152754	-0.0230503	0.14006	0.101735	-0.00388744	0.120897	0.866579	0.790351	0.119179	0.250769	0.950649	0.0564206	0.984998	0.983655	0.258596	0.598874	0.997989	0.146265	A5A3E0; P60709; P68032_SLSTFQQ_N-Term(TMTpro)	0.029989	0.544489	-0.0504363	-0.912082	-0.102268	-0.347662	-0.275606	-0.442536	0.517234	-0.750062	-0.624992	-0.863847	-0.540202	0.194634	0.267346	-0.0487959	-0.856523	0.0526982	-0.56994	-0.247984	0.149831	-0.832625	-0.40959
A5A3E0; P60709; P68032_SSSSLEKSYELPDGQVI_N-Term(TMTpro); K7(TMTpro)	A5A3E0; P60709; P68032	GN_POTEF|GN_ACTB|GN_ACTC1	POTE ankyrin domain family member F OS=Homo sapiens (Human) OX=9606 GN=POTEF PE=1 SV=2; Actin, gamma-enteric smooth muscle OS=Homo sapiens (Human) OX=9606 GN=ACTG2 PE=1 SV=1; POTE ankyrin domain family member J OS=Homo sapiens (Human) OX=9606 GN=POTEJ PE=3 SV=1; Actin, cytoplasmic 1 OS=Homo sapiens (Human) OX=9606 GN=ACTB PE=1 SV=1; POTE ankyrin domain family member E OS=Homo sapiens (Human) OX=9…	N-Term(TMTpro); K7(TMTpro)	SSSSLEKSYELPDGQVI	3	30	-0.220757	0.0335325	-0.380862	-0.126572	-0.0936122	-0.253717	0.11264	0.803494	0.00594597	0.35707	0.333327	0.0097293	0.764022	0.984186	0.0488027	0.687094	0.997989	0.0542041	A5A3E0; P60709; P68032_SSSSLEKSYELPDGQVI_N-Term(TMTpro); K7(TMTpro)	-0.382969	-0.874216	0.668542	0.62506	-0.451566	-0.155934	-0.195072	0.375492	-0.425085	-0.756548	-0.695312	0.530969	-0.418085	-0.0232104	-0.68128	-0.719163	-0.635012	1.87535	-0.0745347	-0.948621	-0.86194	0.670198	-0.0412612
A5A3E0; P60709_DESGPSIVH_N-Term(TMTpro)	A5A3E0; P60709	GN_POTEF|GN_ACTB	POTE ankyrin domain family member F OS=Homo sapiens (Human) OX=9606 GN=POTEF PE=1 SV=2; Putative beta-actin-like protein 3 OS=Homo sapiens (Human) OX=9606 GN=POTEKP PE=5 SV=1; POTE ankyrin domain family member J OS=Homo sapiens (Human) OX=9606 GN=POTEJ PE=3 SV=1; Actin, cytoplasmic 1 OS=Homo sapiens (Human) OX=9606 GN=ACTB PE=1 SV=1; POTE ankyrin domain family member E OS=Homo sapiens (Human) OX=…	N-Term(TMTpro)	DESGPSIVH	2	157	-0.171319	-0.123101	0.180894	0.229111	-0.14721	0.205002	0.319	0.464264	0.29329	0.174129	0.221731	0.0899052	0.873569	0.960637	0.45239	0.555857	0.997989	0.192308	A5A3E0; P60709_DESGPSIVH_N-Term(TMTpro)	-0.298476	0.978615	-0.732504	-0.849029	0.255949	-0.112297	-1.13376	0.311508	0.0886818	0.168583	-0.237822	-1.04382	-1.15314	-1.33242	-0.767932	-0.608537	-0.974566	-0.843991	-1.48166	-0.277951	-0.0999228	-0.999124	0.5587
A5A3E0; P60709_DGVTHTVPIYEG_N-Term(TMTpro)	A5A3E0; P60709	GN_POTEF|GN_ACTB	POTE ankyrin domain family member F OS=Homo sapiens (Human) OX=9606 GN=POTEF PE=1 SV=2; Actin, cytoplasmic 1 OS=Homo sapiens (Human) OX=9606 GN=ACTB PE=1 SV=1; POTE ankyrin domain family member E OS=Homo sapiens (Human) OX=9606 GN=POTEE PE=2 SV=3; Actin, cytoplasmic 2 OS=Homo sapiens (Human) OX=9606 GN=ACTG1 PE=1 SV=1	N-Term(TMTpro)	DGVTHTVPIYEG	2	27	0.0420465	0.0484011	0.242177	0.248531	0.0452238	0.245354	0.760267	0.718941	0.0789745	0.0686711	0.638641	0.012072	0.979459	0.974107	0.201593	0.477335	0.997989	0.0607295	A5A3E0; P60709_DGVTHTVPIYEG_N-Term(TMTpro)	-0.370201	0.631644	-1.22847	-0.970465	0.0412233	-0.0155698	-0.575259	-0.159671	-0.394555	0.00666911	-0.416742	-1.01901	-1.08135	-1.05583	-0.374878	-0.896402	-0.153401	-0.243256	-0.694873	-0.341348	0.401412	-1.15984	-0.605371
A5A3E0; P60709_DNGSGMCK_N-Term(TMTpro); C7(Carbamidomethyl); K8(TMTpro)	A5A3E0; P60709	GN_POTEF|GN_ACTB	POTE ankyrin domain family member F OS=Homo sapiens (Human) OX=9606 GN=POTEF PE=1 SV=2; Putative beta-actin-like protein 3 OS=Homo sapiens (Human) OX=9606 GN=POTEKP PE=5 SV=1; POTE ankyrin domain family member J OS=Homo sapiens (Human) OX=9606 GN=POTEJ PE=3 SV=1; Actin, cytoplasmic 1 OS=Homo sapiens (Human) OX=9606 GN=ACTB PE=1 SV=1; POTE ankyrin domain family member E OS=Homo sapiens (Human) OX=…	N-Term(TMTpro); C7(Carbamidomethyl); K8(TMTpro)	DNGSGMCK	2	28	-0.048767	-0.179497	0.381007	0.250277	-0.114132	0.315642	0.80875	0.365016	0.0553241	0.217405	0.41949	0.0271303	0.984998	0.95986	0.163294	0.587238	0.997989	0.0949894	A5A3E0; P60709_DNGSGMCK_N-Term(TMTpro); C7(Carbamidomethyl); K8(TMTpro)	0.939131	1.68504	-0.729836	-3.85493	-0.547035	0.695052	-0.813253	-0.710858	-0.129723	0.334267	0.696495	-1.09936	-0.640863	-2.01376	-0.376448	0.228014	-1.41182	-2.10319	-1.92243	-1.18047	0.341965	-0.718887	-0.228321
A5A3E0; P60709_DSGDGVTHTVPIYEG_N-Term(TMTpro)	A5A3E0; P60709	GN_POTEF|GN_ACTB	POTE ankyrin domain family member F OS=Homo sapiens (Human) OX=9606 GN=POTEF PE=1 SV=2; Actin, cytoplasmic 1 OS=Homo sapiens (Human) OX=9606 GN=ACTB PE=1 SV=1; POTE ankyrin domain family member E OS=Homo sapiens (Human) OX=9606 GN=POTEE PE=2 SV=3; Actin, cytoplasmic 2 OS=Homo sapiens (Human) OX=9606 GN=ACTG1 PE=1 SV=1	N-Term(TMTpro)	DSGDGVTHTVPIYEG	2	130	0.016918	-0.0369553	0.41672	0.362847	-0.0100187	0.389784	0.939786	0.866902	0.0623782	0.105539	0.949165	0.0145104	0.993933	0.995142	0.175382	0.508519	0.997989	0.0666766	A5A3E0; P60709_DSGDGVTHTVPIYEG_N-Term(TMTpro)	-0.825367	1.09806	-1.15376	-2.5314	0.881024	0.244902	-1.87722	1.24158	-0.368406	0.790351	-0.502377	-1.84045	-1.95448	-1.04701	-0.788484	-0.787558	-1.48146	-0.254342	-2.09783	-1.19422	0.638836	-1.58645	0.358501
A5A3E0; P60709_DSGDGVTHTVPIYE_N-Term(TMTpro)	A5A3E0; P60709	GN_POTEF|GN_ACTB	POTE ankyrin domain family member F OS=Homo sapiens (Human) OX=9606 GN=POTEF PE=1 SV=2; Actin, cytoplasmic 1 OS=Homo sapiens (Human) OX=9606 GN=ACTB PE=1 SV=1; POTE ankyrin domain family member E OS=Homo sapiens (Human) OX=9606 GN=POTEE PE=2 SV=3; Actin, cytoplasmic 2 OS=Homo sapiens (Human) OX=9606 GN=ACTG1 PE=1 SV=1	N-Term(TMTpro)	DSGDGVTHTVPIYE	2	37	0.0180724	-0.0533288	0.402211	0.330809	-0.0176282	0.36651	0.925329	0.7729	0.0356521	0.0811547	0.894972	0.00701135	0.991263	0.982644	0.125859	0.493777	0.997989	0.0459669	A5A3E0; P60709_DSGDGVTHTVPIYE_N-Term(TMTpro)	-0.491667	1.04027	-1.55848	-2.01015	0.523421	0.0975743	-1.31925	0.894388	-0.483063	0.491693	-1.07519	-1.62142	-1.811	-0.900964	-1.40348	-1.03586	-0.738389	-0.322016	-1.46395	-1.44903	0.579134	-1.32215	-0.38813
A5A3E0; P60709_DSGDGVTHTVPIY_N-Term(TMTpro)	A5A3E0; P60709	GN_POTEF|GN_ACTB	POTE ankyrin domain family member F OS=Homo sapiens (Human) OX=9606 GN=POTEF PE=1 SV=2; POTE ankyrin domain family member J OS=Homo sapiens (Human) OX=9606 GN=POTEJ PE=3 SV=1; Actin, cytoplasmic 1 OS=Homo sapiens (Human) OX=9606 GN=ACTB PE=1 SV=1; POTE ankyrin domain family member E OS=Homo sapiens (Human) OX=9606 GN=POTEE PE=2 SV=3; POTE ankyrin domain family member I OS=Homo sapiens (Human) OX=…	N-Term(TMTpro)	DSGDGVTHTVPIY	2	47	-0.0111672	-0.100962	0.258934	0.169139	-0.0560644	0.214037	0.944908	0.516299	0.10523	0.286462	0.617184	0.0583915	0.995278	0.961148	0.240828	0.634761	0.997989	0.14932	A5A3E0; P60709_DSGDGVTHTVPIY_N-Term(TMTpro)	-0.28358	1.30883	-0.898202	-1.34826	0.296041	-0.28413	-0.472021	0.381396	-0.833904	0.732506	-0.63451	-1.34557	-1.23754	-0.746137	-0.928007	-0.895427	-0.600017	-0.425938	-1.32984	-0.902341	0.584613	-1.09941	-0.472535
A5A3E0; P60709_DSGDGVTHTVPI_N-Term(TMTpro)	A5A3E0; P60709	GN_POTEF|GN_ACTB	POTE ankyrin domain family member F OS=Homo sapiens (Human) OX=9606 GN=POTEF PE=1 SV=2; POTE ankyrin domain family member J OS=Homo sapiens (Human) OX=9606 GN=POTEJ PE=3 SV=1; Actin, cytoplasmic 1 OS=Homo sapiens (Human) OX=9606 GN=ACTB PE=1 SV=1; POTE ankyrin domain family member E OS=Homo sapiens (Human) OX=9606 GN=POTEE PE=2 SV=3; POTE ankyrin domain family member I OS=Homo sapiens (Human) OX=…	N-Term(TMTpro)	DSGDGVTHTVPI	2	8	-0.0148551	-0.200725	0.195234	0.00936439	-0.10779	0.102299	0.867731	0.0234969	0.0271926	0.916532	0.0867084	0.103757	0.984998	0.876938	0.107861	0.968737	0.967894	0.209973	A5A3E0; P60709_DSGDGVTHTVPI_N-Term(TMTpro)	-0.26145	0.924404	-0.455068	-0.0349395	0.0951483	0.0540605	-0.334223	0.785612	0.139578	0.368852	0.0460294	-0.791189	0.0345983	-0.31839	-1.22258	-0.709786	0.0913135	0.713063	-0.518987	-0.459658	0.0546957	0.0112121	-0.128801
A5A3E0; P60709_DSGDGVTHTVP_N-Term(TMTpro)	A5A3E0; P60709	GN_POTEF|GN_ACTB	POTE ankyrin domain family member F OS=Homo sapiens (Human) OX=9606 GN=POTEF PE=1 SV=2; POTE ankyrin domain family member J OS=Homo sapiens (Human) OX=9606 GN=POTEJ PE=3 SV=1; Actin, cytoplasmic 1 OS=Homo sapiens (Human) OX=9606 GN=ACTB PE=1 SV=1; POTE ankyrin domain family member E OS=Homo sapiens (Human) OX=9606 GN=POTEE PE=2 SV=3; POTE ankyrin domain family member I OS=Homo sapiens (Human) OX=…	N-Term(TMTpro)	DSGDGVTHTVP	2	58	-0.0116318	0.0223473	0.183546	0.217525	0.00535775	0.200535	0.924143	0.849371	0.131037	0.0697198	0.949624	0.0196249	0.990996	0.992957	0.272547	0.477335	0.997989	0.0784261	A5A3E0; P60709_DSGDGVTHTVP_N-Term(TMTpro)	-0.370498	0.578389	-0.648829	-1.14808	-0.374934	-0.400043	-0.910098	0.477124	-0.226972	0.0324003	-0.331004	-1.03818	-0.872849	-0.155126	-0.342927	-0.57145	-1.29882	-0.389916	-0.950081	-0.799494	0.0688474	-0.810994	0.156127
A5A3E0; P60709_ESGPSIVH_N-Term(TMTpro)	A5A3E0; P60709	GN_POTEF|GN_ACTB	POTE ankyrin domain family member F OS=Homo sapiens (Human) OX=9606 GN=POTEF PE=1 SV=2; Putative beta-actin-like protein 3 OS=Homo sapiens (Human) OX=9606 GN=POTEKP PE=5 SV=1; POTE ankyrin domain family member J OS=Homo sapiens (Human) OX=9606 GN=POTEJ PE=3 SV=1; Actin, cytoplasmic 1 OS=Homo sapiens (Human) OX=9606 GN=ACTB PE=1 SV=1; POTE ankyrin domain family member E OS=Homo sapiens (Human) OX=…	N-Term(TMTpro)	ESGPSIVH	2	29	-0.0827243	-0.215749	0.249116	0.116091	-0.149237	0.182604	0.602466	0.162175	0.111793	0.459327	0.178524	0.10048	0.950636	0.95986	0.250203	0.764887	0.977527	0.206113	A5A3E0; P60709_ESGPSIVH_N-Term(TMTpro)	-0.499941	1.36296	-0.77477	-1.67285	0.107182	0.0486477	-0.848408	0.601051	-0.416443	0.1679	-0.58612	-1.00252	-1.15412	-0.537623	-0.629224	-0.892026	-0.732854	-0.835574	-1.42299	-0.546117	0.0584604	-0.873617	-0.190955
A5A3E0; P60709_EYDESGPSIVHRK_N-Term(TMTpro); K13(TMTpro)	A5A3E0; P60709	GN_POTEF|GN_ACTB	POTE ankyrin domain family member F OS=Homo sapiens (Human) OX=9606 GN=POTEF PE=1 SV=2; Putative beta-actin-like protein 3 OS=Homo sapiens (Human) OX=9606 GN=POTEKP PE=5 SV=1; POTE ankyrin domain family member J OS=Homo sapiens (Human) OX=9606 GN=POTEJ PE=3 SV=1; Actin, cytoplasmic 1 OS=Homo sapiens (Human) OX=9606 GN=ACTB PE=1 SV=1; POTE ankyrin domain family member E OS=Homo sapiens (Human) OX=…	N-Term(TMTpro); K13(TMTpro)	EYDESGPSIVHRK	2	27	-0.0919427	-0.15329	0.432184	0.370836	-0.122617	0.40151	0.621544	0.401901	0.0213204	0.0452686	0.347946	0.00259476	0.957232	0.95986	0.0938284	0.458383	0.997989	0.0301025	A5A3E0; P60709_EYDESGPSIVHRK_N-Term(TMTpro); K13(TMTpro)	-0.0219524	0.575031	-0.362437	-0.716454	0.0900134	-0.24223	-1.24336	-0.306407	-0.990831	0.499271	-0.169581	-0.891138	-0.888771	-0.278071	-0.571447	-1.03284	-1.06426	-0.643214	-1.52598	-1.16701	0.0724829	-0.486732	-0.261719
A5A3E0; P60709_EYDESGPSIVH_N-Term(TMTpro)	A5A3E0; P60709	GN_POTEF|GN_ACTB	POTE ankyrin domain family member F OS=Homo sapiens (Human) OX=9606 GN=POTEF PE=1 SV=2; Putative beta-actin-like protein 3 OS=Homo sapiens (Human) OX=9606 GN=POTEKP PE=5 SV=1; POTE ankyrin domain family member J OS=Homo sapiens (Human) OX=9606 GN=POTEJ PE=3 SV=1; Actin, cytoplasmic 1 OS=Homo sapiens (Human) OX=9606 GN=ACTB PE=1 SV=1; POTE ankyrin domain family member E OS=Homo sapiens (Human) OX=…	N-Term(TMTpro)	EYDESGPSIVH	2	54	-0.186841	-0.160081	0.312376	0.339137	-0.173461	0.325757	0.381393	0.437795	0.13686	0.108974	0.243326	0.0297748	0.89748	0.95986	0.279885	0.508519	0.997989	0.099358	A5A3E0; P60709_EYDESGPSIVH_N-Term(TMTpro)	-0.183572	1.29571	-0.0379375	-1.66124	0.892042	0.105593	-1.5147	1.37498	0.490501	0.925792	-0.491614	-1.25445	-1.43931	-1.73422	-1.19919	-1.10181	-1.3178	-0.895712	-1.98042	-0.615441	0.337416	-0.799953	-0.178067
A5A3E0; P60709_FLGMESC_N-Term(TMTpro); C7(Carbamidomethyl)	A5A3E0; P60709	GN_POTEF|GN_ACTB	POTE ankyrin domain family member F OS=Homo sapiens (Human) OX=9606 GN=POTEF PE=1 SV=2; Putative beta-actin-like protein 3 OS=Homo sapiens (Human) OX=9606 GN=POTEKP PE=5 SV=1; POTE ankyrin domain family member J OS=Homo sapiens (Human) OX=9606 GN=POTEJ PE=3 SV=1; Actin, cytoplasmic 1 OS=Homo sapiens (Human) OX=9606 GN=ACTB PE=1 SV=1; POTE ankyrin domain family member E OS=Homo sapiens (Human) OX=…	N-Term(TMTpro); C7(Carbamidomethyl)	FLGMESC	2	125	-0.0736034	-0.322338	-0.229184	-0.477919	-0.197971	-0.353552	0.811935	0.287274	0.452157	0.121711	0.36075	0.104166	0.984998	0.95986	0.594336	0.521548	0.997989	0.210503	A5A3E0; P60709_FLGMESC_N-Term(TMTpro); C7(Carbamidomethyl)	0.209137	-1.50321	1.36684	0.44937	-0.704195	-1.29126	-0.618797	-0.89378	0.704328	-1.76572	-1.39381	1.06932	-1.19915	-0.87596	-2.14646	-1.90546	-1.55564	1.23549	-1.89708	-1.04966	-1.59248	0.260918	-0.997089
A5A3E0; P60709_GDGVTHTVPIYEG_N-Term(TMTpro)	A5A3E0; P60709	GN_POTEF|GN_ACTB	POTE ankyrin domain family member F OS=Homo sapiens (Human) OX=9606 GN=POTEF PE=1 SV=2; Actin, cytoplasmic 1 OS=Homo sapiens (Human) OX=9606 GN=ACTB PE=1 SV=1; POTE ankyrin domain family member E OS=Homo sapiens (Human) OX=9606 GN=POTEE PE=2 SV=3; Actin, cytoplasmic 2 OS=Homo sapiens (Human) OX=9606 GN=ACTG1 PE=1 SV=1	N-Term(TMTpro)	GDGVTHTVPIYEG	2	31	-0.0209721	-0.0646105	0.153806	0.110168	-0.0427913	0.131987	0.858355	0.573957	0.188386	0.342931	0.602668	0.110322	0.984998	0.968083	0.33854	0.675227	0.997989	0.218189	A5A3E0; P60709_GDGVTHTVPIYEG_N-Term(TMTpro)	-0.674815	0.681392	-0.30371	-0.579057	0.118641	-0.15485	0.0792078	0.109679	-0.758261	0.279375	-0.351786	-0.555852	-0.901577	-0.281774	-0.470505	-0.309904	-0.756051	-0.399817	-0.126819	-0.69589	0.356792	-1.8049	-0.485616
A5A3E0; P60709_ISKQEYDESGPSIVHRKC_N-Term(TMTpro); K3(TMTpro); K17(TMTpro); C18(Carbamidomethyl)	A5A3E0; P60709	GN_POTEF|GN_ACTB	POTE ankyrin domain family member F OS=Homo sapiens (Human) OX=9606 GN=POTEF PE=1 SV=2; Putative beta-actin-like protein 3 OS=Homo sapiens (Human) OX=9606 GN=POTEKP PE=5 SV=1; POTE ankyrin domain family member J OS=Homo sapiens (Human) OX=9606 GN=POTEJ PE=3 SV=1; Actin, cytoplasmic 1 OS=Homo sapiens (Human) OX=9606 GN=ACTB PE=1 SV=1; POTE ankyrin domain family member E OS=Homo sapiens (Human) OX=…	N-Term(TMTpro); K3(TMTpro); K17(TMTpro); C18(Carbamidomethyl)	ISKQEYDESGPSIVHRKC	2	18	-0.107991	-0.0927539	0.37254	0.387777	-0.100372	0.380159	0.554453	0.603745	0.0412397	0.033597	0.43251	0.00354874	0.94244	0.971473	0.137294	0.445317	0.997989	0.035154	A5A3E0; P60709_ISKQEYDESGPSIVHRKC_N-Term(TMTpro); K3(TMTpro); K17(TMTpro); C18(Carbamidomethyl)	-0.0645512	0.762316	-0.610256	-1.75972	0.169582	0.236091	-0.790269	-0.827309	-0.0587825	-0.128141	-0.387406	-1.36584	-1.15416	0.231416	-0.224358	-0.556994	-0.714505	-1.56617	-0.889942	-0.406476	0.395915	-1.22284	-0.582674
A5A3E0; P60709_ISKQEYDESGPSIVHRK_N-Term(TMTpro); K3(TMTpro); K17(TMTpro)	A5A3E0; P60709	GN_POTEF|GN_ACTB	POTE ankyrin domain family member F OS=Homo sapiens (Human) OX=9606 GN=POTEF PE=1 SV=2; Putative beta-actin-like protein 3 OS=Homo sapiens (Human) OX=9606 GN=POTEKP PE=5 SV=1; POTE ankyrin domain family member J OS=Homo sapiens (Human) OX=9606 GN=POTEJ PE=3 SV=1; Actin, cytoplasmic 1 OS=Homo sapiens (Human) OX=9606 GN=ACTB PE=1 SV=1; POTE ankyrin domain family member E OS=Homo sapiens (Human) OX=…	N-Term(TMTpro); K3(TMTpro); K17(TMTpro)	ISKQEYDESGPSIVHRK	2	50	0.0687632	-0.0108535	0.472256	0.392639	0.0289549	0.432448	0.754414	0.959181	0.0309549	0.0706817	0.849616	0.00545482	0.977917	0.99745	0.115891	0.478082	0.997989	0.041352	A5A3E0; P60709_ISKQEYDESGPSIVHRK_N-Term(TMTpro); K3(TMTpro); K17(TMTpro)	0.728742	1.00938	-0.452797	-1.87165	0.517054	0.273048	-1.42454	-0.269532	-0.268876	-0.167113	-0.797712	-1.65557	-0.986132	0.175875	-0.637251	-0.358031	-1.30367	-1.16333	-1.17811	-1.09627	1.10328	-1.49307	-0.353939
A5A3E0; P60709_ISKQEYDESGPSIVH_N-Term(TMTpro); K3(TMTpro)	A5A3E0; P60709	GN_POTEF|GN_ACTB	POTE ankyrin domain family member F OS=Homo sapiens (Human) OX=9606 GN=POTEF PE=1 SV=2; Putative beta-actin-like protein 3 OS=Homo sapiens (Human) OX=9606 GN=POTEKP PE=5 SV=1; POTE ankyrin domain family member J OS=Homo sapiens (Human) OX=9606 GN=POTEJ PE=3 SV=1; Actin, cytoplasmic 1 OS=Homo sapiens (Human) OX=9606 GN=ACTB PE=1 SV=1; POTE ankyrin domain family member E OS=Homo sapiens (Human) OX=…	N-Term(TMTpro); K3(TMTpro)	ISKQEYDESGPSIVH	2	59	-0.11458	-0.215397	0.373322	0.272506	-0.164989	0.322914	0.630666	0.355329	0.113251	0.250716	0.322709	0.0545275	0.960166	0.95986	0.252072	0.598874	0.997989	0.143122	A5A3E0; P60709_ISKQEYDESGPSIVH_N-Term(TMTpro); K3(TMTpro)	-0.0690264	1.14345	0.329128	-2.90676	0.878518	-0.0546414	-1.36531	-0.187601	0.0546081	-0.0906989	-0.85055	-1.14143	-0.932556	-0.670117	-0.749982	-0.771379	-1.10509	-1.20479	-1.44377	-0.885748	0.487094	-0.796889	-0.184367
A5A3E0; P60709_KQEYDESGPSIVHRK_N-Term(TMTpro); K1(TMTpro); K15(TMTpro)	A5A3E0; P60709	GN_POTEF|GN_ACTB	POTE ankyrin domain family member F OS=Homo sapiens (Human) OX=9606 GN=POTEF PE=1 SV=2; Putative beta-actin-like protein 3 OS=Homo sapiens (Human) OX=9606 GN=POTEKP PE=5 SV=1; POTE ankyrin domain family member J OS=Homo sapiens (Human) OX=9606 GN=POTEJ PE=3 SV=1; Actin, cytoplasmic 1 OS=Homo sapiens (Human) OX=9606 GN=ACTB PE=1 SV=1; POTE ankyrin domain family member E OS=Homo sapiens (Human) OX=…	N-Term(TMTpro); K1(TMTpro); K15(TMTpro)	KQEYDESGPSIVHRK	2	21	0.0865459	-0.216678	0.553483	0.250258	-0.0650662	0.401871	0.671722	0.268019	0.00578978	0.217935	0.645022	0.00522526	0.969949	0.95986	0.0482632	0.587238	0.997989	0.0400538	A5A3E0; P60709_KQEYDESGPSIVHRK_N-Term(TMTpro); K1(TMTpro); K15(TMTpro)	0.417816	1.62773	-1.18939	-2.68154	0.911617	0.442082	-1.13968	0.669506	-0.0404401	1.32527	-0.398192	-1.65186	-1.51907	-1.92491	-1.20279	-1.08159	-1.73065	-1.60183	-1.50734	-1.06669	0.77485	-1.82376	-0.597374
A5A3E0; P60709_MFETFNTPAMYVAI_N-Term(TMTpro)	A5A3E0; P60709	GN_POTEF|GN_ACTB	POTE ankyrin domain family member F OS=Homo sapiens (Human) OX=9606 GN=POTEF PE=1 SV=2; Putative beta-actin-like protein 3 OS=Homo sapiens (Human) OX=9606 GN=POTEKP PE=5 SV=1; POTE ankyrin domain family member J OS=Homo sapiens (Human) OX=9606 GN=POTEJ PE=3 SV=1; Actin, cytoplasmic 1 OS=Homo sapiens (Human) OX=9606 GN=ACTB PE=1 SV=1; POTE ankyrin domain family member E OS=Homo sapiens (Human) OX=…	N-Term(TMTpro)	MFETFNTPAMYVAI	2	12	-0.0603849	0.0386922	-0.24475	-0.145673	-0.0108463	-0.195211	0.617313	0.739821	0.0409893	0.221614	0.897139	0.0216211	0.956885	0.9767	0.136925	0.588843	0.997989	0.083756	A5A3E0; P60709_MFETFNTPAMYVAI_N-Term(TMTpro)	-0.841774	-0.919595	0.836268	0.530599	-0.591507	-1.01482	-0.572479	-0.00641816	0.278473	-0.40561	-0.510676	0.249027	-1.26853	0.314953	0.564966	-0.003408	0.36942	0.921251	-0.0501352	-0.941376	-0.0971733	0.672174	0.00190308
A5A3E0; P60709_MFETFNTPA_N-Term(TMTpro)	A5A3E0; P60709	GN_POTEF|GN_ACTB	POTE ankyrin domain family member F OS=Homo sapiens (Human) OX=9606 GN=POTEF PE=1 SV=2; Putative beta-actin-like protein 3 OS=Homo sapiens (Human) OX=9606 GN=POTEKP PE=5 SV=1; POTE ankyrin domain family member J OS=Homo sapiens (Human) OX=9606 GN=POTEJ PE=3 SV=1; Actin, cytoplasmic 1 OS=Homo sapiens (Human) OX=9606 GN=ACTB PE=1 SV=1; POTE ankyrin domain family member E OS=Homo sapiens (Human) OX=…	N-Term(TMTpro)	MFETFNTPA	2	42	-0.100816	0.0947016	-0.254255	-0.0587374	-0.00305718	-0.156496	0.610797	0.625831	0.193669	0.765952	0.982405	0.260408	0.954551	0.971473	0.344771	0.91648	0.997989	0.395382	A5A3E0; P60709_MFETFNTPA_N-Term(TMTpro)	-0.818235	-0.736671	1.34877	0.533604	-0.543103	-0.921816	-0.72667	0.112839	0.718034	-1.14144	-0.563036	1.17419	-0.465153	-0.417849	-1.29259	-1.08873	-0.42274	3.04641	-0.62346	-5.25173	-0.850423	1.18391	0.414688
A5A3E0; P60709_QEYDESGPSIVHRK_N-Term(TMTpro); K14(TMTpro)	A5A3E0; P60709	GN_POTEF|GN_ACTB	POTE ankyrin domain family member F OS=Homo sapiens (Human) OX=9606 GN=POTEF PE=1 SV=2; Putative beta-actin-like protein 3 OS=Homo sapiens (Human) OX=9606 GN=POTEKP PE=5 SV=1; POTE ankyrin domain family member J OS=Homo sapiens (Human) OX=9606 GN=POTEJ PE=3 SV=1; Actin, cytoplasmic 1 OS=Homo sapiens (Human) OX=9606 GN=ACTB PE=1 SV=1; POTE ankyrin domain family member E OS=Homo sapiens (Human) OX=…	N-Term(TMTpro); K14(TMTpro)	QEYDESGPSIVHRK	2	15	-0.0248885	-0.118314	0.404113	0.310688	-0.0716011	0.357401	0.898915	0.535058	0.0368769	0.113169	0.600545	0.0100747	0.989866	0.967042	0.128903	0.508961	0.997989	0.0551267	A5A3E0; P60709_QEYDESGPSIVHRK_N-Term(TMTpro); K14(TMTpro)	0.132069	1.27204	-0.846442	-2.24829	0.678135	0.22695	-1.01889	1.39126	0.00359317	1.20258	-0.606217	-0.797544	-1.7473	-2.16132	-0.590478	-1.25824	-1.22647	-0.571427	-1.71027	-1.19461	0.787087	-1.05997	-0.440799
A5A3E0; P60709_QEYDESGPSIVH_N-Term(TMTpro)	A5A3E0; P60709	GN_POTEF|GN_ACTB	POTE ankyrin domain family member F OS=Homo sapiens (Human) OX=9606 GN=POTEF PE=1 SV=2; Putative beta-actin-like protein 3 OS=Homo sapiens (Human) OX=9606 GN=POTEKP PE=5 SV=1; POTE ankyrin domain family member J OS=Homo sapiens (Human) OX=9606 GN=POTEJ PE=3 SV=1; Actin, cytoplasmic 1 OS=Homo sapiens (Human) OX=9606 GN=ACTB PE=1 SV=1; POTE ankyrin domain family member E OS=Homo sapiens (Human) OX=…	N-Term(TMTpro)	QEYDESGPSIVH	2	38	-0.239169	-0.206659	0.0858282	0.118339	-0.222914	0.102083	0.126976	0.17756	0.575758	0.446326	0.0429939	0.350235	0.778118	0.95986	0.695538	0.758629	0.945866	0.487541	A5A3E0; P60709_QEYDESGPSIVH_N-Term(TMTpro)	-0.624117	0.722565	-0.581759	0.0670153	0.2804	-0.327871	-0.643255	0.934782	0.238253	0.594823	-0.646857	-0.906307	-1.03854	-1.27469	-0.466675	-1.25347	-0.361139	-0.494626	-0.809328	-0.156776	-0.197243	-0.78529	0.0921184
A5A3E0; P60709_QQMWISKQEYDESGPSIVHRK_N-Term(TMTpro); K7(TMTpro); K21(TMTpro)	A5A3E0; P60709	GN_POTEF|GN_ACTB	POTE ankyrin domain family member F OS=Homo sapiens (Human) OX=9606 GN=POTEF PE=1 SV=2; Putative beta-actin-like protein 3 OS=Homo sapiens (Human) OX=9606 GN=POTEKP PE=5 SV=1; POTE ankyrin domain family member J OS=Homo sapiens (Human) OX=9606 GN=POTEJ PE=3 SV=1; Actin, cytoplasmic 1 OS=Homo sapiens (Human) OX=9606 GN=ACTB PE=1 SV=1; POTE ankyrin domain family member E OS=Homo sapiens (Human) OX=…	N-Term(TMTpro); K7(TMTpro); K21(TMTpro)	QQMWISKQEYDESGPSIVHRK	2	16	0.0592539	-0.134532	0.399949	0.206164	-0.0376389	0.303057	0.694328	0.36042	0.00838529	0.166719	0.720584	0.00472979	0.971949	0.95986	0.0571612	0.55089	0.997989	0.0388206	A5A3E0; P60709_QQMWISKQEYDESGPSIVHRK_N-Term(TMTpro); K7(TMTpro); K21(TMTpro)	0.687933	1.1466	0.00441372	-1.00705	-0.245902	-0.0938292	-0.801611	-0.93741	0.749442	-0.534923	-0.592173	-0.715396	-0.823655	-0.374912	0.087533	-0.00826319	-0.614427	-0.942392	-0.699136	-0.613165	0.226343	-0.509153	-0.608655
A5A3E0; P60709_RVAPEEHPVLLT_N-Term(TMTpro)	A5A3E0; P60709	GN_POTEF|GN_ACTB	POTE ankyrin domain family member F OS=Homo sapiens (Human) OX=9606 GN=POTEF PE=1 SV=2; Actin, cytoplasmic 1 OS=Homo sapiens (Human) OX=9606 GN=ACTB PE=1 SV=1; Actin, cytoplasmic 2 OS=Homo sapiens (Human) OX=9606 GN=ACTG1 PE=1 SV=1	N-Term(TMTpro)	RVAPEEHPVLLT	2	20	-0.12007	0.117963	-0.0543996	0.183633	-0.00105355	0.0646169	0.103355	0.107111	0.459968	0.012563	0.983715	0.212335	0.758466	0.95986	0.59852	0.411605	0.997989	0.34168	A5A3E0; P60709_RVAPEEHPVLLT_N-Term(TMTpro)	-0.292351	0.0389143	1.21833	-0.188573	-0.872465	-0.276875	-0.206095	0.159241	-0.282425	-0.139707	0.188584	-0.847799	-0.279761	-0.223663	0.189605	-0.162116	0.293682	-0.181825	0.0127201	-0.389986	-0.197193	0.627782	0.0814577
A5A3E0; P60709_RVAPEEHPVLL_N-Term(TMTpro)	A5A3E0; P60709	GN_POTEF|GN_ACTB	POTE ankyrin domain family member F OS=Homo sapiens (Human) OX=9606 GN=POTEF PE=1 SV=2; Actin, cytoplasmic 1 OS=Homo sapiens (Human) OX=9606 GN=ACTB PE=1 SV=1; Actin, cytoplasmic 2 OS=Homo sapiens (Human) OX=9606 GN=ACTG1 PE=1 SV=1	N-Term(TMTpro)	RVAPEEHPVLL	2	37	-0.0959688	-0.0610174	0.0210905	0.0560419	-0.0784931	0.0385662	0.400278	0.579743	0.849253	0.620375	0.322857	0.626534	0.899691	0.968083	0.906153	0.85605	0.997989	0.732998	A5A3E0; P60709_RVAPEEHPVLL_N-Term(TMTpro)	-0.212771	0.788598	-0.161069	-0.225522	0.0855863	0.0972067	-0.693872	-0.301255	-0.435742	-0.375644	-0.555326	-0.500935	-0.282474	0.0915814	0.137913	-0.254655	0.138648	-0.644405	0.390824	0.138303	-0.15044	-0.198374	-0.169943
A5A3E0; P60709_SGDGVTHTVPIYEG_N-Term(TMTpro)	A5A3E0; P60709	GN_POTEF|GN_ACTB	POTE ankyrin domain family member F OS=Homo sapiens (Human) OX=9606 GN=POTEF PE=1 SV=2; Actin, cytoplasmic 1 OS=Homo sapiens (Human) OX=9606 GN=ACTB PE=1 SV=1; POTE ankyrin domain family member E OS=Homo sapiens (Human) OX=9606 GN=POTEE PE=2 SV=3; Actin, cytoplasmic 2 OS=Homo sapiens (Human) OX=9606 GN=ACTG1 PE=1 SV=1	N-Term(TMTpro)	SGDGVTHTVPIYEG	2	37	0.0614663	0.0378021	0.261672	0.238008	0.0496342	0.24984	0.70829	0.813417	0.107699	0.145705	0.665327	0.0312583	0.974859	0.984186	0.24411	0.53702	0.997989	0.10266	A5A3E0; P60709_SGDGVTHTVPIYEG_N-Term(TMTpro)	-1.31789	0.416084	-0.864563	-1.11936	-0.0312532	0.604446	-0.664148	0.0504323	-0.85848	0.103455	-0.571482	-1.25254	-1.03646	-0.396668	-0.4287	-1.04385	-1.14009	-0.651976	-1.24902	-0.826498	0.127818	-0.661675	-0.262325
A5A3E0; P60709_SKQEYDESGPSIVHR_N-Term(TMTpro); K2(TMTpro)	A5A3E0; P60709	GN_POTEF|GN_ACTB	POTE ankyrin domain family member F OS=Homo sapiens (Human) OX=9606 GN=POTEF PE=1 SV=2; Putative beta-actin-like protein 3 OS=Homo sapiens (Human) OX=9606 GN=POTEKP PE=5 SV=1; POTE ankyrin domain family member J OS=Homo sapiens (Human) OX=9606 GN=POTEJ PE=3 SV=1; Actin, cytoplasmic 1 OS=Homo sapiens (Human) OX=9606 GN=ACTB PE=1 SV=1; POTE ankyrin domain family member E OS=Homo sapiens (Human) OX=…	N-Term(TMTpro); K2(TMTpro)	SKQEYDESGPSIVHR	2	10	0.0689522	-0.154635	0.232199	0.00861178	-0.0428414	0.120405	0.633016	0.276722	0.105981	0.952102	0.672031	0.235508	0.960166	0.95986	0.241498	0.98497	0.997989	0.367379	A5A3E0; P60709_SKQEYDESGPSIVHR_N-Term(TMTpro); K2(TMTpro)	-0.168514	0.70294	-0.675132	-0.870786	-0.450975	-0.397203	-0.835177	-0.118723	-0.887493	0.0647211	-0.940007	-0.926519	-0.565953	-0.725679	-0.188673	0.101784	0.0174686	-1.02041	-0.553209	-0.663856	0.273003	-0.874154	-0.436968
A5A3E0; P60709_SKQEYDESGPSIVH_N-Term(TMTpro); K2(TMTpro)	A5A3E0; P60709	GN_POTEF|GN_ACTB	POTE ankyrin domain family member F OS=Homo sapiens (Human) OX=9606 GN=POTEF PE=1 SV=2; Putative beta-actin-like protein 3 OS=Homo sapiens (Human) OX=9606 GN=POTEKP PE=5 SV=1; POTE ankyrin domain family member J OS=Homo sapiens (Human) OX=9606 GN=POTEJ PE=3 SV=1; Actin, cytoplasmic 1 OS=Homo sapiens (Human) OX=9606 GN=ACTB PE=1 SV=1; POTE ankyrin domain family member E OS=Homo sapiens (Human) OX=…	N-Term(TMTpro); K2(TMTpro)	SKQEYDESGPSIVH	2	32	-0.137998	-0.36696	0.414637	0.185675	-0.252479	0.300156	0.4569	0.0448608	0.0244827	0.315018	0.0534493	0.0221667	0.921559	0.882331	0.101056	0.654391	0.967894	0.0850024	A5A3E0; P60709_SKQEYDESGPSIVH_N-Term(TMTpro); K2(TMTpro)	-0.511317	1.03083	-0.314691	-0.98456	0.256555	-0.470385	-0.873839	0.393696	0.292669	0.0978704	-1.11766	-1.06875	-0.784744	-1.22329	-0.857882	-0.786581	-0.390295	-0.467793	-1.45798	-1.11551	0.0382284	-0.615459	-0.781004
A5A3E0; P60709_VAPEEHPVLL_N-Term(TMTpro)	A5A3E0; P60709	GN_POTEF|GN_ACTB	POTE ankyrin domain family member F OS=Homo sapiens (Human) OX=9606 GN=POTEF PE=1 SV=2; Actin, cytoplasmic 1 OS=Homo sapiens (Human) OX=9606 GN=ACTB PE=1 SV=1; Actin, cytoplasmic 2 OS=Homo sapiens (Human) OX=9606 GN=ACTG1 PE=1 SV=1	N-Term(TMTpro)	VAPEEHPVLL	2	77	-0.194194	-0.0589818	-0.103407	0.0318051	-0.126588	-0.035801	0.1504	0.651762	0.436716	0.809963	0.17858	0.702479	0.794932	0.971473	0.584113	0.92717	0.977527	0.790704	A5A3E0; P60709_VAPEEHPVLL_N-Term(TMTpro)	-1.14869	0.269941	-0.394405	0.571273	0.467925	0.0527766	-0.582083	-1.10667	-0.0623999	-0.405031	-0.303762	0.0375458	0.134828	-0.900747	0.467962	-0.346715	0.298601	-0.259243	0.441401	0.617667	-0.752855	-1.12579	0.371846
A5A3E0; P60709_WISKQEYDESGPSIVHRKC_N-Term(TMTpro); K4(TMTpro); K18(TMTpro); C19(Carbamidomethyl)	A5A3E0; P60709	GN_POTEF|GN_ACTB	POTE ankyrin domain family member F OS=Homo sapiens (Human) OX=9606 GN=POTEF PE=1 SV=2; Putative beta-actin-like protein 3 OS=Homo sapiens (Human) OX=9606 GN=POTEKP PE=5 SV=1; POTE ankyrin domain family member J OS=Homo sapiens (Human) OX=9606 GN=POTEJ PE=3 SV=1; Actin, cytoplasmic 1 OS=Homo sapiens (Human) OX=9606 GN=ACTB PE=1 SV=1; POTE ankyrin domain family member E OS=Homo sapiens (Human) OX=…	N-Term(TMTpro); K4(TMTpro); K18(TMTpro); C19(Carbamidomethyl)	WISKQEYDESGPSIVHRKC	2	21	-0.0520509	-0.0459114	0.732273	0.738413	-0.0489812	0.735343	0.869447	0.883986	0.0222007	0.0207559	0.826316	0.00131814	0.984998	0.995669	0.0955167	0.414362	0.997989	0.0221772	A5A3E0; P60709_WISKQEYDESGPSIVHRKC_N-Term(TMTpro); K4(TMTpro); K18(TMTpro); C19(Carbamidomethyl)	0.374825	0.630862	-0.996273	-2.34782	-0.167914	-0.498187	-0.876061	-1.72858	0.215618	-0.555806	-1.09369	-1.63843	-0.741161	0.941758	-0.195643	-0.0469418	-0.677803	-0.644416	-0.840587	-1.13144	0.0120236	-1.76188	-0.787453
A5A3E0; P60709_WISKQEYDESGPSIVHRK_N-Term(TMTpro); K4(TMTpro); K18(TMTpro)	A5A3E0; P60709	GN_POTEF|GN_ACTB	POTE ankyrin domain family member F OS=Homo sapiens (Human) OX=9606 GN=POTEF PE=1 SV=2; Putative beta-actin-like protein 3 OS=Homo sapiens (Human) OX=9606 GN=POTEKP PE=5 SV=1; POTE ankyrin domain family member J OS=Homo sapiens (Human) OX=9606 GN=POTEJ PE=3 SV=1; Actin, cytoplasmic 1 OS=Homo sapiens (Human) OX=9606 GN=ACTB PE=1 SV=1; POTE ankyrin domain family member E OS=Homo sapiens (Human) OX=…	N-Term(TMTpro); K4(TMTpro); K18(TMTpro)	WISKQEYDESGPSIVHRK	2	107	0.125293	-0.166515	0.77703	0.485222	-0.0206114	0.631126	0.65049	0.540194	0.00553972	0.0778967	0.915284	0.00148599	0.966233	0.967904	0.0470987	0.492029	0.997989	0.0226507	A5A3E0; P60709_WISKQEYDESGPSIVHRK_N-Term(TMTpro); K4(TMTpro); K18(TMTpro)	0.533598	0.753922	-0.539846	-2.61027	0.160752	-0.343711	-1.12186	-1.45449	0.638014	-0.613428	-1.30145	-1.43768	-0.99295	0.851965	-0.155773	-0.376119	-1.33065	-1.69181	-1.11871	-0.743926	0.365984	-1.16324	-1.42975
A5A3E0; P60709_WISKQEYDESGPSIVH_N-Term(TMTpro); K4(TMTpro)	A5A3E0; P60709	GN_POTEF|GN_ACTB	POTE ankyrin domain family member F OS=Homo sapiens (Human) OX=9606 GN=POTEF PE=1 SV=2; Putative beta-actin-like protein 3 OS=Homo sapiens (Human) OX=9606 GN=POTEKP PE=5 SV=1; POTE ankyrin domain family member J OS=Homo sapiens (Human) OX=9606 GN=POTEJ PE=3 SV=1; Actin, cytoplasmic 1 OS=Homo sapiens (Human) OX=9606 GN=ACTB PE=1 SV=1; POTE ankyrin domain family member E OS=Homo sapiens (Human) OX=…	N-Term(TMTpro); K4(TMTpro)	WISKQEYDESGPSIVH	2	52	-0.0211312	-0.0768391	0.380421	0.324713	-0.0489852	0.352567	0.900909	0.641247	0.0246379	0.0544889	0.678906	0.00351269	0.989866	0.971473	0.101531	0.464531	0.997989	0.0351105	A5A3E0; P60709_WISKQEYDESGPSIVH_N-Term(TMTpro); K4(TMTpro)	-0.18704	1.35641	-0.578964	-1.39824	0.174271	-0.606649	-0.61927	-0.554573	0.119277	-0.650014	-0.982249	-1.10052	-0.681892	0.540938	-0.0238939	-0.459348	-0.451002	-0.631679	-0.755891	-0.249484	0.132957	-0.87567	-0.517591
A5A3E0; P60709_WISKQEYDESGPSIV_N-Term(TMTpro); K4(TMTpro)	A5A3E0; P60709	GN_POTEF|GN_ACTB	POTE ankyrin domain family member F OS=Homo sapiens (Human) OX=9606 GN=POTEF PE=1 SV=2; Putative beta-actin-like protein 3 OS=Homo sapiens (Human) OX=9606 GN=POTEKP PE=5 SV=1; POTE ankyrin domain family member J OS=Homo sapiens (Human) OX=9606 GN=POTEJ PE=3 SV=1; Actin, cytoplasmic 1 OS=Homo sapiens (Human) OX=9606 GN=ACTB PE=1 SV=1; POTE ankyrin domain family member E OS=Homo sapiens (Human) OX=…	N-Term(TMTpro); K4(TMTpro)	WISKQEYDESGPSIV	2	18	0.06835	0.0424167	0.143	0.117066	0.0553834	0.130033	0.719221	0.821907	0.450098	0.536917	0.679089	0.332293	0.975107	0.984699	0.59309	0.814404	0.997989	0.470702	A5A3E0; P60709_WISKQEYDESGPSIV_N-Term(TMTpro); K4(TMTpro)	0.959705	-0.199963	1.00962	-0.459497	0.0256572	-0.371908	-0.308036	-1.38785	1.0686	-0.956122	-0.315002	0.209557	-0.677598	0.61081	-0.858488	-0.93258	-0.259894	0.360521	-0.448646	-0.761755	-0.245148	-0.177917	-0.606206
A5A3E0; P60709_YDESGPSIVHRK_N-Term(TMTpro); K12(TMTpro)	A5A3E0; P60709	GN_POTEF|GN_ACTB	POTE ankyrin domain family member F OS=Homo sapiens (Human) OX=9606 GN=POTEF PE=1 SV=2; Putative beta-actin-like protein 3 OS=Homo sapiens (Human) OX=9606 GN=POTEKP PE=5 SV=1; POTE ankyrin domain family member J OS=Homo sapiens (Human) OX=9606 GN=POTEJ PE=3 SV=1; Actin, cytoplasmic 1 OS=Homo sapiens (Human) OX=9606 GN=ACTB PE=1 SV=1; POTE ankyrin domain family member E OS=Homo sapiens (Human) OX=…	N-Term(TMTpro); K12(TMTpro)	YDESGPSIVHRK	2	9	0.156789	-0.293463	0.630697	0.180445	-0.0683373	0.405571	0.523357	0.222603	0.0105755	0.457285	0.690482	0.0196566	0.93688	0.95986	0.0651345	0.763586	0.997989	0.0784793	A5A3E0; P60709_YDESGPSIVHRK_N-Term(TMTpro); K12(TMTpro)	0.151675	1.08079	-1.35279	-2.52687	0.406142	0.648596	-1.44346	0.997821	-0.317278	0.963811	-0.441408	-1.1649	-2.59366	-1.86994	-1.52974	-1.25476	-1.64834	-0.946097	-2.64537	-1.2507	0.614294	-0.784195	-0.3307
A5A3E0; P60709_YDESGPSIVHR_N-Term(TMTpro)	A5A3E0; P60709	GN_POTEF|GN_ACTB	POTE ankyrin domain family member F OS=Homo sapiens (Human) OX=9606 GN=POTEF PE=1 SV=2; Putative beta-actin-like protein 3 OS=Homo sapiens (Human) OX=9606 GN=POTEKP PE=5 SV=1; POTE ankyrin domain family member J OS=Homo sapiens (Human) OX=9606 GN=POTEJ PE=3 SV=1; Actin, cytoplasmic 1 OS=Homo sapiens (Human) OX=9606 GN=ACTB PE=1 SV=1; POTE ankyrin domain family member E OS=Homo sapiens (Human) OX=…	N-Term(TMTpro)	YDESGPSIVHR	2	20	-0.0388183	-0.239583	0.510968	0.310204	-0.139201	0.410586	0.813708	0.131383	0.00204064	0.0559801	0.224113	0.000479213	0.984998	0.95986	0.0303466	0.465606	0.997989	0.0135016	A5A3E0; P60709_YDESGPSIVHR_N-Term(TMTpro)	-0.122888	1.39031	-0.779919	-1.69171	0.597423	0.182408	-0.990634	1.26388	-0.170961	0.789753	-0.468903	-1.00632	-1.3712	-1.04159	-0.501164	-0.487517	-1.06302	0.110595	-1.60179	-0.917928	0.743663	-0.528327	-0.427915
A5A3E0; P60709_YDESGPSIVH_N-Term(TMTpro)	A5A3E0; P60709	GN_POTEF|GN_ACTB	POTE ankyrin domain family member F OS=Homo sapiens (Human) OX=9606 GN=POTEF PE=1 SV=2; Putative beta-actin-like protein 3 OS=Homo sapiens (Human) OX=9606 GN=POTEKP PE=5 SV=1; POTE ankyrin domain family member J OS=Homo sapiens (Human) OX=9606 GN=POTEJ PE=3 SV=1; Actin, cytoplasmic 1 OS=Homo sapiens (Human) OX=9606 GN=ACTB PE=1 SV=1; POTE ankyrin domain family member E OS=Homo sapiens (Human) OX=…	N-Term(TMTpro)	YDESGPSIVH	2	56	-0.0477454	-0.425947	0.333619	-0.0445821	-0.236846	0.144519	0.770883	0.0091582	0.0427278	0.782781	0.041117	0.209782	0.979459	0.684333	0.140566	0.921376	0.943969	0.339019	A5A3E0; P60709_YDESGPSIVH_N-Term(TMTpro)	-0.184909	0.383964	-0.158023	-1.50934	-0.166654	-0.83269	-0.952964	0.473767	0.616347	0.169279	-0.440634	-0.89851	-0.770658	-0.375428	-0.231257	-0.555305	-0.0881402	-0.928724	-1.20352	-0.255048	0.0240609	-0.730567	-0.0935041
A5A3E0; P60709_YNELRVAPEEHPVLL_N-Term(TMTpro)	A5A3E0; P60709	GN_POTEF|GN_ACTB	POTE ankyrin domain family member F OS=Homo sapiens (Human) OX=9606 GN=POTEF PE=1 SV=2; Actin, cytoplasmic 1 OS=Homo sapiens (Human) OX=9606 GN=ACTB PE=1 SV=1; Actin, cytoplasmic 2 OS=Homo sapiens (Human) OX=9606 GN=ACTG1 PE=1 SV=1	N-Term(TMTpro)	YNELRVAPEEHPVLL	2	28	-0.0629091	-0.0742324	0.163424	0.152101	-0.0685707	0.157763	0.602014	0.522375	0.168992	0.200171	0.412985	0.0614117	0.950636	0.961148	0.317948	0.576911	0.997989	0.154332	A5A3E0; P60709_YNELRVAPEEHPVLL_N-Term(TMTpro)	-1.27234	0.882982	-0.224894	-0.337467	0.614988	0.121644	-0.308054	-0.579962	-0.293626	-0.050068	-0.403701	-0.693729	-0.545415	-0.172266	0.103572	-0.694274	-0.116655	-0.510435	-0.739475	-0.584927	0.200014	-1.22012	-0.196216
A5A3E0; P60709_YNELRVAPEEHPVL_N-Term(TMTpro)	A5A3E0; P60709	GN_POTEF|GN_ACTB	POTE ankyrin domain family member F OS=Homo sapiens (Human) OX=9606 GN=POTEF PE=1 SV=2; Actin, cytoplasmic 1 OS=Homo sapiens (Human) OX=9606 GN=ACTB PE=1 SV=1; Actin, cytoplasmic 2 OS=Homo sapiens (Human) OX=9606 GN=ACTG1 PE=1 SV=1	N-Term(TMTpro)	YNELRVAPEEHPVL	2	38	0.098795	-0.0193106	0.392964	0.274859	0.0397422	0.333912	0.584677	0.911809	0.0281443	0.124965	0.75159	0.00889891	0.946846	0.997334	0.11014	0.523801	0.997989	0.0514777	A5A3E0; P60709_YNELRVAPEEHPVL_N-Term(TMTpro)	-0.066082	1.18872	-0.871789	-2.35789	-0.1526	0.256398	-1.02444	-0.6674	-0.677378	-0.0322716	-0.682161	-1.89419	-1.11366	-0.996579	-0.786401	-1.1694	-1.34556	-1.8143	-1.09506	-1.70938	-0.0112248	-0.903304	-0.84768
A6NDG6_ADLLPALQG_N-Term(TMTpro)	A6NDG6	GN_PGP	Glycerol-3-phosphate phosphatase OS=Homo sapiens (Human) OX=9606 GN=PGP PE=1 SV=1	N-Term(TMTpro)	ADLLPALQG	1	97	-0.173441	0.210593	-0.322341	0.0616931	0.0185757	-0.130324	0.245228	0.150376	0.0287549	0.678502	0.858403	0.212389	0.843312	0.95986	0.110973	0.878283	0.997989	0.34168	A6NDG6_ADLLPALQG_N-Term(TMTpro)	0.410471	-1.009	0.581181	1.26091	-0.281183	0.0472451	-0.120729	-0.092688	0.557483	-0.393137	0.362917	0.436163	-0.0403727	0.258013	-0.0252381	-0.216772	0.0532903	0.575951	0.258435	0.486226	-0.566036	1.2409	0.52366
A6NGB9_TPPPPPPPLPPPLP_N-Term(TMTpro)	A6NGB9	GN_WIPF3	WAS/WASL-interacting protein family member 3 OS=Homo sapiens (Human) OX=9606 GN=WIPF3 PE=1 SV=4	N-Term(TMTpro)	TPPPPPPPLPPPLP	1	13	-0.154992	-0.220859	0.290077	0.22421	-0.187925	0.257144	0.430686	0.2523	0.136853	0.251208	0.173445	0.0635467	0.909893	0.95986	0.279885	0.598874	0.977527	0.156658	A6NGB9_TPPPPPPPLPPPLP_N-Term(TMTpro)	-0.643486	0.285126	-0.703692	-2.26638	-0.783953	1.20386	-1.15388	-1.20614	-1.22693	-0.263785	0.216903	-1.90205	-0.833148	-0.68857	-0.379735	-0.253387	-0.636	0.308799	-1.66513	-0.534104	-0.331624	-1.44104	-1.23862
A7KAX9_DLSPTEDKSSKPSS_N-Term(TMTpro); K8(TMTpro); K11(TMTpro)	A7KAX9	GN_ARHGAP32	Rho GTPase-activating protein 32 OS=Homo sapiens (Human) OX=9606 GN=ARHGAP32 PE=1 SV=1	N-Term(TMTpro); K8(TMTpro); K11(TMTpro)	DLSPTEDKSSKPSS	1	17	0.107253	-0.197035	0.825035	0.520747	-0.0448914	0.672891	0.693282	0.45461	0.00258017	0.053582	0.812442	0.00055226	0.971949	0.959869	0.0340934	0.46418	0.997989	0.0138944	A7KAX9_DLSPTEDKSSKPSS_N-Term(TMTpro); K8(TMTpro); K11(TMTpro)	0.608129	1.21987	-1.29359	-2.08953	1.07023	-0.0550372	-1.47207	0.47338	-0.373165	1.31194	-0.690634	-1.9155	-1.88114	-2.38478	-1.23181	-1.86086	-0.733648	-1.80533	-1.73207	-1.49107	1.01856	-1.87778	-2.32669
A8MSI8_PLPGAELV_N-Term(TMTpro)	A8MSI8	GN_LYRM9	LYR motif-containing protein 9 OS=Homo sapiens (Human) OX=9606 GN=LYRM9 PE=3 SV=2	N-Term(TMTpro)	PLPGAELV	1	22	-0.133725	-0.0729423	-0.278025	-0.217241	-0.103334	-0.247633	0.515469	0.716161	0.17326	0.285307	0.472145	0.0867386	0.93532	0.973847	0.32179	0.634219	0.997989	0.188781	A8MSI8_PLPGAELV_N-Term(TMTpro)	0.0904089	0.306472	1.64888	0.678746	0.0344836	-1.70014	0.119927	0.281887	0.456845	-1.59109	-0.645094	1.78414	-0.631267	-0.366487	-0.662353	-0.201025	0.719362	0.945478	-0.452982	0.242208	-0.524633	0.540677	0.949774
O00115_LTCYGDSGQPVDWFVVYKLPALRG_N-Term(TMTpro); C3(Carbamidomethyl); K18(TMTpro)	O00115	GN_DNASE2	Deoxyribonuclease-2-alpha OS=Homo sapiens (Human) OX=9606 GN=DNASE2 PE=1 SV=2	N-Term(TMTpro); C3(Carbamidomethyl); K18(TMTpro)	LTCYGDSGQPVDWFVVYKLPALRG	1	32	-0.0155063	0.0189958	-0.16577	-0.131268	0.00174478	-0.148519	0.869881	0.837925	0.0768294	0.166958	0.979004	0.0268648	0.984998	0.990693	0.198012	0.55089	0.997989	0.094393	O00115_LTCYGDSGQPVDWFVVYKLPALRG_N-Term(TMTpro); C3(Carbamidomethyl); K18(TMTpro)	0.0488111	-0.346378	0.276129	0.088834	-0.379291	-0.525696	-0.0468553	-0.201644	-0.131446	-0.788508	-0.323612	-0.0942585	0.159483	0.575533	0.314097	0.278183	0.0148926	-0.214495	0.0915013	0.228589	-0.442769	-0.0133192	-0.0112701
O00115_LTCYGDSGQPVDWFVVYKLPALR_N-Term(TMTpro); C3(Carbamidomethyl); K18(TMTpro)	O00115	GN_DNASE2	Deoxyribonuclease-2-alpha OS=Homo sapiens (Human) OX=9606 GN=DNASE2 PE=1 SV=2	N-Term(TMTpro); C3(Carbamidomethyl); K18(TMTpro)	LTCYGDSGQPVDWFVVYKLPALR	1	41	-0.0764962	-0.00971106	-0.117082	-0.0502966	-0.0431036	-0.0836891	0.352231	0.903164	0.148872	0.53597	0.452019	0.145765	0.880034	0.996822	0.29348	0.814404	0.997989	0.263358	O00115_LTCYGDSGQPVDWFVVYKLPALR_N-Term(TMTpro); C3(Carbamidomethyl); K18(TMTpro)	-0.0928184	-0.33359	0.103662	0.361943	-0.451526	-0.640272	-0.0216109	-0.0726854	0.0132085	-0.860864	-0.296033	-0.118845	0.250545	0.315296	0.406171	0.321066	-0.115332	-0.177726	-0.162085	0.165895	-0.342311	0.0998845	-0.0820283
O00193_AAEHPDEVEDPKN_N-Term(TMTpro); K12(TMTpro)	O00193	GN_SMAP	Small acidic protein OS=Homo sapiens (Human) OX=9606 GN=SMAP PE=1 SV=1	N-Term(TMTpro); K12(TMTpro)	AAEHPDEVEDPKN	1	9	-0.110202	-0.139007	-0.00671196	-0.035517	-0.124604	-0.0211145	0.450017	0.335428	0.962609	0.808447	0.225401	0.836679	0.916788	0.95986	0.977938	0.926793	0.997989	0.885651	O00193_AAEHPDEVEDPKN_N-Term(TMTpro); K12(TMTpro)	-1.10653	0.546972	-1.90046	1.75004	0.244607	-1.01074	-0.217165	-0.0856083	-0.541656	-0.115894	-0.886577	-0.68815	-0.968768	-1.20106	0.0621623	-0.937957	0.627653	-2.21512	0.0419402	0.554368	-0.443236	-1.19867	0.0947841
O00244_PKHEFSVDMTCGGCAEAV_N-Term(TMTpro); K2(TMTpro); C11(Carbamidomethyl); C14(Carbamidomethyl)	O00244	GN_ATOX1	Copper transport protein ATOX1 OS=Homo sapiens (Human) OX=9606 GN=ATOX1 PE=1 SV=1	N-Term(TMTpro); K2(TMTpro); C11(Carbamidomethyl); C14(Carbamidomethyl)	PKHEFSVDMTCGGCAEAV	1	64	-0.174348	-0.177512	-0.112343	-0.115507	-0.17593	-0.113925	0.0817117	0.0711721	0.255545	0.242615	0.0128583	0.104164	0.733164	0.95986	0.411883	0.594511	0.782235	0.210503	O00244_PKHEFSVDMTCGGCAEAV_N-Term(TMTpro); K2(TMTpro); C11(Carbamidomethyl); C14(Carbamidomethyl)	0.0392753	0.00825393	-0.0924654	0.376256	0.123485	0.158647	-0.23786	0.173432	-0.381152	-0.0913118	0.0287625	0.780727	-0.285731	-0.198973	-0.789359	-0.426745	0.136917	0.48527	-0.621956	-0.355334	-0.442451	0.408207	-0.445341
O00264_EEPTVYSDEEEPKDESARKND_N-Term(TMTpro); K13(TMTpro); K19(TMTpro)	O00264	GN_PGRMC1	Membrane-associated progesterone receptor component 1 OS=Homo sapiens (Human) OX=9606 GN=PGRMC1 PE=1 SV=3	N-Term(TMTpro); K13(TMTpro); K19(TMTpro)	EEPTVYSDEEEPKDESARKND	1	12	-0.00877644	-0.00410356	0.0258521	0.030525	-0.00644	0.0281886	0.958443	0.980156	0.877069	0.854381	0.956433	0.811037	0.996367	0.99745	0.923367	0.942491	0.997989	0.868633	O00264_EEPTVYSDEEEPKDESARKND_N-Term(TMTpro); K13(TMTpro); K19(TMTpro)	-0.00899889	-0.458461	0.0998239	-0.828945	0.452831	0.156758	-0.145964	-1.13023	0.616088	-0.0820593	0.126864	0.187006	-0.403086	-0.615273	-0.286171	0.7252	-0.147457	-0.640274	-0.294493	0.944966	-0.398746	-0.32074	0.511499
O00267_LQDGSRTPHYGSQTPLHD_N-Term(TMTpro)	O00267	GN_SUPT5H	Transcription elongation factor SPT5 OS=Homo sapiens (Human) OX=9606 GN=SUPT5H PE=1 SV=1	N-Term(TMTpro)	LQDGSRTPHYGSQTPLHD	1	110	-0.147097	-0.0208875	-0.0989978	0.0272121	-0.0839924	-0.0358929	0.369438	0.895818	0.54082	0.8661	0.462765	0.753422	0.893857	0.996822	0.668662	0.949926	0.997989	0.828764	O00267_LQDGSRTPHYGSQTPLHD_N-Term(TMTpro)	-0.894342	-0.513609	0.647101	-0.213766	-0.928891	0.840824	-0.0141614	-0.865463	0.651467	-0.937301	-0.467833	-0.414346	0.147141	0.940244	0.312668	-0.355725	-0.62749	-0.758838	0.670658	-0.303839	-0.582447	0.447244	-0.635218
O00273_ASPPGDLQNPKRARQDPT_N-Term(TMTpro); K11(TMTpro)	O00273	GN_DFFA	DNA fragmentation factor subunit alpha OS=Homo sapiens (Human) OX=9606 GN=DFFA PE=1 SV=1	N-Term(TMTpro); K11(TMTpro)	ASPPGDLQNPKRARQDPT	1	12	-0.0146869	0.0608734	0.150516	0.226077	0.0230933	0.188296	0.913781	0.651632	0.264683	0.0983558	0.809152	0.051021	0.990862	0.971473	0.421048	0.504639	0.997989	0.136697	O00273_ASPPGDLQNPKRARQDPT_N-Term(TMTpro); K11(TMTpro)	-0.093948	0.371749	-0.442268	-0.94287	0.26437	-0.0317081	-0.48707	-0.391622	-0.401915	-0.354429	-0.583907	-1.07943	-0.315688	-0.437054	0.0328004	-0.416627	-0.442365	-0.743604	-0.245735	-0.90265	-0.207358	-0.683176	-0.111819
O00429_IAEIRETHLW_N-Term(TMTpro)	O00429	GN_DNM1L	Dynamin-1-like protein OS=Homo sapiens (Human) OX=9606 GN=DNM1L PE=1 SV=2	N-Term(TMTpro)	IAEIRETHLW	1	29	0.072959	0.0914561	-0.310723	-0.292226	0.0822076	-0.301474	0.648876	0.559184	0.0497733	0.0695515	0.463327	0.00811903	0.965973	0.968083	0.154293	0.477335	0.997989	0.0490822	O00429_IAEIRETHLW_N-Term(TMTpro)	0.171988	-0.881064	0.877014	1.46557	0.15709	-0.348072	-0.334402	-1.11565	0.249166	-1.10789	0.290916	0.525533	-0.00928943	-0.674766	-0.988586	0.017378	0.13373	1.15163	0.209475	-0.319063	-0.615553	0.465421	-0.178652
O00471_IGTGGIQDLK_N-Term(TMTpro); K10(TMTpro)	O00471	GN_EXOC5	Exocyst complex component 5 OS=Homo sapiens (Human) OX=9606 GN=EXOC5 PE=1 SV=1	N-Term(TMTpro); K10(TMTpro)	IGTGGIQDLK	1	28	-0.219976	0.0780268	-0.19836	0.0996426	-0.0709745	-0.0493588	0.0897963	0.542188	0.127466	0.434264	0.434811	0.586752	0.739346	0.968083	0.269052	0.746452	0.997989	0.701669	O00471_IGTGGIQDLK_N-Term(TMTpro); K10(TMTpro)	-1.17356	-0.0230792	-0.72625	0.283961	-0.453965	-0.0040371	-0.550183	-0.510682	-0.623396	0.0961853	0.433369	-0.563369	0.387183	-0.615912	-0.404199	-0.511834	0.151853	-1.31971	1.06617	-0.641045	-1.00101	-0.534355	-0.0734524
O00471_IGTGGIQDL_N-Term(TMTpro)	O00471	GN_EXOC5	Exocyst complex component 5 OS=Homo sapiens (Human) OX=9606 GN=EXOC5 PE=1 SV=1	N-Term(TMTpro)	IGTGGIQDL	1	18	0.0471122	0.113562	0.00718714	0.0736372	0.0803372	0.0404121	0.743987	0.429303	0.960121	0.609188	0.430315	0.691244	0.977003	0.95986	0.976333	0.848291	0.997989	0.782105	O00471_IGTGGIQDL_N-Term(TMTpro)	0.806504	-0.0963311	0.145393	-1.19756	-0.801663	0.0778728	-0.666801	-0.162164	0.221907	0.102093	0.228488	-0.840203	-0.264796	0.486904	0.366828	0.35879	-0.699091	-1.44256	-0.269838	-0.824222	0.262466	0.164554	-0.117572
O00479_EGTGDAK_N-Term(TMTpro); K7(TMTpro)	O00479	GN_HMGN4	High mobility group nucleosome-binding domain-containing protein 4 OS=Homo sapiens (Human) OX=9606 GN=HMGN4 PE=1 SV=3	N-Term(TMTpro); K7(TMTpro)	EGTGDAK	1	8	-0.1153	-0.0685016	-0.0763234	-0.0295248	-0.0919009	-0.0529241	0.350762	0.573062	0.530268	0.810731	0.289575	0.541196	0.878038	0.968083	0.660977	0.92717	0.997989	0.664125	O00479_EGTGDAK_N-Term(TMTpro); K7(TMTpro)	-0.180994	0.775567	-1.14918	-1.53296	0.186436	-0.00530907	-0.0480369	0.487711	-0.402021	-0.129239	-0.323188	0.0246808	-0.32091	-1.17952	-0.32479	-0.0296307	-0.175431	-2.39211	0.165977	0.250613	-0.0354622	-0.85925	-0.0924064
O00483_DRNNPEPWNK_N-Term(TMTpro); K10(TMTpro)	O00483	GN_NDUFA4	Cytochrome c oxidase subunit NDUFA4 OS=Homo sapiens (Human) OX=9606 GN=NDUFA4 PE=1 SV=1	N-Term(TMTpro); K10(TMTpro)	DRNNPEPWNK	1	20	0.0918373	-0.160979	0.548527	0.29571	-0.034571	0.422118	0.704812	0.487814	0.022869	0.212331	0.836653	0.0131376	0.973938	0.960637	0.0973328	0.582783	0.997989	0.0630725	O00483_DRNNPEPWNK_N-Term(TMTpro); K10(TMTpro)	-0.29816	1.67278	-1.22443	-2.74717	0.264847	0.0489917	-1.04762	0.773439	-0.988846	0.622787	-0.894147	-1.77165	-1.68024	-2.64707	-1.90177	-1.34907	-1.22741	-0.814171	-2.46361	-1.93786	0.675871	-1.51047	-1.1334
O00483_SVNVDYSKLKKERPDF_N-Term(TMTpro); K8(TMTpro); K10(TMTpro); K11(TMTpro)	O00483	GN_NDUFA4	Cytochrome c oxidase subunit NDUFA4 OS=Homo sapiens (Human) OX=9606 GN=NDUFA4 PE=1 SV=1	N-Term(TMTpro); K8(TMTpro); K10(TMTpro); K11(TMTpro)	SVNVDYSKLKKERPDF	1	9	0.0605244	-0.0912728	0.414877	0.263079	-0.0153742	0.338978	0.745626	0.61956	0.0278579	0.154445	0.906511	0.0108183	0.977003	0.971473	0.109482	0.541791	0.997989	0.0576435	O00483_SVNVDYSKLKKERPDF_N-Term(TMTpro); K8(TMTpro); K10(TMTpro); K11(TMTpro)	1.26027	0.416123	-0.357799	-1.3442	-0.214822	-0.534549	-0.492666	-0.659177	-0.0647779	-0.342617	-0.369049	-1.09394	-1.08355	-0.18712	0.250475	0.000952663	-0.488754	-1.3454	-0.987463	-0.924334	0.495987	-0.47479	-0.473004
O00499_DPLPPVTS_N-Term(TMTpro)	O00499	GN_BIN1	Myc box-dependent-interacting protein 1 OS=Homo sapiens (Human) OX=9606 GN=BIN1 PE=1 SV=1	N-Term(TMTpro)	DPLPPVTS	1	15	0.099608	-0.0298828	-0.0649779	-0.194469	0.0348626	-0.129723	0.331206	0.762976	0.515995	0.0573684	0.62456	0.0706649	0.874882	0.980917	0.648488	0.468162	0.997989	0.16617	O00499_DPLPPVTS_N-Term(TMTpro)	0.832795	1.0162	-0.0816626	-0.74045	-0.107748	-0.133854	-0.014128	0.362936	0.271371	-1.32332	-0.605525	0.307916	0.0827673	-0.497176	0.0798178	0.116573	0.301992	-0.313773	-0.698637	0.251563	-0.694661	0.138416	0.653983
O00499_EAPGPFSEQASLLDLDFDPLPPVTSPVKAPTPSG_N-Term(TMTpro); K28(TMTpro)	O00499	GN_BIN1	Myc box-dependent-interacting protein 1 OS=Homo sapiens (Human) OX=9606 GN=BIN1 PE=1 SV=1	N-Term(TMTpro); K28(TMTpro)	EAPGPFSEQASLLDLDFDPLPPVTSPVKAPTPSG	1	43	-0.402703	0.111422	-0.59731	-0.083185	-0.145641	-0.340247	0.024879	0.51301	0.000886723	0.630176	0.237503	0.006543	0.558861	0.961148	0.0213758	0.860771	0.997989	0.0450609	O00499_EAPGPFSEQASLLDLDFDPLPPVTSPVKAPTPSG_N-Term(TMTpro); K28(TMTpro)	-1.15343	-0.57067	-0.281387	0.863387	-0.506611	-0.705634	0.546339	-0.789173	-0.458732	0.0922258	-0.759457	0.0705552	0.491622	-0.510385	1.46901	-0.34704	1.52157	-1.04349	0.97708	0.85945	-0.798849	-0.178068	0.27188
O00499_FEDTFVPEISVTTPSQF_N-Term(TMTpro)	O00499	GN_BIN1	Myc box-dependent-interacting protein 1 OS=Homo sapiens (Human) OX=9606 GN=BIN1 PE=1 SV=1	N-Term(TMTpro)	FEDTFVPEISVTTPSQF	1	256	-0.266484	-0.0636937	0.0162223	0.219013	-0.165089	0.117617	0.12847	0.711788	0.925494	0.207784	0.179898	0.338311	0.781028	0.973847	0.955493	0.579449	0.977527	0.476382	O00499_FEDTFVPEISVTTPSQF_N-Term(TMTpro)	-0.0780033	0.400264	-0.419913	-0.400438	-0.444899	0.529902	-0.474627	-0.662719	-0.166817	-1.10723	-0.21725	-0.270729	-0.335833	1.25771	0.430343	1.04206	0.0504158	-0.162365	-0.197878	-0.815291	-0.11169	0.874449	0.092866
O00533_IEIPSSVQQVPT_N-Term(TMTpro)	O00533	GN_CHL1	Neural cell adhesion molecule L1-like protein OS=Homo sapiens (Human) OX=9606 GN=CHL1 PE=1 SV=4	N-Term(TMTpro)	IEIPSSVQQVPT	1	22	-0.134445	-0.098531	-0.122256	-0.0863426	-0.116488	-0.104299	0.190543	0.325337	0.231938	0.39024	0.105497	0.146719	0.820296	0.95986	0.38563	0.714801	0.967894	0.264218	O00533_IEIPSSVQQVPT_N-Term(TMTpro)	0.330985	0.287239	-0.0909071	0.572593	-0.351022	-0.596058	-0.362474	0.718878	0.597923	-0.207786	-0.218033	0.287774	-0.589511	0.0982495	0.321457	0.0110049	0.350891	0.397931	0.462743	0.082143	-0.806997	0.297395	0.737823
O00584_GLRVCEDGPVFYPPPKK_N-Term(TMTpro); C5(Carbamidomethyl); K16(TMTpro); K17(TMTpro)	O00584	GN_RNASET2	Ribonuclease T2 OS=Homo sapiens (Human) OX=9606 GN=RNASET2 PE=1 SV=2	N-Term(TMTpro); C5(Carbamidomethyl); K16(TMTpro); K17(TMTpro)	GLRVCEDGPVFYPPPKK	1	14	-0.00998721	-0.0550197	0.0437186	-0.00131394	-0.0325035	0.0212023	0.912238	0.541669	0.62813	0.988413	0.611112	0.740032	0.990862	0.968083	0.738158	0.994369	0.997989	0.8194	O00584_GLRVCEDGPVFYPPPKK_N-Term(TMTpro); C5(Carbamidomethyl); K16(TMTpro); K17(TMTpro)	-0.416278	-0.15083	-0.595086	-0.323645	0.0109053	-0.0181526	-0.159012	0.0978641	-0.0738576	0.119102	-0.119999	-0.612158	-0.226404	0.165035	-0.0734889	-0.239411	-0.645622	-0.575215	-0.541836	-0.0398962	0.135044	-0.66046	-0.0551397
O00584_RGLRVCEDGPVFYPPPKK_N-Term(TMTpro); C6(Carbamidomethyl); K17(TMTpro); K18(TMTpro)	O00584	GN_RNASET2	Ribonuclease T2 OS=Homo sapiens (Human) OX=9606 GN=RNASET2 PE=1 SV=2	N-Term(TMTpro); C6(Carbamidomethyl); K17(TMTpro); K18(TMTpro)	RGLRVCEDGPVFYPPPKK	1	11	0.00975002	-0.0789537	0.0887133	9.51877e-06	-0.0346018	0.0443614	0.881429	0.219609	0.172519	0.999883	0.450262	0.333513	0.987215	0.95986	0.321193	0.999883	0.997989	0.471522	O00584_RGLRVCEDGPVFYPPPKK_N-Term(TMTpro); C6(Carbamidomethyl); K17(TMTpro); K18(TMTpro)	0.359201	-0.189386	-0.0177233	-0.78435	-0.288793	-0.0282707	-0.238969	-0.441464	0.428027	-0.159429	-0.0674564	-0.426413	-0.112546	-0.407722	-0.140202	-0.448224	-0.426188	-0.601145	-0.46771	-0.0808623	-0.275264	-0.243389	-0.288248
O00584_SRGLRVCEDGPVFYPPPKK_N-Term(TMTpro); C7(Carbamidomethyl); K18(TMTpro); K19(TMTpro)	O00584	GN_RNASET2	Ribonuclease T2 OS=Homo sapiens (Human) OX=9606 GN=RNASET2 PE=1 SV=2	N-Term(TMTpro); C7(Carbamidomethyl); K18(TMTpro); K19(TMTpro)	SRGLRVCEDGPVFYPPPKK	1	16	-0.00744695	-0.0122062	-0.0332011	-0.0379604	-0.0098266	-0.0355807	0.92459	0.876433	0.674278	0.627595	0.859645	0.522386	0.990996	0.995669	0.773696	0.859389	0.997989	0.649255	O00584_SRGLRVCEDGPVFYPPPKK_N-Term(TMTpro); C7(Carbamidomethyl); K18(TMTpro); K19(TMTpro)	-0.432239	-0.0214657	-0.722363	-0.237315	-0.342173	-0.226783	-0.265793	-0.821465	-0.237449	0.136832	-0.23107	-0.345129	0.757563	-0.567696	-0.0443726	-0.162805	-0.616016	-1.39901	0.499879	-0.186089	-0.537644	-0.420832	-0.483661
O00764_DIEDPEIVVQAT_N-Term(TMTpro)	O00764	GN_PDXK	Pyridoxal kinase OS=Homo sapiens (Human) OX=9606 GN=PDXK PE=1 SV=1	N-Term(TMTpro)	DIEDPEIVVQAT	1	29	-0.154274	0.165116	-0.33997	-0.0205788	0.00542107	-0.180274	0.152378	0.117929	0.00178407	0.846079	0.94241	0.0178086	0.794932	0.95986	0.0291124	0.938914	0.997989	0.074444	O00764_DIEDPEIVVQAT_N-Term(TMTpro)	-0.53069	-0.254272	-0.191879	0.222827	-0.121834	0.392589	-0.155202	-0.342286	-0.271647	-0.239462	-0.211234	0.235831	-0.0677616	-0.440589	0.0214722	0.0582311	0.136774	-0.323985	-0.275248	0.347377	-0.745489	0.156115	0.0733161
O00764_DIEDPEIVVQ_N-Term(TMTpro)	O00764	GN_PDXK	Pyridoxal kinase OS=Homo sapiens (Human) OX=9606 GN=PDXK PE=1 SV=1	N-Term(TMTpro)	DIEDPEIVVQ	1	26	-0.18538	-0.0359696	-0.240292	-0.090882	-0.110675	-0.165587	0.104383	0.750671	0.0355767	0.423968	0.169089	0.040766	0.758466	0.980086	0.125771	0.737473	0.977527	0.119089	O00764_DIEDPEIVVQ_N-Term(TMTpro)	-0.693062	0.0605814	0.0573579	-0.193886	-0.0836573	0.153352	-0.541631	-0.180381	0.797412	0.175695	-0.500437	0.0469174	-0.421879	-0.442591	-0.166696	-0.020331	-0.110663	-0.461921	0.325433	0.440221	-0.390071	-0.178053	-0.717222
O00764_DPEIVVQ_N-Term(TMTpro)	O00764	GN_PDXK	Pyridoxal kinase OS=Homo sapiens (Human) OX=9606 GN=PDXK PE=1 SV=1	N-Term(TMTpro)	DPEIVVQ	1	13	-0.270063	0.282702	-0.405916	0.146848	0.00631947	-0.129534	0.0781366	0.0616815	0.00801441	0.334084	0.952829	0.226963	0.733164	0.95986	0.0560746	0.667856	0.997989	0.357578	O00764_DPEIVVQ_N-Term(TMTpro)	-0.737672	-0.332341	-0.0429878	1.13369	-0.0877856	0.0462746	0.446035	-0.705612	-0.124634	-0.149928	0.255611	0.0904324	0.351754	-0.465527	0.528816	0.242741	0.67553	-0.531633	0.845536	0.505065	-0.159785	0.199776	0.652113
O00764_EDPEIVVQ_N-Term(TMTpro)	O00764	GN_PDXK	Pyridoxal kinase OS=Homo sapiens (Human) OX=9606 GN=PDXK PE=1 SV=1	N-Term(TMTpro)	EDPEIVVQ	1	60	-0.235518	0.210696	-0.349657	0.0965566	-0.0124113	-0.12655	0.0641571	0.0927738	0.0062836	0.440589	0.888627	0.155326	0.701103	0.95986	0.0503394	0.752474	0.997989	0.274051	O00764_EDPEIVVQ_N-Term(TMTpro)	-0.422334	0.215607	-0.398175	-0.909728	-0.356753	0.186604	0.293822	-0.516206	-0.302737	-0.0820284	0.154135	-0.0168501	0.441337	-0.758469	0.981832	0.02266	-0.0347546	-0.913911	0.0657319	1.07341	-0.116304	-0.349693	-0.0612504
O00764_VQSKRDIEDPEIVVQ_N-Term(TMTpro); K4(TMTpro)	O00764	GN_PDXK	Pyridoxal kinase OS=Homo sapiens (Human) OX=9606 GN=PDXK PE=1 SV=1	N-Term(TMTpro); K4(TMTpro)	VQSKRDIEDPEIVVQ	1	13	-0.111012	-0.0193794	-0.0129658	0.0786672	-0.0651959	0.0328507	0.502814	0.904996	0.937192	0.630251	0.574126	0.77692	0.933525	0.996822	0.962302	0.860771	0.997989	0.845676	O00764_VQSKRDIEDPEIVVQ_N-Term(TMTpro); K4(TMTpro)	0.124791	0.390559	0.0265571	0.0404508	0.0795797	0.341756	-0.114433	0.024031	0.215808	-0.153139	-0.416965	-0.651967	-1.57935	-0.276664	0.715463	-0.87033	-0.727735	-0.54732	-0.542861	-0.382397	0.424109	-0.774511	-0.416806
O14514_VDGNWNE_N-Term(TMTpro)	O14514	GN_ADGRB1	Adhesion G protein-coupled receptor B1 OS=Homo sapiens (Human) OX=9606 GN=ADGRB1 PE=1 SV=2	N-Term(TMTpro)	VDGNWNE	1	21	0.15014	0.0118434	0.276834	0.138537	0.0809915	0.207685	0.260426	0.926967	0.0362378	0.293242	0.383235	0.0268715	0.843312	0.99745	0.127204	0.638529	0.997989	0.094393	O14514_VDGNWNE_N-Term(TMTpro)	0.0628096	0.661943	-0.354362	-0.908458	0.367796	-0.705471	-0.62497	0.556294	0.048062	-0.00919636	-0.443135	-0.883033	-0.641397	-0.285405	-0.117309	-0.68921	-0.852669	-1.04172	-0.805001	-0.69739	0.200815	-0.333979	0.513454
O14531; Q14195_APPGGRSNITSLS_N-Term(TMTpro)	O14531; Q14195	GN_DPYSL4|GN_DPYSL3	Dihydropyrimidinase-related protein 4 OS=Homo sapiens (Human) OX=9606 GN=DPYSL4 PE=1 SV=2; Dihydropyrimidinase-related protein 3 OS=Homo sapiens (Human) OX=9606 GN=DPYSL3 PE=1 SV=1	N-Term(TMTpro)	APPGGRSNITSLS	2	8	-0.212735	0.399908	-0.717696	-0.105053	0.0935865	-0.411375	0.40954	0.112836	0.0056034	0.679291	0.602732	0.0237688	0.906639	0.95986	0.047451	0.878283	0.997989	0.0885849	O14531; Q14195_APPGGRSNITSLS_N-Term(TMTpro)	-1.43631	-0.882245	-1.21943	2.45498	-1.3026	-2.37914	0.60043	-0.811548	-1.00844	0.0707183	-0.375631	0.0618558	0.891164	-0.957218	0.646207	-1.13879	1.04194	-1.90451	2.18968	0.32897	-1.36659	0.0597735	-0.029914
O14531; Q16555; Q14194_EDGLIKQIGENL_N-Term(TMTpro); K6(TMTpro)	O14531; Q16555; Q14194	GN_DPYSL4|GN_DPYSL2|GN_CRMP1	Dihydropyrimidinase-related protein 4 OS=Homo sapiens (Human) OX=9606 GN=DPYSL4 PE=1 SV=2; Dihydropyrimidinase-related protein 2 OS=Homo sapiens (Human) OX=9606 GN=DPYSL2 PE=1 SV=1; Dihydropyrimidinase-related protein 1 OS=Homo sapiens (Human) OX=9606 GN=CRMP1 PE=1 SV=1	N-Term(TMTpro); K6(TMTpro)	EDGLIKQIGENL	3	59	0.285209	-0.0941062	0.766163	0.386848	0.0955514	0.576505	0.218977	0.672619	0.0010929	0.0882121	0.551867	0.000488985	0.83446	0.971473	0.0236775	0.501041	0.997989	0.0135068	O14531; Q16555; Q14194_EDGLIKQIGENL_N-Term(TMTpro); K6(TMTpro)	-0.165091	1.01807	-1.07156	-1.78377	0.0450433	-0.535526	-1.03741	-0.0219018	-0.117487	0.542808	-0.639321	-1.16202	-0.500958	-1.44691	-1.55316	-1.23958	-1.14803	-0.311741	-2.15669	-2.38722	1.09912	-0.545851	-0.373873
O14531; Q16555; Q14195_QSGFSLSG_N-Term(TMTpro)	O14531; Q16555; Q14195	GN_DPYSL4|GN_DPYSL2|GN_DPYSL3	Dihydropyrimidinase-related protein 4 OS=Homo sapiens (Human) OX=9606 GN=DPYSL4 PE=1 SV=2; Dihydropyrimidinase-related protein 2 OS=Homo sapiens (Human) OX=9606 GN=DPYSL2 PE=1 SV=1; Dihydropyrimidinase-related protein 3 OS=Homo sapiens (Human) OX=9606 GN=DPYSL3 PE=1 SV=1	N-Term(TMTpro)	QSGFSLSG	3	17	-0.238974	-0.143876	-0.202551	-0.107453	-0.191425	-0.155002	0.0675902	0.255332	0.116337	0.400485	0.0362548	0.0887892	0.710529	0.95986	0.255021	0.724241	0.930639	0.19115	O14531; Q16555; Q14195_QSGFSLSG_N-Term(TMTpro)	-0.66051	0.807709	0.357748	0.279609	0.0223422	-0.327142	0.558137	0.377814	-0.221342	-0.563326	-0.211714	-0.977585	0.528195	0.147921	0.402743	-0.261253	-0.129075	-0.482219	0.379363	0.123065	-1.0261	0.197459	0.145276
O14531_SPPVNPDPTTADH_N-Term(TMTpro)	O14531	GN_DPYSL4	Dihydropyrimidinase-related protein 4 OS=Homo sapiens (Human) OX=9606 GN=DPYSL4 PE=1 SV=2	N-Term(TMTpro)	SPPVNPDPTTADH	1	37	0.0805784	0.0745845	0.306441	0.300447	0.0775815	0.303444	0.620859	0.632219	0.0584619	0.0595633	0.491535	0.0081062	0.957232	0.971473	0.168364	0.471814	0.997989	0.0490741	O14531_SPPVNPDPTTADH_N-Term(TMTpro)	0.100324	0.87947	-1.21102	-1.07942	0.885703	-0.540918	-0.994969	0.855358	-0.410005	0.55722	-0.965946	-1.07461	-1.26812	-0.732765	-1.25034	-1.21223	-0.553614	-0.662273	-0.746104	-0.679227	0.328814	-1.31919	-0.0260757
O14558_AAPASAQAPPPAAAK_N-Term(TMTpro); K15(TMTpro)	O14558	GN_HSPB6	Heat shock protein beta-6 OS=Homo sapiens (Human) OX=9606 GN=HSPB6 PE=1 SV=2	N-Term(TMTpro); K15(TMTpro)	AAPASAQAPPPAAAK	1	9	-0.133078	-0.092782	0.16146	0.201756	-0.11293	0.181608	0.345538	0.501501	0.244909	0.152404	0.253236	0.0675192	0.874882	0.960637	0.402028	0.541473	0.997989	0.161731	O14558_AAPASAQAPPPAAAK_N-Term(TMTpro); K15(TMTpro)	-1.08756	0.875928	-0.819447	0.626298	0.0825248	-0.051339	-0.663269	0.111641	-0.827909	-0.208674	-0.465324	-0.874495	-0.356062	-0.539876	-0.136654	-0.598103	0.0547527	0.468978	0.0275258	-0.507021	-0.254287	-1.48177	-0.0354365
O14561_CPQEIVDYIADKKDVYE_N-Term(TMTpro); C1(Carbamidomethyl); K12(TMTpro); K13(TMTpro)	O14561	GN_NDUFAB1	Acyl carrier protein, mitochondrial OS=Homo sapiens (Human) OX=9606 GN=NDUFAB1 PE=1 SV=3	N-Term(TMTpro); C1(Carbamidomethyl); K12(TMTpro); K13(TMTpro)	CPQEIVDYIADKKDVYE	1	14	-0.146516	-0.0301906	-0.23254	-0.116215	-0.0883532	-0.174377	0.212177	0.790603	0.0456131	0.315501	0.28007	0.0344574	0.83446	0.983655	0.146044	0.654391	0.997989	0.108534	O14561_CPQEIVDYIADKKDVYE_N-Term(TMTpro); C1(Carbamidomethyl); K12(TMTpro); K13(TMTpro)	-0.444355	0.259161	0.0645173	0.991532	-0.21117	-1.2347	0.100465	-0.584037	-0.0488037	-0.910322	-0.697586	-0.230405	0.555089	0.309457	0.750235	0.38127	0.0035056	-0.446585	-0.359951	0.295523	-1.10082	0.477939	-0.153228
O14639_DSPINSASHIPSS_N-Term(TMTpro)	O14639	GN_ABLIM1	Actin-binding LIM protein 1 OS=Homo sapiens (Human) OX=9606 GN=ABLIM1 PE=1 SV=3	N-Term(TMTpro)	DSPINSASHIPSS	1	21	-0.0480128	0.0614234	-0.00748844	0.101948	0.0067053	0.0472297	0.668736	0.570795	0.945543	0.358628	0.931447	0.544919	0.969485	0.968083	0.967764	0.688265	0.997989	0.666913	O14639_DSPINSASHIPSS_N-Term(TMTpro)	-0.431815	0.29164	-0.410909	0.388496	0.0469707	0.361969	-0.496104	-4.97538e-05	-1.36455	0.173206	0.214997	-0.336199	0.302381	-0.591916	-0.0989758	-0.221839	0.226848	-1.1375	0.217334	-0.45993	0.0753689	-0.357889	-0.164715
O14745_AQEAPGQAEPPAAAEVQG_N-Term(TMTpro)	O14745	GN_SLC9A3R1	Na(+)/H(+) exchange regulatory cofactor NHE-RF1 OS=Homo sapiens (Human) OX=9606 GN=SLC9A3R1 PE=1 SV=4	N-Term(TMTpro)	AQEAPGQAEPPAAAEVQG	1	46	0.0572203	0.219725	0.0609918	0.223496	0.138472	0.142244	0.675228	0.103641	0.655047	0.0980644	0.149942	0.139263	0.969949	0.95986	0.759712	0.504639	0.977527	0.255865	O14745_AQEAPGQAEPPAAAEVQG_N-Term(TMTpro)	-0.446057	0.175215	-0.283706	-0.534061	-0.223612	0.158865	-0.712985	-0.297365	0.0973065	-0.0420415	0.117198	-0.574088	-0.411951	-0.162059	0.292044	-0.538898	0.0175684	-0.194199	0.326229	-0.394071	-0.217311	-0.180959	-0.467703
O14745_EPPAAAEVQGAGNE_N-Term(TMTpro)	O14745	GN_SLC9A3R1	Na(+)/H(+) exchange regulatory cofactor NHE-RF1 OS=Homo sapiens (Human) OX=9606 GN=SLC9A3R1 PE=1 SV=4	N-Term(TMTpro)	EPPAAAEVQGAGNE	1	20	-0.159813	0.0609633	-0.191844	0.0289323	-0.0494251	-0.0814561	0.107156	0.541186	0.0547726	0.770743	0.481257	0.246736	0.758466	0.968083	0.16228	0.918234	0.997989	0.379637	O14745_EPPAAAEVQGAGNE_N-Term(TMTpro)	-1.19263	0.134493	-0.800451	1.00477	-0.212638	-0.404533	0.321339	-0.211587	-0.482571	-0.576323	-0.198341	-0.208709	-0.174945	-0.266984	0.00789324	-0.249832	0.437834	-0.772972	0.838806	0.274945	-0.592177	-0.275417	0.796144
O14745_QEAPGQAEPPAAAEVQG_N-Term(TMTpro)	O14745	GN_SLC9A3R1	Na(+)/H(+) exchange regulatory cofactor NHE-RF1 OS=Homo sapiens (Human) OX=9606 GN=SLC9A3R1 PE=1 SV=4	N-Term(TMTpro)	QEAPGQAEPPAAAEVQG	1	33	-0.137031	0.132733	-0.0233012	0.246462	-0.00214898	0.11158	0.348549	0.346293	0.86999	0.0896257	0.983076	0.272139	0.876609	0.95986	0.919909	0.501041	0.997989	0.407397	O14745_QEAPGQAEPPAAAEVQG_N-Term(TMTpro)	-0.299872	0.437764	-0.566666	-0.000697006	-1.02838	0.976392	0.368837	-0.738352	-0.403734	0.0664404	0.35563	-0.772429	-0.290469	0.0900354	0.661501	-0.249046	0.0972935	-0.240964	-0.130806	0.334754	-0.494362	0.0891337	-0.59881
O14810_KYLPGPLQDMLKK_N-Term(TMTpro); K1(TMTpro); K12(TMTpro); K13(TMTpro)	O14810	GN_CPLX1	Complexin-1 OS=Homo sapiens (Human) OX=9606 GN=CPLX1 PE=1 SV=1	N-Term(TMTpro); K1(TMTpro); K12(TMTpro); K13(TMTpro)	KYLPGPLQDMLKK	1	13	-0.0362465	-0.124972	-0.252275	-0.341	-0.0806091	-0.296637	0.816954	0.41271	0.101656	0.030481	0.461083	0.00761057	0.984998	0.95986	0.237586	0.443189	0.997989	0.0478386	O14810_KYLPGPLQDMLKK_N-Term(TMTpro); K1(TMTpro); K12(TMTpro); K13(TMTpro)	0.23132	-1.31373	0.894886	1.2824	-0.386659	-0.725156	-0.210636	-0.143112	0.00616982	-0.896376	-0.526917	1.31604	-0.461126	0.262907	-1.13207	-0.565609	-0.316991	0.944356	-0.157929	-0.316063	-1.07527	0.560544	0.0909305
O14880_STDPENGHIFN_N-Term(TMTpro)	O14880	GN_MGST3	Microsomal glutathione S-transferase 3 OS=Homo sapiens (Human) OX=9606 GN=MGST3 PE=1 SV=1	N-Term(TMTpro)	STDPENGHIFN	1	16	0.186854	0.110465	0.36273	0.286341	0.14866	0.324535	0.271003	0.499518	0.0324407	0.0849283	0.208068	0.00673579	0.843312	0.960637	0.118418	0.498497	0.997989	0.0453158	O14880_STDPENGHIFN_N-Term(TMTpro)	0.0884882	0.697212	-0.978823	-1.61832	-0.292832	-0.596233	-0.950797	0.164752	-0.816112	0.0671714	-1.10563	-1.3113	-1.37367	-0.529138	-0.381147	-0.829452	-0.88068	-0.447233	-1.41924	-1.50645	0.553815	-0.584472	-0.619692
O14880_TDPENGHIFN_N-Term(TMTpro)	O14880	GN_MGST3	Microsomal glutathione S-transferase 3 OS=Homo sapiens (Human) OX=9606 GN=MGST3 PE=1 SV=1	N-Term(TMTpro)	TDPENGHIFN	1	43	0.0708595	0.055044	0.112554	0.0967383	0.0629517	0.104646	0.625196	0.693179	0.429537	0.496877	0.531782	0.299415	0.957475	0.971473	0.577611	0.791887	0.997989	0.435401	O14880_TDPENGHIFN_N-Term(TMTpro)	-0.199642	-0.157082	-0.664492	-0.848698	-0.256662	-0.329167	-1.05015	-0.115418	-0.438407	-0.461181	-0.436391	-1.18417	-0.704182	-0.524182	-1.06347	-0.801957	-0.413829	-0.664695	-0.0342473	-1.32652	0.176094	-0.791801	-1.3453
O14979_TDEEPVKKLLESRYHQIG_N-Term(TMTpro); K7(TMTpro); K8(TMTpro)	O14979	GN_HNRNPDL	Heterogeneous nuclear ribonucleoprotein D-like OS=Homo sapiens (Human) OX=9606 GN=HNRNPDL PE=1 SV=3	N-Term(TMTpro); K7(TMTpro); K8(TMTpro)	TDEEPVKKLLESRYHQIG	1	16	-0.0929169	0.0205703	0.0757924	0.18928	-0.0361733	0.132536	0.532199	0.88669	0.606923	0.195922	0.727015	0.202528	0.937252	0.995669	0.721545	0.57431	0.997989	0.329786	O14979_TDEEPVKKLLESRYHQIG_N-Term(TMTpro); K7(TMTpro); K8(TMTpro)	-0.315103	0.36579	0.0341894	-0.791733	0.21213	0.614326	-0.798598	-0.62835	0.333003	-0.610812	0.685477	-0.289001	0.122792	-0.962782	0.00696709	-0.196322	-0.463118	-0.987513	0.423973	-0.0606868	-0.410732	-1.21752	0.0929537
O14979_TDEEPVKKLLESRYHQ_N-Term(TMTpro); K7(TMTpro); K8(TMTpro)	O14979	GN_HNRNPDL	Heterogeneous nuclear ribonucleoprotein D-like OS=Homo sapiens (Human) OX=9606 GN=HNRNPDL PE=1 SV=3	N-Term(TMTpro); K7(TMTpro); K8(TMTpro)	TDEEPVKKLLESRYHQ	1	22	-0.271937	-0.137457	0.0932101	0.22769	-0.204697	0.16045	0.134192	0.429263	0.597346	0.202434	0.104424	0.201979	0.786116	0.95986	0.71294	0.576911	0.967894	0.329403	O14979_TDEEPVKKLLESRYHQ_N-Term(TMTpro); K7(TMTpro); K8(TMTpro)	-0.185015	0.474702	-0.178241	-1.80053	0.77723	0.436098	-0.268178	-0.545551	0.412898	-0.334189	-0.481773	-0.137967	-0.410131	-1.41229	-0.425743	-0.0562931	-0.278431	-1.78243	-0.699366	0.142689	-0.0586422	-0.271275	0.0327964
O15027_APLPIPSNL_N-Term(TMTpro)	O15027	GN_SEC16A	Protein transport protein Sec16A OS=Homo sapiens (Human) OX=9606 GN=SEC16A PE=1 SV=4	N-Term(TMTpro)	APLPIPSNL	1	8	-0.133088	-0.0987573	-0.0526814	-0.018351	-0.115922	-0.0355162	0.218847	0.340311	0.618305	0.861993	0.122764	0.634557	0.83446	0.95986	0.730066	0.947388	0.968497	0.739364	O15027_APLPIPSNL_N-Term(TMTpro)	0.354183	0.306326	-0.299606	-0.155542	-0.0816619	-0.0685682	-1.09884	-0.845922	-1.3031	-0.284141	-0.174434	-0.588153	-0.429329	-0.0914044	-0.472259	0.135332	-0.683535	-1.23735	-0.340129	-0.162778	-0.378564	-0.541757	-1.39829
O15079_QPSPSPAGGGSQL_N-Term(TMTpro)	O15079	GN_SNPH	Syntaphilin OS=Homo sapiens (Human) OX=9606 GN=SNPH PE=1 SV=2	N-Term(TMTpro)	QPSPSPAGGGSQL	1	22	0.209504	0.0700466	0.280602	0.141144	0.139776	0.210873	0.144741	0.612211	0.0495014	0.312945	0.161525	0.0357805	0.794218	0.971473	0.153833	0.653785	0.977527	0.110986	O15079_QPSPSPAGGGSQL_N-Term(TMTpro)	0.862157	1.24383	-1.22074	-1.03064	0.324477	-0.351307	-0.479643	1.01302	-0.338874	0.288466	-0.387509	-0.554593	-1.19082	-0.578594	-0.360343	-0.787492	-0.364964	-1.22567	-0.80586	0.0122056	0.630239	-0.75735	-0.433924
O15079_RSLSQPSPSPAGGGSQL_N-Term(TMTpro)	O15079	GN_SNPH	Syntaphilin OS=Homo sapiens (Human) OX=9606 GN=SNPH PE=1 SV=2	N-Term(TMTpro)	RSLSQPSPSPAGGGSQL	1	50	-0.0425219	-0.0844256	-0.0547265	-0.0966302	-0.0634738	-0.0756783	0.645143	0.355129	0.552575	0.291367	0.328759	0.244722	0.963425	0.95986	0.677309	0.637929	0.997989	0.377203	O15079_RSLSQPSPSPAGGGSQL_N-Term(TMTpro)	0.240985	-0.263844	0.357738	0.0745856	-0.173267	-0.17874	-0.186451	-0.394043	-0.0442579	-0.619499	-0.32619	0.504754	-0.241602	-0.0928608	-0.426454	-0.712603	0.115618	-0.28621	-0.380583	-0.188769	-0.526504	-0.40852	-0.194657
O15240_AAPAPTHV_N-Term(TMTpro)	O15240	GN_VGF	Neurosecretory protein VGF OS=Homo sapiens (Human) OX=9606 GN=VGF PE=1 SV=2	N-Term(TMTpro)	AAPAPTHV	1	21	-0.176117	0.0154129	-0.381483	-0.189953	-0.0803523	-0.285718	0.0737129	0.87118	0.000120942	0.0525309	0.239996	5.63357e-05	0.733164	0.995669	0.00707094	0.462837	0.997989	0.00513495	O15240_AAPAPTHV_N-Term(TMTpro)	-0.568979	0.394996	0.417463	0.0863596	-0.631814	-0.671828	-0.118943	0.359076	-0.53757	-1.27556	-0.419553	0.178634	0.118717	0.338251	0.291897	0.287029	0.204343	-0.943091	0.109848	0.996933	-0.242126	0.155961	0.106131
O15240_APPEPVPPPRAAPAPTHV_N-Term(TMTpro)	O15240	GN_VGF	Neurosecretory protein VGF OS=Homo sapiens (Human) OX=9606 GN=VGF PE=1 SV=2	N-Term(TMTpro)	APPEPVPPPRAAPAPTHV	1	142	-0.121282	-0.035322	-0.304812	-0.218852	-0.078302	-0.261832	0.252387	0.734399	0.00422341	0.0396587	0.292235	0.000602099	0.843312	0.9767	0.0429345	0.451334	0.997989	0.0146009	O15240_APPEPVPPPRAAPAPTHV_N-Term(TMTpro)	-1.21103	-0.0417237	-0.45827	0.689393	-0.356194	0.0786894	0.0864308	-0.122946	-0.796304	-0.666903	-0.202072	0.130426	0.146225	-0.175897	-0.0140034	0.0300557	0.345133	-0.686725	0.744095	0.633092	-0.601048	-0.604883	-0.17282
O15240_APPGRPEAQPPPLSSEHKEPVAGDAVPGPKDGSAPEVRGA_N-Term(TMTpro); K18(TMTpro); K30(TMTpro)	O15240	GN_VGF	Neurosecretory protein VGF OS=Homo sapiens (Human) OX=9606 GN=VGF PE=1 SV=2	N-Term(TMTpro); K18(TMTpro); K30(TMTpro)	APPGRPEAQPPPLSSEHKEPVAGDAVPGPKDGSAPEVRGA	1	33	-0.476235	-0.176322	-0.699513	-0.399601	-0.326279	-0.549557	0.000220935	0.146929	8.19539e-08	0.00168781	0.000276224	6.07853e-09	0.112969	0.95986	0.000333424	0.379136	0.168418	1.66541e-05	O15240_APPGRPEAQPPPLSSEHKEPVAGDAVPGPKDGSAPEVRGA_N-Term(TMTpro); K18(TMTpro); K30(TMTpro)	-1.30505	-0.0978819	0.00426048	1.35114	-1.06078	-0.674284	0.210056	0.59858	-0.599358	-1.50916	-0.201103	0.703147	-0.619844	0.658429	0.0509559	0.369337	0.829747	-1.02193	0.630387	1.10295	-0.789073	-0.278577	-0.0276841
O15240_APPGRPEAQPPPLSSEHKEPVAGDAVPGPKDGSAPEVRG_N-Term(TMTpro); K18(TMTpro); K30(TMTpro)	O15240	GN_VGF	Neurosecretory protein VGF OS=Homo sapiens (Human) OX=9606 GN=VGF PE=1 SV=2	N-Term(TMTpro); K18(TMTpro); K30(TMTpro)	APPGRPEAQPPPLSSEHKEPVAGDAVPGPKDGSAPEVRG	1	10	-0.259343	-0.138812	-0.410862	-0.290332	-0.199078	-0.350597	0.0239957	0.203934	0.000297942	0.0109764	0.0126298	2.01057e-05	0.553158	0.95986	0.0119964	0.409485	0.781218	0.00276811	O15240_APPGRPEAQPPPLSSEHKEPVAGDAVPGPKDGSAPEVRG_N-Term(TMTpro); K18(TMTpro); K30(TMTpro)	-0.163757	0.626214	-0.227345	-0.482429	-0.347155	-0.318835	-0.417716	0.075482	-0.719933	-1.08548	-0.861639	0.185763	-0.834958	-0.760065	-0.676108	-0.181549	0.418606	-1.98082	0.151082	0.680556	-0.739657	-1.03839	-0.252479
O15240_APPGRPEAQPPPLSSEHKEPVAGDAVPGPKDGSAPEV_N-Term(TMTpro); K18(TMTpro); K30(TMTpro)	O15240	GN_VGF	Neurosecretory protein VGF OS=Homo sapiens (Human) OX=9606 GN=VGF PE=1 SV=2	N-Term(TMTpro); K18(TMTpro); K30(TMTpro)	APPGRPEAQPPPLSSEHKEPVAGDAVPGPKDGSAPEV	1	78	-0.562931	-0.173294	-0.704644	-0.315008	-0.368113	-0.509826	2.80462e-05	0.17196	2.34365e-07	0.0148635	8.47749e-05	1.31949e-07	0.0446853	0.95986	0.000333424	0.412855	0.108871	9.45582e-05	O15240_APPGRPEAQPPPLSSEHKEPVAGDAVPGPKDGSAPEV_N-Term(TMTpro); K18(TMTpro); K30(TMTpro)	-1.75714	0.159455	0.357791	0.893832	-0.982375	-0.204056	0.0922963	0.494475	-0.969952	-1.64014	-0.380014	0.628645	-0.237925	0.319055	-0.00558904	0.44296	0.562872	-0.741774	0.552208	1.02834	-0.665901	-0.12792	-0.238391
O15240_APPGRPEAQPPPLSSEHKEPVAGDAVPGPKDGSAPE_N-Term(TMTpro); K18(TMTpro); K30(TMTpro)	O15240	GN_VGF	Neurosecretory protein VGF OS=Homo sapiens (Human) OX=9606 GN=VGF PE=1 SV=2	N-Term(TMTpro); K18(TMTpro); K30(TMTpro)	APPGRPEAQPPPLSSEHKEPVAGDAVPGPKDGSAPE	1	9	-0.422861	-0.0523373	-0.393111	-0.022588	-0.237599	-0.20785	2.43715e-06	0.524815	7.3071e-06	0.787409	0.000106839	0.000631736	0.0104018	0.961148	0.00141758	0.922498	0.108871	0.0148964	O15240_APPGRPEAQPPPLSSEHKEPVAGDAVPGPKDGSAPE_N-Term(TMTpro); K18(TMTpro); K30(TMTpro)	-0.246366	0.928966	-0.0992489	-0.121357	-0.26174	0.0884308	0.814348	0.431877	-0.548906	-0.571078	-0.491955	0.236447	-0.537712	0.431223	0.0352866	0.60426	-0.370248	-0.505339	0.498187	0.39981	-0.495206	-0.279764	0.251024
O15240_AQEEAEAEERRLQEQEELENYIEHVLLRRP_N-Term(TMTpro)	O15240	GN_VGF	Neurosecretory protein VGF OS=Homo sapiens (Human) OX=9606 GN=VGF PE=1 SV=2	N-Term(TMTpro)	AQEEAEAEERRLQEQEELENYIEHVLLRRP	1	53	-0.391033	-0.122083	-0.589712	-0.320762	-0.256558	-0.455237	0.0030493	0.330165	9.73861e-06	0.0130348	0.00511991	1.71866e-06	0.351741	0.95986	0.00167741	0.411605	0.653466	0.000666841	O15240_AQEEAEAEERRLQEQEELENYIEHVLLRRP_N-Term(TMTpro)	-0.947634	-0.1782	0.0789797	0.862811	-1.13255	-0.666273	0.251048	0.297057	-0.661721	-2.48709	-0.3565	0.595459	0.181152	0.533439	0.336787	0.376501	0.2228	-1.3102	0.762354	0.790075	-1.30633	0.33983	-0.0443038
O15240_AQEEAEAEERRLQEQEELENYIEHV_N-Term(TMTpro)	O15240	GN_VGF	Neurosecretory protein VGF OS=Homo sapiens (Human) OX=9606 GN=VGF PE=1 SV=2	N-Term(TMTpro)	AQEEAEAEERRLQEQEELENYIEHV	1	30	-0.262779	-0.126674	-0.509276	-0.373171	-0.194726	-0.441223	0.0493285	0.316877	0.000156554	0.00447275	0.035236	4.67509e-06	0.626417	0.95986	0.00821378	0.408772	0.930639	0.00142524	O15240_AQEEAEAEERRLQEQEELENYIEHV_N-Term(TMTpro)	-1.18108	0.410455	0.419457	0.38073	-0.687627	-0.759752	0.147049	0.739331	-0.0630165	-1.5221	0.360066	1.00264	0.318997	0.115575	0.00260205	0.618963	0.968999	-0.281071	0.193342	0.570146	-0.0811472	0.882749	-0.0690134
O15240_ASWGEFQA_N-Term(TMTpro)	O15240	GN_VGF	Neurosecretory protein VGF OS=Homo sapiens (Human) OX=9606 GN=VGF PE=1 SV=2	N-Term(TMTpro)	ASWGEFQA	1	98	-0.241719	-0.0914464	-0.449839	-0.299566	-0.166583	-0.374703	0.0656272	0.470735	0.000620238	0.0220385	0.0688321	7.22879e-05	0.706643	0.960637	0.0173018	0.414362	0.967894	0.00582122	O15240_ASWGEFQA_N-Term(TMTpro)	-0.219467	-0.831196	0.404763	0.275258	-0.414079	-0.96986	-0.439166	0.366565	-0.641376	-1.32233	-0.420398	0.218522	-0.431272	0.22853	0.019812	0.33647	0.868566	-0.9599	0.583764	0.83852	-0.485516	0.0933095	-0.287437
O15240_ASWGEFQ_N-Term(TMTpro)	O15240	GN_VGF	Neurosecretory protein VGF OS=Homo sapiens (Human) OX=9606 GN=VGF PE=1 SV=2	N-Term(TMTpro)	ASWGEFQ	1	80	-0.27382	-0.0463514	-0.438963	-0.211495	-0.160086	-0.325229	0.0469166	0.725901	0.00131045	0.120757	0.0941867	0.000864011	0.624612	0.975421	0.0258934	0.521548	0.967894	0.0174191	O15240_ASWGEFQ_N-Term(TMTpro)	-0.749167	0.197881	0.552906	-0.0602674	-0.493843	-1.38775	-0.378708	0.362262	-0.420415	-2.03463	0.0774607	0.504993	-0.184269	0.399909	0.365753	0.467242	0.606219	-1.03878	0.0837264	0.853574	-0.200304	0.23361	0.0438503
O15240_DRPASPPAPSGSQQGPEEEAAEALLTE_N-Term(TMTpro)	O15240	GN_VGF	Neurosecretory protein VGF OS=Homo sapiens (Human) OX=9606 GN=VGF PE=1 SV=2	N-Term(TMTpro)	DRPASPPAPSGSQQGPEEEAAEALLTE	1	35	-0.12284	0.0972187	-0.298378	-0.0783194	-0.0128107	-0.188349	0.453966	0.545391	0.0665078	0.631478	0.911086	0.102848	0.920877	0.968083	0.181413	0.861402	0.997989	0.209027	O15240_DRPASPPAPSGSQQGPEEEAAEALLTE_N-Term(TMTpro)	-0.488977	-0.889063	0.542347	0.426129	-0.24294	0.019875	-0.0781988	-0.342217	-0.15875	-0.400284	-0.693536	-0.739304	0.210863	0.131111	0.423221	-0.208219	0.559494	0.55021	-0.232153	-1.49475	0.0860634	-0.559457	-0.184433
O15240_GGEERVGEEDEEAAEAEAEAEEAERARQNALLFAEEEDGEAGAED_N-Term(TMTpro)	O15240	GN_VGF	Neurosecretory protein VGF OS=Homo sapiens (Human) OX=9606 GN=VGF PE=1 SV=2	N-Term(TMTpro)	GGEERVGEEDEEAAEAEAEAEEAERARQNALLFAEEEDGEAGAED	1	19	-0.312002	-0.15698	-0.418772	-0.26375	-0.234491	-0.341261	0.0639619	0.344279	0.0136479	0.112921	0.0482805	0.00444713	0.701103	0.95986	0.0742034	0.508877	0.967894	0.0380956	O15240_GGEERVGEEDEEAAEAEAEAEEAERARQNALLFAEEEDGEAGAED_N-Term(TMTpro)	0.0144224	-0.624133	0.532968	0.433808	-0.211443	-0.496955	-0.759954	0.73029	-1.08022	-0.430998	-1.468	-0.00547744	-0.503222	-0.16706	-0.411909	-0.372058	0.441439	-1.24136	0.399067	0.810991	-0.915256	0.0939817	0.150027
O15240_GGEERVGEEDEEAAEAEAEAEEAERARQNALL_N-Term(TMTpro)	O15240	GN_VGF	Neurosecretory protein VGF OS=Homo sapiens (Human) OX=9606 GN=VGF PE=1 SV=2	N-Term(TMTpro)	GGEERVGEEDEEAAEAEAEAEEAERARQNALL	1	25	-0.382168	-0.303173	-0.373199	-0.294203	-0.342671	-0.333701	0.00827	0.0325768	0.00894017	0.0405188	0.000845093	0.00113536	0.473914	0.876938	0.0593764	0.451334	0.299083	0.0205282	O15240_GGEERVGEEDEEAAEAEAEAEEAERARQNALL_N-Term(TMTpro)	-0.699201	0.307008	0.195801	0.575495	-1.12762	0.383239	-0.206828	-0.360277	-0.595064	-1.55921	-1.01043	0.440232	-0.865569	1.62272	-0.219584	-0.16203	-0.964521	-0.437772	-0.269725	0.346266	-0.320516	0.480645	-0.721278
O15240_GLQEAAEERESAREEEEAEQE_N-Term(TMTpro)	O15240	GN_VGF	Neurosecretory protein VGF OS=Homo sapiens (Human) OX=9606 GN=VGF PE=1 SV=2	N-Term(TMTpro)	GLQEAAEERESAREEEEAEQE	1	67	-0.496051	-0.242373	-0.696605	-0.442927	-0.369212	-0.569766	0.000238219	0.0569898	3.27668e-07	0.000835334	9.03424e-05	7.80417e-09	0.112969	0.957525	0.000343389	0.355657	0.108871	1.66541e-05	O15240_GLQEAAEERESAREEEEAEQE_N-Term(TMTpro)	-0.760221	0.0760941	0.321304	0.580032	-1.02838	-0.441175	-0.0582493	0.499164	-0.790689	-1.73538	-0.525169	0.607628	-0.394648	0.0148181	0.384684	0.844629	0.435727	-1.42838	0.618836	1.32212	-0.69531	0.16412	-0.201087
O15240_GLQEAAEERESAREEEEAEQ_N-Term(TMTpro)	O15240	GN_VGF	Neurosecretory protein VGF OS=Homo sapiens (Human) OX=9606 GN=VGF PE=1 SV=2	N-Term(TMTpro)	GLQEAAEERESAREEEEAEQ	1	9	-0.454247	0.00561066	-0.754592	-0.294735	-0.224318	-0.524663	0.00336907	0.970068	2.00302e-06	0.0533193	0.0371626	3.05752e-06	0.352432	0.99745	0.000712409	0.46418	0.930639	0.00108746	O15240_GLQEAAEERESAREEEEAEQ_N-Term(TMTpro)	-0.968346	0.894808	0.371107	0.605447	-1.11112	-0.576979	0.556062	0.898801	-0.732086	-1.86827	-0.249391	1.09758	0.265948	0.797311	0.780915	0.857548	0.478967	-0.684749	0.338609	1.25326	0.215769	0.693192	0.694485
O15240_GLQEAAEERESAREE_N-Term(TMTpro)	O15240	GN_VGF	Neurosecretory protein VGF OS=Homo sapiens (Human) OX=9606 GN=VGF PE=1 SV=2	N-Term(TMTpro)	GLQEAAEERESAREE	1	10	-0.0572609	0.000736759	-0.323918	-0.265921	-0.028262	-0.294919	0.60023	0.994528	0.00328046	0.0159276	0.712201	0.000197909	0.950636	0.999233	0.0394395	0.412855	0.997989	0.0106333	O15240_GLQEAAEERESAREE_N-Term(TMTpro)	-0.0675853	-0.116613	-0.0812789	0.0206753	-0.330681	-0.508379	0.00150173	0.150332	-0.353597	-0.775293	-0.375882	-0.189514	-0.435686	-0.435508	0.0528917	-0.177195	0.108094	-2.30377	0.34095	0.085064	-0.340268	0.249978	-0.221808
O15240_GRPEAQPPPLSSEHKEPVAGDAVPGPKDGSAPEVRGA_N-Term(TMTpro); K15(TMTpro); K27(TMTpro)	O15240	GN_VGF	Neurosecretory protein VGF OS=Homo sapiens (Human) OX=9606 GN=VGF PE=1 SV=2	N-Term(TMTpro); K15(TMTpro); K27(TMTpro)	GRPEAQPPPLSSEHKEPVAGDAVPGPKDGSAPEVRGA	1	8	-0.206757	0.00470714	-0.875506	-0.664042	-0.101025	-0.769774	0.270363	0.979635	5.67514e-06	0.000604625	0.442375	5.23035e-08	0.843312	0.99745	0.00134564	0.355657	0.997989	5.58079e-05	O15240_GRPEAQPPPLSSEHKEPVAGDAVPGPKDGSAPEVRGA_N-Term(TMTpro); K15(TMTpro); K27(TMTpro)	-2.11302	-1.13737	0.600767	3.3086	-1.03708	-1.72187	-0.148974	0.757556	-1.0258	-2.16711	-1.33997	-0.439227	-0.931987	-0.392185	1.18201	-0.31205	-0.850192	-0.528584	-0.129804	-0.578597	-1.1148	0.280116	0.132918
O15240_KKNAPPEPVPPPRAAPAPTHV_N-Term(TMTpro); K1(TMTpro); K2(TMTpro)	O15240	GN_VGF	Neurosecretory protein VGF OS=Homo sapiens (Human) OX=9606 GN=VGF PE=1 SV=2	N-Term(TMTpro); K1(TMTpro); K2(TMTpro)	KKNAPPEPVPPPRAAPAPTHV	1	12	-0.150058	-0.00793493	-0.233605	-0.0914826	-0.0789963	-0.162544	0.168948	0.941274	0.0314418	0.401808	0.302848	0.0354922	0.805399	0.99745	0.117111	0.724337	0.997989	0.110609	O15240_KKNAPPEPVPPPRAAPAPTHV_N-Term(TMTpro); K1(TMTpro); K2(TMTpro)	-0.204295	-0.101555	-0.435449	0.104339	-0.0542002	-0.537722	-0.254632	0.202453	-0.531992	-0.525866	-0.672984	-0.127254	-0.356676	-0.740472	0.0591454	-0.393179	0.342562	-1.47353	0.14544	0.859978	-0.519216	-0.585057	0.632765
O15240_KKNAPPEPVPPPRAAPAPT_N-Term(TMTpro); K1(TMTpro); K2(TMTpro)	O15240	GN_VGF	Neurosecretory protein VGF OS=Homo sapiens (Human) OX=9606 GN=VGF PE=1 SV=2	N-Term(TMTpro); K1(TMTpro); K2(TMTpro)	KKNAPPEPVPPPRAAPAPT	1	15	-0.0731855	0.0965575	-0.191334	-0.0215914	0.011686	-0.106463	0.434305	0.290113	0.0396191	0.815423	0.857839	0.104894	0.911429	0.95986	0.134529	0.929933	0.997989	0.211273	O15240_KKNAPPEPVPPPRAAPAPT_N-Term(TMTpro); K1(TMTpro); K2(TMTpro)	-0.327334	0.16819	-0.214885	0.141181	-0.456856	-0.440763	-0.0661799	0.106691	-0.648267	-0.578179	-0.0260446	0.0505048	-0.203103	0.150265	-0.0482244	-0.166443	0.502791	-0.77538	0.16087	0.162698	-0.262872	-0.529251	0.0978104
O15240_NAPPEPVPPPRAAPAPTHV_N-Term(TMTpro)	O15240	GN_VGF	Neurosecretory protein VGF OS=Homo sapiens (Human) OX=9606 GN=VGF PE=1 SV=2	N-Term(TMTpro)	NAPPEPVPPPRAAPAPTHV	1	432	-0.392932	-0.0776486	-0.493159	-0.177875	-0.23529	-0.335517	5.23492e-05	0.392887	4.02283e-07	0.0572848	0.000451008	1.15887e-06	0.0446853	0.95986	0.000343389	0.468162	0.213878	0.000494607	O15240_NAPPEPVPPPRAAPAPTHV_N-Term(TMTpro)	-0.985198	0.236597	-0.0520789	0.375231	-0.222145	-0.258981	0.0799184	0.366464	-0.891612	-1.01464	-0.387407	0.193791	-0.464114	-0.0591097	-0.0709669	0.250944	0.448702	-0.791409	0.378934	0.797993	-0.434324	-0.353183	0.0322957
O15240_NAPPEPVPPPRAAPAPTH_N-Term(TMTpro)	O15240	GN_VGF	Neurosecretory protein VGF OS=Homo sapiens (Human) OX=9606 GN=VGF PE=1 SV=2	N-Term(TMTpro)	NAPPEPVPPPRAAPAPTH	1	57	-0.234374	-0.175361	-0.156373	-0.0973597	-0.204868	-0.126866	0.0232492	0.0788249	0.120725	0.335449	0.00470677	0.0765104	0.553158	0.95986	0.260492	0.668835	0.653466	0.174802	O15240_NAPPEPVPPPRAAPAPTH_N-Term(TMTpro)	-1.05745	0.436287	-0.150633	0.568776	-0.214718	0.0556359	0.0957382	0.277915	-0.50296	-0.861647	-0.560106	-0.275629	-0.330366	0.00334739	-0.0515218	-0.101071	0.411037	-0.980457	0.0763697	0.48268	-0.0871436	-0.666311	0.0106365
O15240_NAPPEPVPPPRAAPAPT_N-Term(TMTpro)	O15240	GN_VGF	Neurosecretory protein VGF OS=Homo sapiens (Human) OX=9606 GN=VGF PE=1 SV=2	N-Term(TMTpro)	NAPPEPVPPPRAAPAPT	1	263	-0.42608	-0.0400224	-0.677958	-0.2919	-0.233051	-0.484929	0.0015876	0.754183	7.17253e-07	0.0274127	0.0123536	6.65388e-07	0.297161	0.980608	0.000382654	0.438192	0.781218	0.000315542	O15240_NAPPEPVPPPRAAPAPT_N-Term(TMTpro)	-1.06674	0.319905	0.365661	0.074706	-0.873939	-0.424776	0.0952712	0.398417	-0.745832	-1.41436	-0.118197	0.628263	-0.130656	0.0388791	0.192141	0.627078	0.410936	-1.53979	0.146968	0.652473	-0.181122	0.201477	0.0867311
O15240_NAPPEPVPPPR_N-Term(TMTpro)	O15240	GN_VGF	Neurosecretory protein VGF OS=Homo sapiens (Human) OX=9606 GN=VGF PE=1 SV=2	N-Term(TMTpro)	NAPPEPVPPPR	1	8	-0.175664	-0.0617414	-0.221426	-0.107503	-0.118703	-0.164464	0.0306072	0.438404	0.00628653	0.182631	0.0377227	0.00434469	0.592397	0.95986	0.0503394	0.560583	0.930639	0.0379205	O15240_NAPPEPVPPPR_N-Term(TMTpro)	-0.304761	0.29713	-0.0396916	0.695532	-0.39862	-0.22181	0.20142	0.0529376	-0.544164	-0.858678	-0.542389	-0.662773	-0.894556	0.0132166	-0.00403372	0.212166	0.427045	-0.493988	-0.178026	0.115992	-0.422918	-0.137363	0.0599348
O15240_NAPPEPVPPP_N-Term(TMTpro)	O15240	GN_VGF	Neurosecretory protein VGF OS=Homo sapiens (Human) OX=9606 GN=VGF PE=1 SV=2	N-Term(TMTpro)	NAPPEPVPPP	1	108	-0.1962	0.00464247	-0.380695	-0.179853	-0.0957786	-0.280274	0.00832792	0.948654	6.35332e-07	0.0155961	0.0642824	3.12731e-07	0.473914	0.99745	0.000382654	0.412855	0.967894	0.000190677	O15240_NAPPEPVPPP_N-Term(TMTpro)	-0.49224	0.205935	0.0592405	0.0031761	-0.382022	-0.43968	-0.015384	0.409776	-0.336621	-0.72383	-0.214139	0.0956901	-0.23577	-0.229573	0.15077	0.252555	0.206881	-0.6472	0.0762058	0.439477	-0.138678	-0.0787855	0.138142
O15240_NSEPQDEGELFQGVDPRALAAVLL_N-Term(TMTpro)	O15240	GN_VGF	Neurosecretory protein VGF OS=Homo sapiens (Human) OX=9606 GN=VGF PE=1 SV=2	N-Term(TMTpro)	NSEPQDEGELFQGVDPRALAAVLL	1	55	-0.140517	0.0770517	-0.312879	-0.0953102	-0.0317327	-0.204095	0.350631	0.594803	0.0346256	0.521557	0.761024	0.0525469	0.878038	0.969815	0.123667	0.80594	0.997989	0.139472	O15240_NSEPQDEGELFQGVDPRALAAVLL_N-Term(TMTpro)	0.522359	-0.0739203	0.879717	0.839178	-1.00566	-0.0793622	0.453392	-0.0627431	0.991438	-0.932995	0.181914	0.00910349	1.23586	0.412728	1.02888	0.997949	0.360387	-0.522466	0.530147	0.880647	-0.294733	0.538443	0.426004
O15240_NSEPQDEGELFQGVDPRALAAV_N-Term(TMTpro)	O15240	GN_VGF	Neurosecretory protein VGF OS=Homo sapiens (Human) OX=9606 GN=VGF PE=1 SV=2	N-Term(TMTpro)	NSEPQDEGELFQGVDPRALAAV	1	85	-0.0443389	0.0116754	-0.394723	-0.338709	-0.0163317	-0.366716	0.721144	0.923123	0.00164236	0.00675966	0.850578	4.87638e-05	0.975374	0.99745	0.0287278	0.409185	0.997989	0.00484009	O15240_NSEPQDEGELFQGVDPRALAAV_N-Term(TMTpro)	-0.0921312	-0.462173	0.218895	1.30889	-0.432923	-1.00531	0.317274	0.903325	-0.094416	-1.37352	-0.479669	-0.349194	0.0208503	-0.644562	0.802919	0.11989	0.412145	-0.374727	0.235271	0.984192	0.0702553	-0.300074	-0.247987
O15240_NSEPQDEGELFQGVDPRALAA_N-Term(TMTpro)	O15240	GN_VGF	Neurosecretory protein VGF OS=Homo sapiens (Human) OX=9606 GN=VGF PE=1 SV=2	N-Term(TMTpro)	NSEPQDEGELFQGVDPRALAA	1	143	-0.206863	-0.140615	-0.368766	-0.302518	-0.173739	-0.335642	0.0760431	0.20596	0.00136922	0.0091566	0.0319356	5.6547e-05	0.733164	0.95986	0.0263823	0.409485	0.930639	0.00513495	O15240_NSEPQDEGELFQGVDPRALAA_N-Term(TMTpro)	-0.152244	-0.845692	0.353849	0.916915	-0.71126	-0.434824	-0.353581	0.327868	-0.385389	-0.967101	-0.326861	0.217653	-0.308614	0.527503	-0.374486	-0.00110122	-0.431125	-0.0591109	-0.225919	0.262404	-0.353091	0.356803	-0.0582804
O15240_NSEPQDEGELFQGVDP_N-Term(TMTpro)	O15240	GN_VGF	Neurosecretory protein VGF OS=Homo sapiens (Human) OX=9606 GN=VGF PE=1 SV=2	N-Term(TMTpro)	NSEPQDEGELFQGVDP	1	74	-0.478442	-0.108207	-0.601189	-0.230954	-0.293325	-0.416072	0.000234819	0.373998	4.34795e-06	0.0629029	0.00108482	6.09552e-06	0.112969	0.95986	0.00123714	0.474222	0.318398	0.00143341	O15240_NSEPQDEGELFQGVDP_N-Term(TMTpro)	-0.412895	0.0378691	0.0993559	0.715807	-0.728282	-0.316067	0.400562	0.00778248	-1.89674	-0.977368	-0.542371	0.178912	0.368764	-0.0269488	0.357169	0.583579	0.390566	-0.774904	0.188639	0.838546	-0.563859	-0.0504667	0.37761
O15240_NSEPQDEGELFQ_N-Term(TMTpro)	O15240	GN_VGF	Neurosecretory protein VGF OS=Homo sapiens (Human) OX=9606 GN=VGF PE=1 SV=2	N-Term(TMTpro)	NSEPQDEGELFQ	1	18	-0.216714	0.147637	-0.297764	0.0665874	-0.0345389	-0.115588	0.013783	0.079299	0.000579654	0.440312	0.566363	0.0569614	0.525232	0.95986	0.0170618	0.752474	0.997989	0.146806	O15240_NSEPQDEGELFQ_N-Term(TMTpro)	-0.981972	-0.767517	-0.225398	0.404354	-0.278606	-0.389941	-0.305441	-0.866255	-0.435584	0.444157	-0.234976	-0.452889	0.016273	0.536887	-0.335154	-0.120014	-0.127104	-0.918731	0.428669	0.0185938	-0.569567	-0.288634	-0.178948
O15240_RLQEQEELENYIEHVLLRRP_N-Term(TMTpro)	O15240	GN_VGF	Neurosecretory protein VGF OS=Homo sapiens (Human) OX=9606 GN=VGF PE=1 SV=2	N-Term(TMTpro)	RLQEQEELENYIEHVLLRRP	1	79	-0.710605	-0.0891631	-1.10052	-0.479082	-0.399884	-0.789803	0.000600617	0.645723	1.73466e-07	0.0172281	0.00498785	1.32931e-07	0.197187	0.971473	0.000333424	0.412855	0.653466	9.45582e-05	O15240_RLQEQEELENYIEHVLLRRP_N-Term(TMTpro)	-1.44173	-0.428072	0.736543	0.839799	-1.74982	-0.573419	0.61593	0.494407	0.203719	-2.69719	-0.829648	0.26901	-0.435712	0.212695	-0.37012	0.72441	1.11126	-2.15765	0.784874	1.31227	-1.15235	0.123024	-0.255855
O15240_SIIEEVEE_N-Term(TMTpro)	O15240	GN_VGF	Neurosecretory protein VGF OS=Homo sapiens (Human) OX=9606 GN=VGF PE=1 SV=2	N-Term(TMTpro)	SIIEEVEE	1	16	-0.211422	0.141449	-0.410782	-0.0579112	-0.0349866	-0.234347	0.0701102	0.206563	0.000402051	0.614227	0.663575	0.00427438	0.717579	0.95986	0.0144198	0.851974	0.997989	0.0376922	O15240_SIIEEVEE_N-Term(TMTpro)	0.208867	-0.124598	0.814915	0.844965	-1.12332	-0.839676	0.145466	0.160697	0.366529	-1.30696	-0.0322595	1.03331	0.386576	0.556829	0.715417	0.01698	0.763661	0.362936	-0.0489648	0.374053	0.144732	1.27711	0.254174
O15240_SPQPPPPAPAPARDELPDWNEVLPPWDREEDEVYPPGPYHPFPNYIRP_N-Term(TMTpro)	O15240	GN_VGF	Neurosecretory protein VGF OS=Homo sapiens (Human) OX=9606 GN=VGF PE=1 SV=2	N-Term(TMTpro)	SPQPPPPAPAPARDELPDWNEVLPPWDREEDEVYPPGPYHPFPNYIRP	1	26	-0.357615	-0.0208952	-0.690772	-0.354051	-0.189255	-0.522411	0.041587	0.901872	9.88914e-05	0.0419551	0.121026	3.66917e-05	0.6212	0.996822	0.00620689	0.454271	0.967894	0.00423244	O15240_SPQPPPPAPAPARDELPDWNEVLPPWDREEDEVYPPGPYHPFPNYIRP_N-Term(TMTpro)	-0.253379	-0.280887	0.376486	-0.0554422	-1.22731	-0.839178	0.288797	-0.969825	-0.435963	-2.30048	-0.470758	0.638433	-0.368074	0.25863	-0.447359	0.680716	0.42332	-1.42684	0.0271504	0.957783	-0.702369	0.239195	-0.208656
O15240_STKLHLPADDVVSIIEEVEE_N-Term(TMTpro); K3(TMTpro)	O15240	GN_VGF	Neurosecretory protein VGF OS=Homo sapiens (Human) OX=9606 GN=VGF PE=1 SV=2	N-Term(TMTpro); K3(TMTpro)	STKLHLPADDVVSIIEEVEE	1	39	0.111274	-0.118437	0.025331	-0.204379	-0.00358141	-0.0895241	0.24573	0.209699	0.788189	0.0339772	0.957394	0.183616	0.843312	0.95986	0.864335	0.448962	0.997989	0.308775	O15240_STKLHLPADDVVSIIEEVEE_N-Term(TMTpro); K3(TMTpro)	-0.0168513	-0.307722	0.0365182	0.333145	-0.342114	-0.911666	-0.53084	-0.076812	-0.0699917	-0.31596	-0.341825	-0.360929	-0.4396	-0.145395	-0.172119	-0.457969	-0.257506	-0.00640703	0.237068	-0.724377	-0.824224	-1.16598	-0.30156
O15240_STKLHLPADDVVSIIE_N-Term(TMTpro); K3(TMTpro)	O15240	GN_VGF	Neurosecretory protein VGF OS=Homo sapiens (Human) OX=9606 GN=VGF PE=1 SV=2	N-Term(TMTpro); K3(TMTpro)	STKLHLPADDVVSIIE	1	18	-0.0705215	-0.0692783	-0.0234969	-0.0222537	-0.0698999	-0.0228753	0.482344	0.486162	0.814039	0.823468	0.323127	0.745911	0.927432	0.960637	0.882022	0.93373	0.997989	0.823686	O15240_STKLHLPADDVVSIIE_N-Term(TMTpro); K3(TMTpro)	0.0702032	0.412225	-0.565107	0.0967759	0.00349055	-0.242285	0.52222	0.353601	0.426929	-0.806025	-0.238248	0.541357	0.647528	0.596681	0.752169	0.0155299	0.211138	0.270513	-0.274191	0.9686	0.21978	0.88288	-0.0956221
O15240_THTLTRVNLESPGPERVW_N-Term(TMTpro)	O15240	GN_VGF	Neurosecretory protein VGF OS=Homo sapiens (Human) OX=9606 GN=VGF PE=1 SV=2	N-Term(TMTpro)	THTLTRVNLESPGPERVW	1	9	-0.0490361	0.0196566	0.00360766	0.0723003	-0.0146897	0.037954	0.477287	0.774369	0.957932	0.29654	0.762523	0.435547	0.927347	0.983344	0.975097	0.639855	0.997989	0.571446	O15240_THTLTRVNLESPGPERVW_N-Term(TMTpro)	0.098875	-0.0119057	-0.609988	-0.0757818	-0.118089	0.233584	-0.075792	-0.249328	-0.379934	-0.214975	-0.328189	-0.315919	-0.0675082	-0.149048	0.475168	-1.29238	-0.186	-0.539463	0.0772873	-0.0263012	-0.209678	-0.153579	0.00855818
O15240_TLQPPSAL_N-Term(TMTpro)	O15240	GN_VGF	Neurosecretory protein VGF OS=Homo sapiens (Human) OX=9606 GN=VGF PE=1 SV=2	N-Term(TMTpro)	TLQPPSAL	1	60	-0.605091	-0.203712	-0.774094	-0.372715	-0.404401	-0.573405	0.000957393	0.249369	3.08725e-05	0.036873	0.0016459	1.28587e-05	0.255385	0.95986	0.00332705	0.451141	0.390261	0.00228671	O15240_TLQPPSAL_N-Term(TMTpro)	-1.94907	-0.308201	0.266799	2.37773	-0.823619	-0.773714	0.243894	0.322518	-1.28841	-1.80242	-1.02705	0.23563	-0.560846	0.302592	-0.0727328	0.862974	0.760732	-0.387322	1.09163	1.41637	-1.26484	-0.645995	-0.116187
O15240_VPERAPLPPPAPSQFQ_N-Term(TMTpro)	O15240	GN_VGF	Neurosecretory protein VGF OS=Homo sapiens (Human) OX=9606 GN=VGF PE=1 SV=2	N-Term(TMTpro)	VPERAPLPPPAPSQFQ	1	68	-0.162495	-0.012792	-0.0184468	0.131256	-0.0876436	0.0564047	0.0673001	0.883067	0.832086	0.138206	0.158773	0.36309	0.709227	0.995669	0.89342	0.532431	0.977527	0.500539	O15240_VPERAPLPPPAPSQFQ_N-Term(TMTpro)	-0.119652	0.311897	-0.09358	-0.425739	0.151673	0.113961	-0.299214	-0.372011	-0.166364	-0.386202	-0.40644	-0.0774091	-0.47722	0.637651	0.211031	0.217055	-0.0716467	-0.27332	-0.194732	0.105292	-0.190845	-0.642003	0.40262
O15540_TLTFGDVVAVRHYEKA_N-Term(TMTpro); K15(TMTpro)	O15540	GN_FABP7	Fatty acid-binding protein, brain OS=Homo sapiens (Human) OX=9606 GN=FABP7 PE=1 SV=3	N-Term(TMTpro); K15(TMTpro)	TLTFGDVVAVRHYEKA	1	43	0.123761	-0.134618	0.101757	-0.156623	-0.00542863	-0.027433	0.410725	0.355053	0.487789	0.294478	0.95856	0.792906	0.906639	0.95986	0.622945	0.638529	0.997989	0.856685	O15540_TLTFGDVVAVRHYEKA_N-Term(TMTpro); K15(TMTpro)	-0.081625	-1.0062	0.0119768	0.32651	-0.056848	-0.453117	-0.642579	0.407982	0.59122	-0.651238	-0.469822	0.53089	0.0700892	-0.155479	-0.666929	-0.731863	-0.530234	1.2803	-0.788974	-0.713388	-0.482334	0.734567	-0.272127
O43175_ALAGAPYQAV_N-Term(TMTpro)	O43175	GN_PHGDH	D-3-phosphoglycerate dehydrogenase OS=Homo sapiens (Human) OX=9606 GN=PHGDH PE=1 SV=4	N-Term(TMTpro)	ALAGAPYQAV	1	26	0.0706374	0.0870311	-0.109694	-0.0933007	0.0788343	-0.101498	0.617317	0.528301	0.432595	0.504422	0.425201	0.305064	0.956885	0.964113	0.580484	0.7976	0.997989	0.441361	O43175_ALAGAPYQAV_N-Term(TMTpro)	-0.316693	-1.03107	0.168767	0.0797886	-0.703459	-0.474781	0.0208306	0.163079	-0.485262	-1.16135	-0.314612	-0.0199115	0.307211	0.0321259	-0.542263	-0.396992	-0.252127	1.46765	-0.280587	-1.31201	-0.133245	0.217762	-0.324619
O43175_LVKEAGLNVTTSHSPAAPGEQGFGECL_N-Term(TMTpro); K3(TMTpro); C26(Carbamidomethyl)	O43175	GN_PHGDH	D-3-phosphoglycerate dehydrogenase OS=Homo sapiens (Human) OX=9606 GN=PHGDH PE=1 SV=4	N-Term(TMTpro); K3(TMTpro); C26(Carbamidomethyl)	LVKEAGLNVTTSHSPAAPGEQGFGECL	1	44	0.0819133	0.0998349	0.298544	0.316465	0.0908741	0.307504	0.590509	0.504265	0.0486742	0.0386786	0.394721	0.00467117	0.946847	0.960637	0.152183	0.451334	0.997989	0.0386524	O43175_LVKEAGLNVTTSHSPAAPGEQGFGECL_N-Term(TMTpro); K3(TMTpro); C26(Carbamidomethyl)	-0.102616	-0.341169	-0.0252025	-0.41969	0.286839	1.00872	-0.721035	-0.792476	-0.0321008	-0.0105352	0.668294	-1.38105	-1.36747	-0.630252	-0.49263	-1.13424	-0.760373	-0.456691	-0.701932	0.10949	-0.473947	-1.07203	-0.709455
O43175_LVKEAGLNVTTSHSPAAPGEQGFGE_N-Term(TMTpro); K3(TMTpro)	O43175	GN_PHGDH	D-3-phosphoglycerate dehydrogenase OS=Homo sapiens (Human) OX=9606 GN=PHGDH PE=1 SV=4	N-Term(TMTpro); K3(TMTpro)	LVKEAGLNVTTSHSPAAPGEQGFGE	1	17	0.0278009	-0.0523312	0.216433	0.136301	-0.0122651	0.176367	0.836431	0.685081	0.10343	0.301741	0.895337	0.0607151	0.984998	0.971473	0.239133	0.644883	0.997989	0.153246	O43175_LVKEAGLNVTTSHSPAAPGEQGFGE_N-Term(TMTpro); K3(TMTpro)	-0.472571	0.529877	-0.895933	-0.203702	0.556283	0.603498	0.272347	-0.141795	-0.672966	0.0609453	-0.0474397	-0.515051	-0.570606	-0.929818	-0.284743	-0.0970501	-0.228786	-0.665483	0.0362284	0.126207	0.234294	-1.61411	-0.0044491
O43175_SSLLPSLEAWKQHVTEAFQFHF_N-Term(TMTpro); K11(TMTpro)	O43175	GN_PHGDH	D-3-phosphoglycerate dehydrogenase OS=Homo sapiens (Human) OX=9606 GN=PHGDH PE=1 SV=4	N-Term(TMTpro); K11(TMTpro)	SSLLPSLEAWKQHVTEAFQFHF	1	52	0.0959793	-0.00462917	-0.173394	-0.274002	0.0456751	-0.223698	0.504807	0.972978	0.214464	0.0547091	0.645282	0.0258552	0.933525	0.99745	0.365225	0.464531	0.997989	0.0931092	O43175_SSLLPSLEAWKQHVTEAFQFHF_N-Term(TMTpro); K11(TMTpro)	0.225748	-1.4225	0.656647	0.439703	-0.305088	-0.552726	-0.679446	0.227974	0.481706	-0.311557	-0.0418422	0.52952	-0.149439	0.166928	-0.476684	-0.432671	-0.790684	0.82359	-0.200484	-0.271056	-1.04391	0.956586	0.24556
O43181_AQDQTQDTQLITVDEKLDI_N-Term(TMTpro); K16(TMTpro)	O43181	GN_NDUFS4	NADH dehydrogenase [ubiquinone] iron-sulfur protein 4, mitochondrial OS=Homo sapiens (Human) OX=9606 GN=NDUFS4 PE=1 SV=1	N-Term(TMTpro); K16(TMTpro)	AQDQTQDTQLITVDEKLDI	1	29	0.0488823	0.211844	-0.376699	-0.213737	0.130363	-0.295218	0.737369	0.140909	0.00995134	0.142748	0.203566	0.00459365	0.975488	0.95986	0.0626435	0.532822	0.997989	0.0384119	O43181_AQDQTQDTQLITVDEKLDI_N-Term(TMTpro); K16(TMTpro)	-0.315713	-0.823744	0.949495	1.26468	0.162523	0.0119918	-0.758886	-0.0780319	0.288263	-0.579937	0.628514	0.719242	-0.163827	-0.078074	-0.00889196	-0.11409	-0.0846932	1.07458	0.55352	-2.25188	-0.287575	0.337362	-0.0225131
O43237_SKKTGSPGSPGAGGVQSTAKKSGQKT_N-Term(TMTpro); K2(TMTpro); K3(TMTpro); K20(TMTpro); K21(TMTpro); K25(TMTpro)	O43237	GN_DYNC1LI2	Cytoplasmic dynein 1 light intermediate chain 2 OS=Homo sapiens (Human) OX=9606 GN=DYNC1LI2 PE=1 SV=1	N-Term(TMTpro); K2(TMTpro); K3(TMTpro); K20(TMTpro); K21(TMTpro); K25(TMTpro)	SKKTGSPGSPGAGGVQSTAKKSGQKT	1	5	-0.172791	-0.0189089	-0.0345019	0.11938	-0.0958499	0.0424391	0.215531	0.888875	0.800338	0.387644	0.324198	0.661863	0.83446	0.995669	0.872088	0.714556	0.997989	0.759568	O43237_SKKTGSPGSPGAGGVQSTAKKSGQKT_N-Term(TMTpro); K2(TMTpro); K3(TMTpro); K20(TMTpro); K21(TMTpro); K25(TMTpro)	-0.577381	0.672892	-0.93151	-0.0291956	0.263232	0.0502413	0.232156	-0.825704	-0.493201	-0.0556055	-0.00963833	0.00634219	-0.0966726	-1.97239	-0.203621	-0.435243	0.691076	-1.91573	0.825711	0.0561812	-0.241604	-1.51778	0.103655
O43237_SPGSPGAGGVQSTAKKSGQKT_N-Term(TMTpro); K15(TMTpro); K16(TMTpro); K20(TMTpro)	O43237	GN_DYNC1LI2	Cytoplasmic dynein 1 light intermediate chain 2 OS=Homo sapiens (Human) OX=9606 GN=DYNC1LI2 PE=1 SV=1	N-Term(TMTpro); K15(TMTpro); K16(TMTpro); K20(TMTpro)	SPGSPGAGGVQSTAKKSGQKT	1	14	0.151034	-0.317625	0.910346	0.441687	-0.0832958	0.676017	0.50504	0.144658	7.88132e-05	0.0479491	0.595156	3.52465e-05	0.933525	0.95986	0.0054254	0.461156	0.997989	0.00417867	O43237_SPGSPGAGGVQSTAKKSGQKT_N-Term(TMTpro); K15(TMTpro); K16(TMTpro); K20(TMTpro)	-0.820557	1.01604	-1.94914	-3.48776	0.845762	-0.234718	-2.24861	0.293303	-0.6778	1.07087	-1.95619	-1.39609	-2.4116	-2.5065	-2.09471	-2.55324	-1.2179	-0.945496	-2.19495	-1.09111	-0.0313863	-1.73097	-2.27192
O43237_SPGSPGAGGVQ_N-Term(TMTpro)	O43237	GN_DYNC1LI2	Cytoplasmic dynein 1 light intermediate chain 2 OS=Homo sapiens (Human) OX=9606 GN=DYNC1LI2 PE=1 SV=1	N-Term(TMTpro)	SPGSPGAGGVQ	1	15	-0.0457267	-0.191346	0.159057	0.0134376	-0.118537	0.0862475	0.785284	0.238068	0.333137	0.935298	0.310124	0.459688	0.982567	0.95986	0.490455	0.978116	0.997989	0.592912	O43237_SPGSPGAGGVQ_N-Term(TMTpro)	-0.0670312	1.01673	-0.781406	-0.637524	0.950393	0.0656358	-0.873269	0.402562	-0.540624	0.942677	-0.425703	-0.479967	-0.970487	-0.362116	0.034192	-0.193289	-0.370147	-1.53027	-0.46566	-0.380516	0.359767	-1.31952	0.599861
O43237_TGSPGSPGAGGVQSTAKKSGQKT_N-Term(TMTpro); K17(TMTpro); K18(TMTpro); K22(TMTpro)	O43237	GN_DYNC1LI2	Cytoplasmic dynein 1 light intermediate chain 2 OS=Homo sapiens (Human) OX=9606 GN=DYNC1LI2 PE=1 SV=1	N-Term(TMTpro); K17(TMTpro); K18(TMTpro); K22(TMTpro)	TGSPGSPGAGGVQSTAKKSGQKT	1	13	-0.123314	-0.224755	0.301494	0.200053	-0.174034	0.250774	0.57359	0.289646	0.166115	0.350847	0.254572	0.101808	0.946414	0.95986	0.314264	0.681573	0.997989	0.207604	O43237_TGSPGSPGAGGVQSTAKKSGQKT_N-Term(TMTpro); K17(TMTpro); K18(TMTpro); K22(TMTpro)	-1.7323	0.606034	-1.12272	-1.25178	0.423719	1.04371	-0.7472	-0.843675	-0.986953	-0.208967	0.317772	-0.258289	-0.60265	-2.03732	-1.20692	-0.0681194	-0.167249	-1.34762	-0.412707	0.1142	-0.0306799	-1.96118	-0.0416202
O43301_DIATSKSVKVGIDFLNY_N-Term(TMTpro); K6(TMTpro); K9(TMTpro)	O43301	GN_HSPA12A	Heat shock 70 kDa protein 12A OS=Homo sapiens (Human) OX=9606 GN=HSPA12A PE=1 SV=2	N-Term(TMTpro); K6(TMTpro); K9(TMTpro)	DIATSKSVKVGIDFLNY	1	39	0.0394748	-0.0981068	-0.126309	-0.26389	-0.029316	-0.195099	0.780464	0.475144	0.36245	0.0624206	0.76624	0.0499468	0.980798	0.960637	0.515646	0.474222	0.997989	0.134834	O43301_DIATSKSVKVGIDFLNY_N-Term(TMTpro); K6(TMTpro); K9(TMTpro)	0.190946	-1.37034	0.572773	0.65004	-0.273986	-0.549446	-0.202049	-0.434814	-0.0275423	-0.960828	-0.298612	1.10989	-0.432072	0.129239	-0.919644	-0.385003	-0.341807	1.10443	-0.0777665	-0.47009	-0.960958	0.518873	-0.277629
O43396_VGVKPVGSDPDFQPELSGAGSRLAV_N-Term(TMTpro); K4(TMTpro)	O43396	GN_TXNL1	Thioredoxin-like protein 1 OS=Homo sapiens (Human) OX=9606 GN=TXNL1 PE=1 SV=3	N-Term(TMTpro); K4(TMTpro)	VGVKPVGSDPDFQPELSGAGSRLAV	1	56	0.0471305	-0.00523648	-0.157056	-0.209423	0.020947	-0.18324	0.720138	0.966975	0.223256	0.10817	0.818418	0.0466755	0.975374	0.99745	0.375436	0.508519	0.997989	0.129807	O43396_VGVKPVGSDPDFQPELSGAGSRLAV_N-Term(TMTpro); K4(TMTpro)	-0.107477	-0.84846	0.331706	0.69473	-0.318548	-0.469977	-0.393359	-0.0873732	0.021695	-0.558397	-0.0931999	0.992711	-0.120142	0.0354876	-1.37625	-0.792543	-0.308364	0.931313	-0.305423	-0.84457	-1.03254	0.991369	-0.383667
O43426_SLPPPAQRLQEPLVPVAAPMPQS_N-Term(TMTpro)	O43426	GN_SYNJ1	Synaptojanin-1 OS=Homo sapiens (Human) OX=9606 GN=SYNJ1 PE=1 SV=2	N-Term(TMTpro)	SLPPPAQRLQEPLVPVAAPMPQS	1	33	-0.182579	-0.0295077	-0.034948	0.118123	-0.106043	0.0415876	0.00892975	0.664035	0.60964	0.0853798	0.0299327	0.389941	0.479977	0.971473	0.723365	0.498497	0.930639	0.527646	O43426_SLPPPAQRLQEPLVPVAAPMPQS_N-Term(TMTpro)	-0.457396	-0.0742579	-0.658606	-0.132722	0.141667	-0.1139	-0.274163	-0.52598	-0.18	0.150805	-0.217379	-0.235618	-0.518743	-0.407042	-0.221527	-0.341896	-0.037444	-0.241726	-0.111043	-0.112215	-0.472772	-0.492628	-0.369663
O43432_QPPAPSGSTPSTPVE_N-Term(TMTpro)	O43432	GN_EIF4G3	Eukaryotic translation initiation factor 4 gamma 3 OS=Homo sapiens (Human) OX=9606 GN=EIF4G3 PE=1 SV=2	N-Term(TMTpro)	QPPAPSGSTPSTPVE	1	10	0.124779	-0.0470686	0.134896	-0.0369523	0.0388554	0.0489717	0.270409	0.668396	0.224341	0.741768	0.621933	0.534415	0.843312	0.971473	0.376666	0.907593	0.997989	0.659134	O43432_QPPAPSGSTPSTPVE_N-Term(TMTpro)	-0.226186	0.483521	-0.320714	-0.476937	0.340741	0.0445029	0.363167	-0.0701017	-0.340518	-0.688011	-1.19688	-0.700428	0.0445874	-0.901225	-0.385142	-0.221782	0.295658	-1.0045	-0.427453	-0.525035	0.349638	-1.36846	0.137398
O43491_DASQRTEISTKEVPIVQTETKTITY_N-Term(TMTpro); K11(TMTpro); K21(TMTpro)	O43491	GN_EPB41L2	Band 4.1-like protein 2 OS=Homo sapiens (Human) OX=9606 GN=EPB41L2 PE=1 SV=1	N-Term(TMTpro); K11(TMTpro); K21(TMTpro)	DASQRTEISTKEVPIVQTETKTITY	1	13	-0.0796818	0.00553641	-0.238125	-0.152906	-0.0370727	-0.195516	0.642085	0.973434	0.162682	0.363353	0.756186	0.103673	0.962342	0.99745	0.311357	0.692533	0.997989	0.209904	O43491_DASQRTEISTKEVPIVQTETKTITY_N-Term(TMTpro); K11(TMTpro); K21(TMTpro)	-0.911872	0.348086	-0.863829	1.13344	0.457455	-0.196303	0.0980291	-0.854244	0.448341	-0.879032	-0.406099	0.216252	0.887672	-1.03884	0.0533027	0.508356	-0.376017	-0.137269	0.863341	0.796701	-1.22867	-0.473433	-0.665923
O43491_DASQRTEISTKEVPIVQ_N-Term(TMTpro); K11(TMTpro)	O43491	GN_EPB41L2	Band 4.1-like protein 2 OS=Homo sapiens (Human) OX=9606 GN=EPB41L2 PE=1 SV=1	N-Term(TMTpro); K11(TMTpro)	DASQRTEISTKEVPIVQ	1	22	-0.0421285	0.0524949	-0.310561	-0.215938	0.00518322	-0.263249	0.850246	0.811303	0.166303	0.326678	0.973599	0.0950279	0.984998	0.984186	0.31434	0.6611	0.997989	0.198619	O43491_DASQRTEISTKEVPIVQ_N-Term(TMTpro); K11(TMTpro)	-2.35649	-0.52023	-1.72556	1.0518	-0.0449577	-0.345751	0.223064	-1.26898	-0.590955	-1.17092	-0.700322	-0.04797	0.67437	-1.84652	0.142413	-0.441875	0.22093	-2.06398	1.74336	0.85754	-1.50827	-1.70233	0.298423
O43491_DFPGAAGEISAYGP_N-Term(TMTpro)	O43491	GN_EPB41L2	Band 4.1-like protein 2 OS=Homo sapiens (Human) OX=9606 GN=EPB41L2 PE=1 SV=1	N-Term(TMTpro)	DFPGAAGEISAYGP	1	27	-0.0377269	0.0926164	-0.0194812	0.110862	0.0274448	0.0456905	0.666727	0.289871	0.823566	0.206758	0.657199	0.460398	0.969485	0.95986	0.887622	0.579411	0.997989	0.593469	O43491_DFPGAAGEISAYGP_N-Term(TMTpro)	0.181831	0.30015	-0.0676684	0.434157	-0.0866957	-0.108901	0.0759607	0.209537	-0.0995509	-0.490589	-0.0560372	-0.212482	-0.153568	-0.0157486	0.272098	-0.547861	0.389363	-0.62574	0.0246021	0.303521	-0.357152	0.239025	0.0637015
O43491_DGGAGGDSGTLLTA_N-Term(TMTpro)	O43491	GN_EPB41L2	Band 4.1-like protein 2 OS=Homo sapiens (Human) OX=9606 GN=EPB41L2 PE=1 SV=1	N-Term(TMTpro)	DGGAGGDSGTLLTA	1	20	-0.144166	0.310045	-0.487981	-0.0337698	0.0829394	-0.260875	0.129673	0.0011352	9.1595e-07	0.718895	0.212436	0.00014512	0.784106	0.577217	0.000390927	0.899337	0.997989	0.00938444	O43491_DGGAGGDSGTLLTA_N-Term(TMTpro)	-0.553608	-0.368668	0.240342	-0.0472671	-0.854614	-0.185731	0.0850567	-0.510699	0.251451	-0.438235	0.171305	0.0280867	0.194304	0.663389	0.775377	-0.334226	0.217437	-0.667982	0.842159	-0.520361	-0.378799	-0.243801	0.0642929
O43491_EEKPSVSK_N-Term(TMTpro); K3(TMTpro); K8(TMTpro)	O43491	GN_EPB41L2	Band 4.1-like protein 2 OS=Homo sapiens (Human) OX=9606 GN=EPB41L2 PE=1 SV=1	N-Term(TMTpro); K3(TMTpro); K8(TMTpro)	EEKPSVSK	1	6	-0.296448	-0.0218591	-0.352679	-0.0780893	-0.159154	-0.215384	0.239986	0.930111	0.16069	0.755265	0.369544	0.225363	0.843312	0.99745	0.308706	0.911594	0.997989	0.355846	O43491_EEKPSVSK_N-Term(TMTpro); K3(TMTpro); K8(TMTpro)	-2.13896	0.0448576	-2.53294	1.33895	-0.27383	-0.48358	0.199576	-1.02934	-1.66814	-0.527967	-0.341838	-0.213191	-0.21372	-1.68132	-1.48401	-0.676003	0.73385	-1.39677	0.507439	0.0675892	-1.42183	-1.51582	-0.0292046
O43491_EISTKEVPIVQ_N-Term(TMTpro); K5(TMTpro)	O43491	GN_EPB41L2	Band 4.1-like protein 2 OS=Homo sapiens (Human) OX=9606 GN=EPB41L2 PE=1 SV=1	N-Term(TMTpro); K5(TMTpro)	EISTKEVPIVQ	1	13	-0.236885	0.289542	-0.482421	0.0440064	0.0263283	-0.219207	0.144627	0.0684773	0.00295325	0.783852	0.815561	0.0542545	0.794218	0.95986	0.0369633	0.921738	0.997989	0.142777	O43491_EISTKEVPIVQ_N-Term(TMTpro); K5(TMTpro)	-0.619236	-0.174656	-0.119877	2.19479	-0.156593	-0.378726	0.498863	-0.383901	-0.96684	-0.531758	0.1251	-0.226189	0.767686	-0.296173	0.477108	-0.850616	0.841678	-1.02936	1.17327	0.226153	-1.16348	0.0655322	0.171326
O43491_EPPVVKTEMVT_N-Term(TMTpro); K6(TMTpro)	O43491	GN_EPB41L2	Band 4.1-like protein 2 OS=Homo sapiens (Human) OX=9606 GN=EPB41L2 PE=1 SV=1	N-Term(TMTpro); K6(TMTpro)	EPPVVKTEMVT	1	19	-0.123524	0.118317	-0.100734	0.141106	-0.00260387	0.020186	0.27626	0.284977	0.365517	0.211042	0.973712	0.798396	0.843312	0.95986	0.518109	0.581115	0.997989	0.860444	O43491_EPPVVKTEMVT_N-Term(TMTpro); K6(TMTpro)	-0.311364	-0.720553	0.0647191	1.17966	-0.7623	-0.950571	-0.13724	-0.746811	0.500581	-0.56817	-0.47119	-0.443619	0.365042	-0.055976	-0.220821	-0.409809	-0.0211009	-1.11241	0.709306	-1.05114	-0.538344	0.591455	-0.245962
O43491_ESPQIDGGAGGDSGTLL_N-Term(TMTpro)	O43491	GN_EPB41L2	Band 4.1-like protein 2 OS=Homo sapiens (Human) OX=9606 GN=EPB41L2 PE=1 SV=1	N-Term(TMTpro)	ESPQIDGGAGGDSGTLL	1	32	-0.12799	0.176545	-0.552663	-0.248128	0.0242774	-0.400395	0.397676	0.235376	0.00034873	0.099431	0.818589	0.000252022	0.899691	0.95986	0.0132891	0.504639	0.997989	0.0111603	O43491_ESPQIDGGAGGDSGTLL_N-Term(TMTpro)	-0.726602	-1.043	0.166978	1.56872	-0.109728	-0.241783	0.260795	-0.761462	-0.795684	-0.54399	-0.362229	-0.0619685	0.350647	-0.757943	0.459187	0.0901741	0.210621	-0.401105	1.16601	0.779144	-0.975119	-0.604491	0.395258
O43491_EVPIVQTETKT_N-Term(TMTpro); K10(TMTpro)	O43491	GN_EPB41L2	Band 4.1-like protein 2 OS=Homo sapiens (Human) OX=9606 GN=EPB41L2 PE=1 SV=1	N-Term(TMTpro); K10(TMTpro)	EVPIVQTETKT	1	10	0.0593421	0.0479091	-0.0432902	-0.0547232	0.0536256	-0.0490067	0.582486	0.65125	0.684405	0.610415	0.478608	0.517215	0.946846	0.971473	0.782282	0.849445	0.997989	0.644518	O43491_EVPIVQTETKT_N-Term(TMTpro); K10(TMTpro)	-0.446337	-0.530562	-0.677127	0.847143	0.138776	0.0494816	0.291822	0.114524	-0.933552	-0.432009	-0.17913	-0.279951	0.350816	-0.783246	0.337995	-0.512034	0.334937	-1.14929	0.795676	0.195051	-0.931356	-0.273722	-0.165222
O43491_FPGAAGEISA_N-Term(TMTpro)	O43491	GN_EPB41L2	Band 4.1-like protein 2 OS=Homo sapiens (Human) OX=9606 GN=EPB41L2 PE=1 SV=1	N-Term(TMTpro)	FPGAAGEISA	1	27	-0.249515	0.37575	-0.460438	0.164827	0.0631174	-0.147806	0.0136227	0.000185102	6.8966e-06	0.0993816	0.365212	0.0355683	0.52455	0.197504	0.00140165	0.504639	0.997989	0.110646	O43491_FPGAAGEISA_N-Term(TMTpro)	0.0133525	0.188043	-0.271297	0.10669	-0.720745	-0.238772	-0.508207	-0.860178	0.0518295	-0.73747	0.234563	-0.931062	0.315303	0.648881	0.43119	0.146777	0.450042	-1.31789	0.229258	-0.485436	-0.2871	0.422195	0.135868
O43491_IDGGAGGDSGTLL_N-Term(TMTpro)	O43491	GN_EPB41L2	Band 4.1-like protein 2 OS=Homo sapiens (Human) OX=9606 GN=EPB41L2 PE=1 SV=1	N-Term(TMTpro)	IDGGAGGDSGTLL	1	48	-0.152744	0.329066	-0.634159	-0.152349	0.0881611	-0.393254	0.307601	0.027173	3.82908e-05	0.307277	0.401206	0.000282363	0.863893	0.876938	0.00380059	0.650203	0.997989	0.0111603	O43491_IDGGAGGDSGTLL_N-Term(TMTpro)	-0.227083	-1.03113	0.154219	0.786842	-0.624979	-0.164659	0.26149	0.111903	-0.855783	-0.609243	-0.00466345	-0.441978	0.645535	-0.649819	0.529523	0.0997914	-0.130783	-0.688304	0.809422	0.116059	-0.987981	0.114957	-0.0574149
O43491_IPPWLKK_N-Term(TMTpro); K6(TMTpro); K7(TMTpro)	O43491	GN_EPB41L2	Band 4.1-like protein 2 OS=Homo sapiens (Human) OX=9606 GN=EPB41L2 PE=1 SV=1	N-Term(TMTpro); K6(TMTpro); K7(TMTpro)	IPPWLKK	1	21	-0.130086	-0.0471505	-0.140553	-0.0576178	-0.0886182	-0.0990855	0.554704	0.828488	0.520549	0.792613	0.567146	0.522351	0.94244	0.987801	0.652483	0.923778	0.997989	0.649255	O43491_IPPWLKK_N-Term(TMTpro); K6(TMTpro); K7(TMTpro)	-1.44593	-0.453793	-1.75853	1.21695	0.043047	-0.170462	0.00470599	-0.469754	-0.667512	-0.353211	-0.427192	-0.42036	-0.798578	-1.18841	-1.2842	-1.13656	0.536745	-1.46956	0.769031	0.564618	-0.91473	-1.62502	-0.288507
O43491_LDGAPIGVMD_N-Term(TMTpro)	O43491	GN_EPB41L2	Band 4.1-like protein 2 OS=Homo sapiens (Human) OX=9606 GN=EPB41L2 PE=1 SV=1	N-Term(TMTpro)	LDGAPIGVMD	1	62	-0.140269	-0.0149044	-0.411887	-0.286522	-0.0775867	-0.349204	0.394762	0.925841	0.0125422	0.0795755	0.499599	0.00291616	0.899691	0.99745	0.0712249	0.493777	0.997989	0.0322053	O43491_LDGAPIGVMD_N-Term(TMTpro)	-0.285494	-0.52937	0.260898	0.597495	-1.10046	-0.793606	-0.00502044	-0.210367	-0.308508	-0.787625	-0.0886415	-0.00338874	0.0436451	0.264213	0.633885	0.49731	0.186067	-0.688316	0.659519	0.830096	-0.964659	-0.108553	0.167672
O43491_TDATKEKPKEVAENQQNQS_N-Term(TMTpro); K5(TMTpro); K7(TMTpro); K9(TMTpro)	O43491	GN_EPB41L2	Band 4.1-like protein 2 OS=Homo sapiens (Human) OX=9606 GN=EPB41L2 PE=1 SV=1	N-Term(TMTpro); K5(TMTpro); K7(TMTpro); K9(TMTpro)	TDATKEKPKEVAENQQNQS	1	29	-0.346206	-0.0704457	-0.289646	-0.0138859	-0.208326	-0.151766	0.261252	0.817093	0.343816	0.963861	0.336554	0.48341	0.843312	0.984186	0.499136	0.988646	0.997989	0.615328	O43491_TDATKEKPKEVAENQQNQS_N-Term(TMTpro); K5(TMTpro); K7(TMTpro); K9(TMTpro)	-2.86275	-0.302226	-1.55936	2.47579	0.359911	-0.966128	-0.0754276	-3.09711	-0.764467	-1.09828	-0.291933	-0.220875	-0.986889	-2.3981	-1.05654	-0.94707	1.21808	-2.79209	1.52786	0.542295	-2.53601	-1.53913	0.224637
O43491_VAKDGGDKKEPTQAVVEEQVLD_N-Term(TMTpro); K3(TMTpro); K8(TMTpro); K9(TMTpro)	O43491	GN_EPB41L2	Band 4.1-like protein 2 OS=Homo sapiens (Human) OX=9606 GN=EPB41L2 PE=1 SV=1	N-Term(TMTpro); K3(TMTpro); K8(TMTpro); K9(TMTpro)	VAKDGGDKKEPTQAVVEEQVLD	1	32	-0.222252	-0.213069	-0.163383	-0.154199	-0.21766	-0.158791	0.290872	0.308887	0.436288	0.461553	0.143569	0.28478	0.851469	0.95986	0.58378	0.766501	0.977527	0.420277	O43491_VAKDGGDKKEPTQAVVEEQVLD_N-Term(TMTpro); K3(TMTpro); K8(TMTpro); K9(TMTpro)	-1.78351	0.303315	-2.38395	0.616765	-0.136563	-0.47342	0.210553	-0.861227	-0.733507	-0.354078	-0.349045	-0.115856	-0.917714	-1.82542	-1.53492	-0.586178	1.09032	-2.26532	1.32206	0.332443	-1.41665	-1.88008	1.01604
O43491_VTISDASQRTEISTKEVPIVQ_N-Term(TMTpro); K15(TMTpro)	O43491	GN_EPB41L2	Band 4.1-like protein 2 OS=Homo sapiens (Human) OX=9606 GN=EPB41L2 PE=1 SV=1	N-Term(TMTpro); K15(TMTpro)	VTISDASQRTEISTKEVPIVQ	1	34	-0.308617	0.11304	-0.347397	0.0742604	-0.0977886	-0.136568	0.114746	0.563886	0.0774011	0.70342	0.478977	0.323371	0.770024	0.968083	0.198973	0.892406	0.997989	0.460664	O43491_VTISDASQRTEISTKEVPIVQ_N-Term(TMTpro); K15(TMTpro)	-2.42294	-0.536191	-2.03726	1.33567	-0.286729	-0.385781	0.506082	-1.19727	-1.05945	-0.564125	-0.634288	0.129723	0.39061	-0.49781	-1.05968	-0.759884	0.424936	-0.944893	1.077	0.516935	-1.67425	-1.20486	-0.457478
O43491_VVAKDGGDKKEPTQAVVEEQVLD_N-Term(TMTpro); K4(TMTpro); K9(TMTpro); K10(TMTpro)	O43491	GN_EPB41L2	Band 4.1-like protein 2 OS=Homo sapiens (Human) OX=9606 GN=EPB41L2 PE=1 SV=1	N-Term(TMTpro); K4(TMTpro); K9(TMTpro); K10(TMTpro)	VVAKDGGDKKEPTQAVVEEQVLD	1	33	-0.0271175	0.109681	0.0710891	0.207887	0.0412816	0.139488	0.889048	0.566042	0.710093	0.285653	0.761938	0.307146	0.988457	0.968083	0.802403	0.63436	0.997989	0.443471	O43491_VVAKDGGDKKEPTQAVVEEQVLD_N-Term(TMTpro); K4(TMTpro); K9(TMTpro); K10(TMTpro)	-0.29392	0.543601	-0.47292	-1.19839	0.216425	0.480932	-0.45236	-0.986528	-0.930438	-0.432553	-0.0304528	-0.979812	-0.435546	-0.41578	0.539159	0.136863	-0.698044	-1.5361	0.0628126	0.0609715	-0.646456	-1.06053	0.0291903
O43615_SASSTEQIL_N-Term(TMTpro)	O43615	GN_TIMM44	Mitochondrial import inner membrane translocase subunit TIM44 OS=Homo sapiens (Human) OX=9606 GN=TIMM44 PE=1 SV=2	N-Term(TMTpro)	SASSTEQIL	1	14	0.0467833	0.129949	-0.102569	-0.0194035	0.0883661	-0.0609862	0.631614	0.174925	0.28296	0.842465	0.196897	0.372128	0.960166	0.95986	0.441723	0.93803	0.995682	0.510045	O43615_SASSTEQIL_N-Term(TMTpro)	-0.606403	-0.435875	-0.0206863	1.23135	-0.0998207	-0.346773	0.154332	-0.210731	0.138824	-1.26338	-0.490912	-0.33122	-0.244636	-0.331458	-0.366953	-0.19481	0.445766	-0.145166	0.208161	0.689667	-0.740965	-0.428217	-0.0178343
O43759_DPSQDSSMP_N-Term(TMTpro)	O43759	GN_SYNGR1	Synaptogyrin-1 OS=Homo sapiens (Human) OX=9606 GN=SYNGR1 PE=1 SV=2	N-Term(TMTpro)	DPSQDSSMP	1	17	0.138427	0.03067	0.00702298	-0.100734	0.0845485	-0.0468555	0.126797	0.727388	0.936739	0.26251	0.181296	0.457447	0.778118	0.975421	0.962214	0.613308	0.977527	0.591095	O43759_DPSQDSSMP_N-Term(TMTpro)	0.618436	0.547004	0.115739	0.54472	0.0901181	0.105257	-0.503096	-0.465651	-0.146478	-0.234144	0.191662	-0.621389	-0.541717	0.293724	0.0131534	0.125498	-0.092087	-0.941699	-0.158081	-0.0800352	0.0509514	-0.452191	-0.168914
O43759_GPDPAGMGGTYQQ_N-Term(TMTpro)	O43759	GN_SYNGR1	Synaptogyrin-1 OS=Homo sapiens (Human) OX=9606 GN=SYNGR1 PE=1 SV=2	N-Term(TMTpro)	GPDPAGMGGTYQQ	1	40	0.0888468	-0.114468	0.364083	0.160768	-0.0128107	0.262425	0.605626	0.498303	0.0351484	0.344987	0.915337	0.0313044	0.950636	0.960637	0.124907	0.67728	0.997989	0.102696	O43759_GPDPAGMGGTYQQ_N-Term(TMTpro)	1.03905	1.78252	-1.22962	-1.91723	0.11455	-0.464135	-1.0866	0.439813	-0.166808	-0.121449	-0.808408	-0.561377	-1.16628	-0.886837	-0.353528	-0.656422	-0.441923	-0.892398	-1.09095	-0.814799	0.23396	-1.12484	-0.248788
O43759_GPDPAGMGGTYQ_N-Term(TMTpro)	O43759	GN_SYNGR1	Synaptogyrin-1 OS=Homo sapiens (Human) OX=9606 GN=SYNGR1 PE=1 SV=2	N-Term(TMTpro)	GPDPAGMGGTYQ	1	9	0.155753	-0.0241113	0.319301	0.139438	0.0658206	0.229369	0.128655	0.804425	0.00169632	0.165366	0.351361	0.00149867	0.781028	0.984186	0.0289687	0.550074	0.997989	0.0227627	O43759_GPDPAGMGGTYQ_N-Term(TMTpro)	0.128241	1.04158	-0.672574	-0.427783	-0.0723229	-0.0396335	-0.447028	0.18685	-0.136936	-0.38664	-0.626514	-0.913976	-1.35516	-0.829412	0.0931739	-0.901028	-0.299924	-0.347377	-0.94887	-0.874561	0.428478	-0.839588	-0.325362
O43759_GPDPAGMGGTY_N-Term(TMTpro)	O43759	GN_SYNGR1	Synaptogyrin-1 OS=Homo sapiens (Human) OX=9606 GN=SYNGR1 PE=1 SV=2	N-Term(TMTpro)	GPDPAGMGGTY	1	13	0.045028	0.0190862	0.16956	0.143618	0.0320571	0.156589	0.734828	0.88416	0.201382	0.276928	0.731236	0.0955287	0.975488	0.995669	0.352109	0.626022	0.997989	0.199372	O43759_GPDPAGMGGTY_N-Term(TMTpro)	1.29597	0.11522	-1.09164	-0.98035	-0.338675	-0.41137	-0.707064	0.629431	-0.211811	-0.248544	-0.72848	-1.32149	-0.447857	-0.626201	0.587459	-0.123975	-0.52755	-0.857584	-1.09825	-0.521116	0.1127	0.250495	-0.378311
O43759_QGYQSQGY_N-Term(TMTpro)	O43759	GN_SYNGR1	Synaptogyrin-1 OS=Homo sapiens (Human) OX=9606 GN=SYNGR1 PE=1 SV=2	N-Term(TMTpro)	QGYQSQGY	1	22	-0.150883	0.00720312	-0.313308	-0.155222	-0.0718399	-0.234265	0.155222	0.944196	0.00329434	0.138354	0.331028	0.00191652	0.794932	0.99745	0.0394832	0.532431	0.997989	0.02605	O43759_QGYQSQGY_N-Term(TMTpro)	-0.946716	0.313665	-0.23116	0.439274	-0.521648	-0.181831	0.190547	0.248579	-0.651791	-0.840464	-0.309036	-0.144685	-0.0555862	-0.0162259	0.635951	-0.249268	1.08371	-0.555907	0.834747	0.247828	-0.071157	-0.376461	-0.384824
O43759_TEPQGYQSQGY_N-Term(TMTpro)	O43759	GN_SYNGR1	Synaptogyrin-1 OS=Homo sapiens (Human) OX=9606 GN=SYNGR1 PE=1 SV=2	N-Term(TMTpro)	TEPQGYQSQGY	1	23	0.00636731	0.114143	-0.196856	-0.0890805	0.0602549	-0.142968	0.958719	0.344141	0.106621	0.466558	0.484362	0.0988981	0.996367	0.95986	0.242438	0.770421	0.997989	0.204253	O43759_TEPQGYQSQGY_N-Term(TMTpro)	-0.417868	0.405817	0.196682	0.697894	-0.433517	-0.55094	0.223596	0.182024	-0.771609	-0.956166	-0.613768	-0.173956	0.400601	-0.604404	0.450823	-0.475612	0.114231	-0.587997	0.219821	-0.00417358	0.143703	-0.394719	-0.119183
O43759_TFDTEPQGYQSQGY_N-Term(TMTpro)	O43759	GN_SYNGR1	Synaptogyrin-1 OS=Homo sapiens (Human) OX=9606 GN=SYNGR1 PE=1 SV=2	N-Term(TMTpro)	TFDTEPQGYQSQGY	1	14	-0.0270593	0.0960188	-0.335127	-0.212049	0.0344797	-0.273588	0.852977	0.504316	0.0228177	0.143782	0.736423	0.00862274	0.984998	0.960637	0.0973328	0.533157	0.997989	0.0510133	O43759_TFDTEPQGYQSQGY_N-Term(TMTpro)	-0.860487	-0.889312	-0.404831	0.65008	-0.351262	-0.689777	0.332406	-0.355719	0.310773	-0.550017	-0.216883	-0.0504867	0.486611	0.218108	0.468427	0.535824	-0.342677	-0.76948	0.732909	0.251998	-0.138636	-0.0758114	-0.631403
O43761_FATEQLSTGASQ_N-Term(TMTpro)	O43761	GN_SYNGR3	Synaptogyrin-3 OS=Homo sapiens (Human) OX=9606 GN=SYNGR3 PE=1 SV=2	N-Term(TMTpro)	FATEQLSTGASQ	1	59	-0.0793034	0.0656937	-0.143441	0.00155581	-0.00680486	-0.0709427	0.343035	0.416928	0.0800022	0.985034	0.906732	0.223574	0.874882	0.95986	0.202856	0.994132	0.997989	0.354332	O43761_FATEQLSTGASQ_N-Term(TMTpro)	-0.0865697	0.41278	-0.450026	0.303205	-0.147955	-0.138013	0.16135	-0.229041	-0.659212	-0.306566	0.0250986	-0.458529	-0.214813	-0.0535294	0.170483	-0.142485	0.367143	-0.853113	0.163843	0.149538	0.0516778	-0.220386	0.0256287
O43761_FATEQLSTGAS_N-Term(TMTpro)	O43761	GN_SYNGR3	Synaptogyrin-3 OS=Homo sapiens (Human) OX=9606 GN=SYNGR3 PE=1 SV=2	N-Term(TMTpro)	FATEQLSTGAS	1	13	-0.176948	-0.0532123	0.0426854	0.166421	-0.11508	0.104553	0.0413476	0.521421	0.612049	0.0515194	0.0559798	0.0820275	0.6212	0.961148	0.724813	0.462837	0.967894	0.183295	O43761_FATEQLSTGAS_N-Term(TMTpro)	-0.429371	0.0895145	0.168744	-0.00697939	0.0756247	-0.0708743	-0.192281	0.0284676	0.389143	-0.208871	0.0102413	-0.377803	-0.175115	0.513344	0.196996	0.395472	-1.19176	-0.00493742	0.12921	-0.0540226	-0.120789	-0.500853	0.186822
O43761_FATEQLSTG_N-Term(TMTpro)	O43761	GN_SYNGR3	Synaptogyrin-3 OS=Homo sapiens (Human) OX=9606 GN=SYNGR3 PE=1 SV=2	N-Term(TMTpro)	FATEQLSTG	1	80	-0.0431783	-0.0090385	-0.0350157	-0.000875908	-0.0261084	-0.0179458	0.743013	0.943896	0.787292	0.994639	0.776532	0.845299	0.977003	0.99745	0.864017	0.996039	0.997989	0.8919	O43761_FATEQLSTG_N-Term(TMTpro)	0.320239	0.614679	0.249349	0.0403025	-0.49356	-0.525617	-0.0742843	-0.121233	-0.0599216	-0.468461	-0.15914	-0.470172	-0.240128	0.075393	0.690192	-0.0811159	-0.306311	-0.704972	-0.19061	-0.0544249	-0.0541273	-0.0333713	0.219574
O43761_QSPPFTETLDTSPKGYQVPAY_N-Term(TMTpro); K14(TMTpro)	O43761	GN_SYNGR3	Synaptogyrin-3 OS=Homo sapiens (Human) OX=9606 GN=SYNGR3 PE=1 SV=2	N-Term(TMTpro); K14(TMTpro)	QSPPFTETLDTSPKGYQVPAY	1	32	0.123444	-0.0172438	0.00927573	-0.131412	0.0530999	-0.0610679	0.258257	0.872262	0.931682	0.22493	0.487564	0.424838	0.843312	0.995669	0.959329	0.588907	0.997989	0.562236	O43761_QSPPFTETLDTSPKGYQVPAY_N-Term(TMTpro); K14(TMTpro)	0.675443	-0.299796	-0.620618	0.110186	0.0382255	-0.184148	0.0418426	0.0348047	-0.393216	-0.144783	-0.458229	0.0273037	-0.117052	-0.387781	-0.105395	-0.835737	0.223202	-0.708284	-0.101064	-0.108821	0.0685663	-0.373636	0.0656863
O43761_SPPFTETLDTSPKGYQVPAY_N-Term(TMTpro); K13(TMTpro)	O43761	GN_SYNGR3	Synaptogyrin-3 OS=Homo sapiens (Human) OX=9606 GN=SYNGR3 PE=1 SV=2	N-Term(TMTpro); K13(TMTpro)	SPPFTETLDTSPKGYQVPAY	1	48	0.38493	-0.00714728	0.436702	0.0446244	0.188891	0.240663	0.00963811	0.959798	0.00316852	0.755458	0.0658969	0.0197324	0.479977	0.99745	0.0388599	0.911594	0.967894	0.078635	O43761_SPPFTETLDTSPKGYQVPAY_N-Term(TMTpro); K13(TMTpro)	1.0298	-0.782258	-1.18468	-0.385522	0.436591	-0.79483	-0.580455	0.562465	-0.773625	0.31048	-0.786422	-0.422956	-1.5368	-1.07946	-1.07666	-1.01192	-0.546913	-0.292402	-0.880512	-0.953945	0.589757	-1.32318	-1.13344
O43761_SPPFTETLDTSP_N-Term(TMTpro)	O43761	GN_SYNGR3	Synaptogyrin-3 OS=Homo sapiens (Human) OX=9606 GN=SYNGR3 PE=1 SV=2	N-Term(TMTpro)	SPPFTETLDTSP	1	20	-0.182252	0.0125063	-0.214652	-0.0198938	-0.0848727	-0.117273	0.104045	0.907534	0.0482282	0.858318	0.274627	0.132178	0.758466	0.996822	0.151574	0.945368	0.997989	0.246843	O43761_SPPFTETLDTSP_N-Term(TMTpro)	-0.441619	-0.841234	0.155868	0.963587	0.221889	-0.72229	0.0845506	0.432822	-0.399543	1.01604	-0.00304251	0.0997437	0.200862	-0.730729	0.175124	0.554915	-0.11783	-0.465233	0.247234	0.109517	-0.0164395	0.260229	0.33594
O43761_SPPFTETL_N-Term(TMTpro)	O43761	GN_SYNGR3	Synaptogyrin-3 OS=Homo sapiens (Human) OX=9606 GN=SYNGR3 PE=1 SV=2	N-Term(TMTpro)	SPPFTETL	1	41	-0.0768221	0.00867331	-0.0251582	0.0603372	-0.0340744	0.0175895	0.528771	0.942879	0.836123	0.619055	0.691636	0.837725	0.937252	0.99745	0.896176	0.85605	0.997989	0.886319	O43761_SPPFTETL_N-Term(TMTpro)	1.38283	-0.140138	-0.371021	0.082284	-0.37992	-0.409373	-0.000408865	-0.0403824	-0.37574	-0.12623	-0.181387	-0.509681	-0.491062	0.497739	0.390113	0.797784	0.575382	-0.641434	-0.245573	-0.123735	0.189366	0.614046	0.0236432
O43761_VEGTETY_N-Term(TMTpro)	O43761	GN_SYNGR3	Synaptogyrin-3 OS=Homo sapiens (Human) OX=9606 GN=SYNGR3 PE=1 SV=2	N-Term(TMTpro)	VEGTETY	1	10	-0.151953	0.204883	-0.407543	-0.0507071	0.0264646	-0.229125	0.198493	0.0806669	0.000654474	0.667258	0.749238	0.0065593	0.827313	0.95986	0.017933	0.874649	0.997989	0.0450609	O43761_VEGTETY_N-Term(TMTpro)	0.382713	-0.0832427	0.648375	0.691536	-0.144787	-0.709856	-0.419151	0.351721	-0.174501	-0.966772	-0.179187	-0.71091	-0.159163	-0.591941	1.21138	0.273017	-0.0311579	-0.00288252	-0.0398854	0.443639	-0.71931	-0.250246	0.651218
O43761_VGSGVEGTETY_N-Term(TMTpro)	O43761	GN_SYNGR3	Synaptogyrin-3 OS=Homo sapiens (Human) OX=9606 GN=SYNGR3 PE=1 SV=2	N-Term(TMTpro)	VGSGVEGTETY	1	27	-0.0755706	0.213444	-0.394634	-0.105619	0.068937	-0.250126	0.587464	0.122431	0.00509093	0.445995	0.481358	0.0117887	0.946847	0.95986	0.0460698	0.758369	0.997989	0.0599447	O43761_VGSGVEGTETY_N-Term(TMTpro)	-0.219147	-0.0561888	0.226546	0.964602	-0.840615	-0.373061	0.130448	0.470071	-0.0747928	-0.965345	-0.655323	-0.185645	0.0639078	0.208359	1.03233	-0.217735	0.563608	-1.46552	0.372406	0.394097	0.17609	0.632951	-0.0565314
O43761_YPGYPVGSGVEGTETY_N-Term(TMTpro)	O43761	GN_SYNGR3	Synaptogyrin-3 OS=Homo sapiens (Human) OX=9606 GN=SYNGR3 PE=1 SV=2	N-Term(TMTpro)	YPGYPVGSGVEGTETY	1	76	0.41222	0.237507	0.306999	0.132286	0.324864	0.219643	0.00321546	0.0756179	0.0256496	0.323695	0.000910983	0.0229102	0.352432	0.95986	0.103884	0.658572	0.299083	0.0864792	O43761_YPGYPVGSGVEGTETY_N-Term(TMTpro)	1.83312	-0.0259946	-1.17699	-0.463773	0.728387	-0.285928	-0.514775	0.287333	-0.153054	0.0513549	0.0365117	-0.591047	-1.06312	-1.68543	-0.320445	-0.955591	-0.21356	-0.905056	-0.615736	-0.56533	0.0807514	-0.983817	-0.780631
O43761_YPGYPVGSGVEGTET_N-Term(TMTpro)	O43761	GN_SYNGR3	Synaptogyrin-3 OS=Homo sapiens (Human) OX=9606 GN=SYNGR3 PE=1 SV=2	N-Term(TMTpro)	YPGYPVGSGVEGTET	1	59	0.344068	0.0379727	0.388629	0.0825332	0.191021	0.235581	0.0122202	0.774821	0.00458315	0.536899	0.045838	0.014265	0.52455	0.983344	0.0438584	0.814404	0.964196	0.066101	O43761_YPGYPVGSGVEGTET_N-Term(TMTpro)	0.970443	-0.327294	-1.00025	-0.0276301	0.271777	0.148167	-0.492787	0.162779	-0.143504	0.0522009	-0.123065	-0.960495	-1.27557	-0.585039	-0.153522	-0.129761	-0.488775	-0.942655	-0.492053	-0.4533	0.523837	-0.786444	-0.631906
O43761_YPGYPVGSGVEGTE_N-Term(TMTpro)	O43761	GN_SYNGR3	Synaptogyrin-3 OS=Homo sapiens (Human) OX=9606 GN=SYNGR3 PE=1 SV=2	N-Term(TMTpro)	YPGYPVGSGVEGTE	1	37	0.0790386	0.122295	-0.0698528	-0.026596	0.100667	-0.0482244	0.557931	0.373004	0.607713	0.844764	0.296134	0.616006	0.94244	0.95986	0.722283	0.938428	0.997989	0.72616	O43761_YPGYPVGSGVEGTE_N-Term(TMTpro)	1.03004	-0.148142	-1.20301	0.777597	-0.122261	-0.492892	0.104734	0.0395289	-0.240252	-0.688463	-0.064673	-0.236592	-0.801649	-0.117725	-0.282213	-0.122764	0.394548	-0.521204	0.0879884	-0.246508	0.175617	-0.29051	-0.374926
O43761_YPGYPVGSGVEG_N-Term(TMTpro)	O43761	GN_SYNGR3	Synaptogyrin-3 OS=Homo sapiens (Human) OX=9606 GN=SYNGR3 PE=1 SV=2	N-Term(TMTpro)	YPGYPVGSGVEG	1	20	-0.00519364	-0.120496	0.133078	0.0177758	-0.062845	0.0754272	0.964198	0.287488	0.246873	0.876257	0.43769	0.351914	0.996367	0.95986	0.404279	0.954126	0.997989	0.48956	O43761_YPGYPVGSGVEG_N-Term(TMTpro)	0.652497	-0.331143	-1.01707	0.283911	0.298601	-0.339254	0.0226473	-0.357292	-0.193647	-0.717846	-0.747228	0.282036	0.4767	-0.11028	0.768876	-0.781434	0.285385	-0.727441	-0.0716857	-0.156958	0.0642552	-0.528146	0.114576
O43815_SNNHPGAGGAKG_N-Term(TMTpro); K11(TMTpro)	O43815	GN_STRN	Striatin OS=Homo sapiens (Human) OX=9606 GN=STRN PE=1 SV=4	N-Term(TMTpro); K11(TMTpro)	SNNHPGAGGAKG	1	77	0.111369	-0.525355	1.0638	0.427075	-0.206993	0.745438	0.72484	0.0930734	0.00096606	0.174612	0.351446	0.00105629	0.975374	0.95986	0.0220641	0.556153	0.997989	0.0196011	O43815_SNNHPGAGGAKG_N-Term(TMTpro); K11(TMTpro)	0.915636	1.18496	-0.942423	-4.49746	1.36306	-0.460676	-1.89897	0.706181	0.28498	1.30861	-1.284	-1.84416	-1.26004	-1.48809	-1.71815	-1.29967	-1.01059	-0.894038	-2.70899	-1.04674	1.41584	-1.39707	-0.996594
O43837_IGHLQTKGS_N-Term(TMTpro); K7(TMTpro)	O43837	GN_IDH3B	Isocitrate dehydrogenase [NAD] subunit beta, mitochondrial OS=Homo sapiens (Human) OX=9606 GN=IDH3B PE=1 SV=2	N-Term(TMTpro); K7(TMTpro)	IGHLQTKGS	1	28	0.0395387	-0.212426	0.00228354	-0.249681	-0.0864438	-0.123699	0.758051	0.0913528	0.985394	0.0542276	0.335503	0.169157	0.979459	0.95986	0.991667	0.464531	0.997989	0.291572	O43837_IGHLQTKGS_N-Term(TMTpro); K7(TMTpro)	0.170979	-0.494143	0.543974	0.603147	-0.135444	-0.356858	-0.580682	-0.150799	0.145789	-0.821884	-0.477801	0.939969	-0.868083	-0.184411	-1.14212	-0.718093	-0.508113	1.22395	-0.744178	-0.924553	-0.441779	0.644805	-0.464666
O43865_LPGVGEEL_N-Term(TMTpro)	O43865	GN_AHCYL1	S-adenosylhomocysteine hydrolase-like protein 1 OS=Homo sapiens (Human) OX=9606 GN=AHCYL1 PE=1 SV=2	N-Term(TMTpro)	LPGVGEEL	1	105	-0.261059	0.09206	-0.397627	-0.0445078	-0.0844994	-0.221067	0.153378	0.603395	0.0285133	0.804337	0.506108	0.0838582	0.794932	0.971473	0.110833	0.926084	0.997989	0.185211	O43865_LPGVGEEL_N-Term(TMTpro)	-0.751871	1.07827	0.0974946	-0.443893	-0.842079	0.313777	0.141364	-0.663129	-0.0456101	-0.8745	0.000117745	-0.474642	0.113794	-0.282278	-0.201204	0.486917	0.159517	-0.957809	1.2205	0.616738	-1.56137	-0.669148	-0.140467
O43865_PLPGVGEELKQAKEIEDAEKYS_N-Term(TMTpro); K10(TMTpro); K13(TMTpro); K20(TMTpro)	O43865	GN_AHCYL1	S-adenosylhomocysteine hydrolase-like protein 1 OS=Homo sapiens (Human) OX=9606 GN=AHCYL1 PE=1 SV=2	N-Term(TMTpro); K10(TMTpro); K13(TMTpro); K20(TMTpro)	PLPGVGEELKQAKEIEDAEKYS	1	18	-0.173067	-0.0917069	0.0268241	0.108184	-0.132387	0.067504	0.15106	0.438089	0.82191	0.363758	0.117882	0.423211	0.794932	0.95986	0.887181	0.692533	0.967894	0.560879	O43865_PLPGVGEELKQAKEIEDAEKYS_N-Term(TMTpro); K10(TMTpro); K13(TMTpro); K20(TMTpro)	-0.472783	0.210071	-1.35514	-0.329224	0.924609	-0.166921	0.145957	-0.122618	-0.0265417	-0.0685759	-0.484248	-0.117229	-0.519972	-1.87474	-0.216084	0.733397	-0.709863	-0.10956	-0.113079	0.0964334	-0.320303	-0.159415	-0.391812
O43865_PLPGVGEEL_N-Term(TMTpro)	O43865	GN_AHCYL1	S-adenosylhomocysteine hydrolase-like protein 1 OS=Homo sapiens (Human) OX=9606 GN=AHCYL1 PE=1 SV=2	N-Term(TMTpro)	PLPGVGEEL	1	36	-0.0408141	-0.181859	0.180606	0.0395611	-0.111337	0.110084	0.705353	0.0890469	0.0914413	0.713822	0.143434	0.147946	0.973938	0.95986	0.220742	0.898092	0.977527	0.26542	O43865_PLPGVGEEL_N-Term(TMTpro)	-0.212451	0.212284	-1.08497	-0.0660347	0.129328	-0.35883	-0.203428	0.262184	0.431561	-0.640104	0.121278	-0.272003	0.0884288	-0.236347	0.0904366	0.0221366	0.195989	-0.677209	-0.147924	0.259058	0.0398218	0.0925448	0.172457
O60282_GGGGSSSNSTHYQK_N-Term(TMTpro); K14(TMTpro)	O60282	GN_KIF5C	Kinesin heavy chain isoform 5C OS=Homo sapiens (Human) OX=9606 GN=KIF5C PE=1 SV=1	N-Term(TMTpro); K14(TMTpro)	GGGGSSSNSTHYQK	1	17	-0.317858	0.0839132	-0.412717	-0.0109457	-0.116972	-0.211831	0.0711783	0.624949	0.0189923	0.949477	0.340506	0.0858823	0.721589	0.971473	0.0887832	0.98497	0.997989	0.187779	O60282_GGGGSSSNSTHYQK_N-Term(TMTpro); K14(TMTpro)	-1.26636	-0.120547	-0.293482	-1.1005	-0.997133	-0.203289	-0.350427	-0.900192	-0.61123	0.780159	0.243111	0.0833249	-0.371898	-0.259009	-0.453096	-0.396102	0.132687	-1.68269	0.880936	-0.507298	-0.20577	-0.949689	-0.528246
O60299_SSGGSSSSGGSDKAPPQYREPSHPPK_N-Term(TMTpro); K13(TMTpro); K26(TMTpro)	O60299	GN_LZTS3	Leucine zipper putative tumor suppressor 3 OS=Homo sapiens (Human) OX=9606 GN=LZTS3 PE=2 SV=1	N-Term(TMTpro); K13(TMTpro); K26(TMTpro)	SSGGSSSSGGSDKAPPQYREPSHPPK	1	21	0.118405	-0.244186	0.46718	0.104589	-0.0628906	0.285885	0.667985	0.364846	0.089206	0.700665	0.744154	0.139934	0.969485	0.95986	0.217232	0.891603	0.997989	0.256436	O60299_SSGGSSSSGGSDKAPPQYREPSHPPK_N-Term(TMTpro); K13(TMTpro); K26(TMTpro)	1.30927	1.16501	-0.694013	-1.94602	0.261443	-0.101876	-0.608269	0.390372	0.0510045	0.182899	-0.832269	-1.31508	-1.77814	-0.694144	-0.76011	-0.787262	-1.3112	-1.17642	-1.61685	-1.08533	0.604962	-0.137803	-0.588983
O60641_AAPKPDAAPSIDL_N-Term(TMTpro); K4(TMTpro)	O60641	GN_SNAP91	Clathrin coat assembly protein AP180 OS=Homo sapiens (Human) OX=9606 GN=SNAP91 PE=1 SV=2	N-Term(TMTpro); K4(TMTpro)	AAPKPDAAPSIDL	1	96	0.0605162	0.069353	0.255107	0.263943	0.0649346	0.259525	0.724046	0.679881	0.13365	0.123175	0.588654	0.0324512	0.975374	0.971473	0.276231	0.523801	0.997989	0.105005	O60641_AAPKPDAAPSIDL_N-Term(TMTpro); K4(TMTpro)	0.825403	0.80527	-0.124281	-1.28935	0.630332	0.768993	-0.963473	-0.710491	-0.263602	-0.0457502	0.201969	-0.6358	-1.48897	-0.985477	-0.488975	-0.627605	-0.87839	-0.58689	-1.28985	-1.34979	0.187623	-0.701712	-0.476232
O60641_AAPSPATTASPAKVDSSGVIDL_N-Term(TMTpro); K13(TMTpro)	O60641	GN_SNAP91	Clathrin coat assembly protein AP180 OS=Homo sapiens (Human) OX=9606 GN=SNAP91 PE=1 SV=2	N-Term(TMTpro); K13(TMTpro)	AAPSPATTASPAKVDSSGVIDL	1	44	-0.108605	-0.250882	0.258854	0.116577	-0.179744	0.187715	0.37051	0.0363464	0.031985	0.333573	0.0358386	0.0285432	0.894133	0.876938	0.117817	0.667338	0.930639	0.0977709	O60641_AAPSPATTASPAKVDSSGVIDL_N-Term(TMTpro); K13(TMTpro)	-0.792451	0.480406	-0.832904	-0.168537	0.421577	0.0443555	-0.367295	-0.325898	-0.50101	0.431319	0.00150398	-0.202898	-0.650103	-0.737786	-1.11648	-0.380971	0.126475	-0.743302	-0.556971	-1.1361	0.0401831	-0.789235	-0.543081
O60641_AAPSPATTASPAKVDSSGVID_N-Term(TMTpro); K13(TMTpro)	O60641	GN_SNAP91	Clathrin coat assembly protein AP180 OS=Homo sapiens (Human) OX=9606 GN=SNAP91 PE=1 SV=2	N-Term(TMTpro); K13(TMTpro)	AAPSPATTASPAKVDSSGVID	1	24	-0.0425501	-0.114706	0.263482	0.191326	-0.0786279	0.227404	0.793558	0.466901	0.100741	0.235103	0.487675	0.0465748	0.984852	0.960637	0.236634	0.59164	0.997989	0.129807	O60641_AAPSPATTASPAKVDSSGVID_N-Term(TMTpro); K13(TMTpro)	-0.867599	0.888564	-1.26756	-0.932552	-0.206224	-0.724936	-0.563278	0.00111694	-0.348751	-0.0751848	-0.68079	-1.22904	-0.782273	-1.95682	-1.05204	-0.933652	-0.183098	-0.716915	-1.19774	-1.39645	0.375934	-0.619882	0.0339033
O60641_AASPGEAPAASEGAAAPATPTPVAAALDA_N-Term(TMTpro)	O60641	GN_SNAP91	Clathrin coat assembly protein AP180 OS=Homo sapiens (Human) OX=9606 GN=SNAP91 PE=1 SV=2	N-Term(TMTpro)	AASPGEAPAASEGAAAPATPTPVAAALDA	1	90	-0.260024	0.0393622	-0.114736	0.18465	-0.110331	0.0349571	0.0936991	0.796448	0.45446	0.230518	0.310047	0.747181	0.752031	0.983887	0.59559	0.5907	0.997989	0.824449	O60641_AASPGEAPAASEGAAAPATPTPVAAALDA_N-Term(TMTpro)	0.287928	0.407741	-0.714913	-0.458402	0.40354	0.613576	-0.876947	-0.0353163	-0.160471	-0.120015	-0.0351684	-0.548842	-0.744304	-0.569904	0.491683	0.195274	0.224431	-0.334556	-0.651857	-1.07966	0.209189	-0.51016	-0.482183
O60641_AASPGEAPAASEGAAAPATPTPVAA_N-Term(TMTpro)	O60641	GN_SNAP91	Clathrin coat assembly protein AP180 OS=Homo sapiens (Human) OX=9606 GN=SNAP91 PE=1 SV=2	N-Term(TMTpro)	AASPGEAPAASEGAAAPATPTPVAA	1	22	-0.174396	-0.0471712	-0.144599	-0.0173739	-0.110784	-0.0809863	0.0482618	0.579767	0.0958813	0.840557	0.0716907	0.186343	0.624612	0.968083	0.227985	0.936888	0.967894	0.311952	O60641_AASPGEAPAASEGAAAPATPTPVAA_N-Term(TMTpro)	0.0930522	0.785122	-0.28025	0.0267769	-0.12609	0.00457559	-0.249472	-0.155184	-0.333203	0.0348881	-0.0294181	-0.436333	-0.524143	0.255531	0.401653	-0.271099	-0.0191605	-0.717046	-0.457535	-0.160343	-0.0105129	-0.364139	0.0285074
O60641_AASPGEAPAASEGAAAPATPTPVA_N-Term(TMTpro)	O60641	GN_SNAP91	Clathrin coat assembly protein AP180 OS=Homo sapiens (Human) OX=9606 GN=SNAP91 PE=1 SV=2	N-Term(TMTpro)	AASPGEAPAASEGAAAPATPTPVA	1	68	-0.0927692	-0.100599	0.130653	0.122823	-0.0966843	0.126738	0.386201	0.320535	0.212131	0.237648	0.190394	0.0870162	0.89748	0.95986	0.36273	0.5928	0.992804	0.189289	O60641_AASPGEAPAASEGAAAPATPTPVA_N-Term(TMTpro)	0.606599	1.34574	-0.463347	-0.591779	0.144649	-0.0864096	-0.176841	0.163309	-0.279285	0.300452	-0.248302	-0.589006	-0.94121	-0.0522211	-0.472612	-0.15394	-0.168596	-0.617183	-0.567174	-0.230932	0.266074	0.230751	-0.628262
O60641_AASPGEAPAASEGAAAPATPTP_N-Term(TMTpro)	O60641	GN_SNAP91	Clathrin coat assembly protein AP180 OS=Homo sapiens (Human) OX=9606 GN=SNAP91 PE=1 SV=2	N-Term(TMTpro)	AASPGEAPAASEGAAAPATPTP	1	48	-0.178542	-0.0179451	0.15759	0.318186	-0.0982435	0.237888	0.124948	0.869139	0.163684	0.00535421	0.217951	0.00337044	0.776241	0.995669	0.311987	0.408772	0.997989	0.0343796	O60641_AASPGEAPAASEGAAAPATPTP_N-Term(TMTpro)	-0.0520536	0.848334	-0.574252	-0.167528	0.464554	-0.0384284	-1.15454	0.392747	-0.467108	0.585478	-0.299053	-0.783072	-0.673338	-0.0188144	-1.0184	-0.762644	-0.321762	-0.848977	-0.402596	-0.858381	0.743135	-0.243421	-0.178926
O60641_APKPDAAPSIDL_N-Term(TMTpro); K3(TMTpro)	O60641	GN_SNAP91	Clathrin coat assembly protein AP180 OS=Homo sapiens (Human) OX=9606 GN=SNAP91 PE=1 SV=2	N-Term(TMTpro); K3(TMTpro)	APKPDAAPSIDL	1	23	0.0293172	-0.0344174	0.274049	0.210315	-0.0025501	0.242182	0.84242	0.811691	0.0636537	0.150066	0.980288	0.0205641	0.984998	0.984186	0.17723	0.540932	0.997989	0.0807213	O60641_APKPDAAPSIDL_N-Term(TMTpro); K3(TMTpro)	0.353043	0.954909	-0.830064	-1.17126	0.758494	0.305898	-1.473	-0.311762	-0.413244	-0.0283149	0.0758323	-0.279653	-0.817093	-0.682421	0.013186	-0.911378	-0.407801	-0.655909	-0.736957	-0.0125217	0.0636919	-0.773727	-0.170802
O60641_APSPATTASPAKVDSSGVIDL_N-Term(TMTpro); K12(TMTpro)	O60641	GN_SNAP91	Clathrin coat assembly protein AP180 OS=Homo sapiens (Human) OX=9606 GN=SNAP91 PE=1 SV=2	N-Term(TMTpro); K12(TMTpro)	APSPATTASPAKVDSSGVIDL	1	12	0.0179374	-0.0367135	0.221404	0.166753	-0.00938802	0.194079	0.875247	0.744325	0.052687	0.144089	0.906799	0.0169915	0.984998	0.97747	0.158917	0.533367	0.997989	0.0728389	O60641_APSPATTASPAKVDSSGVIDL_N-Term(TMTpro); K12(TMTpro)	-0.0618314	0.544688	-0.670695	-1.01066	0.0722279	-0.431521	-0.717923	0.133442	-0.465927	-0.221286	-0.565122	-0.747114	-1.14612	-0.731798	-0.721911	-0.620747	-0.132337	-0.821453	-0.0267311	-1.39252	0.105496	-1.40684	0.0339448
O60641_APSPATTASPAKVDSSGVID_N-Term(TMTpro); K12(TMTpro)	O60641	GN_SNAP91	Clathrin coat assembly protein AP180 OS=Homo sapiens (Human) OX=9606 GN=SNAP91 PE=1 SV=2	N-Term(TMTpro); K12(TMTpro)	APSPATTASPAKVDSSGVID	1	9	-0.121401	-0.0650261	0.170737	0.227111	-0.0932134	0.198924	0.420796	0.653048	0.250871	0.124482	0.372731	0.0588443	0.909864	0.971473	0.407736	0.523801	0.997989	0.150028	O60641_APSPATTASPAKVDSSGVID_N-Term(TMTpro); K12(TMTpro)	-0.326048	0.617105	-0.361695	-0.389249	-0.250763	-0.698097	-0.623383	-0.165776	-0.940239	0.221788	-0.673901	-0.606461	-1.13411	-0.259776	-0.798834	-1.36815	0.0298126	-1.45755	-0.682192	-0.942151	0.370671	-0.683662	-0.614229
O60641_APSPSPVTPAQNNLLQPN_N-Term(TMTpro)	O60641	GN_SNAP91	Clathrin coat assembly protein AP180 OS=Homo sapiens (Human) OX=9606 GN=SNAP91 PE=1 SV=2	N-Term(TMTpro)	APSPSPVTPAQNNLLQPN	1	18	-0.0974937	-0.0212558	0.130282	0.20652	-0.0593747	0.168401	0.380052	0.846552	0.236898	0.0648051	0.447313	0.0328105	0.89748	0.992362	0.391892	0.474222	0.997989	0.105683	O60641_APSPSPVTPAQNNLLQPN_N-Term(TMTpro)	-0.0877259	0.308424	-0.466886	-1.44221	0.560469	0.181619	-0.304305	-0.174426	0.299724	0.0609901	-0.259538	-0.264198	-0.531572	0.121259	-0.20919	-0.534833	-0.0688612	-0.0483445	-0.442342	-0.539091	0.160388	-0.0894775	-1.35282
O60641_APSPSPVTPAQNNLL_N-Term(TMTpro)	O60641	GN_SNAP91	Clathrin coat assembly protein AP180 OS=Homo sapiens (Human) OX=9606 GN=SNAP91 PE=1 SV=2	N-Term(TMTpro)	APSPSPVTPAQNNLL	1	18	-0.054655	0.0365887	0.0256658	0.116909	-0.00903316	0.0712876	0.66103	0.764489	0.835134	0.34445	0.917516	0.414504	0.968986	0.980917	0.895791	0.676536	0.997989	0.551811	O60641_APSPSPVTPAQNNLL_N-Term(TMTpro)	-1.31058	0.0430864	-1.47078	0.316916	0.106332	-0.310032	-0.230627	-0.932905	-0.644412	0.0864208	-0.0791464	-0.424473	-0.198177	-1.24222	-0.421055	-0.552345	0.377243	-0.862913	-0.210701	-0.223261	0.00594286	-1.00263	-0.172115
O60641_APSPSPVTPAQNNL_N-Term(TMTpro)	O60641	GN_SNAP91	Clathrin coat assembly protein AP180 OS=Homo sapiens (Human) OX=9606 GN=SNAP91 PE=1 SV=2	N-Term(TMTpro)	APSPSPVTPAQNNL	1	29	-0.0405623	0.0716977	0.0813109	0.193571	0.0155677	0.137441	0.733633	0.535302	0.488444	0.101716	0.851218	0.0999355	0.975488	0.967042	0.623498	0.507604	0.997989	0.205653	O60641_APSPSPVTPAQNNL_N-Term(TMTpro)	-0.0608125	0.578187	-0.957244	-0.321171	0.124687	-0.416287	-0.37874	0.121342	-0.309652	0.0490796	-0.619902	-0.723961	-0.577751	-0.213598	-0.634102	-0.610259	-0.244922	-0.858086	-0.137655	-0.372624	0.0814251	-0.401788	0.182705
O60641_APSPSPVTPAQNN_N-Term(TMTpro)	O60641	GN_SNAP91	Clathrin coat assembly protein AP180 OS=Homo sapiens (Human) OX=9606 GN=SNAP91 PE=1 SV=2	N-Term(TMTpro)	APSPSPVTPAQNN	1	26	0.110851	-0.208623	0.260082	-0.0593912	-0.0488859	0.100345	0.379428	0.0934825	0.0388295	0.634442	0.579609	0.256644	0.89748	0.95986	0.133326	0.862824	0.997989	0.39078	O60641_APSPSPVTPAQNN_N-Term(TMTpro)	-0.910962	-0.0329262	-1.28105	-0.203514	-0.0229617	0.0736692	-0.0687374	-0.308625	-0.651368	-0.132623	-0.318569	-0.344713	-0.276368	-1.23462	-0.434572	-0.870214	-0.444546	-0.734479	-0.454972	-0.653567	0.180089	-1.23443	-0.899942
O60641_APSPSPVTPAQN_N-Term(TMTpro)	O60641	GN_SNAP91	Clathrin coat assembly protein AP180 OS=Homo sapiens (Human) OX=9606 GN=SNAP91 PE=1 SV=2	N-Term(TMTpro)	APSPSPVTPAQN	1	35	0.117245	-0.107713	0.450899	0.225941	0.00476619	0.33842	0.445121	0.469433	0.00320081	0.140119	0.964404	0.00196837	0.914401	0.960637	0.0390316	0.532431	0.997989	0.0262532	O60641_APSPSPVTPAQN_N-Term(TMTpro)	-0.607977	0.899173	-1.96684	-0.501254	0.378004	0.0401828	-0.222151	-0.522319	-0.528169	-0.510203	-0.00391719	-1.01066	-0.408878	-1.80427	-0.65447	-0.537473	0.0545669	-0.510212	-0.90539	-0.506158	0.273403	-1.41179	-0.249479
O60641_APSPSPVTPAQ_N-Term(TMTpro)	O60641	GN_SNAP91	Clathrin coat assembly protein AP180 OS=Homo sapiens (Human) OX=9606 GN=SNAP91 PE=1 SV=2	N-Term(TMTpro)	APSPSPVTPAQ	1	23	0.127792	0.0846326	0.383588	0.340428	0.106212	0.362008	0.379368	0.539062	0.00724263	0.0184516	0.289523	0.000445452	0.89748	0.967093	0.0532371	0.412855	0.997989	0.0132598	O60641_APSPSPVTPAQ_N-Term(TMTpro)	-0.00902362	1.42386	-1.51225	-1.9355	0.0877873	0.298728	-0.384025	0.122208	-0.825754	0.218733	-0.505841	-1.74994	-1.44805	-1.73987	-0.677284	-1.79141	-0.590268	-1.46261	-0.871184	-1.1465	0.827561	-1.81085	-0.693044
O60641_CSGNDPFAPSEGSAEAAPELDL_N-Term(TMTpro); C1(Carbamidomethyl)	O60641	GN_SNAP91	Clathrin coat assembly protein AP180 OS=Homo sapiens (Human) OX=9606 GN=SNAP91 PE=1 SV=2	N-Term(TMTpro); C1(Carbamidomethyl)	CSGNDPFAPSEGSAEAAPELDL	1	76	0.126305	0.316304	0.0808633	0.270862	0.221304	0.175863	0.561706	0.136505	0.706087	0.208337	0.146438	0.247592	0.942565	0.95986	0.798738	0.579449	0.977527	0.380527	O60641_CSGNDPFAPSEGSAEAAPELDL_N-Term(TMTpro); C1(Carbamidomethyl)	1.34348	0.915443	0.336766	-0.107211	-0.671434	-0.284948	-0.155946	-0.494943	0.772524	1.38374	0.966932	-1.00843	-0.48467	-0.194124	-0.414505	-0.902175	-0.638639	-0.792569	-0.357904	0.277287	0.0566951	-0.464138	-0.0493148
O60641_ESTPEVAAAPKPDAAPSIDL_N-Term(TMTpro); K11(TMTpro)	O60641	GN_SNAP91	Clathrin coat assembly protein AP180 OS=Homo sapiens (Human) OX=9606 GN=SNAP91 PE=1 SV=2	N-Term(TMTpro); K11(TMTpro)	ESTPEVAAAPKPDAAPSIDL	1	60	-0.0709073	0.0332297	0.300443	0.40458	-0.0188388	0.352511	0.718982	0.859077	0.12299	0.0357341	0.889722	0.0106654	0.975092	0.994825	0.263913	0.451141	0.997989	0.0571928	O60641_ESTPEVAAAPKPDAAPSIDL_N-Term(TMTpro); K11(TMTpro)	1.23549	1.14569	-0.943942	-1.39119	0.286853	0.28475	-1.20138	-0.00278603	-1.16497	0.0658423	-0.34751	-1.19594	-1.72342	-0.931377	-1.01	-0.955309	-0.834515	-1.47425	-1.46603	-1.45026	0.851472	-0.797606	-0.629193
O60641_ESTPEVAAAPKPDAAPS_N-Term(TMTpro); K11(TMTpro)	O60641	GN_SNAP91	Clathrin coat assembly protein AP180 OS=Homo sapiens (Human) OX=9606 GN=SNAP91 PE=1 SV=2	N-Term(TMTpro); K11(TMTpro)	ESTPEVAAAPKPDAAPS	1	48	0.0517303	0.0472196	0.321991	0.31748	0.0494749	0.319735	0.749889	0.76432	0.0463776	0.0488584	0.661775	0.00551262	0.977837	0.980917	0.147827	0.461156	0.997989	0.0414953	O60641_ESTPEVAAAPKPDAAPS_N-Term(TMTpro); K11(TMTpro)	-0.240874	0.599889	-1.22515	-1.5391	0.705368	-0.987948	-0.67024	0.311309	-0.402759	0.393171	-0.579552	-1.44969	-1.19722	-0.791359	-0.417179	-1.12662	-1.1534	-0.495001	-1.09516	-1.00565	0.305096	-1.09173	-0.315021
O60641_ESTPEVAAAPKPDA_N-Term(TMTpro); K11(TMTpro)	O60641	GN_SNAP91	Clathrin coat assembly protein AP180 OS=Homo sapiens (Human) OX=9606 GN=SNAP91 PE=1 SV=2	N-Term(TMTpro); K11(TMTpro)	ESTPEVAAAPKPDA	1	16	-0.0252019	-0.102187	0.305971	0.228986	-0.0636943	0.267479	0.857976	0.447758	0.0295067	0.0953138	0.513314	0.00694923	0.984998	0.95986	0.112845	0.503344	0.997989	0.0457	O60641_ESTPEVAAAPKPDA_N-Term(TMTpro); K11(TMTpro)	0.510831	1.23177	-1.06776	-0.511742	0.55159	-0.608654	-0.721767	0.966099	-0.324619	0.326951	-0.814485	-1.1421	-0.228376	0.0460559	-0.115348	-0.616627	-0.753377	0.081091	-0.656351	-0.318097	0.858058	-0.691883	0.412486
O60641_FATASAAVPVS_N-Term(TMTpro)	O60641	GN_SNAP91	Clathrin coat assembly protein AP180 OS=Homo sapiens (Human) OX=9606 GN=SNAP91 PE=1 SV=2	N-Term(TMTpro)	FATASAAVPVS	1	20	0.0763758	-0.202309	0.31498	0.0362946	-0.0629668	0.175637	0.440878	0.0368423	0.00174388	0.707342	0.361719	0.012063	0.913656	0.876938	0.0291124	0.894334	0.997989	0.0607295	O60641_FATASAAVPVS_N-Term(TMTpro)	0.308697	0.632523	-0.374741	-0.0899441	0.368219	0.0848959	-0.276464	-0.00788471	0.536221	0.200383	-0.399132	-0.498522	-0.38714	-0.516455	-0.386184	-0.836838	-0.217871	-0.365363	-0.433303	-0.278704	-0.132845	-0.629454	-0.275156
O60641_FESTPEVAAAPKPDAAPSIDL_N-Term(TMTpro); K12(TMTpro)	O60641	GN_SNAP91	Clathrin coat assembly protein AP180 OS=Homo sapiens (Human) OX=9606 GN=SNAP91 PE=1 SV=2	N-Term(TMTpro); K12(TMTpro)	FESTPEVAAAPKPDAAPSIDL	1	98	0.0832509	-0.018566	0.480916	0.379099	0.0323425	0.430007	0.687318	0.926912	0.0199343	0.0670034	0.823113	0.0036006	0.971949	0.99745	0.0910917	0.474222	0.997989	0.035154	O60641_FESTPEVAAAPKPDAAPSIDL_N-Term(TMTpro); K12(TMTpro)	1.03548	1.10417	-1.17392	-0.675135	-0.41465	0.248535	-0.993204	-0.275525	-0.672442	-0.569502	-0.511267	-1.23407	-1.71466	-1.09511	-1.01997	-1.61635	0.247683	-1.02651	-1.94777	-1.80732	0.110014	-0.455972	-0.717735
O60641_FESTPEVAAAPKPDAAPSID_N-Term(TMTpro); K12(TMTpro)	O60641	GN_SNAP91	Clathrin coat assembly protein AP180 OS=Homo sapiens (Human) OX=9606 GN=SNAP91 PE=1 SV=2	N-Term(TMTpro); K12(TMTpro)	FESTPEVAAAPKPDAAPSID	1	23	-0.0681343	-0.00423651	0.251661	0.315559	-0.0361854	0.28361	0.673887	0.978759	0.117645	0.0522744	0.749884	0.0138042	0.969949	0.99745	0.256407	0.462837	0.997989	0.0648858	O60641_FESTPEVAAAPKPDAAPSID_N-Term(TMTpro); K12(TMTpro)	0.348995	1.0796	-1.57671	-1.21393	0.482305	-0.0226412	-0.985888	0.309215	-1.30689	0.567738	-0.292382	-1.04518	-1.28258	-0.770498	-0.275648	-0.823561	-0.426093	-0.929673	-0.726588	-1.0877	0.591843	-0.305878	-1.3128
O60641_FESTPEVAAAPKPDAAPS_N-Term(TMTpro); K12(TMTpro)	O60641	GN_SNAP91	Clathrin coat assembly protein AP180 OS=Homo sapiens (Human) OX=9606 GN=SNAP91 PE=1 SV=2	N-Term(TMTpro); K12(TMTpro)	FESTPEVAAAPKPDAAPS	1	52	0.221287	-0.380903	0.888382	0.286191	-0.0798081	0.587287	0.231399	0.0364998	4.19203e-06	0.116634	0.53608	1.36892e-05	0.843312	0.876938	0.00123714	0.514784	0.997989	0.00233702	O60641_FESTPEVAAAPKPDAAPS_N-Term(TMTpro); K12(TMTpro)	0.807364	0.830093	-1.28874	-1.3016	0.759399	-0.11205	-1.68431	-0.0719816	0.0458718	0.843023	-0.696214	-1.14958	-1.33143	-1.36143	-1.04554	-1.05566	-0.27768	-1.26065	-1.10852	-0.879003	0.341059	-1.30021	-0.745475
O60641_FGDAFGSSASEPQPASQAASSSSASADL_N-Term(TMTpro)	O60641	GN_SNAP91	Clathrin coat assembly protein AP180 OS=Homo sapiens (Human) OX=9606 GN=SNAP91 PE=1 SV=2	N-Term(TMTpro)	FGDAFGSSASEPQPASQAASSSSASADL	1	46	0.127832	-0.0992814	0.280699	0.0535858	0.0142752	0.167142	0.269886	0.377251	0.0144588	0.640418	0.859307	0.0399482	0.843312	0.95986	0.0769547	0.865518	0.997989	0.117951	O60641_FGDAFGSSASEPQPASQAASSSSASADL_N-Term(TMTpro)	0.470863	0.0348228	0.118016	-0.180968	-0.583161	-0.262189	-0.091943	0.108946	-0.167809	-0.311423	-0.331793	-0.813648	-0.256571	0.113637	0.203835	0.244237	0.616482	-0.747364	0.321049	-0.566863	0.30694	1.05461	-0.362375
O60641_FSTDAFSSPPQGASPVPESSLTADLLS_N-Term(TMTpro)	O60641	GN_SNAP91	Clathrin coat assembly protein AP180 OS=Homo sapiens (Human) OX=9606 GN=SNAP91 PE=1 SV=2	N-Term(TMTpro)	FSTDAFSSPPQGASPVPESSLTADLLS	1	65	-0.0765786	0.0742122	0.0615659	0.212357	-0.00118317	0.136961	0.509819	0.515462	0.591887	0.0677324	0.988394	0.0944518	0.93532	0.961148	0.708604	0.474683	0.998026	0.197913	O60641_FSTDAFSSPPQGASPVPESSLTADLLS_N-Term(TMTpro)	0.136554	-0.0550916	0.102026	-1.29765	-0.0733535	0.662311	-2.0609	-0.540682	-0.718765	-0.38343	0.0898184	-0.440473	0.115548	0.0796728	1.18584	-0.0288969	0.0467426	-1.31533	-0.616307	-0.128436	0.249096	-0.341525	-0.362667
O60641_FSTDAFSSPPQGASPVPESSLTADLL_N-Term(TMTpro)	O60641	GN_SNAP91	Clathrin coat assembly protein AP180 OS=Homo sapiens (Human) OX=9606 GN=SNAP91 PE=1 SV=2	N-Term(TMTpro)	FSTDAFSSPPQGASPVPESSLTADLL	1	81	-0.269124	-0.274398	0.310465	0.305191	-0.271761	0.307828	0.106276	0.0931569	0.0595156	0.0658613	0.0206844	0.00901963	0.758466	0.95986	0.170593	0.474222	0.848958	0.0518168	O60641_FSTDAFSSPPQGASPVPESSLTADLL_N-Term(TMTpro)	-0.210888	0.199765	-1.21255	-0.264261	0.400081	0.619608	-0.605151	-1.34855	-0.379511	-0.139527	-0.200447	-0.475556	-0.597873	0.141837	-0.321741	0.104118	-0.728702	-1.3993	-0.456589	0.492458	-0.304247	0.709912	-0.761727
O60641_FSTDAFSSPPQGASPVPESSLTADL_N-Term(TMTpro)	O60641	GN_SNAP91	Clathrin coat assembly protein AP180 OS=Homo sapiens (Human) OX=9606 GN=SNAP91 PE=1 SV=2	N-Term(TMTpro)	FSTDAFSSPPQGASPVPESSLTADL	1	68	-0.143503	-0.0275822	-0.040023	0.0758976	-0.0855426	0.0179373	0.434397	0.878106	0.825582	0.676052	0.505712	0.888898	0.911429	0.995669	0.889121	0.878212	0.997989	0.921053	O60641_FSTDAFSSPPQGASPVPESSLTADL_N-Term(TMTpro)	0.228808	-0.101047	-0.11093	-1.1131	0.366074	0.674649	-0.95837	-0.266605	-0.781893	-0.681369	-0.716868	-1.45239	-1.3488	0.0388807	0.790833	0.753891	0.134255	-0.21964	-0.400264	-0.854058	0.478023	0.293628	-0.453231
O60641_FSTDAFSSPPQGASPVPESSLTA_N-Term(TMTpro)	O60641	GN_SNAP91	Clathrin coat assembly protein AP180 OS=Homo sapiens (Human) OX=9606 GN=SNAP91 PE=1 SV=2	N-Term(TMTpro)	FSTDAFSSPPQGASPVPESSLTA	1	25	-0.12513	0.148161	-0.197143	0.0761477	0.0115155	-0.0604976	0.267975	0.183366	0.0801185	0.495889	0.884145	0.444579	0.843312	0.95986	0.202935	0.791085	0.997989	0.580264	O60641_FSTDAFSSPPQGASPVPESSLTA_N-Term(TMTpro)	-0.342118	0.191429	0.265556	0.778544	0.0708812	-0.0263623	-0.209151	-0.706787	-0.698926	-0.332596	-0.0726213	0.170243	-0.544278	-0.471227	0.378791	-0.248391	0.462559	-0.157902	-0.20665	-0.251166	-0.654498	0.124428	-0.0845818
O60641_FSTDAFSSPPQG_N-Term(TMTpro)	O60641	GN_SNAP91	Clathrin coat assembly protein AP180 OS=Homo sapiens (Human) OX=9606 GN=SNAP91 PE=1 SV=2	N-Term(TMTpro)	FSTDAFSSPPQG	1	49	-0.0962018	-0.0948291	0.0164707	0.0178433	-0.0955155	0.017157	0.362382	0.358609	0.873876	0.864748	0.196896	0.815987	0.888876	0.95986	0.921369	0.949754	0.995682	0.872403	O60641_FSTDAFSSPPQG_N-Term(TMTpro)	0.0189455	0.548964	-0.108479	-0.796192	-0.0424359	0.19449	-0.594582	-4.4737e-05	-0.420997	-0.608886	0.0957149	-0.333987	-1.20054	-0.355907	-0.46336	-0.391473	-0.0525944	-0.535591	-0.477521	-0.549718	-0.0224552	-0.624552	-0.130414
O60641_GDAFAASPGEAPAASEGAAAPATPTPV_N-Term(TMTpro)	O60641	GN_SNAP91	Clathrin coat assembly protein AP180 OS=Homo sapiens (Human) OX=9606 GN=SNAP91 PE=1 SV=2	N-Term(TMTpro)	GDAFAASPGEAPAASEGAAAPATPTPV	1	14	-0.264148	0.149415	-0.432446	-0.0188831	-0.0573669	-0.225665	0.00619642	0.0971003	1.03515e-05	0.835273	0.379485	0.000756148	0.439919	0.95986	0.00169924	0.935865	0.997989	0.0163048	O60641_GDAFAASPGEAPAASEGAAAPATPTPV_N-Term(TMTpro)	-0.52529	-1.29258	-0.0754066	-0.130453	-0.433431	0.162729	-0.012634	0.0959829	-1.06104	-0.32338	-0.0170305	-0.265428	0.66774	1.04157	0.706674	-0.418887	-0.6278	-0.350403	-0.015105	0.344104	-0.13622	-0.0478387	0.298497
O60641_GDAFGSSASEPQPASQ_N-Term(TMTpro)	O60641	GN_SNAP91	Clathrin coat assembly protein AP180 OS=Homo sapiens (Human) OX=9606 GN=SNAP91 PE=1 SV=2	N-Term(TMTpro)	GDAFGSSASEPQPASQ	1	16	0.0133518	-0.194972	0.145603	-0.0627208	-0.0908103	0.0414412	0.909638	0.0858672	0.206073	0.587963	0.266354	0.611144	0.990862	0.95986	0.357384	0.838152	0.997989	0.722138	O60641_GDAFGSSASEPQPASQ_N-Term(TMTpro)	0.281091	1.16814	-0.504655	-0.115969	0.329804	0.441551	-0.237822	0.652911	-0.363576	-0.107093	-0.357231	-0.270425	-0.180134	0.083198	0.306079	0.000233382	-0.507463	-0.144907	-0.243656	0.0678963	0.393045	0.0565028	-0.314621
O60641_GDAFGSSASEPQPAS_N-Term(TMTpro)	O60641	GN_SNAP91	Clathrin coat assembly protein AP180 OS=Homo sapiens (Human) OX=9606 GN=SNAP91 PE=1 SV=2	N-Term(TMTpro)	GDAFGSSASEPQPAS	1	11	-0.0505756	-0.152769	0.177204	0.0750109	-0.101672	0.126108	0.694713	0.225129	0.164122	0.556859	0.259656	0.162776	0.971949	0.95986	0.312262	0.824578	0.997989	0.283171	O60641_GDAFGSSASEPQPAS_N-Term(TMTpro)	-0.246102	0.42025	-0.842568	-0.898594	0.0522628	-0.000855275	-0.29202	-0.0302185	-0.192534	0.236001	-0.997277	-0.308928	-1.05004	-1.09833	-1.0789	-1.14952	0.227098	-0.504435	-0.526366	-0.467389	-0.117535	-1.24107	-0.258462
O60641_GNDPFAP_N-Term(TMTpro)	O60641	GN_SNAP91	Clathrin coat assembly protein AP180 OS=Homo sapiens (Human) OX=9606 GN=SNAP91 PE=1 SV=2	N-Term(TMTpro)	GNDPFAP	1	35	-0.320965	-0.2187	-0.0903962	0.0118687	-0.269833	-0.0392638	0.0415224	0.145558	0.551846	0.938422	0.0138211	0.716246	0.6212	0.95986	0.676999	0.979024	0.782235	0.802135	O60641_GNDPFAP_N-Term(TMTpro)	1.16447	1.98759	0.401079	-0.637245	-0.515869	0.336923	-0.714071	0.107861	-0.116813	-0.970275	0.17493	-0.633913	-0.232278	-0.0524798	0.08069	0.531701	0.126662	-1.08355	-0.417457	0.633019	-0.844098	0.305891	0.04914
O60641_ISGTTTKKGDLQWNAGEKK_N-Term(TMTpro); K7(TMTpro); K8(TMTpro); K18(TMTpro); K19(TMTpro)	O60641	GN_SNAP91	Clathrin coat assembly protein AP180 OS=Homo sapiens (Human) OX=9606 GN=SNAP91 PE=1 SV=2	N-Term(TMTpro); K7(TMTpro); K8(TMTpro); K18(TMTpro); K19(TMTpro)	ISGTTTKKGDLQWNAGEKK	1	11	0.168342	-0.195879	0.667885	0.303664	-0.0137685	0.485774	0.502178	0.412396	0.00741524	0.215443	0.936565	0.0058493	0.933525	0.95986	0.0534865	0.586424	0.997989	0.042748	O60641_ISGTTTKKGDLQWNAGEKK_N-Term(TMTpro); K7(TMTpro); K8(TMTpro); K18(TMTpro); K19(TMTpro)	1.71616	1.03613	-0.973943	-2.35873	0.628249	0.262516	-0.870388	0.282737	-0.446121	1.00723	-0.716457	-1.27891	-1.92834	-2.14802	-1.18971	-0.908792	-0.691035	-2.17706	-2.23132	-1.53366	1.13635	-0.753169	0.00684668
O60641_KPPETSVPVVTP_N-Term(TMTpro); K1(TMTpro)	O60641	GN_SNAP91	Clathrin coat assembly protein AP180 OS=Homo sapiens (Human) OX=9606 GN=SNAP91 PE=1 SV=2	N-Term(TMTpro); K1(TMTpro)	KPPETSVPVVTP	1	40	-0.153304	-0.0178358	0.0206449	0.156113	-0.0855699	0.0883789	0.104558	0.845591	0.823567	0.0949293	0.193657	0.179551	0.758466	0.992297	0.887622	0.503344	0.995535	0.304096	O60641_KPPETSVPVVTP_N-Term(TMTpro); K1(TMTpro)	-0.586766	0.640029	-0.439247	-0.49174	0.154591	0.0835919	-0.133632	-0.502097	-0.435009	0.0641078	-0.407723	-0.215824	-0.272705	-0.786766	-0.149922	-0.718195	0.414873	-1.02571	0.320844	-0.406958	-0.124504	-0.136875	-0.258026
O60641_KPPETSVPVVT_N-Term(TMTpro); K1(TMTpro)	O60641	GN_SNAP91	Clathrin coat assembly protein AP180 OS=Homo sapiens (Human) OX=9606 GN=SNAP91 PE=1 SV=2	N-Term(TMTpro); K1(TMTpro)	KPPETSVPVVT	1	10	0.05428	-0.104363	0.190479	0.0318364	-0.0250413	0.111158	0.537268	0.226957	0.0302659	0.714707	0.684052	0.0729738	0.940164	0.95986	0.114213	0.898489	0.997989	0.169729	O60641_KPPETSVPVVT_N-Term(TMTpro); K1(TMTpro)	-0.565503	0.525354	-0.645347	-0.25098	0.364622	-0.193378	-0.285336	-0.0114844	0.372511	-0.185215	-0.740172	-0.226343	0.795026	-0.530941	0.000567281	-0.333406	-0.748056	-0.886744	0.115142	-0.0853631	0.0649293	-0.45459	-0.102807
O60641_SDLDSSLASLVG_N-Term(TMTpro)	O60641	GN_SNAP91	Clathrin coat assembly protein AP180 OS=Homo sapiens (Human) OX=9606 GN=SNAP91 PE=1 SV=2	N-Term(TMTpro)	SDLDSSLASLVG	1	57	0.105459	-0.0592494	0.124384	-0.0403239	0.0231045	0.0420301	0.410091	0.633315	0.328199	0.747148	0.795392	0.637249	0.906639	0.971473	0.485425	0.910054	0.997989	0.740882	O60641_SDLDSSLASLVG_N-Term(TMTpro)	-0.304085	0.491053	-1.05265	0.34599	0.711648	-0.410718	0.13868	0.408869	-0.0619442	0.16692	-0.162651	-0.472855	-0.774487	0.396893	0.141407	0.277444	-2.28688	-0.750133	-0.479633	0.359971	0.22641	-0.0194153	0.593949
O60641_SEGSAEAAPELDL_N-Term(TMTpro)	O60641	GN_SNAP91	Clathrin coat assembly protein AP180 OS=Homo sapiens (Human) OX=9606 GN=SNAP91 PE=1 SV=2	N-Term(TMTpro)	SEGSAEAAPELDL	1	13	-0.164913	0.0142746	-0.162994	0.0161941	-0.0753192	-0.0733998	0.134261	0.897904	0.140248	0.883853	0.335672	0.348079	0.786116	0.996822	0.284981	0.957611	0.997989	0.486158	O60641_SEGSAEAAPELDL_N-Term(TMTpro)	0.122545	0.30575	1.19798	0.0930291	-0.193383	0.614526	0.231115	-0.891904	1.0087	-0.200111	0.032545	0.25404	0.152664	0.441475	0.17771	0.115724	0.177354	-0.534763	0.264307	0.453604	0.0369875	0.278199	0.108122
O60641_SGNDPFAPSEGSAEAAPELDL_N-Term(TMTpro)	O60641	GN_SNAP91	Clathrin coat assembly protein AP180 OS=Homo sapiens (Human) OX=9606 GN=SNAP91 PE=1 SV=2	N-Term(TMTpro)	SGNDPFAPSEGSAEAAPELDL	1	112	0.26562	-0.292437	0.249044	-0.309013	-0.0134082	-0.0299842	0.147919	0.106344	0.170582	0.0912169	0.916702	0.81509	0.794677	0.95986	0.319356	0.501041	0.997989	0.871881	O60641_SGNDPFAPSEGSAEAAPELDL_N-Term(TMTpro)	0.358618	-0.509577	0.463635	-0.299523	-0.448555	-0.700383	-0.783339	0.783941	0.517733	0.133902	-0.111347	-0.168133	-0.541912	0.487489	-0.14493	0.188042	-0.0683816	0.147173	-1.09355	-0.593883	0.816669	0.133822	-0.974567
O60641_SGNDPFAPSEGSAEAAPE_N-Term(TMTpro)	O60641	GN_SNAP91	Clathrin coat assembly protein AP180 OS=Homo sapiens (Human) OX=9606 GN=SNAP91 PE=1 SV=2	N-Term(TMTpro)	SGNDPFAPSEGSAEAAPE	1	15	-0.00594526	0.113201	0.102815	0.221961	0.0536277	0.162388	0.956137	0.286373	0.336114	0.0406794	0.47897	0.033766	0.996367	0.95986	0.493401	0.451334	0.997989	0.107307	O60641_SGNDPFAPSEGSAEAAPE_N-Term(TMTpro)	0.13383	0.34267	-0.852705	-0.714727	0.0386887	0.0411864	-0.508064	-0.616138	-1.2586	-0.438243	-0.373613	-0.409584	-0.283786	-0.946379	0.449058	-0.585122	-0.0629233	-0.273099	-0.640848	-1.96762	0.283117	-0.496439	-0.825181
O60641_SGNDPFAP_N-Term(TMTpro)	O60641	GN_SNAP91	Clathrin coat assembly protein AP180 OS=Homo sapiens (Human) OX=9606 GN=SNAP91 PE=1 SV=2	N-Term(TMTpro)	SGNDPFAP	1	34	-0.171033	-0.118068	-0.000166651	0.0527987	-0.14455	0.026316	0.213933	0.374586	0.999006	0.697968	0.131882	0.782717	0.83446	0.95986	0.999006	0.889654	0.975516	0.849171	O60641_SGNDPFAP_N-Term(TMTpro)	0.0302587	1.31658	0.456414	-0.61701	-0.41307	-0.347778	-0.543755	-0.10309	0.083453	-0.935522	-0.383687	-1.04778	-0.334019	-0.0209915	0.0190571	-0.370419	-0.205443	-1.33324	-0.913702	0.613947	-0.955517	-0.212683	0.0300608
O60641_SPPQGASPVPESS_N-Term(TMTpro)	O60641	GN_SNAP91	Clathrin coat assembly protein AP180 OS=Homo sapiens (Human) OX=9606 GN=SNAP91 PE=1 SV=2	N-Term(TMTpro)	SPPQGASPVPESS	1	72	-0.0107085	0.0340769	0.109932	0.154717	0.0116842	0.132324	0.909554	0.698838	0.235001	0.0883678	0.856245	0.0422367	0.990862	0.972101	0.389206	0.501041	0.997989	0.121826	O60641_SPPQGASPVPESS_N-Term(TMTpro)	-0.0459797	0.45934	-0.754191	-0.331746	0.264625	-0.0507072	-0.494891	0.676164	-0.754029	0.243561	-0.373594	-0.885921	-0.830276	-0.343684	-0.56423	-0.692622	0.0432578	-0.554292	-0.547361	-0.777334	0.663485	-0.59541	-0.158442
O60641_SPPQGASPVPES_N-Term(TMTpro)	O60641	GN_SNAP91	Clathrin coat assembly protein AP180 OS=Homo sapiens (Human) OX=9606 GN=SNAP91 PE=1 SV=2	N-Term(TMTpro)	SPPQGASPVPES	1	24	0.0296062	0.0498746	0.135127	0.155395	0.0397404	0.145261	0.816945	0.685779	0.282736	0.218113	0.654635	0.104081	0.984998	0.971473	0.441616	0.587238	0.997989	0.210503	O60641_SPPQGASPVPES_N-Term(TMTpro)	-0.960921	0.655843	-1.01789	-1.11586	-0.410744	0.052247	-0.0544466	0.480555	-0.526308	-0.0770202	-0.422633	-0.624049	-0.330314	-0.793793	-0.772423	-1.02906	-0.259435	-0.707711	-0.786	-0.772267	0.375841	-0.754895	-0.0302749
O60641_SPSPTPASQSPKKPPAKDPLADLNIKD_N-Term(TMTpro); K12(TMTpro); K13(TMTpro); K17(TMTpro); K26(TMTpro)	O60641	GN_SNAP91	Clathrin coat assembly protein AP180 OS=Homo sapiens (Human) OX=9606 GN=SNAP91 PE=1 SV=2	N-Term(TMTpro); K12(TMTpro); K13(TMTpro); K17(TMTpro); K26(TMTpro)	SPSPTPASQSPKKPPAKDPLADLNIKD	1	15	-0.205864	-0.123006	0.0205896	0.103448	-0.164435	0.0620188	0.123105	0.352274	0.876422	0.434968	0.0811552	0.507983	0.776241	0.95986	0.923032	0.74681	0.967894	0.637297	O60641_SPSPTPASQSPKKPPAKDPLADLNIKD_N-Term(TMTpro); K12(TMTpro); K13(TMTpro); K17(TMTpro); K26(TMTpro)	-0.770541	0.181578	-0.634243	-1.02775	0.485364	0.0710933	-0.457963	-0.575036	-0.797297	-0.189639	0.0278778	-0.30971	-0.787154	-0.566226	-0.398133	-0.216221	0.0331096	0.484949	-0.45988	-0.613968	-0.449337	-1.35153	0.257725
O60641_SPVPESSLTADLLS_N-Term(TMTpro)	O60641	GN_SNAP91	Clathrin coat assembly protein AP180 OS=Homo sapiens (Human) OX=9606 GN=SNAP91 PE=1 SV=2	N-Term(TMTpro)	SPVPESSLTADLLS	1	44	0.0305914	-0.0225631	-0.0315072	-0.0846617	0.00401413	-0.0580845	0.823385	0.8662	0.816468	0.531679	0.966578	0.544679	0.984998	0.994825	0.883765	0.811637	0.997989	0.666865	O60641_SPVPESSLTADLLS_N-Term(TMTpro)	-0.280338	0.286996	-0.130163	0.682611	0.249136	-0.771789	-0.478719	-0.157606	-0.267208	-0.207129	-0.460349	-0.254484	-0.120262	-0.376876	-0.0669045	-0.208661	-0.0730648	-0.0993288	-0.635305	0.459975	-0.434078	-0.394586	0.300036
O60641_STDAFSSPPQG_N-Term(TMTpro)	O60641	GN_SNAP91	Clathrin coat assembly protein AP180 OS=Homo sapiens (Human) OX=9606 GN=SNAP91 PE=1 SV=2	N-Term(TMTpro)	STDAFSSPPQG	1	30	-0.116294	-0.0383665	-0.12291	-0.0449825	-0.07733	-0.083946	0.218889	0.673933	0.186885	0.627628	0.239716	0.202124	0.83446	0.971473	0.336834	0.859389	0.997989	0.329514	O60641_STDAFSSPPQG_N-Term(TMTpro)	-0.73705	0.268577	-0.262932	-0.0544879	-0.0137858	0.744389	-0.0836156	0.23892	-0.00635033	-0.174966	-0.241083	-0.141854	-0.563073	-0.808377	0.118159	-0.369548	-0.236888	-1.0213	0.200016	-0.0803207	-0.405009	-0.387324	-0.0373951
O60641_STPEVAAAPKPDAAPSIDL_N-Term(TMTpro); K10(TMTpro)	O60641	GN_SNAP91	Clathrin coat assembly protein AP180 OS=Homo sapiens (Human) OX=9606 GN=SNAP91 PE=1 SV=2	N-Term(TMTpro); K10(TMTpro)	STPEVAAAPKPDAAPSIDL	1	23	0.100128	0.00314144	0.531741	0.434754	0.0516349	0.483247	0.603746	0.986603	0.00612202	0.023466	0.700774	0.000480845	0.950636	0.999233	0.0495219	0.424377	0.997989	0.0135016	O60641_STPEVAAAPKPDAAPSIDL_N-Term(TMTpro); K10(TMTpro)	0.82705	0.659017	-1.40221	-1.86162	0.2415	-0.250061	-1.45593	-0.267696	-0.929989	0.0430998	-0.461028	-1.35641	-1.57814	-1.08375	-1.05339	-0.531115	-0.465753	-1.37703	-0.905934	-1.36588	0.660604	-1.13737	-0.216391
O60641_TASAAVPVS_N-Term(TMTpro)	O60641	GN_SNAP91	Clathrin coat assembly protein AP180 OS=Homo sapiens (Human) OX=9606 GN=SNAP91 PE=1 SV=2	N-Term(TMTpro)	TASAAVPVS	1	12	-0.0158605	-0.189412	0.115511	-0.0580405	-0.102636	0.0287354	0.813933	0.00489303	0.0854951	0.385198	0.0314294	0.542727	0.984998	0.577217	0.211287	0.711136	0.930639	0.665046	O60641_TASAAVPVS_N-Term(TMTpro)	0.162943	0.162007	-0.366684	0.00720715	0.0530579	0.0756219	-0.223513	-0.199396	-0.412685	-0.271001	-0.354711	-0.428491	-0.199542	-0.319866	-0.106677	-0.131715	-0.13842	-0.477773	-0.301217	0.121198	-0.120819	-0.388688	-0.560526
O60641_TPEVAAAPKPDAAPSIDL_N-Term(TMTpro); K9(TMTpro)	O60641	GN_SNAP91	Clathrin coat assembly protein AP180 OS=Homo sapiens (Human) OX=9606 GN=SNAP91 PE=1 SV=2	N-Term(TMTpro); K9(TMTpro)	TPEVAAAPKPDAAPSIDL	1	12	-0.103179	-0.0870419	0.127202	0.143339	-0.0951107	0.13527	0.403835	0.466282	0.297905	0.237238	0.26919	0.117174	0.902531	0.960637	0.456701	0.5928	0.997989	0.227731	O60641_TPEVAAAPKPDAAPSIDL_N-Term(TMTpro); K9(TMTpro)	-0.345984	0.601008	-0.988179	-0.397416	-0.0862324	-0.447099	-0.104548	0.281462	-0.25877	-0.0133878	-0.729848	-0.953308	-1.27749	-0.43245	-0.167111	-0.238694	-0.0478884	-0.276357	-0.538178	-0.385211	0.462377	-1.09583	-0.448506
O60664_VGPFAPGITEKAPEEKK_N-Term(TMTpro); K11(TMTpro); K16(TMTpro); K17(TMTpro)	O60664	GN_PLIN3	Perilipin-3 OS=Homo sapiens (Human) OX=9606 GN=PLIN3 PE=1 SV=3	N-Term(TMTpro); K11(TMTpro); K16(TMTpro); K17(TMTpro)	VGPFAPGITEKAPEEKK	1	33	0.230753	0.00682886	0.388597	0.164673	0.118791	0.276635	0.176768	0.967237	0.0231539	0.326327	0.319002	0.0216539	0.805399	0.99745	0.0980365	0.6611	0.997989	0.0837887	O60664_VGPFAPGITEKAPEEKK_N-Term(TMTpro); K11(TMTpro); K16(TMTpro); K17(TMTpro)	1.64229	-0.507822	-0.916701	-2.09432	-0.07336	0.193186	-0.770166	-0.469813	-0.381037	0.226041	-0.387451	-1.31959	-0.740336	-0.546385	-0.261453	-0.0679479	-0.96186	-1.64668	-1.11583	-0.926397	0.534671	-0.552798	-0.818534
O60664_VGPFAPGITEKAPEEK_N-Term(TMTpro); K11(TMTpro); K16(TMTpro)	O60664	GN_PLIN3	Perilipin-3 OS=Homo sapiens (Human) OX=9606 GN=PLIN3 PE=1 SV=3	N-Term(TMTpro); K11(TMTpro); K16(TMTpro)	VGPFAPGITEKAPEEK	1	22	0.281222	-0.0757412	0.608548	0.251585	0.10274	0.430067	0.0324192	0.54294	7.87191e-06	0.045875	0.254928	5.56257e-06	0.603428	0.968083	0.00146075	0.460693	0.997989	0.00143341	O60664_VGPFAPGITEKAPEEK_N-Term(TMTpro); K11(TMTpro); K16(TMTpro)	0.737348	-0.620595	-0.690714	-1.13841	0.158313	-0.377283	-0.903772	-0.289523	-0.0244274	0.0417406	-0.430568	-0.977641	-1.1436	-1.13472	-1.03858	-0.436585	-1.10139	-1.12093	-1.14889	-1.14407	0.273132	-0.735817	-1.12509
O60664_VKQGVDQKLVEGQEKLHQ_N-Term(TMTpro); K2(TMTpro); K8(TMTpro); K15(TMTpro)	O60664	GN_PLIN3	Perilipin-3 OS=Homo sapiens (Human) OX=9606 GN=PLIN3 PE=1 SV=3	N-Term(TMTpro); K2(TMTpro); K8(TMTpro); K15(TMTpro)	VKQGVDQKLVEGQEKLHQ	1	10	0.334825	0.00895531	0.800548	0.474679	0.17189	0.637614	0.139162	0.966875	0.000485517	0.0315008	0.271614	8.27339e-05	0.790682	0.99745	0.0154641	0.443189	0.997989	0.00642015	O60664_VKQGVDQKLVEGQEKLHQ_N-Term(TMTpro); K2(TMTpro); K8(TMTpro); K15(TMTpro)	0.213232	-0.294366	-1.4983	-1.88796	0.156275	0.61173	-0.743978	-0.848662	-0.860293	-0.327039	-0.765241	-1.58447	-1.81631	-1.45324	-0.750405	-0.665748	-1.39978	-1.66417	-1.86645	-1.46506	0.548119	-1.40261	-1.44411
O60749_SEPSPAVTPVTPTTL_N-Term(TMTpro)	O60749	GN_SNX2	Sorting nexin-2 OS=Homo sapiens (Human) OX=9606 GN=SNX2 PE=1 SV=2	N-Term(TMTpro)	SEPSPAVTPVTPTTL	1	36	-0.172493	-0.016433	-0.148092	0.00796846	-0.0944632	-0.0700617	0.0828851	0.866049	0.127984	0.936103	0.175106	0.313584	0.733164	0.994825	0.26932	0.978256	0.977527	0.45017	O60749_SEPSPAVTPVTPTTL_N-Term(TMTpro)	-0.377284	-0.0143077	-0.2277	0.0885829	-0.012119	0.312542	0.327511	-0.464543	-0.136385	-0.206362	-0.461763	-0.553953	-0.0879823	0.288661	0.0940798	-0.326231	-0.486168	-1.20219	0.157782	-0.42209	0.0314002	-0.399875	-1.17771
O60749_SEPSPAVTPVTPTT_N-Term(TMTpro)	O60749	GN_SNX2	Sorting nexin-2 OS=Homo sapiens (Human) OX=9606 GN=SNX2 PE=1 SV=2	N-Term(TMTpro)	SEPSPAVTPVTPTT	1	35	0.0372556	-0.0115694	0.0491515	0.000326411	0.0128431	0.0247389	0.651334	0.887906	0.546876	0.99686	0.825223	0.670661	0.966233	0.995669	0.672576	0.997796	0.997989	0.766778	O60749_SEPSPAVTPVTPTT_N-Term(TMTpro)	0.0949331	0.394768	-1.34202	0.848412	0.683787	0.133218	0.0442029	0.0531109	-0.268453	-0.174332	0.442931	0.0595841	-0.115029	-1.52665	0.805924	0.193779	0.0970103	-0.73964	0.247822	0.231693	-0.0197858	0.0486521	0.0803469
O60883_DEEAKGVQQYVPEEW_N-Term(TMTpro); K5(TMTpro)	O60883	GN_GPR37L1	G-protein coupled receptor 37-like 1 OS=Homo sapiens (Human) OX=9606 GN=GPR37L1 PE=1 SV=2	N-Term(TMTpro); K5(TMTpro)	DEEAKGVQQYVPEEW	1	36	-0.239576	0.0506636	-0.0803121	0.209928	-0.0944562	0.0648078	0.0825196	0.705105	0.546136	0.129877	0.325032	0.498979	0.733164	0.973847	0.672183	0.525848	0.997989	0.630258	O60883_DEEAKGVQQYVPEEW_N-Term(TMTpro); K5(TMTpro)	-0.155931	-0.361477	-0.718577	-0.54277	0.562802	-0.342037	-0.152154	-0.0312021	0.140263	0.807221	0.0989932	-1.28138	-0.376031	-1.01631	0.273658	0.11507	0.297124	-1.77694	-0.336837	0.450914	0.12818	-0.852438	-0.387719
O60883_ESPPLLPLGTPC_N-Term(TMTpro); C12(Carbamidomethyl)	O60883	GN_GPR37L1	G-protein coupled receptor 37-like 1 OS=Homo sapiens (Human) OX=9606 GN=GPR37L1 PE=1 SV=2	N-Term(TMTpro); C12(Carbamidomethyl)	ESPPLLPLGTPC	1	49	-0.104272	0.0202498	-0.211181	-0.0866598	-0.042011	-0.148921	0.323338	0.842765	0.0442276	0.403223	0.567061	0.0443626	0.873569	0.99116	0.143546	0.725475	0.997989	0.126058	O60883_ESPPLLPLGTPC_N-Term(TMTpro); C12(Carbamidomethyl)	0.41417	0.136439	0.205757	0.647692	-0.322213	-0.625991	0.0536448	-0.380891	-0.830786	-0.133568	0.232918	-0.449946	0.00390675	-0.0937079	-0.0899255	-0.35867	0.293576	-0.482595	0.155432	0.423014	-0.656772	-0.0794395	-0.146212
O60883_ESPPLLPLG_N-Term(TMTpro)	O60883	GN_GPR37L1	G-protein coupled receptor 37-like 1 OS=Homo sapiens (Human) OX=9606 GN=GPR37L1 PE=1 SV=2	N-Term(TMTpro)	ESPPLLPLG	1	79	-0.378784	0.192908	-0.406517	0.165175	-0.0929382	-0.120671	0.0162674	0.205438	0.00912974	0.284361	0.393009	0.267986	0.531795	0.95986	0.0600397	0.633431	0.997989	0.403587	O60883_ESPPLLPLG_N-Term(TMTpro)	-0.466647	0.710612	0.265675	-0.11631	-0.621608	-0.463569	-0.312273	-0.403214	-1.14846	-0.0654245	0.886709	-0.555509	0.559868	0.465414	0.668201	0.318096	0.3186	0.549401	0.692773	1.32668	-1.51277	0.166859	0.939774
O60883_GTEDEEAKGVQQYVPEEW_N-Term(TMTpro); K8(TMTpro)	O60883	GN_GPR37L1	G-protein coupled receptor 37-like 1 OS=Homo sapiens (Human) OX=9606 GN=GPR37L1 PE=1 SV=2	N-Term(TMTpro); K8(TMTpro)	GTEDEEAKGVQQYVPEEW	1	78	-0.0153731	0.127529	-0.059916	0.0829863	0.0560781	0.0115351	0.910675	0.34167	0.657936	0.540942	0.558492	0.904129	0.990862	0.95986	0.761201	0.817789	0.997989	0.932083	O60883_GTEDEEAKGVQQYVPEEW_N-Term(TMTpro); K8(TMTpro)	-0.366567	-1.09796	-0.652866	0.00316543	0.149523	0.207735	0.451936	-0.988947	0.119369	0.0633017	-0.0232124	-0.477784	0.605561	-0.374035	0.913712	-0.0255304	-0.53994	-0.758956	0.388631	0.301557	-0.135046	-0.516808	-0.49642
O60883_GTEDEEAKGVQQYVP_N-Term(TMTpro); K8(TMTpro)	O60883	GN_GPR37L1	G-protein coupled receptor 37-like 1 OS=Homo sapiens (Human) OX=9606 GN=GPR37L1 PE=1 SV=2	N-Term(TMTpro); K8(TMTpro)	GTEDEEAKGVQQYVP	1	16	-0.131222	0.0421783	-0.0354389	0.137962	-0.044522	0.0512614	0.152935	0.641334	0.697695	0.130173	0.489152	0.426001	0.794932	0.971473	0.792852	0.525848	0.997989	0.562901	O60883_GTEDEEAKGVQQYVP_N-Term(TMTpro); K8(TMTpro)	0.145218	0.396725	0.493448	0.465209	-0.614823	0.108867	-0.1179	-0.0510116	-0.939352	-0.861914	0.545304	-0.877626	-0.481108	-0.0504721	-0.205052	-0.135389	-0.634492	-0.979525	-0.0518011	-0.0519318	-0.624456	0.15531	-0.302782
O60883_GTEDEEAKGVQQ_N-Term(TMTpro); K8(TMTpro)	O60883	GN_GPR37L1	G-protein coupled receptor 37-like 1 OS=Homo sapiens (Human) OX=9606 GN=GPR37L1 PE=1 SV=2	N-Term(TMTpro); K8(TMTpro)	GTEDEEAKGVQQ	1	5	-0.0534456	0.351169	-0.325302	0.0793133	0.148862	-0.122994	0.653437	0.00360261	0.00722763	0.5025	0.0780415	0.144446	0.96668	0.577217	0.0532371	0.795582	0.967894	0.261782	O60883_GTEDEEAKGVQQ_N-Term(TMTpro); K8(TMTpro)	-0.037334	0.679815	-0.704309	-1.03998	-0.197789	-0.232266	0.202527	0.338629	0.400144	-0.144315	-0.201653	-0.517826	0.73883	-0.00571451	0.805204	-0.607117	-0.188287	-1.71042	0.294187	0.267166	-0.152242	-0.602008	-0.149812
O60883_HKPRESPPLLPLG_N-Term(TMTpro); K2(TMTpro)	O60883	GN_GPR37L1	G-protein coupled receptor 37-like 1 OS=Homo sapiens (Human) OX=9606 GN=GPR37L1 PE=1 SV=2	N-Term(TMTpro); K2(TMTpro)	HKPRESPPLLPLG	1	22	0.045208	-0.112068	0.160877	0.00360104	-0.0334301	0.0822391	0.618469	0.202517	0.069178	0.96826	0.596224	0.193959	0.956885	0.95986	0.185753	0.989152	0.997989	0.320344	O60883_HKPRESPPLLPLG_N-Term(TMTpro); K2(TMTpro)	-0.49757	0.91572	-0.657373	-0.466994	0.23559	0.53754	-0.287173	-0.287343	-0.593559	-0.172513	-0.0745196	-0.347668	-0.141261	-1.08259	-0.035235	0.0872629	-0.544587	-0.116007	-0.107283	-0.25375	-0.11048	-0.865375	-0.33624
O60883_TEDEEAKGVQQYVPEEW_N-Term(TMTpro); K7(TMTpro)	O60883	GN_GPR37L1	G-protein coupled receptor 37-like 1 OS=Homo sapiens (Human) OX=9606 GN=GPR37L1 PE=1 SV=2	N-Term(TMTpro); K7(TMTpro)	TEDEEAKGVQQYVPEEW	1	24	-0.0740547	0.193366	-0.254944	0.0124771	0.0596557	-0.121233	0.505005	0.0771821	0.0209322	0.91017	0.442852	0.120525	0.933525	0.95986	0.0935482	0.96656	0.997989	0.232655	O60883_TEDEEAKGVQQYVPEEW_N-Term(TMTpro); K7(TMTpro)	-0.121223	-0.449636	-0.0598192	-0.647536	0.187844	0.139544	-0.128588	-0.918868	-0.103349	0.405536	0.113476	-0.630385	-0.421341	0.197619	0.304682	0.0376375	-0.393855	-0.908992	0.343905	0.278871	-0.751233	-0.57921	-0.0612898
O60927_GPTPTTPPQPPDPSQPPPGP_N-Term(TMTpro)	O60927	GN_PPP1R11	E3 ubiquitin-protein ligase PPP1R11 OS=Homo sapiens (Human) OX=9606 GN=PPP1R11 PE=1 SV=1	N-Term(TMTpro)	GPTPTTPPQPPDPSQPPPGP	1	56	-0.0100072	-0.21496	0.156136	-0.0488159	-0.112483	0.0536603	0.933789	0.0612636	0.187803	0.674991	0.176648	0.517772	0.993252	0.95986	0.337919	0.878212	0.977527	0.644835	O60927_GPTPTTPPQPPDPSQPPPGP_N-Term(TMTpro)	-0.631737	0.582184	-0.952096	0.0919526	0.660527	-0.301543	-0.498463	0.773658	-0.458952	0.0561551	-0.73199	-0.565253	-1.08011	-0.750215	-0.777839	-0.289992	-0.392311	-0.0896911	-0.020677	-0.597126	0.810336	-1.84805	-0.407372
O60927_LGPTPTTPPQPPDPSQPPPGPMQH_N-Term(TMTpro)	O60927	GN_PPP1R11	E3 ubiquitin-protein ligase PPP1R11 OS=Homo sapiens (Human) OX=9606 GN=PPP1R11 PE=1 SV=1	N-Term(TMTpro)	LGPTPTTPPQPPDPSQPPPGPMQH	1	31	-0.141748	0.178968	-0.229794	0.0909217	0.0186097	-0.0694364	0.164764	0.0747958	0.0234127	0.369499	0.793689	0.330205	0.804502	0.95986	0.0984148	0.697345	0.997989	0.468211	O60927_LGPTPTTPPQPPDPSQPPPGPMQH_N-Term(TMTpro)	0.365076	0.416764	-0.917297	0.944628	0.424569	-0.122645	0.075398	-0.0944783	-0.743494	-0.361761	-0.37419	-0.200975	-0.200605	-1.32847	0.0184889	-0.667465	0.413602	-0.724703	0.257266	-0.627384	-0.177382	-0.19463	0.151484
O60927_LGPTPTTPPQPPDPSQPPPGP_N-Term(TMTpro)	O60927	GN_PPP1R11	E3 ubiquitin-protein ligase PPP1R11 OS=Homo sapiens (Human) OX=9606 GN=PPP1R11 PE=1 SV=1	N-Term(TMTpro)	LGPTPTTPPQPPDPSQPPPGP	1	60	0.000706579	-0.0795344	0.168434	0.0881928	-0.0394139	0.128313	0.995715	0.53734	0.198223	0.498049	0.668711	0.165384	0.998853	0.967042	0.348585	0.79257	0.997989	0.286468	O60927_LGPTPTTPPQPPDPSQPPPGP_N-Term(TMTpro)	-0.636226	0.500434	-0.873456	-0.763657	-0.0912533	-0.452109	-0.51494	0.207922	-0.310275	0.692348	-0.569907	-0.156632	-0.485136	-0.523425	-0.128654	0.0525095	-0.327554	-0.125209	-0.717864	-0.685568	0.0261263	-0.542321	-0.197997
O75122_YIKRAQTGSGGADPTTDVSGQS_N-Term(TMTpro); K3(TMTpro)	O75122	GN_CLASP2	CLIP-associating protein 2 OS=Homo sapiens (Human) OX=9606 GN=CLASP2 PE=1 SV=3	N-Term(TMTpro); K3(TMTpro)	YIKRAQTGSGGADPTTDVSGQS	1	81	-0.188665	0.0341734	-0.406699	-0.18386	-0.0772459	-0.29528	0.47212	0.893057	0.11799	0.476089	0.672305	0.107962	0.925164	0.996366	0.256799	0.777053	0.997989	0.215256	O75122_YIKRAQTGSGGADPTTDVSGQS_N-Term(TMTpro); K3(TMTpro)	-1.24204	-1.03702	0.00902406	-1.03491	-0.979937	-0.0989602	0.215161	-1.44891	-0.34389	-0.978534	-0.878419	-0.238795	0.439984	1.60027	0.708685	0.0369898	-0.144215	-1.28342	1.7463	0.745373	-1.49716	0.15261	-1.36748
O75122_YIKRAQTGSGGADPTTDVSG_N-Term(TMTpro); K3(TMTpro)	O75122	GN_CLASP2	CLIP-associating protein 2 OS=Homo sapiens (Human) OX=9606 GN=CLASP2 PE=1 SV=3	N-Term(TMTpro); K3(TMTpro)	YIKRAQTGSGGADPTTDVSG	1	26	-0.0813567	0.0869634	-0.00479865	0.163521	0.00280335	0.0793614	0.712012	0.68507	0.982399	0.45212	0.985447	0.605826	0.974933	0.971473	0.99037	0.761572	0.997989	0.717443	O75122_YIKRAQTGSGGADPTTDVSG_N-Term(TMTpro); K3(TMTpro)	-0.705397	-0.545895	0.215455	-0.614601	-0.7345	0.782479	-0.033071	-0.978465	0.209523	-1.25993	-0.979099	-1.22634	0.296891	1.52722	0.7547	0.305861	-0.492862	-1.07315	0.625754	0.132916	-0.493264	-0.240511	-0.891664
O75153_QPPAAKDPSPSVQG_N-Term(TMTpro); K6(TMTpro)	O75153	GN_CLUH	Clustered mitochondria protein homolog OS=Homo sapiens (Human) OX=9606 GN=CLUH PE=1 SV=2	N-Term(TMTpro); K6(TMTpro)	QPPAAKDPSPSVQG	1	12	0.0347755	-0.14762	0.120822	-0.0615739	-0.0564225	0.029624	0.799606	0.275676	0.373029	0.652397	0.557729	0.758102	0.984998	0.95986	0.524576	0.87037	0.997989	0.832492	O75153_QPPAAKDPSPSVQG_N-Term(TMTpro); K6(TMTpro)	-0.613198	0.364047	-1.29341	0.742102	0.09318	-0.0455632	-0.103042	0.0182367	-0.965256	-0.130897	-0.418721	-0.400676	-0.268102	-1.42075	-1.5753	-0.178444	0.0571099	-1.03598	0.0690178	-0.0616199	-0.221586	-0.907717	0.0873713
O75153_SQPPAAKDPSPSVQG_N-Term(TMTpro); K7(TMTpro)	O75153	GN_CLUH	Clustered mitochondria protein homolog OS=Homo sapiens (Human) OX=9606 GN=CLUH PE=1 SV=2	N-Term(TMTpro); K7(TMTpro)	SQPPAAKDPSPSVQG	1	18	0.0391904	-0.184934	0.190681	-0.0334434	-0.0728717	0.0786186	0.660221	0.03809	0.0314915	0.709299	0.246705	0.211636	0.968986	0.876938	0.117111	0.895818	0.997989	0.341111	O75153_SQPPAAKDPSPSVQG_N-Term(TMTpro); K7(TMTpro)	0.108675	0.409425	-0.725232	-0.0317825	-0.232599	0.145113	-0.0419219	0.252046	-0.00127805	-0.359097	-0.711763	-0.430155	-0.187556	-1.02542	-0.143417	-0.416978	-0.0183308	-1.43548	-0.0845759	-0.0307586	0.0374983	-0.27632	-0.314938
O75306_AIIGTQDIVFGEVDR_N-Term(TMTpro)	O75306	GN_NDUFS2	NADH dehydrogenase [ubiquinone] iron-sulfur protein 2, mitochondrial OS=Homo sapiens (Human) OX=9606 GN=NDUFS2 PE=1 SV=2	N-Term(TMTpro)	AIIGTQDIVFGEVDR	1	183	0.0506611	-0.102066	-0.205142	-0.357869	-0.0257027	-0.281505	0.773222	0.549052	0.233222	0.0423449	0.833604	0.0230746	0.979459	0.968083	0.38686	0.455234	0.997989	0.0868453	O75306_AIIGTQDIVFGEVDR_N-Term(TMTpro)	-0.0134602	-1.52643	0.912281	0.939951	-0.348016	-0.703005	-0.443761	0.190749	0.287048	-0.995868	-0.206018	1.2	-0.456663	0.011589	-0.853765	-0.819154	-0.272498	1.22123	-0.20037	-0.589569	-0.588743	0.838863	-0.241888
O75306_IGTQDIVFGEVDR_N-Term(TMTpro)	O75306	GN_NDUFS2	NADH dehydrogenase [ubiquinone] iron-sulfur protein 2, mitochondrial OS=Homo sapiens (Human) OX=9606 GN=NDUFS2 PE=1 SV=2	N-Term(TMTpro)	IGTQDIVFGEVDR	1	146	-0.0681099	-0.193223	-0.306717	-0.43183	-0.130667	-0.369273	0.722817	0.296229	0.102756	0.0245938	0.327454	0.00645254	0.975374	0.95986	0.238498	0.42841	0.997989	0.0447796	O75306_IGTQDIVFGEVDR_N-Term(TMTpro)	0.0717446	-1.52632	0.942221	1.15958	-0.19013	-0.657894	-0.356016	0.100607	0.300098	-1.32822	-0.287409	1.10847	-0.584827	-0.0202094	-1.01393	-0.51038	-0.096289	1.3805	-0.297727	-0.660002	-1.37964	1.00014	-0.118321
O75323_REDSWLK_N-Term(TMTpro); K7(TMTpro)	O75323	GN_NIPSNAP2	Protein NipSnap homolog 2 OS=Homo sapiens (Human) OX=9606 GN=NIPSNAP2 PE=1 SV=1	N-Term(TMTpro); K7(TMTpro)	REDSWLK	1	10	0.0857595	-0.115341	0.607744	0.406644	-0.0147906	0.507194	0.696205	0.590648	0.00570615	0.0644552	0.923189	0.00126881	0.971949	0.968083	0.0479407	0.474222	0.997989	0.0218358	O75323_REDSWLK_N-Term(TMTpro); K7(TMTpro)	0.415105	-0.415265	-0.67352	-1.9516	-0.247593	1.15266	-0.421807	-2.45222	-0.727178	0.473924	-0.981098	-1.39811	-0.243248	0.995591	-0.0872867	0.430672	-1.45201	-1.5564	-0.677301	-0.565419	0.521156	-0.965428	-1.9098
O75347_RLVLDSVKLEA_N-Term(TMTpro); K8(TMTpro)	O75347	GN_TBCA	Tubulin-specific chaperone A OS=Homo sapiens (Human) OX=9606 GN=TBCA PE=1 SV=3	N-Term(TMTpro); K8(TMTpro)	RLVLDSVKLEA	1	18	0.133921	-0.166927	-0.0176984	-0.318547	-0.016503	-0.168122	0.398525	0.279876	0.909344	0.0445175	0.881238	0.130133	0.899691	0.95986	0.945227	0.457901	0.997989	0.245148	O75347_RLVLDSVKLEA_N-Term(TMTpro); K8(TMTpro)	0.609162	-1.10503	0.380992	0.882449	-0.0961473	-0.62041	-0.434737	0.16455	0.284023	-1.05575	-0.180903	1.10151	0.0473532	0.201042	-1.11071	-0.340252	-0.32123	0.690028	-0.4241	-0.448408	-0.851953	0.95114	-0.686407
O75348_FVCDIRPEIHENYRING_N-Term(TMTpro); C3(Carbamidomethyl)	O75348	GN_ATP6V1G1	V-type proton ATPase subunit G 1 OS=Homo sapiens (Human) OX=9606 GN=ATP6V1G1 PE=1 SV=3	N-Term(TMTpro); C3(Carbamidomethyl)	FVCDIRPEIHENYRING	1	104	0.0616738	-0.223322	0.594897	0.309902	-0.080824	0.4524	0.767648	0.275218	0.00481263	0.134373	0.580007	0.00244135	0.979459	0.95986	0.0453334	0.529297	0.997989	0.0291393	O75348_FVCDIRPEIHENYRING_N-Term(TMTpro); C3(Carbamidomethyl)	0.213954	0.0842993	-0.404232	-1.37021	-0.340851	-0.283218	-0.568109	-1.07634	0.298368	-0.614528	-0.887643	-1.10574	-0.638062	1.26165	-0.0341922	0.046954	-0.703923	-0.791238	-1.02766	-0.610263	0.752457	-0.874032	-1.46735
O75348_VCDIRPEIHENYRING_N-Term(TMTpro); C2(Carbamidomethyl)	O75348	GN_ATP6V1G1	V-type proton ATPase subunit G 1 OS=Homo sapiens (Human) OX=9606 GN=ATP6V1G1 PE=1 SV=3	N-Term(TMTpro); C2(Carbamidomethyl)	VCDIRPEIHENYRING	1	16	0.0201574	-0.0155384	0.364233	0.328537	0.00230949	0.346385	0.920033	0.937866	0.0707241	0.10298	0.986974	0.0157843	0.990943	0.99745	0.188421	0.508519	0.998026	0.0695228	O75348_VCDIRPEIHENYRING_N-Term(TMTpro); C2(Carbamidomethyl)	0.84735	0.74422	-0.468188	-1.66138	-0.196507	-0.0126588	-0.810491	0.0127855	-0.331304	-0.363932	-0.594111	-1.37559	-0.810185	0.574588	0.140418	-0.157827	-0.684544	-1.12363	-1.0427	-0.617387	0.472827	-0.636332	-0.819385
O75363_TDPVSIGPVG_N-Term(TMTpro)	O75363	GN_BCAS1	Breast carcinoma-amplified sequence 1 OS=Homo sapiens (Human) OX=9606 GN=BCAS1 PE=1 SV=2	N-Term(TMTpro)	TDPVSIGPVG	1	31	0.199198	0.10414	0.179289	0.0842306	0.151669	0.13176	0.152234	0.44085	0.197407	0.532529	0.118788	0.174755	0.794932	0.95986	0.348038	0.812306	0.967894	0.298234	O75363_TDPVSIGPVG_N-Term(TMTpro)	0.244188	0.360432	-0.0303616	-0.0103924	-0.224307	0.05543	-0.433312	-1.00231	0.596064	-0.300962	0.512433	-0.493209	-0.99655	-0.387249	-0.573176	0.223868	-0.295778	0.156424	-1.31838	-0.420029	-0.0625771	-0.322857	-0.210884
O75390_ASASSTNLKDILADLIPKEQA_N-Term(TMTpro); K9(TMTpro); K18(TMTpro)	O75390	GN_CS	Citrate synthase, mitochondrial OS=Homo sapiens (Human) OX=9606 GN=CS PE=1 SV=2	N-Term(TMTpro); K9(TMTpro); K18(TMTpro)	ASASSTNLKDILADLIPKEQA	1	22	0.117441	-0.109456	-0.114158	-0.341055	0.00399275	-0.227606	0.423205	0.435003	0.427979	0.0183781	0.968556	0.0264091	0.909864	0.95986	0.576583	0.412855	0.997989	0.0942424	O75390_ASASSTNLKDILADLIPKEQA_N-Term(TMTpro); K9(TMTpro); K18(TMTpro)	-0.134477	-1.01369	0.416798	0.362475	-0.33109	-0.636016	-0.356844	-0.242744	0.193405	-0.878542	-0.39334	0.597256	-0.140845	-0.169224	-0.580602	-0.448304	-0.376786	0.925659	-0.212464	0.0222538	-0.766687	0.584498	-0.201894
O75475_EIDNNPKVK_N-Term(TMTpro); K7(TMTpro); K9(TMTpro)	O75475	GN_PSIP1	PC4 and SFRS1-interacting protein OS=Homo sapiens (Human) OX=9606 GN=PSIP1 PE=1 SV=1	N-Term(TMTpro); K7(TMTpro); K9(TMTpro)	EIDNNPKVK	1	16	0.0421724	-0.240734	0.696952	0.414045	-0.0992809	0.555499	0.867913	0.333867	0.00655283	0.100446	0.576295	0.00222911	0.984998	0.95986	0.0516005	0.504639	0.997989	0.0280821	O75475_EIDNNPKVK_N-Term(TMTpro); K7(TMTpro); K9(TMTpro)	0.675104	0.645827	-0.655836	-2.50697	0.177572	-0.36084	-1.49952	0.0164952	-0.437121	0.0170812	-0.857651	-1.43888	-1.57853	-0.829125	-1.0249	-1.10228	-1.31158	-1.26408	-1.83222	-1.38443	0.266216	-1.07238	-1.15061
O75533_TADQTPGATPKK_N-Term(TMTpro); K11(TMTpro); K12(TMTpro)	O75533	GN_SF3B1	Splicing factor 3B subunit 1 OS=Homo sapiens (Human) OX=9606 GN=SF3B1 PE=1 SV=3	N-Term(TMTpro); K11(TMTpro); K12(TMTpro)	TADQTPGATPKK	1	5	0.275117	-0.373214	0.818647	0.170315	-0.0490486	0.494481	0.172634	0.0509574	4.49406e-05	0.390193	0.722418	0.000506791	0.805399	0.937441	0.00401781	0.714801	0.997989	0.0136037	O75533_TADQTPGATPKK_N-Term(TMTpro); K11(TMTpro); K12(TMTpro)	0.0723708	0.956167	-1.92832	-1.78611	-0.155373	-0.35061	-1.43542	0.234472	0.0371697	1.15904	-1.3445	-0.975107	-1.88613	-1.51134	-1.61092	-0.965827	-0.673894	0.906928	-1.78275	-1.04045	0.195136	-2.02237	-1.48234
O75694_HLQDICPLL_N-Term(TMTpro); C6(Carbamidomethyl)	O75694	GN_NUP155	Nuclear pore complex protein Nup155 OS=Homo sapiens (Human) OX=9606 GN=NUP155 PE=1 SV=1	N-Term(TMTpro); C6(Carbamidomethyl)	HLQDICPLL	1	41	-0.0795786	-0.0250572	-0.0603928	-0.00587133	-0.0523179	-0.033132	0.509666	0.832319	0.611699	0.960982	0.536037	0.694981	0.93532	0.98943	0.724795	0.986536	0.997989	0.784955	O75694_HLQDICPLL_N-Term(TMTpro); C6(Carbamidomethyl)	0.234084	-0.421055	0.0377305	-0.113159	0.00103936	-0.235454	0.0447216	-0.465913	0.107738	-0.258681	-0.206707	-0.494392	-0.0597363	0.443066	0.295922	0.431277	-0.158631	-0.776338	0.143682	0.122412	-0.356458	-0.0758799	-0.0966016
O75781_AEPKEPAPPNGSAAEPPTEAASREENQ_N-Term(TMTpro); K4(TMTpro)	O75781	GN_PALM	Paralemmin-1 OS=Homo sapiens (Human) OX=9606 GN=PALM PE=1 SV=2	N-Term(TMTpro); K4(TMTpro)	AEPKEPAPPNGSAAEPPTEAASREENQ	1	40	-0.394024	0.079611	-0.463092	0.0105429	-0.157206	-0.226274	0.0443748	0.677221	0.0173473	0.956499	0.249938	0.0988813	0.624612	0.971473	0.0851996	0.985786	0.997989	0.204253	O75781_AEPKEPAPPNGSAAEPPTEAASREENQ_N-Term(TMTpro); K4(TMTpro)	-0.974648	-0.524844	-1.03532	1.69615	-0.294572	-0.730266	0.24148	-0.944094	-1.46905	-0.803161	-0.698731	0.146518	0.287308	-0.668186	-0.718938	-0.226043	1.1499	-1.36584	1.12661	0.737671	-1.27532	-0.556236	0.118133
O75781_AGSTAGAAETRGAVEGAARTTPSRREITG_N-Term(TMTpro)	O75781	GN_PALM	Paralemmin-1 OS=Homo sapiens (Human) OX=9606 GN=PALM PE=1 SV=2	N-Term(TMTpro)	AGSTAGAAETRGAVEGAARTTPSRREITG	1	14	-0.0843777	0.191101	-0.128546	0.146932	0.0533616	0.00919311	0.41534	0.0686735	0.212008	0.163405	0.46767	0.900303	0.909529	0.95986	0.36273	0.547788	0.997989	0.92931	O75781_AGSTAGAAETRGAVEGAARTTPSRREITG_N-Term(TMTpro)	-0.931339	0.383388	-0.324227	-0.582085	-0.307379	-0.0917908	-0.12236	-0.177984	-1.31219	-0.502245	-0.346904	-0.247288	0.133408	-0.905587	-0.355245	-0.752775	-0.121672	-1.5509	0.712902	-0.513842	-0.221865	-0.35435	-0.5843
O75781_AGSTAGAAETRGAVEGAARTTPSR_N-Term(TMTpro)	O75781	GN_PALM	Paralemmin-1 OS=Homo sapiens (Human) OX=9606 GN=PALM PE=1 SV=2	N-Term(TMTpro)	AGSTAGAAETRGAVEGAARTTPSR	1	10	-0.261833	-0.0523395	-0.414987	-0.205493	-0.157086	-0.31024	0.0940671	0.731297	0.00806861	0.1832	0.150802	0.00515012	0.752031	0.976588	0.0561776	0.560583	0.977527	0.0400183	O75781_AGSTAGAAETRGAVEGAARTTPSR_N-Term(TMTpro)	-0.649557	0.352391	-0.510564	0.429235	0.292022	-0.144061	0.170679	0.519639	-0.888547	-0.190696	-1.16392	-0.262896	-0.804983	-1.4009	-0.0257497	-0.903235	0.944747	-0.758205	0.272361	0.353604	-0.577198	-0.540049	0.506692
O75781_AGSTAGAAETRGAVEGAARTTPS_N-Term(TMTpro)	O75781	GN_PALM	Paralemmin-1 OS=Homo sapiens (Human) OX=9606 GN=PALM PE=1 SV=2	N-Term(TMTpro)	AGSTAGAAETRGAVEGAARTTPS	1	7	-0.395621	-0.00813133	-0.281839	0.105651	-0.201876	-0.0880944	0.0403441	0.965896	0.142081	0.578864	0.136255	0.51375	0.6212	0.99745	0.286638	0.834095	0.977527	0.641276	O75781_AGSTAGAAETRGAVEGAARTTPS_N-Term(TMTpro)	-1.66463	-0.120734	-0.879712	2.29772	0.727517	0.285184	0.80098	-0.739018	-0.868925	-0.373063	-0.619001	0.368917	-0.330311	-1.22628	-0.458476	-0.581911	-0.203754	-0.892417	0.775982	1.1586	-1.02353	-0.670228	-0.347863
O75781_AQPGEATSGPPGIQPGQEPPVTM_N-Term(TMTpro)	O75781	GN_PALM	Paralemmin-1 OS=Homo sapiens (Human) OX=9606 GN=PALM PE=1 SV=2	N-Term(TMTpro)	AQPGEATSGPPGIQPGQEPPVTM	1	116	-0.0244156	0.0871011	-0.152924	-0.0414075	0.0313427	-0.0971658	0.787733	0.33232	0.0896436	0.648651	0.623157	0.129594	0.982567	0.95986	0.217807	0.869497	0.997989	0.244657	O75781_AQPGEATSGPPGIQPGQEPPVTM_N-Term(TMTpro)	-0.042475	-0.293536	-0.594518	0.173941	-0.00596895	-0.173861	0.0158916	-0.958364	0.102117	-0.435818	-0.373577	-0.0157318	0.318815	0.0680347	-0.0337748	-0.142042	0.231712	-0.738875	0.397324	0.626024	-0.456829	-0.833205	0.279478
O75781_AQPGEATSGPPGIQPGQEPPVT_N-Term(TMTpro)	O75781	GN_PALM	Paralemmin-1 OS=Homo sapiens (Human) OX=9606 GN=PALM PE=1 SV=2	N-Term(TMTpro)	AQPGEATSGPPGIQPGQEPPVT	1	316	-0.0766082	0.059344	-0.090366	0.0455862	-0.00863208	-0.0223899	0.406696	0.52041	0.326142	0.622717	0.894678	0.731372	0.905221	0.961148	0.483426	0.857064	0.997989	0.812946	O75781_AQPGEATSGPPGIQPGQEPPVT_N-Term(TMTpro)	-0.733194	0.0691971	-0.862777	0.752072	0.193602	-0.153509	0.00856121	-0.406866	-0.465943	-0.376432	-0.208467	-0.279835	0.156784	-0.728641	-0.365884	-0.522836	0.441186	-0.932345	0.667294	0.152909	-0.561972	-0.288842	-0.0916283
O75781_AQPGEATSGPPGIQPGQEPPV_N-Term(TMTpro)	O75781	GN_PALM	Paralemmin-1 OS=Homo sapiens (Human) OX=9606 GN=PALM PE=1 SV=2	N-Term(TMTpro)	AQPGEATSGPPGIQPGQEPPV	1	16	0.0384894	0.071021	-0.0673016	-0.03477	0.0547552	-0.0510358	0.690921	0.44884	0.482868	0.713401	0.416826	0.449082	0.971949	0.95986	0.619143	0.897905	0.997989	0.583235	O75781_AQPGEATSGPPGIQPGQEPPV_N-Term(TMTpro)	0.634909	0.275051	-0.406608	0.366308	0.197305	0.205395	-0.270805	-0.0524349	0.0971254	-0.337422	0.189073	-0.862355	-0.864516	-0.19877	0.400682	-0.0870621	-0.0790637	-0.581	0.0639211	0.299355	0.175787	-0.252687	-0.0979967
O75781_AQPGEATSGPPGIQPGQEPP_N-Term(TMTpro)	O75781	GN_PALM	Paralemmin-1 OS=Homo sapiens (Human) OX=9606 GN=PALM PE=1 SV=2	N-Term(TMTpro)	AQPGEATSGPPGIQPGQEPP	1	19	-0.251801	0.00125041	-0.0733232	0.179729	-0.125275	0.0532027	0.0125942	0.989528	0.451538	0.067343	0.0710106	0.440269	0.52455	0.999233	0.593893	0.474222	0.967894	0.576048	O75781_AQPGEATSGPPGIQPGQEPP_N-Term(TMTpro)	-0.264263	0.546941	-0.561796	-0.518643	-0.103728	-0.30888	-0.195179	0.529399	-0.252152	0.120406	-0.253933	-0.892009	-0.589306	-0.462838	-0.261434	-0.525538	-0.345752	-0.871102	-0.56626	-0.186573	-0.273243	-0.591178	0.0759209
O75781_AQPGEATSGPPGIQP_N-Term(TMTpro)	O75781	GN_PALM	Paralemmin-1 OS=Homo sapiens (Human) OX=9606 GN=PALM PE=1 SV=2	N-Term(TMTpro)	AQPGEATSGPPGIQP	1	111	-0.189944	0.02549	-0.269215	-0.0537807	-0.0822272	-0.161498	0.113943	0.829416	0.0253393	0.650944	0.32905	0.0568487	0.76826	0.987985	0.103491	0.869497	0.997989	0.146604	O75781_AQPGEATSGPPGIQP_N-Term(TMTpro)	-0.883718	-0.14587	-0.524387	1.02351	-0.272596	0.147693	0.478263	-0.374788	-0.418049	-0.64472	-0.360818	0.120711	0.274869	-0.695051	-0.141143	-0.485374	0.58548	-0.655593	1.00048	0.526753	-0.644843	-0.328996	-0.262206
O75781_DTITAEL_N-Term(TMTpro)	O75781	GN_PALM	Paralemmin-1 OS=Homo sapiens (Human) OX=9606 GN=PALM PE=1 SV=2	N-Term(TMTpro)	DTITAEL	1	31	-0.355924	0.0265691	-0.516645	-0.134152	-0.164678	-0.325398	0.0632629	0.885675	0.00676498	0.474803	0.215729	0.0155062	0.701103	0.995669	0.0521172	0.776476	0.997989	0.0688661	O75781_DTITAEL_N-Term(TMTpro)	-0.171751	-0.6559	0.336496	0.45429	-0.466735	0.291895	-0.07008	-1.48455	-0.219845	-0.871497	-0.299817	-0.0488265	0.294496	0.102378	1.02588	0.639994	0.212055	-2.16568	1.07525	-0.291279	-0.81412	0.608042	-0.479237
O75781_EAGSTAGAAETRGAVEGAARTTPSRREITG_N-Term(TMTpro)	O75781	GN_PALM	Paralemmin-1 OS=Homo sapiens (Human) OX=9606 GN=PALM PE=1 SV=2	N-Term(TMTpro)	EAGSTAGAAETRGAVEGAARTTPSRREITG	1	33	-0.140877	-0.0693004	-0.0137443	0.0578323	-0.105089	0.022044	0.411293	0.676837	0.93458	0.733743	0.379269	0.853411	0.906639	0.971473	0.960698	0.906139	0.997989	0.897353	O75781_EAGSTAGAAETRGAVEGAARTTPSRREITG_N-Term(TMTpro)	-0.310446	1.06043	-1.54576	-0.42025	0.774426	0.557591	0.039886	0.068171	-0.939544	-0.134859	-0.539364	-0.195609	-0.452953	-1.74495	-0.304449	-0.528762	0.404926	-1.91892	0.479641	0.501577	-0.102639	-1.23484	-0.0483017
O75781_EAGSTAGAAETRGAVEGAARTTPSR_N-Term(TMTpro)	O75781	GN_PALM	Paralemmin-1 OS=Homo sapiens (Human) OX=9606 GN=PALM PE=1 SV=2	N-Term(TMTpro)	EAGSTAGAAETRGAVEGAARTTPSR	1	15	-0.30001	-0.0536259	-0.103091	0.143293	-0.176818	0.0201007	0.097604	0.756928	0.55745	0.420443	0.158769	0.872117	0.757219	0.980608	0.681234	0.735405	0.977527	0.910517	O75781_EAGSTAGAAETRGAVEGAARTTPSR_N-Term(TMTpro)	-1.14496	1.31261	-1.4366	-1.00988	0.529878	0.0690326	-0.286687	0.956402	-1.19949	0.514766	-0.966402	-0.461215	-0.448053	-2.05748	-0.382672	-1.40461	-0.485083	-1.19041	-0.42452	-0.384684	0.33944	-0.567412	0.435961
O75781_GEATSGPPGIQP_N-Term(TMTpro)	O75781	GN_PALM	Paralemmin-1 OS=Homo sapiens (Human) OX=9606 GN=PALM PE=1 SV=2	N-Term(TMTpro)	GEATSGPPGIQP	1	8	0.0391178	0.037739	-0.0254503	-0.0268291	0.0384284	-0.0261397	0.698305	0.708102	0.799673	0.791303	0.590134	0.713968	0.971949	0.973847	0.87195	0.923765	0.997989	0.800214	O75781_GEATSGPPGIQP_N-Term(TMTpro)	0.251622	0.440807	0.467989	0.115385	0.309025	0.04639	0.049307	0.726463	0.152075	-0.104084	-0.0552154	-0.501201	0.23227	-0.5133	-1.03961	-0.7164	0.288475	-0.502295	-0.0703147	0.187303	-0.325116	-0.156804	0.352327
O75781_GPPGIQPGQEPPVT_N-Term(TMTpro)	O75781	GN_PALM	Paralemmin-1 OS=Homo sapiens (Human) OX=9606 GN=PALM PE=1 SV=2	N-Term(TMTpro)	GPPGIQPGQEPPVT	1	71	-0.0364268	0.122272	-0.115415	0.0432833	0.0429224	-0.0360659	0.707175	0.196193	0.228668	0.65101	0.525808	0.593875	0.974859	0.95986	0.382277	0.869497	0.997989	0.708203	O75781_GPPGIQPGQEPPVT_N-Term(TMTpro)	-0.921131	0.0687255	-0.878046	0.308664	0.355748	-0.146214	-0.213608	-0.42925	-0.217708	-0.126584	-0.0765603	-0.318327	-0.0275354	-0.305438	-0.140155	-0.633591	0.256491	-0.218262	0.639546	-0.267048	-0.321733	-1.08421	-0.367269
O75781_ITGVQAQPGEATSGPPGIQPGQEPPVT_N-Term(TMTpro)	O75781	GN_PALM	Paralemmin-1 OS=Homo sapiens (Human) OX=9606 GN=PALM PE=1 SV=2	N-Term(TMTpro)	ITGVQAQPGEATSGPPGIQPGQEPPVT	1	180	-0.190049	-0.308971	0.0744205	-0.0445015	-0.24951	0.0149595	0.134372	0.0135466	0.556647	0.717662	0.00551962	0.865373	0.786116	0.774597	0.680541	0.898859	0.653466	0.906582	O75781_ITGVQAQPGEATSGPPGIQPGQEPPVT_N-Term(TMTpro)	-0.0782422	0.125826	-0.161507	0.0414266	0.748008	0.0123347	-0.936743	0.237197	-0.00675128	-0.0192171	-0.253468	-0.17044	-1.2982	-0.23217	-0.993234	-0.0416339	0.260038	-0.470685	-0.739586	0.0782761	-0.0607942	-0.624462	-0.191748
O75781_ITGVQAQPGEATSGPPGIQPGQEPPV_N-Term(TMTpro)	O75781	GN_PALM	Paralemmin-1 OS=Homo sapiens (Human) OX=9606 GN=PALM PE=1 SV=2	N-Term(TMTpro)	ITGVQAQPGEATSGPPGIQPGQEPPV	1	35	-0.0218066	-0.033835	0.0315367	0.0195084	-0.0278208	0.0255225	0.793792	0.675541	0.699284	0.813366	0.632041	0.660417	0.984856	0.971473	0.79334	0.927946	0.997989	0.758623	O75781_ITGVQAQPGEATSGPPGIQPGQEPPV_N-Term(TMTpro)	0.0712016	0.114715	-0.614504	0.537043	-0.0811278	-0.138906	-0.340117	-0.0263862	0.539679	-0.722988	-0.251792	0.0124053	-0.215566	-0.400844	0.043678	-0.105321	0.0820769	0.624067	0.159564	-0.031847	-0.242548	-0.504284	-0.517247
O75781_ITGVQAQPGEATSGPPGIQPGQEPP_N-Term(TMTpro)	O75781	GN_PALM	Paralemmin-1 OS=Homo sapiens (Human) OX=9606 GN=PALM PE=1 SV=2	N-Term(TMTpro)	ITGVQAQPGEATSGPPGIQPGQEPP	1	45	-0.0632782	0.25563	-0.328316	-0.00940854	0.0961758	-0.168863	0.613512	0.0399505	0.00938378	0.939551	0.274821	0.0566587	0.955297	0.876938	0.0608662	0.979314	0.997989	0.146291	O75781_ITGVQAQPGEATSGPPGIQPGQEPP_N-Term(TMTpro)	-0.457559	-0.273847	-0.101241	0.384571	-0.0104511	-0.561988	-0.278744	0.088213	0.14664	-0.455179	-0.579817	-0.237507	-0.32466	-0.200321	-0.145878	-0.186799	0.188721	-1.28067	0.615203	-0.16876	-0.291211	-0.610643	0.4008
O75781_PGEATSGPPGIQP_N-Term(TMTpro)	O75781	GN_PALM	Paralemmin-1 OS=Homo sapiens (Human) OX=9606 GN=PALM PE=1 SV=2	N-Term(TMTpro)	PGEATSGPPGIQP	1	9	-0.0891002	-0.0789663	-0.000226019	0.00990781	-0.0840333	0.0048409	0.243872	0.297599	0.99763	0.895917	0.119626	0.928139	0.843312	0.95986	0.998098	0.961463	0.967894	0.949024	O75781_PGEATSGPPGIQP_N-Term(TMTpro)	-0.207728	0.401682	0.470141	0.218819	0.134127	0.284497	-0.0842576	0.0484356	0.47495	-0.51214	-0.127357	0.0946578	0.0342239	-0.671167	0.0661436	-0.54189	0.473864	-0.0335832	-0.167438	0.668439	0.233651	0.486858	-0.618844
O75781_QDTITAEL_N-Term(TMTpro)	O75781	GN_PALM	Paralemmin-1 OS=Homo sapiens (Human) OX=9606 GN=PALM PE=1 SV=2	N-Term(TMTpro)	QDTITAEL	1	18	-0.178778	0.171934	-0.305635	0.045076	-0.00342206	-0.13028	0.1184	0.13481	0.00774678	0.696064	0.966162	0.108513	0.772105	0.95986	0.0547615	0.888929	0.997989	0.215812	O75781_QDTITAEL_N-Term(TMTpro)	-0.128508	-0.192774	0.670643	0.0215282	-0.728886	-0.08947	-0.443013	-0.344911	0.00962676	-0.66904	-0.433681	-0.860691	-0.0811024	0.674261	0.890919	-0.194751	0.271422	-0.988872	0.498433	0.0991674	-0.447146	-0.0478365	-0.387099
O75781_QNVEDEAETKKVLGLQDTITAEL_N-Term(TMTpro); K10(TMTpro); K11(TMTpro)	O75781	GN_PALM	Paralemmin-1 OS=Homo sapiens (Human) OX=9606 GN=PALM PE=1 SV=2	N-Term(TMTpro); K10(TMTpro); K11(TMTpro)	QNVEDEAETKKVLGLQDTITAEL	1	32	-0.168604	0.148612	-0.0519259	0.26529	-0.00999626	0.106682	0.339689	0.394488	0.768117	0.13023	0.935694	0.390047	0.874882	0.95986	0.849086	0.525848	0.997989	0.527646	O75781_QNVEDEAETKKVLGLQDTITAEL_N-Term(TMTpro); K10(TMTpro); K11(TMTpro)	0.882619	-0.489405	-0.388802	-0.724952	0.0694374	0.0512773	-0.693096	-0.719814	0.148851	-0.129488	0.560861	-0.754275	-0.913437	-0.183888	0.407264	0.72831	-0.492799	-0.587474	-1.11359	-0.694342	-0.296814	0.317935	-0.534388
O75781_QNVEDEAETKKVLGLQDTITA_N-Term(TMTpro); K10(TMTpro); K11(TMTpro)	O75781	GN_PALM	Paralemmin-1 OS=Homo sapiens (Human) OX=9606 GN=PALM PE=1 SV=2	N-Term(TMTpro); K10(TMTpro); K11(TMTpro)	QNVEDEAETKKVLGLQDTITA	1	16	-0.101956	0.244394	-0.0556608	0.290689	0.071219	0.117514	0.598381	0.207142	0.773857	0.133641	0.602403	0.390558	0.949049	0.95986	0.854104	0.529297	0.997989	0.528169	O75781_QNVEDEAETKKVLGLQDTITA_N-Term(TMTpro); K10(TMTpro); K11(TMTpro)	1.20456	-0.0207027	-0.504473	-1.47661	-0.0850555	0.173818	-0.869274	-0.483368	-0.438813	-0.253395	-0.00863726	-1.14142	-0.898619	0.589086	0.572536	0.578653	-0.682725	-1.08914	-1.09132	-1.2908	0.536327	-0.573085	-0.409654
O75781_QPGEATSGPPGIQP_N-Term(TMTpro)	O75781	GN_PALM	Paralemmin-1 OS=Homo sapiens (Human) OX=9606 GN=PALM PE=1 SV=2	N-Term(TMTpro)	QPGEATSGPPGIQP	1	54	-0.175205	0.0779919	-0.20186	0.0513365	-0.0486063	-0.0752617	0.0729934	0.41393	0.0381047	0.592877	0.475143	0.269656	0.733026	0.95986	0.131553	0.840944	0.997989	0.405366	O75781_QPGEATSGPPGIQP_N-Term(TMTpro)	-1.00479	0.160127	-0.520853	0.0785892	0.20511	0.424661	0.318978	0.00776807	-0.513948	-0.256007	-0.217031	-0.444639	0.0696247	-0.525832	-0.22244	-0.616514	0.407539	-0.55807	0.637398	0.245228	-0.199176	-0.459382	0.0216459
O75781_SGPPGIQPGQEPPVT_N-Term(TMTpro)	O75781	GN_PALM	Paralemmin-1 OS=Homo sapiens (Human) OX=9606 GN=PALM PE=1 SV=2	N-Term(TMTpro)	SGPPGIQPGQEPPVT	1	30	-0.105476	0.0433902	-0.0985513	0.050315	-0.031043	-0.0241181	0.290029	0.659394	0.319795	0.61151	0.657301	0.730288	0.850753	0.971473	0.4774	0.849585	0.997989	0.812319	O75781_SGPPGIQPGQEPPVT_N-Term(TMTpro)	-0.444347	-0.153659	-1.78062	0.0307446	-0.204902	-0.159246	-0.590406	-0.616216	-0.200724	-0.542688	-0.369033	-0.460599	-0.546571	-0.610881	0.0432578	-0.558788	-0.294539	-0.197692	0.056013	-0.168839	-0.723664	-0.603915	0.0535748
O75781_SGPPGIQP_N-Term(TMTpro)	O75781	GN_PALM	Paralemmin-1 OS=Homo sapiens (Human) OX=9606 GN=PALM PE=1 SV=2	N-Term(TMTpro)	SGPPGIQP	1	24	-0.221347	0.0135114	-0.250467	-0.0156095	-0.103918	-0.133038	0.0221919	0.88334	0.00941033	0.866391	0.119463	0.0470379	0.553158	0.995669	0.0609458	0.949926	0.967894	0.130273	O75781_SGPPGIQP_N-Term(TMTpro)	-1.03409	0.346102	0.370357	0.673258	-0.983564	0.116729	0.135117	-0.429084	0.0672608	-0.31709	-0.268814	-0.0044025	-0.285106	-0.121448	0.311005	-0.222799	0.243732	-0.722268	0.395829	0.335973	-0.733663	0.000687015	-0.106586
O75781_TSGPPGIQP_N-Term(TMTpro)	O75781	GN_PALM	Paralemmin-1 OS=Homo sapiens (Human) OX=9606 GN=PALM PE=1 SV=2	N-Term(TMTpro)	TSGPPGIQP	1	10	-0.0904005	0.0310579	-0.0342944	0.087164	-0.0296713	0.0264348	0.271024	0.697732	0.673197	0.28062	0.604299	0.644251	0.843312	0.97159	0.773198	0.628471	0.997989	0.745773	O75781_TSGPPGIQP_N-Term(TMTpro)	0.144974	0.0879293	-0.191011	0.470026	-0.243478	-0.121167	0.567692	-0.163027	-0.387764	-0.216405	0.140238	-0.286366	0.326013	0.29634	-1.0087	-0.359461	0.0163244	-1.5489	0.883852	0.04646	-0.268752	0.12834	0.329668
O75781_VEDEAETKKVLGLQDTITAEL_N-Term(TMTpro); K8(TMTpro); K9(TMTpro)	O75781	GN_PALM	Paralemmin-1 OS=Homo sapiens (Human) OX=9606 GN=PALM PE=1 SV=2	N-Term(TMTpro); K8(TMTpro); K9(TMTpro)	VEDEAETKKVLGLQDTITAEL	1	19	-0.00191508	0.0961756	-0.226722	-0.128631	0.0471303	-0.177676	0.988103	0.447444	0.0761315	0.316135	0.601183	0.0507573	0.998853	0.95986	0.197112	0.654391	0.997989	0.136332	O75781_VEDEAETKKVLGLQDTITAEL_N-Term(TMTpro); K8(TMTpro); K9(TMTpro)	-0.74924	-1.06351	-0.063937	-1.07152	-0.210707	0.0208605	0.204461	-1.48919	-0.281303	-0.916242	0.285129	0.0139853	0.843121	-0.478599	0.350138	0.284359	0.10428	-0.428921	0.936798	-0.382306	-0.657187	-0.633995	-0.261164
O75781_VEDEAETK_N-Term(TMTpro); K8(TMTpro)	O75781	GN_PALM	Paralemmin-1 OS=Homo sapiens (Human) OX=9606 GN=PALM PE=1 SV=2	N-Term(TMTpro); K8(TMTpro)	VEDEAETK	1	10	-0.353082	0.0454742	-0.460514	-0.0619574	-0.153804	-0.261236	0.0171208	0.746691	0.0018003	0.664525	0.131513	0.0112262	0.531795	0.977762	0.0291124	0.873003	0.974754	0.0586456	O75781_VEDEAETK_N-Term(TMTpro); K8(TMTpro)	-1.22227	-0.128135	0.399467	-0.227549	0.0438824	0.219395	0.0224748	-0.428714	-0.229349	-1.08537	0.461322	0.205936	0.0584542	-0.189466	0.706373	0.966982	0.219318	-0.893049	0.473556	0.797374	-0.285236	0.0364037	0.266811
O75781_VQAQPGEATSGPPGIQPGQEPPVT_N-Term(TMTpro)	O75781	GN_PALM	Paralemmin-1 OS=Homo sapiens (Human) OX=9606 GN=PALM PE=1 SV=2	N-Term(TMTpro)	VQAQPGEATSGPPGIQPGQEPPVT	1	45	-0.216841	0.110871	-0.191749	0.135963	-0.0529852	-0.027893	0.0565088	0.310456	0.0843804	0.224196	0.499654	0.722108	0.673615	0.95986	0.210359	0.588843	0.997989	0.80574	O75781_VQAQPGEATSGPPGIQPGQEPPVT_N-Term(TMTpro)	-1.04738	0.233464	-2.09203	1.015	1.02993	0.857065	0.559299	0.054157	-2.12722	0.161349	0.225136	-0.024489	-0.334272	-0.72528	0.221349	0.546728	0.561807	-0.893911	0.206214	0.0109965	0.194329	-0.0576503	-0.0492221
O75781_VVIEDAAEPKEPAPPNGSAAEPPTEAASREENQ_N-Term(TMTpro); K10(TMTpro)	O75781	GN_PALM	Paralemmin-1 OS=Homo sapiens (Human) OX=9606 GN=PALM PE=1 SV=2	N-Term(TMTpro); K10(TMTpro)	VVIEDAAEPKEPAPPNGSAAEPPTEAASREENQ	1	25	-0.315213	0.0788408	-0.560328	-0.166274	-0.118186	-0.363301	0.0212628	0.550251	5.86246e-05	0.212882	0.212255	0.000199313	0.549417	0.968083	0.004532	0.583116	0.997989	0.0106333	O75781_VVIEDAAEPKEPAPPNGSAAEPPTEAASREENQ_N-Term(TMTpro); K10(TMTpro)	-0.499541	-1.10562	-0.308828	0.541733	-0.988246	-0.167347	0.123474	-0.125211	-0.0932517	-0.915796	-0.512503	-0.0505716	-0.78066	-0.942658	0.885903	-0.111148	0.677191	-0.598502	0.481935	1.19883	-1.34052	-0.24251	0.472133
O75821_LSTGEKEKLPGELEPVQATQNK_N-Term(TMTpro); K6(TMTpro); K8(TMTpro); K22(TMTpro)	O75821	GN_EIF3G	Eukaryotic translation initiation factor 3 subunit G OS=Homo sapiens (Human) OX=9606 GN=EIF3G PE=1 SV=2	N-Term(TMTpro); K6(TMTpro); K8(TMTpro); K22(TMTpro)	LSTGEKEKLPGELEPVQATQNK	1	30	-0.181018	0.0295986	-0.286401	-0.0757844	-0.0757097	-0.181093	0.266004	0.852833	0.0791473	0.635707	0.506232	0.113658	0.843312	0.993245	0.201792	0.8638	0.997989	0.22334	O75821_LSTGEKEKLPGELEPVQATQNK_N-Term(TMTpro); K6(TMTpro); K8(TMTpro); K22(TMTpro)	-1.91933	0.359587	-0.805581	1.21991	0.326827	0.166553	0.371042	-0.455292	-0.656062	-0.720734	-0.221444	0.112547	0.203211	-1.77038	0.293997	-0.389242	0.588205	-1.06678	1.4291	0.791625	-1.34595	-1.22632	0.0658614
O75935_QLEAATQVKPAEE_N-Term(TMTpro); K9(TMTpro)	O75935	GN_DCTN3	Dynactin subunit 3 OS=Homo sapiens (Human) OX=9606 GN=DCTN3 PE=1 SV=1	N-Term(TMTpro); K9(TMTpro)	QLEAATQVKPAEE	1	7	-0.14466	0.104744	-0.15257	0.0968338	-0.019958	-0.0278679	0.105472	0.232546	0.0881028	0.269289	0.748782	0.654831	0.758466	0.95986	0.215486	0.620167	0.997989	0.753727	O75935_QLEAATQVKPAEE_N-Term(TMTpro); K9(TMTpro)	-0.0562352	0.0757223	0.551856	-0.428314	0.123463	0.0759118	-0.204323	0.00143668	-0.583277	0.0797873	0.124288	0.0872729	-0.484689	0.127357	0.625646	0.0333846	0.107967	0.0628689	-0.332973	-0.330687	-0.299877	-0.144246	-0.159813
O76041_LPGAYQQSHSQGYG_N-Term(TMTpro)	O76041	GN_NEBL	Nebulette OS=Homo sapiens (Human) OX=9606 GN=NEBL PE=1 SV=1	N-Term(TMTpro)	LPGAYQQSHSQGYG	1	15	-0.101304	-0.0419602	0.186912	0.246256	-0.0716321	0.216584	0.58192	0.813849	0.303927	0.174975	0.576071	0.0929155	0.946846	0.984186	0.461787	0.556301	0.997989	0.195976	O76041_LPGAYQQSHSQGYG_N-Term(TMTpro)	-1.88577	0.241215	-2.27863	-0.636708	0.720034	0.465095	0.0592584	0.137163	0.462894	0.440363	0.287198	-0.325655	0.196026	-1.52073	0.482935	0.0419407	-1.80587	0.191734	0.0438692	-0.101055	-0.356084	-1.51289	-0.327556
O76041_LPGAYQQ_N-Term(TMTpro)	O76041	GN_NEBL	Nebulette OS=Homo sapiens (Human) OX=9606 GN=NEBL PE=1 SV=1	N-Term(TMTpro)	LPGAYQQ	1	10	-0.131952	0.112493	-0.0984741	0.145971	-0.00972988	0.0237484	0.131953	0.189968	0.249398	0.0969466	0.873315	0.697232	0.786116	0.95986	0.40684	0.503983	0.997989	0.78579	O76041_LPGAYQQ_N-Term(TMTpro)	-0.35891	0.459313	0.343654	-1.02259	-0.0673861	0.230486	-0.000814356	-0.117565	-0.18325	0.0989701	-0.0913594	-0.572414	0.706441	-0.0149769	0.295129	-0.139404	-0.391702	-1.34928	0.520007	-0.558782	0.379777	0.0788084	0.0360306
O76041_NYIEFVN_N-Term(TMTpro)	O76041	GN_NEBL	Nebulette OS=Homo sapiens (Human) OX=9606 GN=NEBL PE=1 SV=1	N-Term(TMTpro)	NYIEFVN	1	136	-0.123085	-0.219302	-0.345407	-0.441624	-0.171193	-0.393516	0.518959	0.237023	0.0678817	0.0203538	0.199062	0.0036941	0.93532	0.95986	0.183832	0.414362	0.996742	0.0355901	O76041_NYIEFVN_N-Term(TMTpro)	0.697335	-0.837674	0.851733	0.918569	-0.189747	-0.772214	-0.481449	0.444327	0.274246	-0.979589	-0.330176	0.950553	-0.344801	-0.0855724	-1.03146	-0.245243	-0.452894	1.03665	-0.588405	-0.270332	-0.977909	1.25514	-0.102018
O76070_EKEEVAEEAQSGGD_N-Term(TMTpro); K2(TMTpro)	O76070	GN_SNCG	Gamma-synuclein OS=Homo sapiens (Human) OX=9606 GN=SNCG PE=1 SV=2	N-Term(TMTpro); K2(TMTpro)	EKEEVAEEAQSGGD	1	12	-0.242188	0.219853	-0.511371	-0.0493293	-0.0111676	-0.28035	0.124166	0.150274	0.00129056	0.74846	0.918504	0.0114494	0.776241	0.95986	0.0258802	0.910826	0.997989	0.0591598	O76070_EKEEVAEEAQSGGD_N-Term(TMTpro); K2(TMTpro)	-0.566436	0.174544	0.478749	-0.560168	-0.978197	0.147612	0.0742495	-0.813034	0.160989	-0.294515	0.0524058	-0.142573	0.462844	-0.213228	0.177323	0.200698	0.19524	-1.01911	0.487992	0.747673	-0.803562	-0.791816	-0.255281
O76070_FSIAKEGVVGAVEKTKQGVTE_N-Term(TMTpro); K5(TMTpro); K14(TMTpro); K16(TMTpro)	O76070	GN_SNCG	Gamma-synuclein OS=Homo sapiens (Human) OX=9606 GN=SNCG PE=1 SV=2	N-Term(TMTpro); K5(TMTpro); K14(TMTpro); K16(TMTpro)	FSIAKEGVVGAVEKTKQGVTE	1	23	-0.244217	-0.0909314	0.0578763	0.211161	-0.167574	0.134519	0.147041	0.575502	0.72566	0.202348	0.152796	0.250255	0.794677	0.968083	0.81396	0.576911	0.977527	0.383321	O76070_FSIAKEGVVGAVEKTKQGVTE_N-Term(TMTpro); K5(TMTpro); K14(TMTpro); K16(TMTpro)	-0.568206	0.210891	-0.935929	-0.705012	1.39185	0.771317	-0.546042	-1.22992	-0.790894	-0.0630035	0.750411	-0.404062	-0.956445	-1.23087	-0.572439	-0.511762	0.350219	-0.95582	-0.426447	0.133347	-0.527941	-1.17418	0.114691
O76070_KEDLRPSAPQQEGEASKEKEEVAEEAQSGGD_N-Term(TMTpro); K1(TMTpro); K17(TMTpro); K19(TMTpro)	O76070	GN_SNCG	Gamma-synuclein OS=Homo sapiens (Human) OX=9606 GN=SNCG PE=1 SV=2	N-Term(TMTpro); K1(TMTpro); K17(TMTpro); K19(TMTpro)	KEDLRPSAPQQEGEASKEKEEVAEEAQSGGD	1	23	-0.220024	0.110309	-0.199591	0.130742	-0.0548573	-0.0344249	0.416349	0.676349	0.45256	0.627247	0.771615	0.855447	0.90972	0.971473	0.594516	0.859389	0.997989	0.89883	O76070_KEDLRPSAPQQEGEASKEKEEVAEEAQSGGD_N-Term(TMTpro); K1(TMTpro); K17(TMTpro); K19(TMTpro)	-1.77732	0.432273	-0.802293	-2.02108	0.486159	-0.171541	0.341341	-0.711682	-0.859628	-0.287544	0.764458	0.125473	-0.412246	-1.68505	-0.405784	-0.167129	1.53625	-2.53901	0.423224	0.440063	-0.435791	-1.00067	0.487022
O76070_KEDLRPSAPQQEGEASK_N-Term(TMTpro); K1(TMTpro); K17(TMTpro)	O76070	GN_SNCG	Gamma-synuclein OS=Homo sapiens (Human) OX=9606 GN=SNCG PE=1 SV=2	N-Term(TMTpro); K1(TMTpro); K17(TMTpro)	KEDLRPSAPQQEGEASK	1	19	-0.161597	-0.120756	0.177223	0.218064	-0.141176	0.197643	0.340135	0.460115	0.282787	0.195563	0.231194	0.094799	0.874882	0.960637	0.441616	0.574045	0.997989	0.198432	O76070_KEDLRPSAPQQEGEASK_N-Term(TMTpro); K1(TMTpro); K17(TMTpro)	-0.897427	2.20427	-0.807038	-2.66908	-0.334799	0.148405	-0.546139	0.334253	-0.886637	-0.0388503	-0.366898	-1.22336	-1.23402	-1.69238	-0.0497471	-0.398401	0.0732037	-1.38337	-1.40495	-0.748491	0.508305	-0.831765	-0.15411
O76070_KTKEQANAVSEAVVS_N-Term(TMTpro); K1(TMTpro); K3(TMTpro)	O76070	GN_SNCG	Gamma-synuclein OS=Homo sapiens (Human) OX=9606 GN=SNCG PE=1 SV=2	N-Term(TMTpro); K1(TMTpro); K3(TMTpro)	KTKEQANAVSEAVVS	1	20	-0.327243	0.0187517	-0.157571	0.188424	-0.154246	0.0154263	0.0469068	0.906151	0.329441	0.243357	0.177606	0.892275	0.624612	0.996822	0.486524	0.594813	0.977527	0.923431	O76070_KTKEQANAVSEAVVS_N-Term(TMTpro); K1(TMTpro); K3(TMTpro)	-1.60842	0.441545	-2.57016	0.0167683	0.80065	0.703756	0.0850349	-0.776827	-0.300527	0.233387	-0.146567	-0.904822	-0.351382	-1.02966	-0.826356	-0.417054	0.896777	-0.70434	0.455391	0.342439	-0.891341	-1.26064	-0.19614
O76070_LRPSAPQQEGEASKEKEEVAEEAQSGGD_N-Term(TMTpro); K14(TMTpro); K16(TMTpro)	O76070	GN_SNCG	Gamma-synuclein OS=Homo sapiens (Human) OX=9606 GN=SNCG PE=1 SV=2	N-Term(TMTpro); K14(TMTpro); K16(TMTpro)	LRPSAPQQEGEASKEKEEVAEEAQSGGD	1	38	-0.320895	0.251735	-0.22176	0.35087	-0.0345797	0.064555	0.30393	0.415754	0.472829	0.261689	0.874694	0.768487	0.86167	0.95986	0.609863	0.613308	0.997989	0.839708	O76070_LRPSAPQQEGEASKEKEEVAEEAQSGGD_N-Term(TMTpro); K14(TMTpro); K16(TMTpro)	-2.02152	0.0311805	-0.593228	-8.31444	-0.29091	-0.224746	0.915005	-2.24254	-1.65321	0.423193	1.04609	-0.191034	-0.812123	-1.11035	-0.436741	0.199249	1.75194	-1.72863	-0.271274	-0.0334492	0.321742	-1.16192	-0.14105
O76070_TKTVEEAENIAVTSGVVR_N-Term(TMTpro); K2(TMTpro)	O76070	GN_SNCG	Gamma-synuclein OS=Homo sapiens (Human) OX=9606 GN=SNCG PE=1 SV=2	N-Term(TMTpro); K2(TMTpro)	TKTVEEAENIAVTSGVVR	1	20	-0.293473	0.0524822	-0.0870251	0.25893	-0.120496	0.0859527	0.0523314	0.715683	0.55427	0.0802571	0.247835	0.408999	0.647417	0.973847	0.678801	0.493777	0.997989	0.546185	O76070_TKTVEEAENIAVTSGVVR_N-Term(TMTpro); K2(TMTpro)	-1.64661	0.488852	-0.410156	-0.265488	0.203471	0.44384	0.0502761	-0.547514	-1.02943	0.414372	0.00386336	-0.757724	-0.0692338	-0.343691	-0.0033281	-0.246214	0.694982	-1.19325	-0.0433501	0.152744	0.179494	-1.0204	-0.0927173
O76070_TVATKTVEEAENIAVTSGVVR_N-Term(TMTpro); K5(TMTpro)	O76070	GN_SNCG	Gamma-synuclein OS=Homo sapiens (Human) OX=9606 GN=SNCG PE=1 SV=2	N-Term(TMTpro); K5(TMTpro)	TVATKTVEEAENIAVTSGVVR	1	29	-0.334274	0.0511297	-0.243193	0.14221	-0.141572	-0.0504912	0.0102855	0.679175	0.056353	0.258574	0.113969	0.570902	0.48776	0.971473	0.164549	0.609235	0.967894	0.689086	O76070_TVATKTVEEAENIAVTSGVVR_N-Term(TMTpro); K5(TMTpro)	-0.40489	0.205941	-0.32115	0.249738	0.450094	-0.389517	0.439128	-0.600771	-0.98399	-0.0804243	0.275894	-0.849307	-0.114702	-0.158531	0.433606	-0.161983	0.417302	-1.43197	0.409463	0.495977	-0.534795	-0.900894	0.253752
O76070_TVEEAENIAVTSGVVR_N-Term(TMTpro)	O76070	GN_SNCG	Gamma-synuclein OS=Homo sapiens (Human) OX=9606 GN=SNCG PE=1 SV=2	N-Term(TMTpro)	TVEEAENIAVTSGVVR	1	57	-0.305189	0.142547	-0.32429	0.123447	-0.0813209	-0.100421	0.0166246	0.247839	0.0101378	0.322646	0.355892	0.254774	0.531795	0.95986	0.0633503	0.657933	0.997989	0.388626	O76070_TVEEAENIAVTSGVVR_N-Term(TMTpro)	-0.876366	0.322448	0.398442	0.190351	-0.290483	0.276617	-0.975067	-0.311223	0.547515	0.0322002	0.217929	-0.442651	0.430021	0.0589762	0.450554	-0.142893	0.520839	-0.804573	0.672604	0.538991	-0.476503	0.185123	0.467752
O76070_VGAKTKENVVQ_N-Term(TMTpro); K4(TMTpro); K6(TMTpro)	O76070	GN_SNCG	Gamma-synuclein OS=Homo sapiens (Human) OX=9606 GN=SNCG PE=1 SV=2	N-Term(TMTpro); K4(TMTpro); K6(TMTpro)	VGAKTKENVVQ	1	16	0.116917	-0.18413	0.677929	0.376883	-0.0336063	0.527406	0.577459	0.361854	0.00139635	0.0674443	0.817263	0.000435194	0.946846	0.95986	0.0265349	0.474222	0.997989	0.0132598	O76070_VGAKTKENVVQ_N-Term(TMTpro); K4(TMTpro); K6(TMTpro)	-0.0209295	1.4509	-1.11577	-2.89134	0.959488	0.189819	-1.03571	0.0421581	-0.759108	0.733665	-0.741462	-1.5526	-1.96867	-1.54723	-0.832496	-1.33364	-0.792135	-1.1137	-1.82106	-1.12397	0.760346	-1.47651	-0.689352
O76070_VVGAVEKTKQGVTEAAEKTK_N-Term(TMTpro); K7(TMTpro); K9(TMTpro); K18(TMTpro); K20(TMTpro)	O76070	GN_SNCG	Gamma-synuclein OS=Homo sapiens (Human) OX=9606 GN=SNCG PE=1 SV=2	N-Term(TMTpro); K7(TMTpro); K9(TMTpro); K18(TMTpro); K20(TMTpro)	VVGAVEKTKQGVTEAAEKTK	1	20	-0.0543428	-0.116537	0.426024	0.36383	-0.0854401	0.394927	0.829567	0.632157	0.0887381	0.143318	0.62618	0.026036	0.984998	0.971473	0.216543	0.532822	0.997989	0.0932227	O76070_VVGAVEKTKQGVTEAAEKTK_N-Term(TMTpro); K7(TMTpro); K9(TMTpro); K18(TMTpro); K20(TMTpro)	1.50204	1.18012	-0.105717	-2.72127	0.915317	0.195684	-1.17455	-0.227937	0.740906	0.16123	0.117809	-1.50054	-2.53753	-1.94587	-1.10967	-1.22827	-1.60516	-1.76044	-1.68141	-1.08135	0.100024	-1.11657	-0.359882
O76070_VVGAVEKTKQGVTEAAEK_N-Term(TMTpro); K7(TMTpro); K9(TMTpro); K18(TMTpro)	O76070	GN_SNCG	Gamma-synuclein OS=Homo sapiens (Human) OX=9606 GN=SNCG PE=1 SV=2	N-Term(TMTpro); K7(TMTpro); K9(TMTpro); K18(TMTpro)	VVGAVEKTKQGVTEAAEK	1	8	0.0430742	-0.1642	0.475799	0.268525	-0.0605628	0.372162	0.834341	0.418035	0.0210298	0.191775	0.675019	0.0111759	0.984998	0.95986	0.0935841	0.56908	0.997989	0.0586456	O76070_VVGAVEKTKQGVTEAAEK_N-Term(TMTpro); K7(TMTpro); K9(TMTpro); K18(TMTpro)	1.07559	0.882294	-0.540172	-1.16725	0.844732	-0.215988	-1.22317	-0.261563	0.243788	0.141485	-0.419386	-1.17711	-1.10779	-1.67708	-1.2108	-1.00776	-1.17672	-1.39517	-1.20035	-1.28598	0.218617	-1.24439	-0.59402
O76070_VVGAVEKTKQGVTE_N-Term(TMTpro); K7(TMTpro); K9(TMTpro)	O76070	GN_SNCG	Gamma-synuclein OS=Homo sapiens (Human) OX=9606 GN=SNCG PE=1 SV=2	N-Term(TMTpro); K7(TMTpro); K9(TMTpro)	VVGAVEKTKQGVTE	1	12	-0.0107669	-0.0970123	0.342864	0.256618	-0.0538896	0.299741	0.925535	0.380804	0.00271241	0.0259895	0.499997	0.0002774	0.991263	0.95986	0.0352944	0.433721	0.997989	0.0111603	O76070_VVGAVEKTKQGVTE_N-Term(TMTpro); K7(TMTpro); K9(TMTpro)	0.331248	1.12769	-0.616972	-0.791414	1.23328	0.500481	-0.551292	-0.497526	0.0264338	-0.074963	-0.333357	-0.748017	-0.985057	-1.34201	-0.594047	-0.722361	-0.0707993	-0.85176	-0.218342	-0.500198	0.0546871	-1.03945	-0.195192
O76070_YVGAKTKENVVQSVTSVAE_N-Term(TMTpro); K5(TMTpro); K7(TMTpro)	O76070	GN_SNCG	Gamma-synuclein OS=Homo sapiens (Human) OX=9606 GN=SNCG PE=1 SV=2	N-Term(TMTpro); K5(TMTpro); K7(TMTpro)	YVGAKTKENVVQSVTSVAE	1	16	-0.242649	-0.111299	-0.122805	0.00854518	-0.176974	-0.0571298	0.094859	0.428771	0.388803	0.952186	0.0810123	0.570696	0.755333	0.95986	0.540525	0.98497	0.967894	0.689033	O76070_YVGAKTKENVVQSVTSVAE_N-Term(TMTpro); K5(TMTpro); K7(TMTpro)	-0.900954	0.287951	-0.709895	0.0455935	-0.0949269	0.0960668	0.0573323	-0.62623	-0.655137	-0.0720431	-0.0868979	-0.20916	-0.490674	-0.938342	-0.259427	-0.663419	0.147636	-1.47306	0.328063	0.555913	-0.622521	-0.722132	-0.050841
O76070_YVGAKTKENVVQS_N-Term(TMTpro); K5(TMTpro); K7(TMTpro)	O76070	GN_SNCG	Gamma-synuclein OS=Homo sapiens (Human) OX=9606 GN=SNCG PE=1 SV=2	N-Term(TMTpro); K5(TMTpro); K7(TMTpro)	YVGAKTKENVVQS	1	18	-0.0946574	-0.181662	0.238618	0.151614	-0.138159	0.195116	0.553515	0.235068	0.12616	0.335398	0.212377	0.0793285	0.94244	0.95986	0.267886	0.668835	0.997989	0.17952	O76070_YVGAKTKENVVQS_N-Term(TMTpro); K5(TMTpro); K7(TMTpro)	0.31189	1.04446	-0.21657	-1.20442	1.28787	0.539625	-0.991728	-0.842453	-0.374263	-0.021795	-0.439356	-0.668102	-1.49012	-0.796229	-0.622741	-0.567147	-0.193275	-1.3001	-0.842608	-0.431317	0.301501	-1.69933	-0.618928
O76081_DLRAVPDIK_N-Term(TMTpro); K9(TMTpro)	O76081	GN_RGS20	Regulator of G-protein signaling 20 OS=Homo sapiens (Human) OX=9606 GN=RGS20 PE=1 SV=4	N-Term(TMTpro); K9(TMTpro)	DLRAVPDIK	1	33	-0.124512	0.29406	-0.501253	-0.082681	0.0847742	-0.291967	0.557435	0.153179	0.0175473	0.692253	0.565571	0.0497714	0.94244	0.95986	0.0854929	0.886769	0.997989	0.134581	O76081_DLRAVPDIK_N-Term(TMTpro); K9(TMTpro)	-0.835833	-1.15979	-0.114253	0.0913838	-0.131046	-0.447055	-0.649006	-0.543705	-0.136411	-2.24689	0.0215424	0.337773	-0.144136	0.699729	0.321237	0.188833	0.797185	-1.62382	1.09813	0.441805	-0.353798	0.257696	-0.659754
O94760_CSVLINKKVDS_N-Term(TMTpro); C1(Carbamidomethyl); K7(TMTpro); K8(TMTpro)	O94760	GN_DDAH1	N(G),N(G)-dimethylarginine dimethylaminohydrolase 1 OS=Homo sapiens (Human) OX=9606 GN=DDAH1 PE=1 SV=3	N-Term(TMTpro); C1(Carbamidomethyl); K7(TMTpro); K8(TMTpro)	CSVLINKKVDS	1	21	0.210851	-0.100613	0.111001	-0.200463	0.0551191	-0.0447311	0.136123	0.471529	0.430541	0.153257	0.578333	0.651857	0.786116	0.960637	0.578391	0.541791	0.997989	0.751572	O94760_CSVLINKKVDS_N-Term(TMTpro); C1(Carbamidomethyl); K7(TMTpro); K8(TMTpro)	0.644365	-0.850419	0.86102	0.105265	-0.221122	-0.148139	-0.175285	-0.836658	0.179119	-0.775951	-0.511139	0.719465	-0.120173	-1.24211	-0.706938	-0.711892	0.0767003	-0.501319	-0.824556	-0.027034	-0.417176	-0.83374	-0.298868
O94760_DGLLTCCSVLINKKVDS_N-Term(TMTpro); C6(Carbamidomethyl); C7(Carbamidomethyl); K13(TMTpro); K14(TMTpro)	O94760	GN_DDAH1	N(G),N(G)-dimethylarginine dimethylaminohydrolase 1 OS=Homo sapiens (Human) OX=9606 GN=DDAH1 PE=1 SV=3	N-Term(TMTpro); C6(Carbamidomethyl); C7(Carbamidomethyl); K13(TMTpro); K14(TMTpro)	DGLLTCCSVLINKKVDS	1	26	0.000730249	-0.14475	-0.0611013	-0.206581	-0.0720098	-0.133841	0.993915	0.129133	0.519349	0.0330973	0.286609	0.0491415	0.998853	0.95986	0.651169	0.445017	0.997989	0.133841	O94760_DGLLTCCSVLINKKVDS_N-Term(TMTpro); C6(Carbamidomethyl); C7(Carbamidomethyl); K13(TMTpro); K14(TMTpro)	-0.0969226	-0.823014	0.35988	0.543829	-0.325027	-0.646219	-0.263986	-0.017326	0.127866	-0.658051	-0.187021	0.480028	-0.337353	-0.262324	-0.716316	-0.742548	0.0174112	0.866385	-0.0781492	-0.280537	-0.506312	0.157414	-0.383381
O94760_SMSELEKVDGLLTCCSVLINKKVDS_N-Term(TMTpro); K7(TMTpro); C14(Carbamidomethyl); C15(Carbamidomethyl); K21(TMTpro); K22(TMTpro)	O94760	GN_DDAH1	N(G),N(G)-dimethylarginine dimethylaminohydrolase 1 OS=Homo sapiens (Human) OX=9606 GN=DDAH1 PE=1 SV=3	N-Term(TMTpro); K7(TMTpro); C14(Carbamidomethyl); C15(Carbamidomethyl); K21(TMTpro); K22(TMTpro)	SMSELEKVDGLLTCCSVLINKKVDS	1	19	0.183997	-0.037935	-0.132482	-0.354414	0.073031	-0.243448	0.29618	0.822886	0.441288	0.0429856	0.549901	0.0481689	0.858013	0.984699	0.586917	0.457512	0.997989	0.132124	O94760_SMSELEKVDGLLTCCSVLINKKVDS_N-Term(TMTpro); K7(TMTpro); C14(Carbamidomethyl); C15(Carbamidomethyl); K21(TMTpro); K22(TMTpro)	0.533199	-2.95492	1.11236	0.737599	0.0443909	-0.632828	-0.381217	-0.298839	0.370888	-1.44528	-0.156083	1.37969	-0.20293	0.40373	-0.892527	-0.868977	-0.43934	1.10393	0.0453652	-0.457952	-1.33236	0.712427	-0.380326
O94760_SMSELEKVDGLLTCC_N-Term(TMTpro); K7(TMTpro); C14(Carbamidomethyl); C15(Carbamidomethyl)	O94760	GN_DDAH1	N(G),N(G)-dimethylarginine dimethylaminohydrolase 1 OS=Homo sapiens (Human) OX=9606 GN=DDAH1 PE=1 SV=3	N-Term(TMTpro); K7(TMTpro); C14(Carbamidomethyl); C15(Carbamidomethyl)	SMSELEKVDGLLTCC	1	31	-0.221782	0.0126601	-0.527177	-0.292735	-0.104561	-0.409956	0.324491	0.953683	0.0178699	0.191149	0.504452	0.00994982	0.873569	0.99745	0.0861795	0.56908	0.997989	0.0547946	O94760_SMSELEKVDGLLTCC_N-Term(TMTpro); K7(TMTpro); C14(Carbamidomethyl); C15(Carbamidomethyl)	-0.254468	-0.784903	0.802536	1.01775	-0.0981595	-0.640094	-0.100861	-0.60993	0.183376	-0.843806	-0.471409	0.740428	0.159993	-0.694048	-0.722288	-0.965856	0.379185	1.64899	0.683581	0.0372157	-0.8988	-0.458286	-0.478321
O94760_SVLINKKVDS_N-Term(TMTpro); K6(TMTpro); K7(TMTpro)	O94760	GN_DDAH1	N(G),N(G)-dimethylarginine dimethylaminohydrolase 1 OS=Homo sapiens (Human) OX=9606 GN=DDAH1 PE=1 SV=3	N-Term(TMTpro); K6(TMTpro); K7(TMTpro)	SVLINKKVDS	1	26	0.100179	-0.162888	-0.062203	-0.32527	-0.0313544	-0.193736	0.495882	0.262625	0.669044	0.0281749	0.761331	0.0626996	0.933525	0.95986	0.769879	0.439334	0.997989	0.155631	O94760_SVLINKKVDS_N-Term(TMTpro); K6(TMTpro); K7(TMTpro)	0.502912	-1.05093	1.10666	0.631436	-0.297875	-0.17205	-0.20616	-0.50413	0.131736	-0.953941	-0.413221	1.00804	-0.519368	-0.117706	-0.64902	-0.514161	-0.331064	0.368337	-0.665172	-0.152541	-0.301987	0.176479	-0.191166
O94772_LWCQDCTLT_N-Term(TMTpro); C3(Carbamidomethyl); C6(Carbamidomethyl)	O94772	GN_LY6H	Lymphocyte antigen 6H OS=Homo sapiens (Human) OX=9606 GN=LY6H PE=1 SV=1	N-Term(TMTpro); C3(Carbamidomethyl); C6(Carbamidomethyl)	LWCQDCTLT	1	15	-0.118409	0.0462787	-0.274399	-0.109711	-0.0360654	-0.192055	0.227132	0.627229	0.00531471	0.256375	0.597274	0.00572458	0.843312	0.971473	0.0464136	0.605203	0.997989	0.0421978	O94772_LWCQDCTLT_N-Term(TMTpro); C3(Carbamidomethyl); C6(Carbamidomethyl)	-0.777894	0.0490397	0.159667	0.151805	0.706992	-0.344301	0.347782	0.563934	-0.0685937	-0.162968	0.359648	-0.0883406	0.0373976	0.480122	0.302869	0.106966	0.309117	-0.422937	-0.503436	0.400011	-0.0617641	-0.328971	0.718992
O94811_AGTYDQKVQGGK_N-Term(TMTpro); K7(TMTpro); K12(TMTpro)	O94811	GN_TPPP	Tubulin polymerization-promoting protein OS=Homo sapiens (Human) OX=9606 GN=TPPP PE=1 SV=1	N-Term(TMTpro); K7(TMTpro); K12(TMTpro)	AGTYDQKVQGGK	1	10	-0.0828476	-0.11068	0.0486919	0.0208593	-0.0967638	0.0347756	0.345827	0.195697	0.573981	0.809158	0.115628	0.569739	0.874882	0.95986	0.69522	0.927111	0.967894	0.688267	O94811_AGTYDQKVQGGK_N-Term(TMTpro); K7(TMTpro); K12(TMTpro)	-0.475166	-0.0438987	-0.845982	-0.164607	0.086525	0.201588	-0.16686	-0.423373	-0.659624	-0.0657301	0.0276047	-0.419746	-0.307559	-0.460755	-0.495121	-0.58204	0.0234023	-0.948433	-0.174567	-0.0849163	-0.288478	-0.779797	-0.214061
O94811_ESGYVSGYKHAGTYDQKVQGGK_N-Term(TMTpro); K9(TMTpro); K17(TMTpro); K22(TMTpro)	O94811	GN_TPPP	Tubulin polymerization-promoting protein OS=Homo sapiens (Human) OX=9606 GN=TPPP PE=1 SV=1	N-Term(TMTpro); K9(TMTpro); K17(TMTpro); K22(TMTpro)	ESGYVSGYKHAGTYDQKVQGGK	1	13	0.065128	-0.181367	0.327862	0.0813674	-0.0581193	0.204615	0.655081	0.201317	0.0233207	0.573351	0.567277	0.045928	0.966793	0.95986	0.0983208	0.831486	0.997989	0.128802	O94811_ESGYVSGYKHAGTYDQKVQGGK_N-Term(TMTpro); K9(TMTpro); K17(TMTpro); K22(TMTpro)	1.38141	1.10842	-0.41558	-4.81577	-0.087413	-0.214549	-0.803518	0.106398	0.184738	-0.347692	-0.371383	-1.16822	-0.882342	0.00142737	-0.327595	0.0325426	-0.619583	-1.86404	-1.18729	-0.936926	0.805082	-0.708663	-0.688221
O94811_HAGTYDQKVQG_N-Term(TMTpro); K8(TMTpro)	O94811	GN_TPPP	Tubulin polymerization-promoting protein OS=Homo sapiens (Human) OX=9606 GN=TPPP PE=1 SV=1	N-Term(TMTpro); K8(TMTpro)	HAGTYDQKVQG	1	9	0.0521015	-0.0459574	0.0539929	-0.0440659	0.00307204	0.00496354	0.655804	0.682303	0.632515	0.70472	0.969748	0.951141	0.966793	0.971473	0.741641	0.892636	0.997989	0.965092	O94811_HAGTYDQKVQG_N-Term(TMTpro); K8(TMTpro)	-0.36455	0.386948	-0.518471	-0.786347	0.0671107	0.190309	-0.336299	0.26936	-0.635024	-0.406274	-0.690596	-1.33713	-1.00154	0.14518	-0.49277	-1.25862	-0.800231	-1.27305	-0.700709	-0.516454	0.0464871	-1.1473	-0.951457
O94811_HAGTYDQKVQ_N-Term(TMTpro); K8(TMTpro)	O94811	GN_TPPP	Tubulin polymerization-promoting protein OS=Homo sapiens (Human) OX=9606 GN=TPPP PE=1 SV=1	N-Term(TMTpro); K8(TMTpro)	HAGTYDQKVQ	1	7	0.00300273	-0.0447305	0.154414	0.10668	-0.0208639	0.130547	0.984432	0.768346	0.310196	0.488813	0.846954	0.228783	0.998853	0.981827	0.468808	0.787809	0.997989	0.359711	O94811_HAGTYDQKVQ_N-Term(TMTpro); K8(TMTpro)	-0.455474	1.12419	-0.25606	-2.02657	0.463593	0.313187	-0.128724	0.703697	-0.338793	-0.0935785	-0.840629	-0.43047	-1.26258	0.0130261	-0.854302	-1.01631	-0.646307	-1.00308	-0.522562	-0.730442	0.301354	-0.526709	-0.0963679
O94811_LVDESGYVSGYKHAGTYDQKVQGGK_N-Term(TMTpro); K12(TMTpro); K20(TMTpro); K25(TMTpro)	O94811	GN_TPPP	Tubulin polymerization-promoting protein OS=Homo sapiens (Human) OX=9606 GN=TPPP PE=1 SV=1	N-Term(TMTpro); K12(TMTpro); K20(TMTpro); K25(TMTpro)	LVDESGYVSGYKHAGTYDQKVQGGK	1	23	-0.00662057	0.0569556	0.0472149	0.110791	0.0251675	0.0790029	0.93925	0.492933	0.574944	0.198151	0.675337	0.190255	0.993933	0.960637	0.695369	0.575704	0.997989	0.315715	O94811_LVDESGYVSGYKHAGTYDQKVQGGK_N-Term(TMTpro); K12(TMTpro); K20(TMTpro); K25(TMTpro)	0.398366	0.0137295	-0.155159	-0.85677	-0.0625711	0.0733251	-0.112777	-0.731008	-0.22399	-0.246698	0.129131	-0.517465	-0.59613	0.229639	0.236513	0.380737	-0.0752293	-1.38647	-0.0212129	0.0392032	-0.0543195	-0.836738	0.0913658
O94811_LVDESGYVSGYKHAGTYDQKVQG_N-Term(TMTpro); K12(TMTpro); K20(TMTpro)	O94811	GN_TPPP	Tubulin polymerization-promoting protein OS=Homo sapiens (Human) OX=9606 GN=TPPP PE=1 SV=1	N-Term(TMTpro); K12(TMTpro); K20(TMTpro)	LVDESGYVSGYKHAGTYDQKVQG	1	10	0.0821405	-0.0556758	0.347937	0.210121	0.0132323	0.279029	0.579085	0.697417	0.0185991	0.150204	0.897718	0.00772436	0.946846	0.97159	0.0882238	0.540932	0.997989	0.0480577	O94811_LVDESGYVSGYKHAGTYDQKVQG_N-Term(TMTpro); K12(TMTpro); K20(TMTpro)	0.849848	0.753681	-0.0899713	-1.41498	0.130663	0.454414	-0.550323	-0.192666	0.390706	0.0768421	0.233164	-1.18332	-1.41355	-0.60412	-0.571599	-0.0267426	-0.699895	-1.09175	-0.918525	-1.07446	0.170845	-0.463327	-0.332589
O94811_SEGAGEGAAASPELSALEEA_N-Term(TMTpro)	O94811	GN_TPPP	Tubulin polymerization-promoting protein OS=Homo sapiens (Human) OX=9606 GN=TPPP PE=1 SV=1	N-Term(TMTpro)	SEGAGEGAAASPELSALEEA	1	28	-0.184111	0.00398753	-0.0096003	0.178498	-0.0900617	0.0844489	0.0560636	0.965429	0.919095	0.0571776	0.176306	0.204576	0.673615	0.99745	0.95188	0.468162	0.977527	0.332874	O94811_SEGAGEGAAASPELSALEEA_N-Term(TMTpro)	-0.00415657	-0.303166	-0.526414	-0.428349	-0.129074	-0.105597	-0.406575	-0.824107	-0.375405	0.304878	0.109823	-0.616657	-0.705228	-0.226097	-0.245485	-0.41227	-0.129316	-0.985911	-0.347473	-0.35672	-0.140039	-0.308101	-0.813565
O94811_TDTTKFTGSHKE_N-Term(TMTpro); K5(TMTpro); K11(TMTpro)	O94811	GN_TPPP	Tubulin polymerization-promoting protein OS=Homo sapiens (Human) OX=9606 GN=TPPP PE=1 SV=1	N-Term(TMTpro); K5(TMTpro); K11(TMTpro)	TDTTKFTGSHKE	1	7	-0.112681	-0.162328	0.076937	0.0272902	-0.137504	0.0521136	0.271867	0.104265	0.447867	0.785645	0.0558188	0.465167	0.843312	0.95986	0.591429	0.921738	0.967894	0.597992	O94811_TDTTKFTGSHKE_N-Term(TMTpro); K5(TMTpro); K11(TMTpro)	-0.529852	0.337786	-0.172183	-0.276229	0.293359	0.228834	-0.17993	0.0698954	-0.174737	0.0188953	-0.0637367	-0.33643	-0.805135	-0.975389	-0.0752531	-0.0878124	-0.109406	-0.562433	-0.144254	0.0345041	-0.145954	-0.729524	-0.122413
O94811_TDTTKFTGSH_N-Term(TMTpro); K5(TMTpro)	O94811	GN_TPPP	Tubulin polymerization-promoting protein OS=Homo sapiens (Human) OX=9606 GN=TPPP PE=1 SV=1	N-Term(TMTpro); K5(TMTpro)	TDTTKFTGSH	1	16	-0.235443	0.00327378	-0.277168	-0.038451	-0.116085	-0.15781	0.139314	0.983209	0.0795425	0.806651	0.296964	0.157163	0.790682	0.998578	0.202558	0.926084	0.997989	0.27638	O94811_TDTTKFTGSH_N-Term(TMTpro); K5(TMTpro)	-1.11471	-0.490899	-0.681577	0.676181	-0.165906	-0.250675	0.157995	-0.830322	-0.506805	-0.276293	-0.164261	0.0195396	0.305968	-1.01314	0.137925	-0.525996	0.466373	-2.0185	0.605948	0.670993	-1.11338	-0.248029	0.484176
O94811_TPPKSPGDPSKD_N-Term(TMTpro); K4(TMTpro); K11(TMTpro)	O94811	GN_TPPP	Tubulin polymerization-promoting protein OS=Homo sapiens (Human) OX=9606 GN=TPPP PE=1 SV=1	N-Term(TMTpro); K4(TMTpro); K11(TMTpro)	TPPKSPGDPSKD	1	28	-0.0630793	0.0436438	0.311315	0.418038	-0.00971774	0.364677	0.7773	0.839437	0.158806	0.0579717	0.950012	0.0202462	0.979754	0.990693	0.307246	0.468761	0.997989	0.0799361	O94811_TPPKSPGDPSKD_N-Term(TMTpro); K4(TMTpro); K11(TMTpro)	-0.522737	0.833045	-1.53208	-0.965543	0.427527	-0.123919	-1.47441	-0.209064	-1.05779	0.530835	0.0435121	-0.88313	-1.63124	-0.92326	-0.623011	-0.629906	-0.770414	-0.162805	-1.5841	-0.733549	0.513054	-1.66603	-0.0995513
O94811_TPPKSPGDPSK_N-Term(TMTpro); K4(TMTpro); K11(TMTpro)	O94811	GN_TPPP	Tubulin polymerization-promoting protein OS=Homo sapiens (Human) OX=9606 GN=TPPP PE=1 SV=1	N-Term(TMTpro); K4(TMTpro); K11(TMTpro)	TPPKSPGDPSK	1	9	0.179066	-0.0709071	0.527786	0.277813	0.0540795	0.4028	0.571482	0.821264	0.0930211	0.383112	0.808199	0.0727909	0.946414	0.984699	0.223426	0.71035	0.997989	0.169577	O94811_TPPKSPGDPSK_N-Term(TMTpro); K4(TMTpro); K11(TMTpro)	-0.814691	0.879801	-2.08573	-3.56662	0.358569	-0.695213	-1.54756	0.436566	-1.39136	1.98782	-1.78325	-2.01434	-1.72664	-2.61747	-1.71586	-1.01054	-1.34202	-0.902423	-2.11107	-1.70553	0.0292692	-1.76157	-0.0797471
O94811_TYDQKVQGGK_N-Term(TMTpro); K5(TMTpro); K10(TMTpro)	O94811	GN_TPPP	Tubulin polymerization-promoting protein OS=Homo sapiens (Human) OX=9606 GN=TPPP PE=1 SV=1	N-Term(TMTpro); K5(TMTpro); K10(TMTpro)	TYDQKVQGGK	1	12	-0.0701792	0.0865779	0.10417	0.260927	0.00819933	0.182548	0.594652	0.498899	0.423975	0.0462236	0.928849	0.048923	0.946847	0.960637	0.572997	0.461156	0.997989	0.133335	O94811_TYDQKVQGGK_N-Term(TMTpro); K5(TMTpro); K10(TMTpro)	0.394953	0.0140698	-0.573474	-0.63847	-0.0236897	0.461663	-0.358344	-0.994039	-0.752701	0.369933	-0.0674877	-1.33413	-0.499322	-0.634147	-0.0207833	-0.125093	-0.626251	-2.02296	-0.252809	-0.181241	0.384405	-0.805756	-0.716561
O94811_VDESGYVSGYKHAGTYDQKVQGGK_N-Term(TMTpro); K11(TMTpro); K19(TMTpro); K24(TMTpro)	O94811	GN_TPPP	Tubulin polymerization-promoting protein OS=Homo sapiens (Human) OX=9606 GN=TPPP PE=1 SV=1	N-Term(TMTpro); K11(TMTpro); K19(TMTpro); K24(TMTpro)	VDESGYVSGYKHAGTYDQKVQGGK	1	26	0.0643042	-0.0353662	0.496013	0.396343	0.014469	0.446178	0.724976	0.841834	0.00695746	0.0290351	0.90949	0.000657135	0.975374	0.99116	0.0523326	0.439901	0.997989	0.015265	O94811_VDESGYVSGYKHAGTYDQKVQGGK_N-Term(TMTpro); K11(TMTpro); K19(TMTpro); K24(TMTpro)	0.821331	0.107837	-0.237506	-2.34654	-0.145653	0.389346	-0.880893	-0.765479	-0.460831	-0.198246	0.28514	-1.31231	-1.53986	0.279574	-0.314773	0.355331	-0.664554	-1.3676	-1.55028	-1.11796	0.552935	-0.655406	-0.581887
O94811_VDESGYVSGYKHAGTYDQ_N-Term(TMTpro); K11(TMTpro)	O94811	GN_TPPP	Tubulin polymerization-promoting protein OS=Homo sapiens (Human) OX=9606 GN=TPPP PE=1 SV=1	N-Term(TMTpro); K11(TMTpro)	VDESGYVSGYKHAGTYDQ	1	28	0.1564	-0.214923	0.705838	0.334515	-0.0292615	0.520176	0.575565	0.432575	0.0119192	0.227546	0.880953	0.00884479	0.946846	0.95986	0.069307	0.589657	0.997989	0.0514777	O94811_VDESGYVSGYKHAGTYDQ_N-Term(TMTpro); K11(TMTpro)	1.03572	0.241564	-0.704049	-1.44081	0.726024	-0.151709	-1.36668	-0.368462	0.661974	0.739735	0.113579	-2.71531	-1.53528	-1.92651	-1.39187	-0.771031	-0.593404	-2.19783	-2.27758	-2.07937	0.359325	-1.14436	-0.260127
O94811_VDESGYVSG_N-Term(TMTpro)	O94811	GN_TPPP	Tubulin polymerization-promoting protein OS=Homo sapiens (Human) OX=9606 GN=TPPP PE=1 SV=1	N-Term(TMTpro)	VDESGYVSG	1	20	-0.0980478	-0.0802367	0.017563	0.0353742	-0.0891422	0.0264686	0.330138	0.417897	0.859839	0.723323	0.207702	0.707347	0.874882	0.95986	0.91402	0.901391	0.997989	0.794469	O94811_VDESGYVSG_N-Term(TMTpro)	0.081453	0.241353	0.254474	0.370591	0.0419995	-0.156793	-0.497191	-0.0600151	-0.254677	-0.242183	-0.213188	-0.98671	-0.237739	-0.208702	0.282339	-0.366575	0.342751	-0.831874	-0.107595	0.577598	0.106258	-0.118706	-0.35862
O94811_YVSGYKHAGTYDQKVQGGK_N-Term(TMTpro); K6(TMTpro); K14(TMTpro); K19(TMTpro)	O94811	GN_TPPP	Tubulin polymerization-promoting protein OS=Homo sapiens (Human) OX=9606 GN=TPPP PE=1 SV=1	N-Term(TMTpro); K6(TMTpro); K14(TMTpro); K19(TMTpro)	YVSGYKHAGTYDQKVQGGK	1	7	0.0268661	-0.103952	0.423766	0.292947	-0.0385432	0.358357	0.858482	0.479468	0.00520513	0.0509981	0.714131	0.000913456	0.984998	0.960637	0.0462365	0.462837	0.997989	0.0178836	O94811_YVSGYKHAGTYDQKVQGGK_N-Term(TMTpro); K6(TMTpro); K14(TMTpro); K19(TMTpro)	0.318269	0.537389	-0.743808	-1.15566	-0.104851	0.337977	-0.628983	-0.740231	-0.602868	-0.0423621	-0.280922	-0.896322	-0.993745	-0.301963	-0.767706	-0.366273	-0.484805	-1.46233	-0.809669	-0.726087	0.215012	-0.869137	-0.556047
O94813_VVKCGCTRC_N-Term(TMTpro); K3(TMTpro); C4(Carbamidomethyl); C6(Carbamidomethyl); C9(Carbamidomethyl)	O94813	GN_SLIT2	Slit homolog 2 protein OS=Homo sapiens (Human) OX=9606 GN=SLIT2 PE=1 SV=1	N-Term(TMTpro); K3(TMTpro); C4(Carbamidomethyl); C6(Carbamidomethyl); C9(Carbamidomethyl)	VVKCGCTRC	1	16	0.0872773	-0.0161859	0.00578462	-0.0976786	0.0355457	-0.045947	0.237658	0.823724	0.9375	0.18003	0.492495	0.375347	0.843312	0.984699	0.962302	0.560583	0.997989	0.513126	O94813_VVKCGCTRC_N-Term(TMTpro); K3(TMTpro); C4(Carbamidomethyl); C6(Carbamidomethyl); C9(Carbamidomethyl)	0.199919	-0.00672724	0.0703992	-0.246744	-0.14142	-0.249848	-0.102227	-0.0469991	-0.140659	-0.440353	-0.559222	-0.380381	-0.154742	-0.272035	0.519384	-0.104111	-0.0283437	-1.2634	0.042748	-0.000367901	0.33987	-0.27725	-0.0237359
O94819_SPPSSGGPRVVE_N-Term(TMTpro)	O94819	GN_KBTBD11	Kelch repeat and BTB domain-containing protein 11 OS=Homo sapiens (Human) OX=9606 GN=KBTBD11 PE=1 SV=1	N-Term(TMTpro)	SPPSSGGPRVVE	1	8	-0.232658	-0.167031	-0.156145	-0.0905185	-0.199845	-0.123332	0.374441	0.510701	0.543901	0.725922	0.273964	0.498814	0.896159	0.961148	0.670619	0.902156	0.997989	0.630236	O94819_SPPSSGGPRVVE_N-Term(TMTpro)	-2.19589	0.830215	-1.62985	0.172062	0.158845	0.370777	-0.121044	-1.53274	-1.71854	-0.60986	0.375404	-0.598992	-0.329036	-1.99556	-1.31961	-0.73377	-0.203942	-3.09194	0.963874	0.26378	-1.76189	-2.76862	0.142761
O94819_VLYPGTEPGAAGESESEGAASPAQTPCS_N-Term(TMTpro); C27(Carbamidomethyl)	O94819	GN_KBTBD11	Kelch repeat and BTB domain-containing protein 11 OS=Homo sapiens (Human) OX=9606 GN=KBTBD11 PE=1 SV=1	N-Term(TMTpro); C27(Carbamidomethyl)	VLYPGTEPGAAGESESEGAASPAQTPCS	1	30	-0.0492344	0.0399176	-0.162802	-0.0736504	-0.00465841	-0.118226	0.584227	0.650725	0.0703022	0.40769	0.941006	0.0625486	0.946846	0.971473	0.187766	0.726657	0.997989	0.155424	O94819_VLYPGTEPGAAGESESEGAASPAQTPCS_N-Term(TMTpro); C27(Carbamidomethyl)	-0.506868	-0.871237	0.245218	0.256585	-0.0786634	-0.135718	-0.021512	-0.513168	-0.371887	-0.560963	-0.561824	-0.505926	0.28956	0.0468527	0.58287	-0.12603	0.0353143	-0.211862	-0.535889	0.453176	-0.41859	-0.357764	-0.0550269
O94819_YPGTEPGAAGESESEGAASPAQTPCS_N-Term(TMTpro); C25(Carbamidomethyl)	O94819	GN_KBTBD11	Kelch repeat and BTB domain-containing protein 11 OS=Homo sapiens (Human) OX=9606 GN=KBTBD11 PE=1 SV=1	N-Term(TMTpro); C25(Carbamidomethyl)	YPGTEPGAAGESESEGAASPAQTPCS	1	17	-0.0232762	-0.0937187	0.167252	0.0968094	-0.0584974	0.132031	0.852679	0.440945	0.176033	0.434703	0.503074	0.132386	0.984998	0.95986	0.325242	0.74681	0.997989	0.246951	O94819_YPGTEPGAAGESESEGAASPAQTPCS_N-Term(TMTpro); C25(Carbamidomethyl)	-0.654486	0.0438394	0.114857	-0.678992	0.785262	0.580596	0.0811766	0.680384	-0.819929	0.279717	-0.722106	-0.566314	-0.630263	-0.486148	0.153799	0.441215	-0.157279	-1.20648	-0.261583	0.0631291	0.416612	-0.554563	0.155663
O94856_TVKKDKEETEGNESSEATSPVNA_N-Term(TMTpro); K3(TMTpro); K4(TMTpro); K6(TMTpro)	O94856	GN_NFASC	Neurofascin OS=Homo sapiens (Human) OX=9606 GN=NFASC PE=1 SV=4	N-Term(TMTpro); K3(TMTpro); K4(TMTpro); K6(TMTpro)	TVKKDKEETEGNESSEATSPVNA	1	19	-0.279906	-0.31657	0.32575	0.289086	-0.298238	0.307418	0.254865	0.184034	0.179379	0.231655	0.0825957	0.0737054	0.843312	0.95986	0.32946	0.5907	0.967894	0.170872	O94856_TVKKDKEETEGNESSEATSPVNA_N-Term(TMTpro); K3(TMTpro); K4(TMTpro); K6(TMTpro)	-0.0651694	1.52348	-1.05366	-1.03062	0.391038	-0.0112758	-0.270364	0.275428	-0.415841	0.506937	-1.64395	-1.10174	-2.21077	-1.06309	-1.33885	-1.03611	-0.857131	-0.752374	-1.46493	-1.37518	0.205146	-0.920728	0.0943781
O94856_TVKKDKEETEGNESSEATSPVN_N-Term(TMTpro); K3(TMTpro); K4(TMTpro); K6(TMTpro)	O94856	GN_NFASC	Neurofascin OS=Homo sapiens (Human) OX=9606 GN=NFASC PE=1 SV=4	N-Term(TMTpro); K3(TMTpro); K4(TMTpro); K6(TMTpro)	TVKKDKEETEGNESSEATSPVN	1	25	-0.50385	0.0468147	-0.229913	0.320752	-0.228518	0.0454193	0.00918602	0.803867	0.224498	0.0937837	0.0901138	0.73451	0.479977	0.984186	0.376782	0.501041	0.967894	0.815316	O94856_TVKKDKEETEGNESSEATSPVN_N-Term(TMTpro); K3(TMTpro); K4(TMTpro); K6(TMTpro)	-1.3916	0.851116	-1.99969	-0.0046561	-0.315053	0.29218	-0.0196198	-0.239197	-1.13476	-0.0414339	-0.28477	-0.534752	-0.506425	0.121496	-0.37412	-0.881396	0.722715	-0.839538	0.730448	-0.0339605	-0.914334	-1.85066	-0.454754
O94856_TVKKDKEETEGNESSEATSP_N-Term(TMTpro); K3(TMTpro); K4(TMTpro); K6(TMTpro)	O94856	GN_NFASC	Neurofascin OS=Homo sapiens (Human) OX=9606 GN=NFASC PE=1 SV=4	N-Term(TMTpro); K3(TMTpro); K4(TMTpro); K6(TMTpro)	TVKKDKEETEGNESSEATSP	1	7	-0.425201	0.111521	-0.153852	0.382869	-0.15684	0.114509	0.00364313	0.41312	0.276318	0.00660855	0.114508	0.247868	0.353383	0.95986	0.435497	0.408772	0.967894	0.380677	O94856_TVKKDKEETEGNESSEATSP_N-Term(TMTpro); K3(TMTpro); K4(TMTpro); K6(TMTpro)	-0.713612	0.542172	0.295994	-0.680718	-2.24893	-0.0356248	0.226305	-1.28109	-0.0968361	-1.07049	0.211688	-0.4255	-0.585007	-1.55201	0.301064	-0.0872401	0.171599	-0.406526	-0.464558	-0.419768	-0.719197	0.0353667	-0.783339
O94925_APGPKDGPGETDA_N-Term(TMTpro); K5(TMTpro)	O94925	GN_GLS	Glutaminase kidney isoform, mitochondrial OS=Homo sapiens (Human) OX=9606 GN=GLS PE=1 SV=1	N-Term(TMTpro); K5(TMTpro)	APGPKDGPGETDA	1	13	0.0301545	-0.0525458	0.0247355	-0.0579648	-0.0111957	-0.0166147	0.775001	0.615744	0.811973	0.585213	0.880207	0.82304	0.979459	0.971473	0.880463	0.836659	0.997989	0.876651	O94925_APGPKDGPGETDA_N-Term(TMTpro); K5(TMTpro)	0.529448	-0.000251093	-0.231665	-0.103394	-0.444005	-0.31492	-0.565217	-0.290796	0.106283	-0.66987	-0.436541	-0.416705	-0.282416	-0.182445	0.227949	0.0217937	0.0608856	-1.65903	-0.367327	-0.460306	0.0568417	0.159798	-0.0773799
O94925_GPKDGPGETDA_N-Term(TMTpro); K3(TMTpro)	O94925	GN_GLS	Glutaminase kidney isoform, mitochondrial OS=Homo sapiens (Human) OX=9606 GN=GLS PE=1 SV=1	N-Term(TMTpro); K3(TMTpro)	GPKDGPGETDA	1	27	0.013038	0.256963	-0.238111	0.00581398	0.135001	-0.116149	0.911898	0.0260026	0.0409017	0.960239	0.101875	0.158608	0.990862	0.876938	0.136925	0.986536	0.967894	0.278347	O94925_GPKDGPGETDA_N-Term(TMTpro); K3(TMTpro)	0.165657	-0.610563	0.183793	-0.285111	-0.888667	-0.512978	0.152875	-0.740658	0.0305795	-0.908485	-0.254919	-0.341232	0.737094	0.346432	0.801568	0.363496	0.1627	-1.28468	0.508398	-0.40467	0.0880574	0.21537	-0.0989498
O94973_ELLSAQF_N-Term(TMTpro)	O94973	GN_AP2A2	AP-2 complex subunit alpha-2 OS=Homo sapiens (Human) OX=9606 GN=AP2A2 PE=1 SV=2	N-Term(TMTpro)	ELLSAQF	1	70	-0.0564403	-0.205327	-0.230494	-0.37938	-0.130883	-0.304937	0.765398	0.262494	0.215852	0.0437734	0.320622	0.0220269	0.979459	0.95986	0.366742	0.457901	0.997989	0.0845419	O94973_ELLSAQF_N-Term(TMTpro)	0.35292	-1.29614	1.31696	1.21267	-0.319932	-1.01199	-0.303367	0.137892	0.45559	-0.990614	-0.335071	1.25711	-0.125614	-0.400866	-0.577955	0.193937	0.172075	0.718518	0.0199273	0.460253	-1.3805	0.909587	0.392434
O94973_TLRTSKEAVSQRLCELLSAQF_N-Term(TMTpro); K6(TMTpro); C14(Carbamidomethyl)	O94973	GN_AP2A2	AP-2 complex subunit alpha-2 OS=Homo sapiens (Human) OX=9606 GN=AP2A2 PE=1 SV=2	N-Term(TMTpro); K6(TMTpro); C14(Carbamidomethyl)	TLRTSKEAVSQRLCELLSAQF	1	9	0.00728801	0.00438721	-0.147575	-0.150475	0.00583761	-0.149025	0.944725	0.9661	0.15864	0.150642	0.936837	0.0451435	0.995278	0.99745	0.307246	0.541195	0.997989	0.127461	O94973_TLRTSKEAVSQRLCELLSAQF_N-Term(TMTpro); K6(TMTpro); C14(Carbamidomethyl)	0.273457	-0.780912	0.319134	0.511507	-0.335071	-0.464211	-0.308604	-0.21873	0.0378719	-0.684193	-0.258662	0.364827	-0.175264	0.0372085	-0.325987	-0.385417	-0.0854689	0.243372	-0.11535	-0.0683802	-0.565804	0.34929	0.068491
O95183_RTQDAGIASGPGN_N-Term(TMTpro)	O95183	GN_VAMP5	Vesicle-associated membrane protein 5 OS=Homo sapiens (Human) OX=9606 GN=VAMP5 PE=1 SV=1	N-Term(TMTpro)	RTQDAGIASGPGN	1	12	0.165735	0.0215135	-0.240835	-0.385056	0.0936243	-0.312946	0.197865	0.865701	0.0603325	0.00329402	0.301053	0.000750744	0.827313	0.994825	0.172011	0.39528	0.997989	0.0163048	O95183_RTQDAGIASGPGN_N-Term(TMTpro)	-0.320076	-0.72333	-0.0257612	0.679707	-0.431953	0.0545836	0.0477386	1.01498	-0.318845	-1.03514	-0.709428	-0.48767	0.117199	-0.26008	1.09524	-0.202308	0.281033	-0.00792362	0.264088	0.333504	-0.839336	0.225741	0.180816
O95196_EGGKGDQADL_N-Term(TMTpro); K4(TMTpro)	O95196	GN_CSPG5	Chondroitin sulfate proteoglycan 5 OS=Homo sapiens (Human) OX=9606 GN=CSPG5 PE=1 SV=3	N-Term(TMTpro); K4(TMTpro)	EGGKGDQADL	1	10	0.101162	0.0797615	-0.0564887	-0.0778895	0.0904619	-0.0671891	0.218195	0.305308	0.477458	0.331941	0.11092	0.235129	0.83446	0.95986	0.614718	0.666006	0.967894	0.366922	O95196_EGGKGDQADL_N-Term(TMTpro); K4(TMTpro)	-0.123928	-0.316092	-0.482682	-1.04301	-0.407935	-0.855274	0.0660132	-0.0351546	-0.00906397	-1.31428	-0.334911	-0.14925	0.543842	0.415396	0.154358	0.206454	-0.365974	-1.16114	-0.13348	-0.205898	-0.295296	0.0157225	-0.284607
O95196_GGKGDQADLDVNCLQNNLT_N-Term(TMTpro); K3(TMTpro); C13(Carbamidomethyl)	O95196	GN_CSPG5	Chondroitin sulfate proteoglycan 5 OS=Homo sapiens (Human) OX=9606 GN=CSPG5 PE=1 SV=3	N-Term(TMTpro); K3(TMTpro); C13(Carbamidomethyl)	GGKGDQADLDVNCLQNNLT	1	28	-0.0210749	0.152155	-0.294866	-0.121636	0.06554	-0.208251	0.840871	0.136115	0.00526659	0.238485	0.370328	0.00514323	0.984998	0.95986	0.046346	0.592967	0.997989	0.0400183	O95196_GGKGDQADLDVNCLQNNLT_N-Term(TMTpro); K3(TMTpro); C13(Carbamidomethyl)	-0.158503	0.0159952	0.268271	0.808143	0.884219	-0.74438	-0.0656494	-0.144481	-0.289113	-0.417267	0.0234371	0.0772409	-0.232786	-0.39326	0.583205	-0.158529	0.44577	-0.4808	0.585586	0.349297	-0.288283	-1.9872	0.356642
O95196_LEGGKGDQADLDVNCLQNNLT_N-Term(TMTpro); K5(TMTpro); C15(Carbamidomethyl)	O95196	GN_CSPG5	Chondroitin sulfate proteoglycan 5 OS=Homo sapiens (Human) OX=9606 GN=CSPG5 PE=1 SV=3	N-Term(TMTpro); K5(TMTpro); C15(Carbamidomethyl)	LEGGKGDQADLDVNCLQNNLT	1	33	0.0104823	0.217413	-0.21869	-0.0117597	0.113947	-0.115225	0.920802	0.0387788	0.0390035	0.910572	0.126193	0.122048	0.990943	0.876938	0.133415	0.966747	0.972168	0.234746	O95196_LEGGKGDQADLDVNCLQNNLT_N-Term(TMTpro); K5(TMTpro); C15(Carbamidomethyl)	-0.0444154	-0.64111	-0.442058	0.603052	0.330246	-0.624286	0.0300976	-0.156561	-0.208988	-0.617889	-0.344285	-0.567588	-0.18181	-0.829975	0.40149	-0.434156	0.756413	-0.591415	0.0539674	0.182846	-0.30356	-0.0262228	0.0371236
O95196_SCLKEEESF_N-Term(TMTpro); C2(Carbamidomethyl); K4(TMTpro)	O95196	GN_CSPG5	Chondroitin sulfate proteoglycan 5 OS=Homo sapiens (Human) OX=9606 GN=CSPG5 PE=1 SV=3	N-Term(TMTpro); C2(Carbamidomethyl); K4(TMTpro)	SCLKEEESF	1	22	0.196714	0.0784291	-0.167962	-0.286247	0.137572	-0.227104	0.100062	0.499773	0.153924	0.0164967	0.0998968	0.00722572	0.758466	0.960637	0.3008	0.412855	0.967894	0.0464448	O95196_SCLKEEESF_N-Term(TMTpro); C2(Carbamidomethyl); K4(TMTpro)	-0.0524302	-0.10237	0.22152	1.02093	-0.174978	-1.04609	-0.363841	0.115772	0.0513351	-0.402974	0.241687	-0.405161	0.163435	-0.105666	0.824778	-0.278639	0.141845	-0.764957	0.0844361	0.669144	-0.426496	-0.581503	0.83484
O95196_SPKLEGGKGDQADLDVNCLQNNLT_N-Term(TMTpro); K3(TMTpro); K8(TMTpro); C18(Carbamidomethyl)	O95196	GN_CSPG5	Chondroitin sulfate proteoglycan 5 OS=Homo sapiens (Human) OX=9606 GN=CSPG5 PE=1 SV=3	N-Term(TMTpro); K3(TMTpro); K8(TMTpro); C18(Carbamidomethyl)	SPKLEGGKGDQADLDVNCLQNNLT	1	8	0.227126	0.166581	-0.128073	-0.188618	0.196854	-0.158345	0.0917818	0.200045	0.323306	0.160905	0.0364186	0.0911733	0.744724	0.95986	0.481294	0.547788	0.930639	0.193702	O95196_SPKLEGGKGDQADLDVNCLQNNLT_N-Term(TMTpro); K3(TMTpro); K8(TMTpro); C18(Carbamidomethyl)	-0.273356	0.651937	-0.198813	0.276923	0.254209	-0.269549	0.185175	0.533747	0.258483	-0.73261	-0.319586	-0.155017	0.782325	-0.559014	0.900958	-0.370085	0.159118	-1.26864	0.818815	0.268752	0.0915296	0.609543	0.740959
O95197_AEPSAPGGGGSPGACPALGTKS_N-Term(TMTpro); C15(Carbamidomethyl); K21(TMTpro)	O95197	GN_RTN3	Reticulon-3 OS=Homo sapiens (Human) OX=9606 GN=RTN3 PE=1 SV=2	N-Term(TMTpro); C15(Carbamidomethyl); K21(TMTpro)	AEPSAPGGGGSPGACPALGTKS	1	42	-0.0483666	-0.254812	0.333548	0.127102	-0.15159	0.230325	0.822016	0.222339	0.117589	0.547701	0.312071	0.125775	0.984998	0.95986	0.256407	0.820616	0.997989	0.240229	O95197_AEPSAPGGGGSPGACPALGTKS_N-Term(TMTpro); C15(Carbamidomethyl); K21(TMTpro)	-0.777631	0.294305	-1.8171	-0.569328	0.521567	0.114858	-0.39029	0.135581	-0.593805	0.543926	-0.810126	-0.46592	-1.66293	-2.50604	-2.16375	-1.11565	0.0380508	-1.39608	-0.734077	-1.01273	0.102367	-1.53911	-0.815475
O95197_AEPSAPGGGGSPGACPA_N-Term(TMTpro); C15(Carbamidomethyl)	O95197	GN_RTN3	Reticulon-3 OS=Homo sapiens (Human) OX=9606 GN=RTN3 PE=1 SV=2	N-Term(TMTpro); C15(Carbamidomethyl)	AEPSAPGGGGSPGACPA	1	32	-0.0690025	-0.0793564	0.35215	0.341796	-0.0741795	0.346973	0.70549	0.661428	0.0528977	0.0645403	0.564274	0.00798849	0.973938	0.971473	0.158991	0.474222	0.997989	0.0488829	O95197_AEPSAPGGGGSPGACPA_N-Term(TMTpro); C15(Carbamidomethyl)	-0.122294	1.38129	-1.84987	-2.52819	0.0919488	-0.188362	-0.278856	0.461966	-1.02643	0.642829	-0.811582	-1.03161	-1.23738	-0.897931	-0.597796	-0.447216	-0.339115	-0.29922	-0.936809	-0.555355	0.577229	-0.542557	-0.991849
O95197_AEPSAPGGGGSPGACP_N-Term(TMTpro); C15(Carbamidomethyl)	O95197	GN_RTN3	Reticulon-3 OS=Homo sapiens (Human) OX=9606 GN=RTN3 PE=1 SV=2	N-Term(TMTpro); C15(Carbamidomethyl)	AEPSAPGGGGSPGACP	1	20	-0.00428983	-0.0229376	0.0126431	-0.0060046	-0.0136137	0.00331927	0.977059	0.875061	0.931445	0.96766	0.896179	0.974618	0.997328	0.995669	0.959317	0.989102	0.997989	0.984071	O95197_AEPSAPGGGGSPGACP_N-Term(TMTpro); C15(Carbamidomethyl)	-1.30546	0.99238	0.970396	-0.392604	-0.258508	0.197565	-1.47728	0.693218	-0.600297	0.277142	-0.0378337	-0.872057	-1.80783	-0.114239	-0.5495	0.0836452	-0.872777	0.35032	-0.540994	-4.31613	0.678785	-0.526036	0.0579714
O95197_DGSTPITK_N-Term(TMTpro); K8(TMTpro)	O95197	GN_RTN3	Reticulon-3 OS=Homo sapiens (Human) OX=9606 GN=RTN3 PE=1 SV=2	N-Term(TMTpro); K8(TMTpro)	DGSTPITK	1	18	0.0108354	-0.248511	0.500464	0.241117	-0.118838	0.37079	0.954035	0.180518	0.00782049	0.201027	0.368151	0.00575721	0.996284	0.95986	0.05517	0.576911	0.997989	0.0423651	O95197_DGSTPITK_N-Term(TMTpro); K8(TMTpro)	0.0775045	0.614117	-1.64236	-1.25095	0.646686	0.0834568	-0.606658	0.535331	-0.132745	0.028587	-0.818436	-0.585304	-0.811427	-0.840336	-0.44356	-1.29165	-0.890946	-2.20096	-0.702166	-0.815578	0.293271	-0.226439	-0.126278
O95452_DSGQNAITGFPS_N-Term(TMTpro)	O95452	GN_GJB6	Gap junction beta-6 protein OS=Homo sapiens (Human) OX=9606 GN=GJB6 PE=1 SV=2	N-Term(TMTpro)	DSGQNAITGFPS	1	61	-0.251554	-0.0168792	-0.381954	-0.147279	-0.134216	-0.264616	0.0158801	0.866393	0.000244212	0.152525	0.0638972	0.000356834	0.531795	0.994825	0.011149	0.541473	0.967894	0.0122464	O95452_DSGQNAITGFPS_N-Term(TMTpro)	-0.6086	0.472791	-0.283541	0.416292	-0.0192425	-0.0682107	0.242109	-0.30055	-0.47538	-0.174676	-0.395467	0.158849	-0.18355	-0.472245	0.190201	-0.209194	-0.0287248	-0.0618197	0.38274	0.102291	-0.991336	-0.325807	0.171566
O95487_YTVPTQNVTPNTVNQQPGAQQL_N-Term(TMTpro)	O95487	GN_SEC24B	Protein transport protein Sec24B OS=Homo sapiens (Human) OX=9606 GN=SEC24B PE=1 SV=2	N-Term(TMTpro)	YTVPTQNVTPNTVNQQPGAQQL	1	19	-0.15756	0.0536778	-0.173906	0.0373313	-0.051941	-0.0682875	0.159889	0.619977	0.117668	0.732733	0.504304	0.380386	0.796276	0.971473	0.256407	0.905677	0.997989	0.518355	O95487_YTVPTQNVTPNTVNQQPGAQQL_N-Term(TMTpro)	-0.0985124	0.191334	-1.14192	-0.0238695	0.175802	-0.629163	-0.965995	0.45792	-1.42178	-0.623286	-0.213747	-0.880908	-0.909595	-0.311482	-0.556081	-0.784862	0.0675527	-0.653096	-0.856338	-0.0955771	-0.326738	-0.591163	-0.54749
O95487_YTVPTQNVTPNTVNQQPGAQQ_N-Term(TMTpro)	O95487	GN_SEC24B	Protein transport protein Sec24B OS=Homo sapiens (Human) OX=9606 GN=SEC24B PE=1 SV=2	N-Term(TMTpro)	YTVPTQNVTPNTVNQQPGAQQ	1	27	-0.0633438	-0.0123206	0.171537	0.22256	-0.0378322	0.197048	0.649984	0.928828	0.220253	0.109107	0.699851	0.0466638	0.966001	0.99745	0.37144	0.508519	0.997989	0.129807	O95487_YTVPTQNVTPNTVNQQPGAQQ_N-Term(TMTpro)	-0.350732	0.245541	-1.26298	-0.82056	0.317638	0.113714	-0.127118	-0.37713	-0.906993	-0.127105	-0.886496	-0.508522	-0.439031	-0.32111	-0.241587	-0.0484362	-0.194226	-0.639506	-0.0812839	-0.0517897	0.1669	-1.03031	-1.56334
O95670_CDVRPQVHPNYRISA_N-Term(TMTpro); C1(Carbamidomethyl)	O95670	GN_ATP6V1G2	V-type proton ATPase subunit G 2 OS=Homo sapiens (Human) OX=9606 GN=ATP6V1G2 PE=1 SV=1	N-Term(TMTpro); C1(Carbamidomethyl)	CDVRPQVHPNYRISA	1	31	0.118877	-0.0635891	0.0442368	-0.138229	0.027644	-0.0469963	0.248684	0.522927	0.661081	0.174463	0.699068	0.511339	0.843312	0.961148	0.763185	0.556092	0.997989	0.640186	O95670_CDVRPQVHPNYRISA_N-Term(TMTpro); C1(Carbamidomethyl)	-0.0938193	0.445417	-0.102412	0.0654113	-0.114971	-0.310993	-0.237371	0.265084	-0.228451	-0.626976	-0.404949	0.223096	-0.802128	-0.544709	-0.674005	-0.926015	-0.534497	-0.381301	-0.381605	-0.689014	0.0841765	-0.662256	-0.0443526
O95670_MVCDVRPQVHPNYRISA_N-Term(TMTpro); C3(Carbamidomethyl)	O95670	GN_ATP6V1G2	V-type proton ATPase subunit G 2 OS=Homo sapiens (Human) OX=9606 GN=ATP6V1G2 PE=1 SV=1	N-Term(TMTpro); C3(Carbamidomethyl)	MVCDVRPQVHPNYRISA	1	43	0.0304172	-0.0886909	0.222197	0.103089	-0.0291369	0.162643	0.768693	0.383778	0.031961	0.31631	0.68788	0.026652	0.979459	0.95986	0.117817	0.654391	0.997989	0.0942424	O95670_MVCDVRPQVHPNYRISA_N-Term(TMTpro); C3(Carbamidomethyl)	-0.0284042	0.223634	-0.678088	-0.737583	0.00898821	-0.0968339	0.0839608	-0.42095	0.0493372	-0.0997848	-0.435738	-0.319378	0.0891232	0.300484	-0.0758949	0.175716	-0.26031	-0.86147	0.159137	0.361301	0.10872	-0.753568	-0.684507
O95741_EYYASQGISPGAPRPCTLATTPSPSP_N-Term(TMTpro); C16(Carbamidomethyl)	O95741	GN_CPNE6	Copine-6 OS=Homo sapiens (Human) OX=9606 GN=CPNE6 PE=1 SV=3	N-Term(TMTpro); C16(Carbamidomethyl)	EYYASQGISPGAPRPCTLATTPSPSP	1	19	-0.0786938	-0.00424812	-0.217421	-0.142976	-0.0414709	-0.180199	0.616711	0.978134	0.164222	0.362087	0.707161	0.104708	0.956885	0.99745	0.312262	0.692533	0.997989	0.210999	O95741_EYYASQGISPGAPRPCTLATTPSPSP_N-Term(TMTpro); C16(Carbamidomethyl)	-0.0561596	-1.08346	0.715334	1.1307	-0.616561	-0.434446	-0.607258	0.325383	-0.377437	-1.16453	-0.192838	0.555067	-0.199797	-0.00171584	-0.414152	-0.542187	0.581713	0.103159	-0.652328	0.0952946	-0.435257	0.416758	0.58594
O95782_AAPPPAAPPASAGAGNLL_N-Term(TMTpro)	O95782	GN_AP2A1	AP-2 complex subunit alpha-1 OS=Homo sapiens (Human) OX=9606 GN=AP2A1 PE=1 SV=3	N-Term(TMTpro)	AAPPPAAPPASAGAGNLL	1	15	-0.0235484	-0.0407464	-0.0900873	-0.107285	-0.0321474	-0.0986863	0.820105	0.685238	0.378128	0.294302	0.656032	0.173269	0.984998	0.971473	0.529652	0.638529	0.997989	0.296636	O95782_AAPPPAAPPASAGAGNLL_N-Term(TMTpro)	0.20294	0.437226	-0.362375	0.0136868	-0.173934	0.160903	0.380746	0.626444	0.275551	-0.260471	-0.272759	0.518604	-0.186836	-0.125575	0.0727718	-0.551523	0.67608	-0.224043	-0.0662688	0.683482	0.497431	-0.641417	0.0906223
O95782_APPPAAPPASAGAGN_N-Term(TMTpro)	O95782	GN_AP2A1	AP-2 complex subunit alpha-1 OS=Homo sapiens (Human) OX=9606 GN=AP2A1 PE=1 SV=3	N-Term(TMTpro)	APPPAAPPASAGAGN	1	81	0.0683382	-0.017483	0.184501	0.0986798	0.0254276	0.14159	0.625969	0.896338	0.180136	0.472941	0.793258	0.146469	0.957702	0.996822	0.329683	0.776476	0.997989	0.264051	O95782_APPPAAPPASAGAGN_N-Term(TMTpro)	0.235359	1.11954	-0.481986	-0.502605	0.351252	-0.255782	-0.0541232	0.291869	-0.460158	0.15167	-0.307889	-0.689875	-1.07813	-0.955944	-0.298157	-0.780995	-0.149411	-0.73544	-0.130116	-1.05449	0.544658	-0.54716	-0.234923
O95782_ELLAQQF_N-Term(TMTpro)	O95782	GN_AP2A1	AP-2 complex subunit alpha-1 OS=Homo sapiens (Human) OX=9606 GN=AP2A1 PE=1 SV=3	N-Term(TMTpro)	ELLAQQF	1	45	0.194035	-0.208701	-0.36397	-0.766706	-0.00733311	-0.565338	0.397384	0.348947	0.109331	0.00092875	0.96334	0.000578546	0.899691	0.95986	0.246855	0.355657	0.997989	0.014191	O95782_ELLAQQF_N-Term(TMTpro)	0.415126	-1.67284	1.33041	1.11628	-0.362177	-1.25252	-0.751865	0.377857	-0.0765394	-1.37534	-0.573974	1.21191	-0.829866	-0.173599	-0.597446	-0.30996	-0.272594	0.281826	-0.302179	0.307916	-0.291154	0.131322	-0.00255246
O95817_AQPSFHQAQKTHYPAQQ_N-Term(TMTpro); K10(TMTpro)	O95817	GN_BAG3	BAG family molecular chaperone regulator 3 OS=Homo sapiens (Human) OX=9606 GN=BAG3 PE=1 SV=3	N-Term(TMTpro); K10(TMTpro)	AQPSFHQAQKTHYPAQQ	1	17	0.159361	-0.0756782	0.193813	-0.0412255	0.0418412	0.0762939	0.110858	0.444559	0.0512643	0.679277	0.550754	0.277601	0.762891	0.95986	0.157097	0.878283	0.997989	0.412535	O95817_AQPSFHQAQKTHYPAQQ_N-Term(TMTpro); K10(TMTpro)	-0.0633552	0.458091	-0.262452	-0.365007	-0.267407	-0.480986	-0.540612	-0.0850217	-0.55013	-0.514573	0.132284	-0.531003	0.169526	-0.48472	0.161865	-0.0405497	-0.637715	-0.950289	-0.577303	-0.565898	0.363085	-0.464735	-0.158616
O95817_HQAQKTHYPAQQ_N-Term(TMTpro); K5(TMTpro)	O95817	GN_BAG3	BAG family molecular chaperone regulator 3 OS=Homo sapiens (Human) OX=9606 GN=BAG3 PE=1 SV=3	N-Term(TMTpro); K5(TMTpro)	HQAQKTHYPAQQ	1	80	-0.32863	-0.147327	0.0353389	0.216642	-0.237978	0.12599	0.0405915	0.340215	0.822463	0.165629	0.0334453	0.256424	0.6212	0.95986	0.887328	0.550074	0.930639	0.390585	O95817_HQAQKTHYPAQQ_N-Term(TMTpro); K5(TMTpro)	-1.10448	0.405684	-1.51923	-1.00968	1.36067	0.222191	-0.680139	0.298826	-1.14627	0.739653	0.701487	-0.38203	1.38761	-1.08636	-0.466193	-0.51365	-0.239381	-1.36841	0.221498	-0.616965	-0.270775	-0.848339	-0.482322
O96000_PDSWDKDVYPEPPRRTPVQPNPI_N-Term(TMTpro); K6(TMTpro)	O96000	GN_NDUFB10	NADH dehydrogenase [ubiquinone] 1 beta subcomplex subunit 10 OS=Homo sapiens (Human) OX=9606 GN=NDUFB10 PE=1 SV=3	N-Term(TMTpro); K6(TMTpro)	PDSWDKDVYPEPPRRTPVQPNPI	1	37	0.0289214	-0.222854	-0.143314	-0.395089	-0.0969662	-0.269202	0.859394	0.16638	0.374043	0.0165987	0.397438	0.0202079	0.984998	0.95986	0.525309	0.412855	0.997989	0.0798587	O96000_PDSWDKDVYPEPPRRTPVQPNPI_N-Term(TMTpro); K6(TMTpro)	-0.119714	-1.02152	0.479484	0.873467	-0.205299	-0.97766	-0.398534	0.147332	-0.0326431	-1.05634	-0.286173	1.05089	-0.0583323	-0.616783	-1.13884	-0.550909	0.161947	1.27947	-0.334142	-0.785272	-0.767538	0.3376	-0.318422
O96005_SEPQEAPPKPAEDKKKD_N-Term(TMTpro); K9(TMTpro); K14(TMTpro); K15(TMTpro); K16(TMTpro)	O96005	GN_CLPTM1	Cleft lip and palate transmembrane protein 1 OS=Homo sapiens (Human) OX=9606 GN=CLPTM1 PE=1 SV=1	N-Term(TMTpro); K9(TMTpro); K14(TMTpro); K15(TMTpro); K16(TMTpro)	SEPQEAPPKPAEDKKKD	1	8	-0.153908	-0.0475341	-0.171796	-0.065422	-0.100721	-0.118609	0.417688	0.800792	0.36128	0.730888	0.451636	0.375674	0.90972	0.984186	0.515109	0.904445	0.997989	0.51341	O96005_SEPQEAPPKPAEDKKKD_N-Term(TMTpro); K9(TMTpro); K14(TMTpro); K15(TMTpro); K16(TMTpro)	-1.32403	0.55613	-1.40147	1.62936	0.190028	-0.0637387	0.294719	-0.171669	-0.804165	-0.929281	-0.253081	0.0865573	-0.347161	-0.923295	-1.06414	-0.96089	0.953298	-1.34393	1.06464	0.634657	-0.94863	-1.09145	0.101403
O96008_ASSPPAGPPPPPAPALV_N-Term(TMTpro)	O96008	GN_TOMM40	Mitochondrial import receptor subunit TOM40 homolog OS=Homo sapiens (Human) OX=9606 GN=TOMM40 PE=1 SV=1	N-Term(TMTpro)	ASSPPAGPPPPPAPALV	1	35	0.0485696	-0.065161	-0.0583951	-0.172126	-0.00829566	-0.11526	0.57388	0.448234	0.495988	0.0485333	0.891564	0.0603869	0.946414	0.95986	0.629649	0.461156	0.997989	0.152659	O96008_ASSPPAGPPPPPAPALV_N-Term(TMTpro)	-0.549834	-0.39291	0.707309	1.13056	0.242831	-0.360007	-0.291412	-0.0160087	-0.374727	-0.286509	0.346954	0.510652	-0.252381	-0.554569	-0.359381	-0.331785	-0.280937	-0.274438	0.021538	0.389751	-0.37894	-0.762866	0.21744
P00338_TLTSEEEARLKKSADTLWGIQKELQF_N-Term(TMTpro); K11(TMTpro); K12(TMTpro); K22(TMTpro)	P00338	GN_LDHA	L-lactate dehydrogenase A chain OS=Homo sapiens (Human) OX=9606 GN=LDHA PE=1 SV=2	N-Term(TMTpro); K11(TMTpro); K12(TMTpro); K22(TMTpro)	TLTSEEEARLKKSADTLWGIQKELQF	1	8	-0.000256017	-0.103059	-0.290467	-0.39327	-0.0516575	-0.341868	0.998988	0.59591	0.142145	0.0504903	0.712287	0.0160848	0.999763	0.971032	0.286638	0.462837	0.997989	0.0705059	P00338_TLTSEEEARLKKSADTLWGIQKELQF_N-Term(TMTpro); K11(TMTpro); K12(TMTpro); K22(TMTpro)	0.134364	-1.75749	0.735692	0.824536	-0.353049	-0.561225	-0.537201	-0.116541	-0.0125401	-1.01752	-0.324286	1.06192	-0.0509724	0.10381	-0.587641	-0.726194	0.110697	1.21361	-0.310331	-0.21356	-1.37918	0.686531	0.0860037
P00367_NAIEKVFKVYNEAGVTFT_N-Term(TMTpro); K5(TMTpro); K8(TMTpro)	P00367	GN_GLUD1	Glutamate dehydrogenase 1, mitochondrial OS=Homo sapiens (Human) OX=9606 GN=GLUD1 PE=1 SV=2	N-Term(TMTpro); K5(TMTpro); K8(TMTpro)	NAIEKVFKVYNEAGVTFT	1	23	0.0923831	-0.128216	-0.154149	-0.374748	-0.0179162	-0.264449	0.511218	0.346698	0.261041	0.00837344	0.854582	0.00783997	0.93532	0.95986	0.417588	0.409485	0.997989	0.0484942	P00367_NAIEKVFKVYNEAGVTFT_N-Term(TMTpro); K5(TMTpro); K8(TMTpro)	0.227631	-1.32216	0.785178	0.839711	-0.341682	-0.90994	-0.529986	-0.245507	-0.0194261	-0.983657	-0.122792	1.04727	-0.127101	-0.0296559	-0.78591	-0.436794	-0.0505326	1.29599	-0.226026	-0.228009	-0.967748	0.667311	-0.462763
P00387_CLPNLDHVGHPTERCFVF_N-Term(TMTpro); C1(Carbamidomethyl); C15(Carbamidomethyl)	P00387	GN_CYB5R3	NADH-cytochrome b5 reductase 3 OS=Homo sapiens (Human) OX=9606 GN=CYB5R3 PE=1 SV=3	N-Term(TMTpro); C1(Carbamidomethyl); C15(Carbamidomethyl)	CLPNLDHVGHPTERCFVF	1	31	0.0957624	0.0572384	0.0504576	0.0119335	0.0765004	0.0311955	0.340393	0.564542	0.615892	0.904035	0.279468	0.658437	0.874882	0.968083	0.728151	0.964878	0.997989	0.75706	P00387_CLPNLDHVGHPTERCFVF_N-Term(TMTpro); C1(Carbamidomethyl); C15(Carbamidomethyl)	0.600576	-0.481754	0.425905	-0.0518339	0.312349	0.11643	-0.819147	-0.180894	0.465141	0.0354425	-0.483396	-0.0972205	0.0778751	-0.286378	-0.162739	-1.74231	0.0603381	-0.41339	-0.218352	-0.49167	-0.436873	-0.30057	-0.0554381
P00403_VLELIPLKIFEMGPVFTL_N-Term(TMTpro); K8(TMTpro)	P00403	GN_MT-CO2	Cytochrome c oxidase subunit 2 OS=Homo sapiens (Human) OX=9606 GN=MT-CO2 PE=1 SV=1	N-Term(TMTpro); K8(TMTpro)	VLELIPLKIFEMGPVFTL	1	77	0.0343872	-0.130185	-0.317013	-0.481585	-0.0478991	-0.399299	0.871322	0.524319	0.129262	0.0227827	0.745105	0.0077219	0.984998	0.961148	0.270169	0.418314	0.997989	0.0480577	P00403_VLELIPLKIFEMGPVFTL_N-Term(TMTpro); K8(TMTpro)	0.0550388	-1.78569	1.03624	1.39397	-0.444776	-0.900748	-0.295169	-0.102882	0.0408101	-1.06519	-0.296589	1.10069	-0.177223	-0.0716142	-0.815664	-0.37269	-0.244626	1.36731	-0.0652664	-0.0690188	-1.50201	0.74753	0.11517
P00441_CGVIGIAQ_N-Term(TMTpro); C1(Carbamidomethyl)	P00441	GN_SOD1	Superoxide dismutase [Cu-Zn] OS=Homo sapiens (Human) OX=9606 GN=SOD1 PE=1 SV=2	N-Term(TMTpro); C1(Carbamidomethyl)	CGVIGIAQ	1	52	-0.0255476	0.078452	-0.182585	-0.0785854	0.0264522	-0.130585	0.799103	0.425724	0.0673763	0.431294	0.706634	0.0652798	0.984998	0.95986	0.183044	0.743396	0.997989	0.158664	P00441_CGVIGIAQ_N-Term(TMTpro); C1(Carbamidomethyl)	0.409375	-0.0973281	0.0692149	0.447048	-0.415974	-0.27307	0.0163255	-0.255085	-0.18241	-0.609195	-0.236053	-0.206562	0.171019	0.45537	0.628282	0.328247	0.248544	-1.71693	0.174241	0.111853	0.0538184	-0.13504	-0.171462
P00441_EESTKTGNAGSRLACGVIGIAQ_N-Term(TMTpro); K5(TMTpro); C15(Carbamidomethyl)	P00441	GN_SOD1	Superoxide dismutase [Cu-Zn] OS=Homo sapiens (Human) OX=9606 GN=SOD1 PE=1 SV=2	N-Term(TMTpro); K5(TMTpro); C15(Carbamidomethyl)	EESTKTGNAGSRLACGVIGIAQ	1	19	-0.0955634	0.0549692	-0.100341	0.0501916	-0.0202971	-0.0250747	0.332068	0.567382	0.30341	0.605461	0.767743	0.715259	0.874882	0.968083	0.461777	0.846221	0.997989	0.80124	P00441_EESTKTGNAGSRLACGVIGIAQ_N-Term(TMTpro); K5(TMTpro); C15(Carbamidomethyl)	-0.0360141	0.443966	0.0216734	-0.667816	-0.565447	-0.348579	0.0489955	-0.077492	-0.412164	-0.500723	-0.193477	-0.422209	-0.699652	0.58577	0.449283	-0.129393	0.359333	-0.528238	-0.019721	-0.200982	0.397119	-0.504425	0.0624996
P00505_AGVTSSNVGYLAHAIHQVTK_N-Term(TMTpro); K20(TMTpro)	P00505	GN_GOT2	Aspartate aminotransferase, mitochondrial OS=Homo sapiens (Human) OX=9606 GN=GOT2 PE=1 SV=3	N-Term(TMTpro); K20(TMTpro)	AGVTSSNVGYLAHAIHQVTK	1	45	-0.0873286	-0.135918	-0.0325633	-0.0811525	-0.111623	-0.0568579	0.427333	0.204245	0.762092	0.457039	0.146857	0.458226	0.909864	0.95986	0.844395	0.763586	0.977527	0.591743	P00505_AGVTSSNVGYLAHAIHQVTK_N-Term(TMTpro); K20(TMTpro)	-0.146868	-0.614201	0.369455	0.536851	-0.0155525	-0.363858	-0.296669	-0.219532	-0.130612	-0.608268	-0.527482	0.866334	-0.223444	-0.173134	-0.779656	-0.45479	-0.196225	1.12751	-0.423312	-0.132672	-0.654352	0.370929	-0.398906
P00505_TKDGRISVAGVTSSNVGYLAHAIHQVTK_N-Term(TMTpro); K2(TMTpro); K28(TMTpro)	P00505	GN_GOT2	Aspartate aminotransferase, mitochondrial OS=Homo sapiens (Human) OX=9606 GN=GOT2 PE=1 SV=3	N-Term(TMTpro); K2(TMTpro); K28(TMTpro)	TKDGRISVAGVTSSNVGYLAHAIHQVTK	1	165	0.0480913	-0.245022	-0.189213	-0.482326	-0.0984654	-0.33577	0.814059	0.222895	0.3441	0.0203391	0.491916	0.0205775	0.984998	0.95986	0.49936	0.414362	0.997989	0.0807213	P00505_TKDGRISVAGVTSSNVGYLAHAIHQVTK_N-Term(TMTpro); K2(TMTpro); K28(TMTpro)	0.115863	-2.42287	1.89461	0.471827	0.0878485	-1.59804	-0.340097	-0.672648	0.591314	-1.4933	-1.22422	1.49429	-0.949908	-0.246477	-1.31693	-0.0681094	0.0331101	1.53411	-0.468552	0.228326	-1.27148	-0.0687669	-0.490033
P00505_TSSNVGYLAHAIHQVTK_N-Term(TMTpro); K17(TMTpro)	P00505	GN_GOT2	Aspartate aminotransferase, mitochondrial OS=Homo sapiens (Human) OX=9606 GN=GOT2 PE=1 SV=3	N-Term(TMTpro); K17(TMTpro)	TSSNVGYLAHAIHQVTK	1	34	0.000722991	-0.166645	-0.116699	-0.284066	-0.0829608	-0.200382	0.99597	0.229699	0.406196	0.0462896	0.405211	0.0461153	0.998853	0.95986	0.556547	0.461156	0.997989	0.128991	P00505_TSSNVGYLAHAIHQVTK_N-Term(TMTpro); K17(TMTpro)	-0.144988	-0.850953	0.307538	0.74702	-0.16949	-0.310089	-0.537572	-0.378944	-0.178453	-0.195512	-0.263226	0.567331	-0.307692	-0.509363	-0.909028	-0.505156	-0.33648	0.978081	-0.151909	-0.251443	-0.789117	0.235394	-0.193901
P00558_AKWNTEDKVSHVSTGGGASLELLEGKVLPGVDALSNI_N-Term(TMTpro); K2(TMTpro); K8(TMTpro); K26(TMTpro)	P00558	GN_PGK1	Phosphoglycerate kinase 1 OS=Homo sapiens (Human) OX=9606 GN=PGK1 PE=1 SV=3	N-Term(TMTpro); K2(TMTpro); K8(TMTpro); K26(TMTpro)	AKWNTEDKVSHVSTGGGASLELLEGKVLPGVDALSNI	1	14	0.143504	-0.0118344	-0.106622	-0.26196	0.0658346	-0.184291	0.348773	0.937228	0.481468	0.0867045	0.53937	0.0877342	0.876657	0.99745	0.618364	0.501041	0.997989	0.190172	P00558_AKWNTEDKVSHVSTGGGASLELLEGKVLPGVDALSNI_N-Term(TMTpro); K2(TMTpro); K8(TMTpro); K26(TMTpro)	0.48739	-1.48151	1.11016	0.61854	0.0265898	-0.693343	-0.222731	-1.26104	0.331305	-0.60616	-0.448077	0.733028	0.00222383	0.124008	-0.524186	-0.56507	-0.500833	-0.015005	-0.273042	-0.154641	-0.661045	-0.252959	-0.0499296
P00558_CAKWNTEDKVSHVSTGGGASLELLEGKVLPGVDALSNI_N-Term(TMTpro); C1(Carbamidomethyl); K3(TMTpro); K9(TMTpro); K27(TMTpro)	P00558	GN_PGK1	Phosphoglycerate kinase 1 OS=Homo sapiens (Human) OX=9606 GN=PGK1 PE=1 SV=3	N-Term(TMTpro); C1(Carbamidomethyl); K3(TMTpro); K9(TMTpro); K27(TMTpro)	CAKWNTEDKVSHVSTGGGASLELLEGKVLPGVDALSNI	1	11	0.113372	0.135949	-0.111058	-0.0884816	0.12466	-0.0997697	0.382877	0.286393	0.388768	0.490712	0.171802	0.273348	0.89748	0.95986	0.540525	0.788242	0.977527	0.408366	P00558_CAKWNTEDKVSHVSTGGGASLELLEGKVLPGVDALSNI_N-Term(TMTpro); C1(Carbamidomethyl); K3(TMTpro); K9(TMTpro); K27(TMTpro)	1.10912	-1.22704	1.41521	0.50296	-0.425992	-0.306628	0.415612	-2.15852	1.1552	-0.186164	0.145003	0.920124	0.248705	-0.353812	-0.19547	0.0646914	0.14042	0.300238	0.256053	0.182974	-0.785127	0.480271	0.274045
P00558_GGGASLELLEGKVLPGVDALSNI_N-Term(TMTpro); K12(TMTpro)	P00558	GN_PGK1	Phosphoglycerate kinase 1 OS=Homo sapiens (Human) OX=9606 GN=PGK1 PE=1 SV=3	N-Term(TMTpro); K12(TMTpro)	GGGASLELLEGKVLPGVDALSNI	1	15	-0.142394	0.089013	-0.203643	0.0277635	-0.0266903	-0.0879398	0.108658	0.297892	0.0203899	0.749276	0.663651	0.153752	0.759123	0.95986	0.0924803	0.910826	0.997989	0.272191	P00558_GGGASLELLEGKVLPGVDALSNI_N-Term(TMTpro); K12(TMTpro)	-0.147374	-0.0605536	0.128633	0.283988	-0.087144	-0.256924	0.11107	-0.206123	-0.408741	-0.618531	-0.0175932	-0.45832	-0.640775	0.767172	0.706301	0.309092	0.201159	-0.65453	0.0959897	0.252591	-0.225264	0.0494077	-0.0463951
P00558_GKVLPGVDALSNI_N-Term(TMTpro); K2(TMTpro)	P00558	GN_PGK1	Phosphoglycerate kinase 1 OS=Homo sapiens (Human) OX=9606 GN=PGK1 PE=1 SV=3	N-Term(TMTpro); K2(TMTpro)	GKVLPGVDALSNI	1	30	-0.154664	0.0604874	-0.00507095	0.210081	-0.0470884	0.102505	0.265883	0.669755	0.971003	0.137995	0.634954	0.30236	0.843312	0.971473	0.982864	0.532431	0.997989	0.438489	P00558_GKVLPGVDALSNI_N-Term(TMTpro); K2(TMTpro)	-0.867338	-0.496944	-0.934572	0.366499	0.31898	-0.360673	0.86019	-3.50393	-0.136419	0.206365	-0.209851	-0.481928	-0.30648	0.557694	0.818776	1.0506	0.447437	0.00219017	0.458398	0.508576	-0.0477598	-0.457996	-0.240731
P00558_LEGKVLPGVDALSNI_N-Term(TMTpro); K4(TMTpro)	P00558	GN_PGK1	Phosphoglycerate kinase 1 OS=Homo sapiens (Human) OX=9606 GN=PGK1 PE=1 SV=3	N-Term(TMTpro); K4(TMTpro)	LEGKVLPGVDALSNI	1	24	-0.0302287	-0.11766	0.157162	0.0697309	-0.0739441	0.113446	0.850102	0.45314	0.32122	0.660171	0.50929	0.311994	0.984998	0.959869	0.478522	0.872863	0.997989	0.448347	P00558_LEGKVLPGVDALSNI_N-Term(TMTpro); K4(TMTpro)	0.931601	1.64474	-0.259339	-2.40838	-0.737676	-0.339345	-1.49868	-0.144228	-0.528403	-1.31636	-1.7555	-0.965382	-1.36099	0.445563	0.425179	-1.88967	-0.670876	-0.437254	-1.49463	-2.40842	-0.285312	-1.33077	-0.404198
P00558_STGGGASLELLEGKVLPGVDALSNI_N-Term(TMTpro); K14(TMTpro)	P00558	GN_PGK1	Phosphoglycerate kinase 1 OS=Homo sapiens (Human) OX=9606 GN=PGK1 PE=1 SV=3	N-Term(TMTpro); K14(TMTpro)	STGGGASLELLEGKVLPGVDALSNI	1	60	-5.05925e-05	-0.0912686	-0.169978	-0.261196	-0.0456596	-0.215587	0.999765	0.586139	0.318152	0.124773	0.703367	0.0743309	0.999765	0.968083	0.475946	0.523801	0.997989	0.171948	P00558_STGGGASLELLEGKVLPGVDALSNI_N-Term(TMTpro); K14(TMTpro)	0.227889	-0.825243	0.727996	0.813459	0.166926	-1.1264	-0.53331	-0.574391	0.109808	-0.447393	-0.397139	0.959671	-0.440705	-0.010023	-1.20869	-1.42204	-0.206093	0.60825	-0.116059	-0.290501	-1.35619	0.472646	0.0439932
P00568_CTHLDALK_N-Term(TMTpro); C1(Carbamidomethyl); K8(TMTpro)	P00568	GN_AK1	Adenylate kinase isoenzyme 1 OS=Homo sapiens (Human) OX=9606 GN=AK1 PE=1 SV=3	N-Term(TMTpro); C1(Carbamidomethyl); K8(TMTpro)	CTHLDALK	1	14	0.157841	0.0550617	-0.186357	-0.289135	0.106451	-0.237746	0.335671	0.733484	0.25071	0.0792761	0.355592	0.0407175	0.874882	0.9767	0.407631	0.493777	0.997989	0.119029	P00568_CTHLDALK_N-Term(TMTpro); C1(Carbamidomethyl); K8(TMTpro)	0.549089	-1.25833	0.920015	0.234613	-0.0324987	-0.486383	-0.243604	-1.58717	0.170295	-0.770009	0.0382517	0.806985	-0.131458	-0.628176	-0.723739	-0.630837	-0.666471	-0.113841	-0.390527	-0.394103	-0.757212	-0.831718	-0.258198
P00568_GPGSGKGTQCEKIVQKYG_N-Term(TMTpro); K6(TMTpro); C10(Carbamidomethyl); K12(TMTpro); K16(TMTpro)	P00568	GN_AK1	Adenylate kinase isoenzyme 1 OS=Homo sapiens (Human) OX=9606 GN=AK1 PE=1 SV=3	N-Term(TMTpro); K6(TMTpro); C10(Carbamidomethyl); K12(TMTpro); K16(TMTpro)	GPGSGKGTQCEKIVQKYG	1	14	-0.480993	0.165183	-0.391549	0.254628	-0.157905	-0.0684604	0.109385	0.574058	0.18991	0.388563	0.451395	0.743764	0.761658	0.968083	0.340561	0.714801	0.997989	0.822166	P00568_GPGSGKGTQCEKIVQKYG_N-Term(TMTpro); K6(TMTpro); C10(Carbamidomethyl); K12(TMTpro); K16(TMTpro)	-2.6679	-0.276092	-2.45109	-0.647418	-0.355903	0.308337	-0.356118	-1.50586	-1.93193	0.203352	0.446	-1.02197	0.274477	-1.64508	-0.64082	-0.401681	-0.166026	-2.12019	1.80748	0.140593	-2.38975	-2.18466	0.0093493
P00568_SQVCTHLDALK_N-Term(TMTpro); C4(Carbamidomethyl); K11(TMTpro)	P00568	GN_AK1	Adenylate kinase isoenzyme 1 OS=Homo sapiens (Human) OX=9606 GN=AK1 PE=1 SV=3	N-Term(TMTpro); C4(Carbamidomethyl); K11(TMTpro)	SQVCTHLDALK	1	7	-0.0489817	0.0292419	-0.0230151	0.0552085	-0.00986993	0.0160967	0.511995	0.688878	0.75461	0.456359	0.850035	0.757845	0.93532	0.971473	0.838255	0.763586	0.997989	0.832492	P00568_SQVCTHLDALK_N-Term(TMTpro); C4(Carbamidomethyl); K11(TMTpro)	-0.199382	-0.11275	0.0611666	0.0118087	0.177461	-0.195438	-0.0325434	-0.388352	0.340942	-0.197542	-0.864334	0.0927335	0.0345205	0.712525	-0.559042	-0.241706	-0.410381	0.144476	-0.189349	-0.364371	-0.0790146	-0.0391722	-0.058518
P00568_TEPVIAF_N-Term(TMTpro)	P00568	GN_AK1	Adenylate kinase isoenzyme 1 OS=Homo sapiens (Human) OX=9606 GN=AK1 PE=1 SV=3	N-Term(TMTpro)	TEPVIAF	1	39	-0.132065	0.0768909	-0.322873	-0.113917	-0.0275871	-0.218395	0.338516	0.568892	0.0196081	0.403179	0.774705	0.025173	0.874882	0.968083	0.0901865	0.725475	0.997989	0.0920545	P00568_TEPVIAF_N-Term(TMTpro)	-0.357532	-0.232321	-0.164861	0.215409	-0.757376	0.111934	-0.000151724	-0.332476	-0.374906	0.174483	-0.0634323	-0.416949	0.382581	0.298606	0.813691	0.396083	0.513855	-0.900547	0.892843	0.473551	-0.280911	-0.028333	0.0159413
P00568_VVGGPGSGKGTQCEKIVQKYG_N-Term(TMTpro); K9(TMTpro); C13(Carbamidomethyl); K15(TMTpro); K19(TMTpro)	P00568	GN_AK1	Adenylate kinase isoenzyme 1 OS=Homo sapiens (Human) OX=9606 GN=AK1 PE=1 SV=3	N-Term(TMTpro); K9(TMTpro); C13(Carbamidomethyl); K15(TMTpro); K19(TMTpro)	VVGGPGSGKGTQCEKIVQKYG	1	12	-0.409468	-0.0230998	0.278697	0.665065	-0.216284	0.471881	0.201731	0.941478	0.377241	0.0391497	0.335795	0.0372986	0.829174	0.99745	0.529104	0.451334	0.997989	0.113882	P00568_VVGGPGSGKGTQCEKIVQKYG_N-Term(TMTpro); K9(TMTpro); C13(Carbamidomethyl); K15(TMTpro); K19(TMTpro)	-1.21219	0.1743	-2.18851	-3.21581	0.489223	1.69159	-0.622972	-2.55988	-1.15777	0.884225	0.858599	-1.7192	-0.867534	-1.93334	-0.765539	0.302838	-0.906264	-1.56118	-0.199723	0.221692	-0.857054	-2.86368	-0.694643
P00568_VVGGPGSGKGTQCEKIVQK_N-Term(TMTpro); K9(TMTpro); C13(Carbamidomethyl); K15(TMTpro); K19(TMTpro)	P00568	GN_AK1	Adenylate kinase isoenzyme 1 OS=Homo sapiens (Human) OX=9606 GN=AK1 PE=1 SV=3	N-Term(TMTpro); K9(TMTpro); C13(Carbamidomethyl); K15(TMTpro); K19(TMTpro)	VVGGPGSGKGTQCEKIVQK	1	17	-0.121826	-0.322507	0.637701	0.43702	-0.222167	0.53736	0.631724	0.194999	0.013038	0.0813617	0.212314	0.00304152	0.960166	0.95986	0.0722679	0.493777	0.997989	0.0326982	P00568_VVGGPGSGKGTQCEKIVQK_N-Term(TMTpro); K9(TMTpro); C13(Carbamidomethyl); K15(TMTpro); K19(TMTpro)	-0.726651	0.452033	-1.73271	-2.16082	0.449163	1.30192	-0.770432	-0.933785	-1.01281	0.537629	0.200591	-1.30165	-1.3409	-2.17318	-1.72316	-0.622236	-0.985895	-1.81885	-2.00597	-0.0686312	-0.0448508	-2.26348	-0.724424
P00738_CGKPKNPANPVQ_N-Term(TMTpro); C1(Carbamidomethyl); K3(TMTpro); K5(TMTpro)	P00738	GN_HP	Haptoglobin-related protein OS=Homo sapiens (Human) OX=9606 GN=HPR PE=2 SV=2; Haptoglobin OS=Homo sapiens (Human) OX=9606 GN=HP PE=1 SV=1	N-Term(TMTpro); C1(Carbamidomethyl); K3(TMTpro); K5(TMTpro)	CGKPKNPANPVQ	1	24	0.209786	0.144143	0.0232208	-0.0424221	0.176964	-0.00960069	0.262783	0.435042	0.900211	0.819589	0.179385	0.941677	0.843312	0.95986	0.9387	0.931693	0.977527	0.957163	P00738_CGKPKNPANPVQ_N-Term(TMTpro); C1(Carbamidomethyl); K3(TMTpro); K5(TMTpro)	0.783889	-0.563349	0.20187	-0.593582	-0.633778	-0.595208	-1.63313	-0.833846	0.592362	0.24856	0.993526	0.795946	-0.369735	-1.4263	-0.582331	-0.681464	0.364724	0.642615	-0.616063	-1.02094	-0.210007	-0.586902	-0.192875
P00738_SIQDWVQKTIAEN_N-Term(TMTpro); K8(TMTpro)	P00738	GN_HP	Haptoglobin OS=Homo sapiens (Human) OX=9606 GN=HP PE=1 SV=1	N-Term(TMTpro); K8(TMTpro)	SIQDWVQKTIAEN	1	36	0.171577	-0.270481	0.236	-0.206059	-0.049452	0.0149705	0.185234	0.0370359	0.0680178	0.112427	0.586962	0.869289	0.812572	0.876938	0.183851	0.508842	0.997989	0.908899	P00738_SIQDWVQKTIAEN_N-Term(TMTpro); K8(TMTpro)	-0.142991	-0.720619	0.159958	-0.604789	-0.56663	-0.992388	-2.84433	0.213674	0.856861	-0.503248	0.243479	0.227477	-0.559678	-0.166854	-0.756845	-0.785922	-0.265638	1.7373	-0.880854	-0.828583	-0.846012	0.113855	-0.981907
P00738_TSIQDWVQKTIAEN_N-Term(TMTpro); K9(TMTpro)	P00738	GN_HP	Haptoglobin OS=Homo sapiens (Human) OX=9606 GN=HP PE=1 SV=1	N-Term(TMTpro); K9(TMTpro)	TSIQDWVQKTIAEN	1	27	0.115556	-0.184398	0.0402993	-0.259654	-0.0344209	-0.109677	0.473196	0.24773	0.799832	0.109011	0.760935	0.333311	0.925734	0.95986	0.87195	0.508519	0.997989	0.471519	P00738_TSIQDWVQKTIAEN_N-Term(TMTpro); K9(TMTpro)	0.0308499	-1.49492	0.566877	0.251547	-0.589368	-1.10512	-1.15846	0.437937	0.836514	-0.265309	0.323354	0.662717	-0.830757	-0.667177	-0.938417	-2.06089	-0.475622	2.19513	-0.742673	-1.10111	-0.85269	0.194972	-0.646762
P00915_SLDFWTYPGSLTHPPLYESV_N-Term(TMTpro)	P00915	GN_CA1	Carbonic anhydrase 1 OS=Homo sapiens (Human) OX=9606 GN=CA1 PE=1 SV=2	N-Term(TMTpro)	SLDFWTYPGSLTHPPLYESV	1	87	-0.166949	-0.165069	-0.223685	-0.221804	-0.166009	-0.222745	0.47967	0.468979	0.335997	0.339429	0.312391	0.176123	0.927432	0.960637	0.493401	0.670997	0.997989	0.299957	P00915_SLDFWTYPGSLTHPPLYESV_N-Term(TMTpro)	-0.835499	-1.43202	0.460853	-0.663183	-1.45177	-2.15354	-1.08	-0.351939	1.77268	-1.03521	-1.42983	0.885365	1.1141	-0.469031	-1.14282	-0.839955	-0.30827	1.99309	-0.83684	-1.37148	-1.22416	1.40779	-0.913374
P01009_LMIEQNTKSPLFMGKVVNPTQK_N-Term(TMTpro); K8(TMTpro); K15(TMTpro); K22(TMTpro)	P01009	GN_SERPINA1	Alpha-1-antitrypsin OS=Homo sapiens (Human) OX=9606 GN=SERPINA1 PE=1 SV=3	N-Term(TMTpro); K8(TMTpro); K15(TMTpro); K22(TMTpro)	LMIEQNTKSPLFMGKVVNPTQK	1	13	-0.103947	-0.138397	0.408769	0.374319	-0.121172	0.391544	0.583036	0.455061	0.0310896	0.0471875	0.360776	0.00374831	0.946846	0.959869	0.116293	0.461156	0.997989	0.0357893	P01009_LMIEQNTKSPLFMGKVVNPTQK_N-Term(TMTpro); K8(TMTpro); K15(TMTpro); K22(TMTpro)	-0.0132863	0.229328	-0.526574	-1.88941	-0.874308	-1.00082	-0.380931	-1.74119	-0.442584	-0.747855	-0.299809	-0.49013	-1.64425	0.343174	-0.383202	-0.1595	-0.910604	-0.0094277	-1.77795	-2.09536	0.617764	-1.08744	-1.24678
P01009_MIEQNTKSPLFMGKVVNPTQK_N-Term(TMTpro); K7(TMTpro); K14(TMTpro); K21(TMTpro)	P01009	GN_SERPINA1	Alpha-1-antitrypsin OS=Homo sapiens (Human) OX=9606 GN=SERPINA1 PE=1 SV=3	N-Term(TMTpro); K7(TMTpro); K14(TMTpro); K21(TMTpro)	MIEQNTKSPLFMGKVVNPTQK	1	28	-0.0319717	-0.219277	0.446832	0.259526	-0.125625	0.353179	0.88614	0.318882	0.0451266	0.24373	0.422967	0.0258174	0.988263	0.95986	0.145056	0.595103	0.997989	0.0931092	P01009_MIEQNTKSPLFMGKVVNPTQK_N-Term(TMTpro); K7(TMTpro); K14(TMTpro); K21(TMTpro)	0.0584357	-0.0989148	-0.77392	-1.39922	-0.698881	-0.960388	-0.204202	-1.90962	-0.626051	-0.597753	-0.202572	-0.586362	-1.31017	0.869865	-0.01398	0.480595	-1.08888	-0.555605	-1.89944	-1.27085	0.557346	-1.03857	-1.43683
P01034_LVGGPMDASVEEEGV_N-Term(TMTpro)	P01034	GN_CST3	Cystatin-C OS=Homo sapiens (Human) OX=9606 GN=CST3 PE=1 SV=1	N-Term(TMTpro)	LVGGPMDASVEEEGV	1	38	-0.131935	-0.0226476	-0.290705	-0.181417	-0.0772915	-0.236061	0.18338	0.812696	0.00361478	0.0622626	0.262078	0.000829751	0.811054	0.984186	0.0413373	0.474222	0.997989	0.017275	P01034_LVGGPMDASVEEEGV_N-Term(TMTpro)	-0.141687	-0.14742	-0.0914813	0.374595	-0.373137	-1.38523	-0.673848	-0.124367	-0.23148	-0.212347	-0.807129	0.0479951	-0.260786	-0.0331748	0.384028	0.358012	-0.0526446	-0.536943	0.133935	-0.0115359	-0.482952	0.0411722	0.310714
P01034_TKTQPNLDNCPFHDQPHL_N-Term(TMTpro); K2(TMTpro); C10(Carbamidomethyl)	P01034	GN_CST3	Cystatin-C OS=Homo sapiens (Human) OX=9606 GN=CST3 PE=1 SV=1	N-Term(TMTpro); K2(TMTpro); C10(Carbamidomethyl)	TKTQPNLDNCPFHDQPHL	1	14	0.0587845	0.0696255	0.121555	0.132396	0.064205	0.126975	0.710164	0.649366	0.436283	0.39482	0.559892	0.250057	0.974859	0.971473	0.58378	0.719817	0.997989	0.383211	P01034_TKTQPNLDNCPFHDQPHL_N-Term(TMTpro); K2(TMTpro); C10(Carbamidomethyl)	-0.465392	0.666854	-1.06142	-0.687035	0.497185	-0.0367796	-0.163596	0.0407806	-0.625711	0.254245	-0.16322	-0.775389	-0.712013	-0.775988	-0.559694	-0.448551	0.276565	-0.840431	0.0137387	-0.541618	0.951709	-1.75865	0.197197
P01210_SPQLEDEAKELQ_N-Term(TMTpro); K9(TMTpro)	P01210	GN_PENK	Proenkephalin-A OS=Homo sapiens (Human) OX=9606 GN=PENK PE=1 SV=1	N-Term(TMTpro); K9(TMTpro)	SPQLEDEAKELQ	1	36	0.0270703	0.111963	-0.234068	-0.149175	0.0695168	-0.191621	0.845043	0.416817	0.0896156	0.285309	0.477022	0.0518375	0.984998	0.95986	0.217807	0.634219	0.997989	0.13819	P01210_SPQLEDEAKELQ_N-Term(TMTpro); K9(TMTpro)	-0.465822	-0.494093	0.0369022	-0.0294549	0.213978	-1.27118	-0.457832	0.083039	-0.492527	-0.556071	-0.141661	0.168931	0.131462	0.0443132	1.09851	0.510655	0.0395211	-0.398569	-0.116784	0.251057	-0.316709	-0.00265936	0.351235
P01210_VGRPEWWMDYQ_N-Term(TMTpro)	P01210	GN_PENK	Proenkephalin-A OS=Homo sapiens (Human) OX=9606 GN=PENK PE=1 SV=1	N-Term(TMTpro)	VGRPEWWMDYQ	1	19	-0.0151747	0.0186496	-0.0290644	0.00475999	0.00173743	-0.0121522	0.849886	0.814688	0.714931	0.95266	0.975457	0.829642	0.984998	0.984186	0.805524	0.98497	0.997989	0.881263	P01210_VGRPEWWMDYQ_N-Term(TMTpro)	-0.5599	-0.014666	-0.13829	-0.0674364	0.059253	-0.799205	-0.18328	-0.147893	-0.0320754	-0.119545	-0.177429	0.0115645	0.0241542	0.0362045	0.545998	0.202946	0.337662	-0.318333	-0.308655	0.162238	-0.224193	-0.0371727	0.147099
P01213_SQEDPNAYSGELFDA_N-Term(TMTpro)	P01213	GN_PDYN	Proenkephalin-B OS=Homo sapiens (Human) OX=9606 GN=PDYN PE=1 SV=1	N-Term(TMTpro)	SQEDPNAYSGELFDA	1	35	0.0602147	0.391476	-0.280515	0.0507463	0.225845	-0.114884	0.632536	0.00185652	0.0254616	0.684123	0.011454	0.19321	0.960166	0.577217	0.103792	0.881593	0.775965	0.319372	P01213_SQEDPNAYSGELFDA_N-Term(TMTpro)	-0.738529	-0.969953	0.0925888	2.63668	-0.707825	-1.31826	-0.563893	0.633536	-0.899167	-0.655946	-0.709685	-0.332938	-0.301951	-0.189584	-0.23121	-0.62162	0.396821	-0.158848	-0.181816	-0.719754	-0.523173	-0.28685	0.206115
P01213_SQEDPNAYSGELF_N-Term(TMTpro)	P01213	GN_PDYN	Proenkephalin-B OS=Homo sapiens (Human) OX=9606 GN=PDYN PE=1 SV=1	N-Term(TMTpro)	SQEDPNAYSGELF	1	27	0.0312565	0.0499559	-0.245457	-0.226757	0.0406062	-0.236107	0.81331	0.705205	0.065973	0.0879241	0.664084	0.012837	0.984998	0.973847	0.180843	0.501041	0.997989	0.0621182	P01213_SQEDPNAYSGELF_N-Term(TMTpro)	-0.34255	-0.621493	-0.424645	0.686189	-0.0848123	-0.0210003	1.1676	0.0563344	0.355394	-0.539345	0.261028	0.123289	0.209135	-0.187376	0.62774	0.383244	0.755697	-0.39813	0.639503	1.15029	-0.511218	-0.132846	0.371714
P01213_SSEVAGEGDGDSMGHEDLY_N-Term(TMTpro)	P01213	GN_PDYN	Proenkephalin-B OS=Homo sapiens (Human) OX=9606 GN=PDYN PE=1 SV=1	N-Term(TMTpro)	SSEVAGEGDGDSMGHEDLY	1	37	0.0356177	0.425182	-0.350924	0.0386399	0.2304	-0.156142	0.821768	0.00672722	0.0244699	0.80696	0.038864	0.159206	0.984998	0.624169	0.101056	0.926084	0.943969	0.278938	P01213_SSEVAGEGDGDSMGHEDLY_N-Term(TMTpro)	-0.422629	-0.563446	-0.311388	3.01617	-0.426506	-2.32456	-0.671681	0.594242	-0.704939	-0.862873	-0.0652229	-0.468903	-0.480726	0.0276759	0.763958	-0.530371	1.10943	-0.201412	0.0509718	0.199117	-0.693929	0.169057	0.780405
P01282_HSDAVFTDNYTRL_N-Term(TMTpro)	P01282	GN_VIP	VIP peptides OS=Homo sapiens (Human) OX=9606 GN=VIP PE=1 SV=1	N-Term(TMTpro)	HSDAVFTDNYTRL	1	66	0.118172	0.077769	0.00266858	-0.0377342	0.0979704	-0.0175328	0.158388	0.329952	0.973683	0.646213	0.0914847	0.761086	0.794932	0.95986	0.984693	0.867864	0.967894	0.834399	P01282_HSDAVFTDNYTRL_N-Term(TMTpro)	-0.206702	0.259151	0.100255	-0.0714853	-0.447895	-0.572986	-0.0682876	0.171658	0.00600582	-0.611735	-0.142617	-0.41016	0.291859	-0.222478	0.339455	-0.175608	0.147046	-0.856064	-0.265813	-0.0333872	0.341311	0.374783	-0.0434095
P01282_HSDAVFTDNYT_N-Term(TMTpro)	P01282	GN_VIP	VIP peptides OS=Homo sapiens (Human) OX=9606 GN=VIP PE=1 SV=1	N-Term(TMTpro)	HSDAVFTDNYT	1	38	-0.0176508	0.0718621	-0.0713886	0.0181244	0.0271057	-0.0266321	0.796604	0.291829	0.29318	0.79203	0.57453	0.581223	0.984904	0.95986	0.452383	0.923765	0.997989	0.697795	P01282_HSDAVFTDNYT_N-Term(TMTpro)	-0.301513	-0.158837	-0.14677	-0.00479704	-0.129522	-0.34961	-0.204028	0.323376	-0.512844	-0.286789	0.106644	-0.0876339	-0.0509913	-0.0983761	0.504723	-0.358065	-0.0917576	0.0551819	-0.0596163	-0.0232452	-0.0618906	-0.212412	0.218677
P01282_SEGESPDFPEELE_N-Term(TMTpro)	P01282	GN_VIP	VIP peptides OS=Homo sapiens (Human) OX=9606 GN=VIP PE=1 SV=1	N-Term(TMTpro)	SEGESPDFPEELE	1	60	-0.0327353	0.175919	-0.276248	-0.0675944	0.0715917	-0.171921	0.711804	0.0418625	0.00193327	0.438703	0.246578	0.00613036	0.974933	0.876938	0.0296984	0.75123	0.997989	0.0437531	P01282_SEGESPDFPEELE_N-Term(TMTpro)	-0.413396	-0.299178	0.05589	0.0512185	-0.482836	-0.219856	0.0419017	-0.46242	-0.00243256	-0.86397	-0.219189	0.110019	-0.119505	0.104237	0.459452	-0.255476	0.374837	-0.409341	0.341785	0.323923	-0.899288	-0.194873	0.0879193
P01282_SSEGESPDFPEELE_N-Term(TMTpro)	P01282	GN_VIP	VIP peptides OS=Homo sapiens (Human) OX=9606 GN=VIP PE=1 SV=1	N-Term(TMTpro)	SSEGESPDFPEELE	1	132	0.008994	0.170241	-0.227459	-0.0662121	0.0896173	-0.146835	0.92643	0.0744903	0.0191598	0.492313	0.188929	0.0325479	0.991972	0.95986	0.0891755	0.789625	0.992804	0.105174	P01282_SSEGESPDFPEELE_N-Term(TMTpro)	-0.0248102	-0.292448	0.102814	-0.195099	-0.227976	-0.421152	0.0640646	-0.317457	-0.0827062	-1.05881	0.0623785	0.025483	0.203282	0.19245	0.515902	0.10645	0.519763	-0.6193	0.279515	0.389342	-0.0725226	0.127067	0.0537262
P01282_SSEGESPDFPEEL_N-Term(TMTpro)	P01282	GN_VIP	VIP peptides OS=Homo sapiens (Human) OX=9606 GN=VIP PE=1 SV=1	N-Term(TMTpro)	SSEGESPDFPEEL	1	13	-0.112679	0.0702899	-0.231864	-0.048895	-0.0211946	-0.140379	0.304402	0.509889	0.0341119	0.650169	0.781407	0.0682476	0.86167	0.961148	0.122241	0.869497	0.997989	0.162553	P01282_SSEGESPDFPEEL_N-Term(TMTpro)	0.401259	-0.359194	0.480606	0.810971	-0.880925	-0.836169	0.410428	0.119952	0.00484712	-0.00152639	-0.32732	-0.251553	-0.497705	0.162371	0.202158	-0.196459	0.446062	-0.552053	0.197554	0.268668	-0.133659	0.223929	0.208417
P01282_VSSNISEDPVPV_N-Term(TMTpro)	P01282	GN_VIP	VIP peptides OS=Homo sapiens (Human) OX=9606 GN=VIP PE=1 SV=1	N-Term(TMTpro)	VSSNISEDPVPV	1	105	0.0481819	0.226376	-0.265261	-0.0870664	0.137279	-0.176164	0.647789	0.0288803	0.0113284	0.406492	0.0639332	0.0180378	0.965351	0.876938	0.0678871	0.726657	0.967894	0.0751156	P01282_VSSNISEDPVPV_N-Term(TMTpro)	0.0153835	-0.229534	0.307138	0.0713759	-0.345272	-0.785086	0.00114049	-0.603821	0.122928	-1.49258	0.0879236	0.0973452	0.0955198	0.0788393	0.59749	0.300806	0.722616	-0.732261	0.326171	0.486892	-0.0374829	0.251158	-0.107725
P01303_ESTENVPRTRLEDPAMW_N-Term(TMTpro)	P01303	GN_NPY	Pro-neuropeptide Y OS=Homo sapiens (Human) OX=9606 GN=NPY PE=1 SV=1	N-Term(TMTpro)	ESTENVPRTRLEDPAMW	1	30	-0.114405	0.315296	-0.588491	-0.158789	0.100445	-0.37364	0.524995	0.0750352	0.00114372	0.376662	0.424997	0.00360318	0.93688	0.95986	0.0241552	0.705705	0.997989	0.035154	P01303_ESTENVPRTRLEDPAMW_N-Term(TMTpro)	-1.06481	-0.644712	0.190508	-0.0496379	-0.868316	-0.190251	0.740429	-1.13703	-0.394512	-1.95234	-0.492169	-0.153616	0.688095	1.38744	1.04276	0.481054	0.22735	-1.34603	1.61081	1.34634	-0.838354	-0.290932	-0.485048
P01303_SSPETLISDLLMRESTENVPRTRLEDPAMW_N-Term(TMTpro)	P01303	GN_NPY	Pro-neuropeptide Y OS=Homo sapiens (Human) OX=9606 GN=NPY PE=1 SV=1	N-Term(TMTpro)	SSPETLISDLLMRESTENVPRTRLEDPAMW	1	78	0.0381255	0.254687	-0.261704	-0.0451423	0.146406	-0.153423	0.704955	0.0109632	0.00906271	0.653714	0.0396564	0.0312588	0.973938	0.698374	0.0597892	0.87037	0.943969	0.10266	P01303_SSPETLISDLLMRESTENVPRTRLEDPAMW_N-Term(TMTpro)	-0.200212	-0.885103	0.258922	-0.727065	-0.467421	-0.527429	0.190361	-0.282113	-0.139516	-1.70809	-0.211275	0.0911704	0.34101	0.514949	0.51357	0.59755	0.490673	-0.904193	0.176007	0.0836889	-0.218402	-0.366366	0.121168
P01303_SSPETLISDLLMRESTENVPR_N-Term(TMTpro)	P01303	GN_NPY	Pro-neuropeptide Y OS=Homo sapiens (Human) OX=9606 GN=NPY PE=1 SV=1	N-Term(TMTpro)	SSPETLISDLLMRESTENVPR	1	32	-0.0140088	0.0844423	-0.201506	-0.103055	0.0352167	-0.15228	0.864415	0.297635	0.0149457	0.206667	0.541257	0.00930586	0.984998	0.95986	0.0789262	0.579411	0.997989	0.0528157	P01303_SSPETLISDLLMRESTENVPR_N-Term(TMTpro)	-0.267306	-0.817669	0.126362	1.21057	-0.32365	-0.392302	-0.242811	-0.332287	-0.129105	-0.611343	-0.379924	-0.200216	-0.137009	0.0508659	0.0215007	0.0821833	0.357567	0.0520533	0.0744703	0.0425201	-0.593331	-0.18463	-0.611376
P01303_SSPETLISDLLMRESTENVP_N-Term(TMTpro)	P01303	GN_NPY	Pro-neuropeptide Y OS=Homo sapiens (Human) OX=9606 GN=NPY PE=1 SV=1	N-Term(TMTpro)	SSPETLISDLLMRESTENVP	1	84	-0.136576	-0.0274625	-0.147033	-0.0379202	-0.0820191	-0.0924768	0.204386	0.788151	0.163025	0.716861	0.269421	0.213421	0.829659	0.983655	0.311627	0.898859	0.997989	0.342308	P01303_SSPETLISDLLMRESTENVP_N-Term(TMTpro)	-0.564627	-0.335926	0.0757985	0.548296	-0.418461	0.111389	0.165402	-0.340299	-0.064745	-0.531292	-1.12379	0.411958	-0.270541	0.728797	0.443623	0.139776	0.211619	-1.24486	0.27255	0.420624	-0.190803	0.425953	-0.140916
P01303_SSPETLISDLLMR_N-Term(TMTpro)	P01303	GN_NPY	Pro-neuropeptide Y OS=Homo sapiens (Human) OX=9606 GN=NPY PE=1 SV=1	N-Term(TMTpro)	SSPETLISDLLMR	1	68	-0.0489668	0.175578	-0.410237	-0.185692	0.0633054	-0.297964	0.761071	0.263845	0.010544	0.246854	0.573311	0.00908401	0.979459	0.95986	0.0651345	0.597379	0.997989	0.0519713	P01303_SSPETLISDLLMR_N-Term(TMTpro)	-0.479563	-1.08738	0.5566	-0.238572	-0.963539	-0.154141	0.251667	-0.24341	0.477915	-2.0517	-1.02025	0.235938	0.465362	1.71243	0.536542	0.845678	0.369011	-0.396835	1.04426	0.883216	-0.274822	0.0221788	-0.36692
P01303_SSPETLISDLL_N-Term(TMTpro)	P01303	GN_NPY	Pro-neuropeptide Y OS=Homo sapiens (Human) OX=9606 GN=NPY PE=1 SV=1	N-Term(TMTpro)	SSPETLISDLL	1	127	-0.116023	0.193082	-0.333533	-0.0244287	0.0385297	-0.178981	0.426662	0.184552	0.0232873	0.866631	0.707771	0.0837752	0.909864	0.95986	0.0983208	0.949926	0.997989	0.185164	P01303_SSPETLISDLL_N-Term(TMTpro)	-0.0631227	-0.881948	0.645278	0.555072	-0.940649	-0.0935421	-0.0797728	-0.32363	-0.623264	-0.711237	-0.893161	-0.181666	0.0282841	1.21375	0.510567	0.242645	-0.678511	-0.192545	-0.0893238	-0.102646	-0.78426	0.502289	0.600453
P01303_SSPETLISDL_N-Term(TMTpro)	P01303	GN_NPY	Pro-neuropeptide Y OS=Homo sapiens (Human) OX=9606 GN=NPY PE=1 SV=1	N-Term(TMTpro)	SSPETLISDL	1	125	0.0782577	0.00286019	0.0493302	-0.0260674	0.040559	0.0116314	0.691326	0.988188	0.799364	0.894297	0.768829	0.932816	0.971949	0.999233	0.871885	0.960822	0.997989	0.952454	P01303_SSPETLISDL_N-Term(TMTpro)	0.339232	-0.0880888	0.94251	-0.823283	-0.692642	0.558343	-0.290791	-2.49372	0.142364	-0.90556	-0.358214	-0.383488	-0.64884	1.70517	0.583375	0.420476	-0.412903	-1.43034	-0.349488	-0.749891	0.125367	0.128139	-0.755556
P01303_SSPETLISD_N-Term(TMTpro)	P01303	GN_NPY	Pro-neuropeptide Y OS=Homo sapiens (Human) OX=9606 GN=NPY PE=1 SV=1	N-Term(TMTpro)	SSPETLISD	1	20	0.0654016	0.127648	-0.109796	-0.0475491	0.0965249	-0.0786724	0.533892	0.213522	0.287313	0.648872	0.189661	0.284392	0.938481	0.95986	0.445709	0.869497	0.992804	0.41985	P01303_SSPETLISD_N-Term(TMTpro)	0.517324	-0.0574748	0.191372	0.512207	-0.22173	0.17717	-0.152815	-0.105657	0.0845537	-1.65464	-0.0711321	0.544796	-0.0951873	0.836685	-0.0952673	0.477065	0.118381	-0.527906	-0.052124	0.158126	-0.118843	0.411785	-0.266176
P01303_SSPETLIS_N-Term(TMTpro)	P01303	GN_NPY	Pro-neuropeptide Y OS=Homo sapiens (Human) OX=9606 GN=NPY PE=1 SV=1	N-Term(TMTpro)	SSPETLIS	1	42	-0.169679	0.0949389	-0.324142	-0.0595241	-0.0373701	-0.191833	0.21121	0.473603	0.0167196	0.656929	0.692886	0.0446199	0.83446	0.960637	0.0838532	0.871008	0.997989	0.126621	P01303_SSPETLIS_N-Term(TMTpro)	-0.129696	0.0917742	0.235533	0.483843	-1.11616	-0.379127	0.438582	0.202277	0.304029	-0.745371	0.0951554	-0.252116	-0.275077	0.954498	0.662843	0.0101469	0.467905	-0.148986	0.396817	0.589457	-0.1198	0.452582	0.325714
P01303_YPSKPDNPGEDAPAEDMARYYSALRHYINL_N-Term(TMTpro); K4(TMTpro)	P01303	GN_NPY	Pro-neuropeptide Y OS=Homo sapiens (Human) OX=9606 GN=NPY PE=1 SV=1	N-Term(TMTpro); K4(TMTpro)	YPSKPDNPGEDAPAEDMARYYSALRHYINL	1	26	0.154787	0.209527	0.0219438	0.0766841	0.182157	0.0493139	0.172285	0.0603218	0.84334	0.495791	0.022828	0.532946	0.805399	0.95986	0.90137	0.791085	0.848958	0.658545	P01303_YPSKPDNPGEDAPAEDMARYYSALRHYINL_N-Term(TMTpro); K4(TMTpro)	-0.0979734	-0.320061	0.381615	-1.07637	-0.667838	0.368265	-0.0580461	-0.941557	-0.129189	-1.39201	-0.396549	-0.564148	0.0336993	1.18712	0.246848	0.173276	-0.491794	-0.227008	-0.195026	-0.511335	0.121291	-0.417315	-0.47433
P01303_YPSKPDNPGEDAPAEDMA_N-Term(TMTpro); K4(TMTpro)	P01303	GN_NPY	Pro-neuropeptide Y OS=Homo sapiens (Human) OX=9606 GN=NPY PE=1 SV=1	N-Term(TMTpro); K4(TMTpro)	YPSKPDNPGEDAPAEDMA	1	10	0.153816	0.0731999	-0.162021	-0.242637	0.113508	-0.202329	0.30262	0.615567	0.274367	0.100444	0.277084	0.0541742	0.86167	0.971473	0.433062	0.504639	0.997989	0.142777	P01303_YPSKPDNPGEDAPAEDMA_N-Term(TMTpro); K4(TMTpro)	-0.703802	-0.84299	-0.742529	0.385197	0.0913345	-1.19142	0.0749508	0.299927	-0.309038	-1.53046	-0.605525	0.223289	-0.150748	0.597591	-0.415395	-0.715645	-0.135132	-0.73423	0.161968	-0.643259	-0.0107531	-0.205467	-0.34686
P01303_YPSKPDNPGEDAPAE_N-Term(TMTpro); K4(TMTpro)	P01303	GN_NPY	Pro-neuropeptide Y OS=Homo sapiens (Human) OX=9606 GN=NPY PE=1 SV=1	N-Term(TMTpro); K4(TMTpro)	YPSKPDNPGEDAPAE	1	16	-0.0308148	0.203306	0.0945496	0.32867	0.0862455	0.21161	0.810398	0.108277	0.457079	0.011023	0.338386	0.0201628	0.984998	0.95986	0.596531	0.409485	0.997989	0.0798281	P01303_YPSKPDNPGEDAPAE_N-Term(TMTpro); K4(TMTpro)	-0.425487	0.0261547	0.265204	-0.77849	-0.297755	0.12534	0.419172	-0.969165	-0.482523	-1.22586	-0.298488	-0.499246	0.228658	0.323915	0.0822279	-0.295236	0.258039	-1.14234	-0.131689	-0.898523	0.466687	-0.435604	-0.755406
P01763_EVQLVESGGGLVQPGGSLRLSC_N-Term(TMTpro); C22(Carbamidomethyl)	P01763	GN_IGHV3-48	Immunoglobulin heavy variable 3-48 OS=Homo sapiens (Human) OX=9606 GN=IGHV3-48 PE=1 SV=2; Ig-like domain-containing protein OS=Homo sapiens (Human) OX=9606 GN=IGHV3OR16-9 PE=1 SV=2; Immunoglobulin heavy variable 3-74 OS=Homo sapiens (Human) OX=9606 GN=IGHV3-74 PE=3 SV=1; Immunoglobulin heavy variable 3-7 OS=Homo sapiens (Human) OX=9606 GN=IGHV3-7 PE=1 SV=2; Ig-like domain-containing protein (Frag…	N-Term(TMTpro); C22(Carbamidomethyl)	EVQLVESGGGLVQPGGSLRLSC	1	42	-0.272418	-0.060158	-0.348667	-0.136407	-0.166288	-0.242537	0.0252087	0.60772	0.00407303	0.250871	0.0496596	0.00460155	0.559894	0.971473	0.0424616	0.598874	0.967894	0.0384119	P01763_EVQLVESGGGLVQPGGSLRLSC_N-Term(TMTpro); C22(Carbamidomethyl)	-0.513786	0.0560462	-0.651593	0.552204	-0.0842891	-0.770212	-0.211353	0.157193	0.237373	-0.0808043	-0.39764	0.916385	-0.376711	-0.598931	-0.209375	-0.627843	-0.252351	1.11424	-0.758652	0.0494398	-1.65432	1.06305	-0.0581903
P01834_CEVTHQGLSSPVTKSFNRGEC_N-Term(TMTpro); C1(Carbamidomethyl); K14(TMTpro); C21(Carbamidomethyl)	P01834	GN_IGKC	Immunoglobulin kappa constant OS=Homo sapiens (Human) OX=9606 GN=IGKC PE=1 SV=2	N-Term(TMTpro); C1(Carbamidomethyl); K14(TMTpro); C21(Carbamidomethyl)	CEVTHQGLSSPVTKSFNRGEC	1	11	0.106209	-0.129978	0.0788034	-0.157383	-0.0118843	-0.0392899	0.1811	0.101466	0.319335	0.0483785	0.831453	0.48213	0.809343	0.95986	0.476947	0.461156	0.997989	0.614248	P01834_CEVTHQGLSSPVTKSFNRGEC_N-Term(TMTpro); C1(Carbamidomethyl); K14(TMTpro); C21(Carbamidomethyl)	0.283422	0.535527	0.777523	0.184801	-0.527006	-0.215577	-0.279868	0.14354	-0.107057	-0.479346	-1.20209	-0.0241238	-0.120052	-1.40614	0.287853	-0.160034	-0.606358	-0.146055	-0.209393	-0.0468153	-0.126603	0.445755	-0.349713
P01834_EVTHQGLSSPVTKSFNRGEC_N-Term(TMTpro); K13(TMTpro); C20(Carbamidomethyl)	P01834	GN_IGKC	Immunoglobulin kappa constant OS=Homo sapiens (Human) OX=9606 GN=IGKC PE=1 SV=2	N-Term(TMTpro); K13(TMTpro); C20(Carbamidomethyl)	EVTHQGLSSPVTKSFNRGEC	1	17	0.178347	-0.153319	0.250661	-0.0810048	0.0125141	0.0848278	0.257081	0.326926	0.110682	0.60552	0.909939	0.443864	0.843312	0.95986	0.248626	0.846221	0.997989	0.579685	P01834_EVTHQGLSSPVTKSFNRGEC_N-Term(TMTpro); K13(TMTpro); C20(Carbamidomethyl)	0.401985	0.188696	0.925264	-0.713558	-0.297862	-0.764392	-1.0816	-0.338667	0.423759	-0.23282	-0.563502	0.932149	-0.81688	-1.06526	-1.08128	-1.39272	-0.639803	0.238102	-0.73604	-0.996497	0.082793	-0.265503	-0.522757
P01859_SVMHEALHNHYTQKSLSLSPG_N-Term(TMTpro); K14(TMTpro)	P01859	GN_IGHG2	Immunoglobulin heavy constant gamma 1 OS=Homo sapiens (Human) OX=9606 GN=IGHG1 PE=1 SV=1; Immunoglobulin heavy constant gamma 2 OS=Homo sapiens (Human) OX=9606 GN=IGHG2 PE=1 SV=2	N-Term(TMTpro); K14(TMTpro)	SVMHEALHNHYTQKSLSLSPG	1	12	0.0591285	-0.0530363	0.0985227	-0.0136421	0.00304609	0.0424403	0.370212	0.411577	0.129311	0.835657	0.947301	0.358086	0.894133	0.95986	0.270169	0.935865	0.997989	0.495883	P01859_SVMHEALHNHYTQKSLSLSPG_N-Term(TMTpro); K14(TMTpro)	-0.237049	0.287413	-0.383727	-0.320705	0.0865383	0.0292069	-0.627253	-0.307887	-0.008227	-0.195054	-0.0942957	0.534872	-0.0298244	-0.271152	-0.632719	-0.708679	-0.238098	0.392535	-0.208283	-0.35485	0.115485	-0.117045	-0.495595
P02042; P68871_AAYQKVVAGVANALAHKYH_N-Term(TMTpro); K5(TMTpro); K17(TMTpro)	P02042; P68871	GN_HBB|GN_HBD	Hemoglobin subunit delta OS=Homo sapiens (Human) OX=9606 GN=HBD PE=1 SV=2; Hemoglobin subunit beta OS=Homo sapiens (Human) OX=9606 GN=HBB PE=1 SV=2	N-Term(TMTpro); K5(TMTpro); K17(TMTpro)	AAYQKVVAGVANALAHKYH	2	24	0.179517	0.0158708	-0.0523175	-0.215963	0.0976937	-0.13414	0.102626	0.881346	0.625933	0.0483307	0.201782	0.0807014	0.758466	0.995669	0.736758	0.461156	0.996742	0.180916	P02042; P68871_AAYQKVVAGVANALAHKYH_N-Term(TMTpro); K5(TMTpro); K17(TMTpro)	-0.330911	-1.14644	-0.130363	-0.453921	-0.694106	-0.753479	-0.656139	-0.118433	0.941972	0.107349	-0.953592	-0.673285	-0.334952	-0.465629	0.51676	-0.4634	-0.931171	-0.630938	-0.747013	-0.107759	-0.271787	0.0533116	0.19498
P02042; P68871_AYQKVVAGVANALAHKYH_N-Term(TMTpro); K4(TMTpro); K16(TMTpro)	P02042; P68871	GN_HBB|GN_HBD	Hemoglobin subunit delta OS=Homo sapiens (Human) OX=9606 GN=HBD PE=1 SV=2; Hemoglobin subunit beta OS=Homo sapiens (Human) OX=9606 GN=HBB PE=1 SV=2	N-Term(TMTpro); K4(TMTpro); K16(TMTpro)	AYQKVVAGVANALAHKYH	2	37	0.13252	-0.116001	-0.132706	-0.381226	0.00825948	-0.256966	0.609217	0.645329	0.601519	0.140178	0.963538	0.156978	0.954461	0.971473	0.716718	0.532431	0.997989	0.276167	P02042; P68871_AYQKVVAGVANALAHKYH_N-Term(TMTpro); K4(TMTpro); K16(TMTpro)	0.267159	-1.55916	0.672033	0.183153	-0.696828	-0.982901	-1.38974	1.14097	1.36601	-0.378025	-0.323566	0.416718	-0.497	-1.52202	-0.648864	-0.807477	-1.32992	2.09146	-1.07487	-1.36189	-0.872224	1.70378	0.616981
P02042; P68871_GGEALGRLLV_N-Term(TMTpro)	P02042; P68871	GN_HBB|GN_HBD	Hemoglobin subunit epsilon OS=Homo sapiens (Human) OX=9606 GN=HBE1 PE=1 SV=2; Hemoglobin subunit delta OS=Homo sapiens (Human) OX=9606 GN=HBD PE=1 SV=2; Hemoglobin subunit beta OS=Homo sapiens (Human) OX=9606 GN=HBB PE=1 SV=2	N-Term(TMTpro)	GGEALGRLLV	2	28	0.184458	-0.110456	-0.0341576	-0.329071	0.037001	-0.181614	0.455606	0.642375	0.886558	0.181579	0.829076	0.290565	0.921559	0.971473	0.930383	0.560583	0.997989	0.426601	P02042; P68871_GGEALGRLLV_N-Term(TMTpro)	-0.365584	-2.48432	0.269307	-1.18344	-1.24264	-0.793078	-1.06696	0.611021	1.96954	-0.737043	-1.36001	0.998677	-0.773382	-1.38806	-1.78867	-1.18881	-0.997408	3.09114	-1.24066	-1.70382	-1.53527	1.56651	-0.518102
P02042; P68871_VAGVANALAHKYH_N-Term(TMTpro); K11(TMTpro)	P02042; P68871	GN_HBB|GN_HBD	Hemoglobin subunit delta OS=Homo sapiens (Human) OX=9606 GN=HBD PE=1 SV=2; Hemoglobin subunit beta OS=Homo sapiens (Human) OX=9606 GN=HBB PE=1 SV=2	N-Term(TMTpro); K11(TMTpro)	VAGVANALAHKYH	2	41	0.091938	-0.106904	-0.0705268	-0.269368	-0.00748279	-0.169948	0.635999	0.571097	0.711237	0.163305	0.955905	0.210925	0.960185	0.968083	0.803058	0.547788	0.997989	0.340609	P02042; P68871_VAGVANALAHKYH_N-Term(TMTpro); K11(TMTpro)	-0.64535	-1.52547	-0.0492961	0.495463	-0.508659	-0.52348	-0.743582	0.632871	0.96141	0.142217	0.0674965	0.403411	1.05245	-0.916371	-0.858434	-0.835525	-0.652582	1.36434	-0.129077	-1.61868	-0.561609	1.24516	0.0895477
P02042; P68871_YQKVVAGVANALAHKYH_N-Term(TMTpro); K3(TMTpro); K15(TMTpro)	P02042; P68871	GN_HBB|GN_HBD	Hemoglobin subunit delta OS=Homo sapiens (Human) OX=9606 GN=HBD PE=1 SV=2; Hemoglobin subunit beta OS=Homo sapiens (Human) OX=9606 GN=HBB PE=1 SV=2	N-Term(TMTpro); K3(TMTpro); K15(TMTpro)	YQKVVAGVANALAHKYH	2	175	0.361614	-0.107322	-0.122188	-0.591124	0.127146	-0.356656	0.231215	0.712927	0.676663	0.0507276	0.544347	0.090977	0.843312	0.973847	0.77551	0.462837	0.997989	0.19354	P02042; P68871_YQKVVAGVANALAHKYH_N-Term(TMTpro); K3(TMTpro); K15(TMTpro)	0.103273	-2.67226	0.88056	0.00184061	-1.01032	-1.55285	-1.57669	1.45282	1.46008	-0.100903	-0.660245	0.795093	-0.796605	-1.47393	-0.854604	-1.50762	-1.26146	2.27664	-1.60661	-2.15021	-1.69725	1.97899	0.682073
P02042; P69891; P68871_VVYPWTQRF_N-Term(TMTpro)	P02042; P69891; P68871	GN_HBB|GN_HBD|GN_HBG1	Hemoglobin subunit epsilon OS=Homo sapiens (Human) OX=9606 GN=HBE1 PE=1 SV=2; Hemoglobin subunit delta OS=Homo sapiens (Human) OX=9606 GN=HBD PE=1 SV=2; Hemoglobin subunit gamma-1 OS=Homo sapiens (Human) OX=9606 GN=HBG1 PE=1 SV=2; Hemoglobin subunit beta OS=Homo sapiens (Human) OX=9606 GN=HBB PE=1 SV=2; Hemoglobin subunit gamma-2 OS=Homo sapiens (Human) OX=9606 GN=HBG2 PE=1 SV=2	N-Term(TMTpro)	VVYPWTQRF	3	62	0.173375	0.0123073	0.360951	0.199884	0.092841	0.280418	0.346222	0.944317	0.0498398	0.261878	0.466253	0.029404	0.874882	0.99745	0.154293	0.613308	0.997989	0.0992304	P02042; P69891; P68871_VVYPWTQRF_N-Term(TMTpro)	-0.0427923	0.421913	-0.92731	-2.60646	-1.34958	-0.371051	-1.54419	-1.48266	-1.27761	-1.25162	-1.48353	-1.75054	-1.79753	-1.2184	-1.01877	-2.05678	-1.5106	-1.54771	-3.24126	-2.46329	-0.0873909	-1.7159	-2.47716
P02042_VHLTPEEKTAVNALWGKVNVDAV_N-Term(TMTpro); K8(TMTpro); K17(TMTpro)	P02042	GN_HBD	Hemoglobin subunit delta OS=Homo sapiens (Human) OX=9606 GN=HBD PE=1 SV=2	N-Term(TMTpro); K8(TMTpro); K17(TMTpro)	VHLTPEEKTAVNALWGKVNVDAV	1	19	0.140687	0.0896655	-0.0869939	-0.138016	0.115176	-0.112505	0.182832	0.383311	0.399473	0.189524	0.119187	0.127894	0.809468	0.95986	0.550236	0.568099	0.967894	0.242331	P02042_VHLTPEEKTAVNALWGKVNVDAV_N-Term(TMTpro); K8(TMTpro); K17(TMTpro)	-0.105127	-0.503399	0.431192	0.55138	-0.526594	-0.750384	-0.394374	0.249024	0.543258	-0.23557	-0.0602218	-0.372569	0.106083	-0.614858	-0.320332	-0.63362	-0.328778	0.63627	-0.217513	-0.466036	-0.522061	0.652619	0.0328092
P02042_VHLTPEEKTAV_N-Term(TMTpro); K8(TMTpro)	P02042	GN_HBD	Hemoglobin subunit delta OS=Homo sapiens (Human) OX=9606 GN=HBD PE=1 SV=2	N-Term(TMTpro); K8(TMTpro)	VHLTPEEKTAV	1	54	-0.175608	-0.120647	0.0176426	0.0726039	-0.148128	0.0451232	0.132812	0.296923	0.878673	0.53171	0.0726183	0.581783	0.786116	0.95986	0.924723	0.811637	0.967894	0.698074	P02042_VHLTPEEKTAV_N-Term(TMTpro); K8(TMTpro)	-0.363103	0.0929819	-0.336089	-0.0151729	-0.621122	-0.215042	-0.504327	0.273108	0.276754	0.029973	-0.403971	-0.650919	-0.321602	-1.01554	-0.646718	-0.437029	-0.172551	1.02413	-0.566979	-0.6564	-0.280524	0.343686	0.0772534
P02511_DLFPTSTSL_N-Term(TMTpro)	P02511	GN_CRYAB	Alpha-crystallin B chain OS=Homo sapiens (Human) OX=9606 GN=CRYAB PE=1 SV=2	N-Term(TMTpro)	DLFPTSTSL	1	104	-0.0210877	0.0730009	-0.297057	-0.202968	0.0259566	-0.250012	0.91199	0.693363	0.116846	0.280662	0.845165	0.0621462	0.990862	0.971473	0.255596	0.628471	0.997989	0.154743	P02511_DLFPTSTSL_N-Term(TMTpro)	-0.30647	-0.696592	0.108289	0.509353	-0.539937	-1.47834	-0.398327	-1.14382	0.0229443	-0.579002	-0.368479	0.523757	0.0639347	1.19368	1.26516	0.314573	-0.183982	-0.721092	0.292869	0.736204	-0.358855	-0.297073	-0.581085
P02511_ESDLFPTSTSL_N-Term(TMTpro)	P02511	GN_CRYAB	Alpha-crystallin B chain OS=Homo sapiens (Human) OX=9606 GN=CRYAB PE=1 SV=2	N-Term(TMTpro)	ESDLFPTSTSL	1	86	0.0931309	0.118615	-0.259553	-0.234069	0.105873	-0.246811	0.562608	0.449647	0.103586	0.143074	0.346534	0.0297146	0.943502	0.95986	0.239145	0.532822	0.997989	0.0993331	P02511_ESDLFPTSTSL_N-Term(TMTpro)	-0.219886	-0.559496	-0.444243	0.592389	-0.233082	-1.87276	-0.307522	-0.675783	0.242233	-0.850927	-0.165254	-0.0847355	0.662548	0.743677	0.798233	-0.404702	0.10335	-0.309773	0.822644	0.826632	-0.662571	-1.0329	0.395968
P02511_ESDLFPTST_N-Term(TMTpro)	P02511	GN_CRYAB	Alpha-crystallin B chain OS=Homo sapiens (Human) OX=9606 GN=CRYAB PE=1 SV=2	N-Term(TMTpro)	ESDLFPTST	1	37	0.151569	0.0557385	-0.0865354	-0.182366	0.103654	-0.134451	0.456699	0.779422	0.667249	0.365635	0.466803	0.345647	0.921559	0.983344	0.768849	0.693878	0.997989	0.483681	P02511_ESDLFPTST_N-Term(TMTpro)	-0.0922413	-0.641703	-0.356202	0.375856	-0.569958	-0.664055	-0.447888	-1.62544	0.401908	-0.837677	-0.844417	0.134697	0.87911	0.695701	0.488871	-0.202537	-0.399268	-1.01255	0.684211	0.800178	-0.928903	-0.925752	-0.93195
P02511_PSWFDTGLSEM_N-Term(TMTpro)	P02511	GN_CRYAB	Alpha-crystallin B chain OS=Homo sapiens (Human) OX=9606 GN=CRYAB PE=1 SV=2	N-Term(TMTpro)	PSWFDTGLSEM	1	77	-0.116211	0.153308	-0.311173	-0.0416541	0.0185485	-0.176413	0.480144	0.340068	0.0579577	0.7972	0.87167	0.126579	0.927432	0.95986	0.167477	0.925797	0.997989	0.240963	P02511_PSWFDTGLSEM_N-Term(TMTpro)	-0.804967	-0.902503	0.424555	0.426075	0.274447	-1.3195	0.818507	-0.202712	0.0978306	0.108952	-0.369963	-0.182103	-0.00584271	0.737	0.0344454	0.422444	0.370788	-1.2242	-0.0789474	0.337736	-0.428058	0.602556	0.911177
P02511_PSWFDTGL_N-Term(TMTpro)	P02511	GN_CRYAB	Alpha-crystallin B chain OS=Homo sapiens (Human) OX=9606 GN=CRYAB PE=1 SV=2	N-Term(TMTpro)	PSWFDTGL	1	82	-0.0621413	-0.0934946	-0.0257186	-0.0570718	-0.0778179	-0.0413952	0.807434	0.709019	0.919013	0.821168	0.663337	0.816818	0.984998	0.973847	0.95188	0.932046	0.997989	0.872846	P02511_PSWFDTGL_N-Term(TMTpro)	-0.590551	-1.5203	-0.790453	0.259517	-0.601452	-1.44704	-0.172242	-2.1982	0.119049	-0.610877	-1.27795	0.0143834	0.421293	1.67273	0.367581	0.238347	-0.691282	-1.66168	0.773589	0.83015	-1.02619	-1.26789	-1.55306
P02511_SPFYLRPPSFLRA_N-Term(TMTpro)	P02511	GN_CRYAB	Alpha-crystallin B chain OS=Homo sapiens (Human) OX=9606 GN=CRYAB PE=1 SV=2	N-Term(TMTpro)	SPFYLRPPSFLRA	1	161	0.0401089	-0.0805819	-0.0171266	-0.137817	-0.0202365	-0.077472	0.810869	0.627349	0.918454	0.407765	0.863733	0.511574	0.984998	0.971473	0.95188	0.726657	0.997989	0.640293	P02511_SPFYLRPPSFLRA_N-Term(TMTpro)	-0.636022	-0.994575	-0.80746	0.170808	0.0434005	-1.13628	0.0491901	-1.22834	0.277077	-0.218685	-0.924648	0.433488	0.476937	0.964072	0.156358	0.374384	-0.501394	-0.330632	0.642484	0.671023	-0.601312	-0.730894	-0.895566
P02647_ALEEYTKKLNTQ_N-Term(TMTpro); K7(TMTpro); K8(TMTpro)	P02647	GN_APOA1	Apolipoprotein A-I OS=Homo sapiens (Human) OX=9606 GN=APOA1 PE=1 SV=1	N-Term(TMTpro); K7(TMTpro); K8(TMTpro)	ALEEYTKKLNTQ	1	9	-0.115344	-0.163878	-0.184814	-0.233348	-0.139611	-0.209081	0.481054	0.302156	0.250237	0.151121	0.221691	0.0684615	0.927432	0.95986	0.407482	0.541473	0.997989	0.162782	P02647_ALEEYTKKLNTQ_N-Term(TMTpro); K7(TMTpro); K8(TMTpro)	-0.67068	-0.342289	-0.391864	0.742484	-0.301163	-0.403961	-0.0411597	-0.0979909	-0.628521	-0.396058	-0.605912	0.0219934	0.31538	-0.466552	0.326062	0.159481	0.316176	-0.323078	0.582301	0.490617	-0.833341	0.0171272	0.245027
P02647_LSALEEYTKKLNTQ_N-Term(TMTpro); K9(TMTpro); K10(TMTpro)	P02647	GN_APOA1	Apolipoprotein A-I OS=Homo sapiens (Human) OX=9606 GN=APOA1 PE=1 SV=1	N-Term(TMTpro); K9(TMTpro); K10(TMTpro)	LSALEEYTKKLNTQ	1	37	-0.01975	0.104247	0.00804756	0.132044	0.0422483	0.0700459	0.878753	0.41085	0.950528	0.297064	0.640866	0.439699	0.986979	0.95986	0.969849	0.640196	0.997989	0.575654	P02647_LSALEEYTKKLNTQ_N-Term(TMTpro); K9(TMTpro); K10(TMTpro)	1.19459	-0.810634	0.20217	-0.726011	-0.67112	-0.10102	-0.86843	-0.316206	-0.478446	-0.953244	-0.583449	-0.775714	-0.88312	-0.231055	0.282559	0.216851	-0.55109	-0.870461	-0.518764	-1.19824	-0.363273	-0.676488	-0.474307
P02647_LSALEEYTKKLNT_N-Term(TMTpro); K9(TMTpro); K10(TMTpro)	P02647	GN_APOA1	Apolipoprotein A-I OS=Homo sapiens (Human) OX=9606 GN=APOA1 PE=1 SV=1	N-Term(TMTpro); K9(TMTpro); K10(TMTpro)	LSALEEYTKKLNT	1	17	0.218026	-0.212296	0.348665	-0.0816571	0.002865	0.133504	0.136208	0.135475	0.0180588	0.564224	0.977474	0.190119	0.786116	0.95986	0.0866858	0.827487	0.997989	0.315715	P02647_LSALEEYTKKLNT_N-Term(TMTpro); K9(TMTpro); K10(TMTpro)	-0.157433	-0.77037	1.6682	-1.43745	-0.750506	-0.0943506	-1.46517	-0.35868	1.09309	-1.46164	-1.50652	-0.79798	-0.0114805	-0.41893	0.152504	-0.536847	-1.27572	-0.503177	-0.682465	-1.45283	0.690407	-0.784876	-0.609649
P02649_AAPVPSDNH_N-Term(TMTpro)	P02649	GN_APOE	Apolipoprotein E OS=Homo sapiens (Human) OX=9606 GN=APOE PE=1 SV=1	N-Term(TMTpro)	AAPVPSDNH	1	9	-0.0879513	0.0587402	-0.0792037	0.0674878	-0.0146056	-0.00585796	0.336236	0.513746	0.380855	0.458447	0.819601	0.927113	0.874882	0.961148	0.532423	0.764322	0.997989	0.948446	P02649_AAPVPSDNH_N-Term(TMTpro)	-0.0267393	0.106733	0.141623	-0.489809	-0.0795707	0.0615687	-0.268786	-0.123349	-0.373907	-0.574052	-0.344864	-0.31783	0.133863	0.338252	0.508849	0.0952376	-0.11202	-1.03617	0.150365	-0.0792488	-0.365079	0.0695848	-0.0243833
P02649_AAVGTSAAPVPSDNH_N-Term(TMTpro)	P02649	GN_APOE	Apolipoprotein E OS=Homo sapiens (Human) OX=9606 GN=APOE PE=1 SV=1	N-Term(TMTpro)	AAVGTSAAPVPSDNH	1	37	-0.194246	0.123301	-0.109896	0.207651	-0.0354728	0.0488774	0.199832	0.408957	0.465146	0.167446	0.738105	0.645084	0.828377	0.95986	0.603784	0.55089	0.997989	0.746187	P02649_AAVGTSAAPVPSDNH_N-Term(TMTpro)	-0.642387	1.13997	-0.55598	-0.917395	-0.397837	-0.0312734	-0.775846	-0.0381662	-0.75027	-0.217128	-0.148332	-0.900476	-0.3315	-0.193137	0.0526453	-0.933219	-0.641998	-0.609715	-0.44618	-1.13897	0.0653366	-0.663376	-1.31956
P02649_APVPSDNH_N-Term(TMTpro)	P02649	GN_APOE	Apolipoprotein E OS=Homo sapiens (Human) OX=9606 GN=APOE PE=1 SV=1	N-Term(TMTpro)	APVPSDNH	1	20	-0.0269127	0.139183	0.0364978	0.202594	0.0561354	0.119546	0.763002	0.115201	0.676014	0.0257389	0.370798	0.058354	0.979459	0.95986	0.774974	0.433721	0.997989	0.149314	P02649_APVPSDNH_N-Term(TMTpro)	-0.168653	0.108274	-0.752228	-0.870249	0.121238	-0.566399	-0.466185	-0.122676	-0.489633	-0.325548	0.15756	-0.7509	0.0310686	-0.31463	-0.0491241	0.223286	-0.227562	-1.32777	-0.198696	-0.319415	0.354002	-0.47546	-0.0672972
P02649_AVGTSAAPVPSDNH_N-Term(TMTpro)	P02649	GN_APOE	Apolipoprotein E OS=Homo sapiens (Human) OX=9606 GN=APOE PE=1 SV=1	N-Term(TMTpro)	AVGTSAAPVPSDNH	1	33	-0.0642758	-0.064513	-0.014586	-0.0148232	-0.0643944	-0.0147046	0.526754	0.50539	0.882904	0.881265	0.359254	0.833857	0.93688	0.960637	0.928137	0.956571	0.997989	0.884251	P02649_AVGTSAAPVPSDNH_N-Term(TMTpro)	-0.166357	0.984797	-0.860027	-1.25409	-0.279277	0.262956	0.093147	0.183931	-0.668804	-0.517218	-0.0252972	-0.768438	-0.162897	-0.136209	-0.0577166	-0.735951	-0.284402	-0.765505	-0.575267	-0.462769	0.402407	-1.18877	-0.104494
P02649_KVEQAVETEPEPELRQQTE_N-Term(TMTpro); K1(TMTpro)	P02649	GN_APOE	Apolipoprotein E OS=Homo sapiens (Human) OX=9606 GN=APOE PE=1 SV=1	N-Term(TMTpro); K1(TMTpro)	KVEQAVETEPEPELRQQTE	1	25	-0.093141	-0.000728595	-0.282196	-0.189783	-0.0469348	-0.235989	0.539996	0.996077	0.0610944	0.209554	0.658341	0.0279283	0.941167	0.999233	0.172912	0.579635	0.997989	0.0965656	P02649_KVEQAVETEPEPELRQQTE_N-Term(TMTpro); K1(TMTpro)	-0.249644	-0.98373	-0.126478	0.933841	0.68775	-1.55592	1.02157	-0.213405	-0.302339	-0.572197	-0.308306	-0.69663	0.897016	-1.44282	-0.0932547	-0.0134773	0.6412	-0.537149	0.251877	1.07812	-0.811807	-0.176462	0.575617
P02649_VEQAVETEPEPEL_N-Term(TMTpro)	P02649	GN_APOE	Apolipoprotein E OS=Homo sapiens (Human) OX=9606 GN=APOE PE=1 SV=1	N-Term(TMTpro)	VEQAVETEPEPEL	1	12	-0.0756133	0.355546	-0.358907	0.0722526	0.139966	-0.143327	0.552922	0.00469645	0.00454995	0.568597	0.116453	0.10804	0.94244	0.577217	0.043721	0.828756	0.967894	0.215256	P02649_VEQAVETEPEPEL_N-Term(TMTpro)	0.200511	-1.17581	-0.315223	0.179754	-0.0766566	-0.340832	0.478348	-0.487431	-0.136878	-0.167201	-0.0942486	-0.307458	0.349825	-0.457293	0.484513	-0.0351825	0.712994	-1.34944	1.00668	0.670746	-0.272259	-0.326523	0.17183
P02649_VGTSAAPVPSDNH_N-Term(TMTpro)	P02649	GN_APOE	Apolipoprotein E OS=Homo sapiens (Human) OX=9606 GN=APOE PE=1 SV=1	N-Term(TMTpro)	VGTSAAPVPSDNH	1	20	-0.128795	0.0337323	0.0929151	0.255443	-0.0475314	0.174179	0.286019	0.777137	0.44216	0.0334701	0.574926	0.0417565	0.849428	0.983344	0.587894	0.445017	0.997989	0.120959	P02649_VGTSAAPVPSDNH_N-Term(TMTpro)	-0.263442	0.449187	-0.868897	-0.521938	-0.0206295	0.135655	-0.0371004	-0.208195	-1.10926	-0.345658	0.293486	-0.589815	0.118053	-0.545707	-0.338917	-0.758264	0.284541	-0.324683	-0.285377	-0.583654	0.313657	-0.6937	-0.171108
P02652_AGTELVNF_N-Term(TMTpro)	P02652	GN_APOA2	Apolipoprotein A-II OS=Homo sapiens (Human) OX=9606 GN=APOA2 PE=1 SV=1	N-Term(TMTpro)	AGTELVNF	1	13	-0.174779	0.0183803	-0.226373	-0.0332136	-0.0781996	-0.129793	0.329182	0.916001	0.201113	0.850851	0.531321	0.299612	0.874882	0.99745	0.351783	0.941046	0.997989	0.435443	P02652_AGTELVNF_N-Term(TMTpro)	0.316913	-0.157913	0.612586	1.23521	0.326628	-0.125108	0.852814	-0.105591	-0.196895	-0.415104	-0.555834	0.246906	0.918926	0.310132	0.776507	0.575319	0.742656	-0.48027	0.862754	1.07241	-1.1211	-0.123784	1.89033
P02652_ELGTQPATQ_N-Term(TMTpro)	P02652	GN_APOA2	Apolipoprotein A-II OS=Homo sapiens (Human) OX=9606 GN=APOA2 PE=1 SV=1	N-Term(TMTpro)	ELGTQPATQ	1	53	0.0273887	-0.0609947	0.0902617	0.00187833	-0.016803	0.04607	0.871652	0.711289	0.588207	0.991063	0.88695	0.696791	0.984998	0.973847	0.705783	0.994369	0.997989	0.785632	P02652_ELGTQPATQ_N-Term(TMTpro)	0.659224	0.258461	-0.865178	-0.684025	-0.21722	-0.487508	-0.689574	0.248379	-1.18569	0.345775	0.523319	-0.556107	-0.628201	-0.65686	0.136016	0.230448	-0.355477	-0.537848	-0.504041	0.171379	-0.80752	-0.357002	0.672426
P02652_FVELGTQPATQ_N-Term(TMTpro)	P02652	GN_APOA2	Apolipoprotein A-II OS=Homo sapiens (Human) OX=9606 GN=APOA2 PE=1 SV=1	N-Term(TMTpro)	FVELGTQPATQ	1	129	-0.141715	-0.00553306	-0.0944701	0.0417114	-0.0736238	-0.0263793	0.464931	0.976182	0.621483	0.824307	0.583069	0.843985	0.923297	0.99745	0.732934	0.933937	0.997989	0.891067	P02652_FVELGTQPATQ_N-Term(TMTpro)	0.713759	-0.216604	-1.92521	-1.31836	-0.688128	-0.26173	-0.472391	-0.870148	-1.20531	-0.353891	-0.0728362	-0.168149	-0.300442	0.214279	0.270865	0.66936	-0.65241	-1.4869	-0.0965142	0.554271	-1.6328	-0.895972	-0.556847
P02652_FVELGTQPAT_N-Term(TMTpro)	P02652	GN_APOA2	Apolipoprotein A-II OS=Homo sapiens (Human) OX=9606 GN=APOA2 PE=1 SV=1	N-Term(TMTpro)	FVELGTQPAT	1	143	-0.0170742	0.0504175	0.188662	0.256153	0.0166716	0.222408	0.93959	0.819637	0.400107	0.251308	0.915876	0.160789	0.993933	0.984699	0.550857	0.598874	0.997989	0.280762	P02652_FVELGTQPAT_N-Term(TMTpro)	-0.188051	-0.0994124	0.55501	-2.39177	-0.434316	0.162541	-1.33687	-0.754924	-0.0999122	-0.808076	-1.47508	-0.7882	0.529751	0.172095	1.3259	0.544108	-1.31787	-0.797948	-0.754908	-0.832054	-0.364182	-0.775773	-0.403834
P02652_FVELGTQPA_N-Term(TMTpro)	P02652	GN_APOA2	Apolipoprotein A-II OS=Homo sapiens (Human) OX=9606 GN=APOA2 PE=1 SV=1	N-Term(TMTpro)	FVELGTQPA	1	56	0.0281594	-0.122392	0.416708	0.266157	-0.047116	0.341432	0.898255	0.574308	0.0566168	0.230641	0.760956	0.0292884	0.989866	0.968083	0.165168	0.5907	0.997989	0.09913	P02652_FVELGTQPA_N-Term(TMTpro)	-1.08982	-0.244097	1.01656	-0.383574	-0.762548	-0.761089	-2.11058	-0.615328	0.565677	-1.87385	-1.47696	-1.63783	0.160253	0.1997	0.228235	-1.11809	-0.217141	0.0206569	-0.773862	-2.21024	-0.333631	0.476232	0.413117
P02652_LGTQPATQ_N-Term(TMTpro)	P02652	GN_APOA2	Apolipoprotein A-II OS=Homo sapiens (Human) OX=9606 GN=APOA2 PE=1 SV=1	N-Term(TMTpro)	LGTQPATQ	1	32	-0.143715	-0.178327	0.00835278	-0.0262594	-0.161021	-0.00895329	0.196723	0.100036	0.938905	0.810725	0.0392271	0.907782	0.827204	0.95986	0.96328	0.92717	0.943969	0.93472	P02652_LGTQPATQ_N-Term(TMTpro)	-0.461018	0.387104	-0.173014	0.879244	-0.437867	0.119095	-0.359086	0.271105	-0.264966	-0.314413	-0.613409	-0.755978	-0.53179	0.183974	0.0560457	-0.116456	-0.152036	-0.524791	-0.156279	0.119352	-0.68794	-0.341154	0.420461
P02652_LSYFVELGTQPAT_N-Term(TMTpro)	P02652	GN_APOA2	Apolipoprotein A-II OS=Homo sapiens (Human) OX=9606 GN=APOA2 PE=1 SV=1	N-Term(TMTpro)	LSYFVELGTQPAT	1	14	-0.0238551	-0.0249885	-0.0848536	-0.085987	-0.0244218	-0.0854203	0.778021	0.766715	0.31938	0.306093	0.682537	0.15442	0.980104	0.980917	0.476947	0.648984	0.997989	0.273017	P02652_LSYFVELGTQPAT_N-Term(TMTpro)	-0.372568	-0.660799	0.565858	-0.277626	-0.369953	-0.180081	-0.79326	-0.0827185	0.193381	-0.604921	-0.740774	-0.222549	0.336142	0.341269	0.698882	0.1184	-0.0980031	-0.310846	0.198199	0.440756	-0.19696	-0.0808094	-0.300865
P02652_VELGTQPATQ_N-Term(TMTpro)	P02652	GN_APOA2	Apolipoprotein A-II OS=Homo sapiens (Human) OX=9606 GN=APOA2 PE=1 SV=1	N-Term(TMTpro)	VELGTQPATQ	1	121	0.0714424	-0.0133804	0.105507	0.020684	0.029031	0.0630954	0.704993	0.941808	0.570755	0.911468	0.825311	0.631587	0.973938	0.99745	0.692237	0.967217	0.997989	0.73711	P02652_VELGTQPATQ_N-Term(TMTpro)	0.672572	-0.375404	-1.17391	-1.08202	-0.68551	-0.0519842	-0.132254	-0.287345	-1.23768	-0.52737	-0.120068	-0.179657	-0.306644	0.03766	0.331578	0.5367	-0.496799	-1.0073	-0.265531	0.30167	-1.0657	-0.399516	-0.312759
P02652_VELGTQPAT_N-Term(TMTpro)	P02652	GN_APOA2	Apolipoprotein A-II OS=Homo sapiens (Human) OX=9606 GN=APOA2 PE=1 SV=1	N-Term(TMTpro)	VELGTQPAT	1	92	-0.0403176	-0.0585063	0.0568828	0.0386941	-0.049412	0.0477884	0.789438	0.694686	0.705113	0.796071	0.64145	0.652431	0.982567	0.971473	0.798256	0.925281	0.997989	0.751572	P02652_VELGTQPAT_N-Term(TMTpro)	-0.190283	-0.364715	0.543814	-0.712247	-0.780873	-0.0408746	-1.16355	-0.458436	-0.0382037	-0.861205	-0.829969	-0.754959	0.397411	0.206534	0.950754	0.0690817	-0.860975	-1.07207	-0.13887	-0.444963	-0.469622	-0.263398	-0.25019
P02652_VELGTQPA_N-Term(TMTpro)	P02652	GN_APOA2	Apolipoprotein A-II OS=Homo sapiens (Human) OX=9606 GN=APOA2 PE=1 SV=1	N-Term(TMTpro)	VELGTQPA	1	52	0.0906915	0.134615	0.00817787	0.052101	0.112653	0.0301395	0.559174	0.37501	0.957371	0.734577	0.299992	0.781035	0.94244	0.95986	0.975097	0.906644	0.997989	0.848099	P02652_VELGTQPA_N-Term(TMTpro)	-0.117456	0.162779	1.34988	-0.417951	-0.707354	-0.0643671	-1.35636	-0.234551	0.991986	-1.10541	-0.682737	-1.01437	0.440027	-0.114346	1.08541	-0.752218	-0.00761022	0.0146496	0.0132862	-0.918068	-0.0281585	0.0702148	0.209266
P02671_ADSGEGDFLAEGGGVR_N-Term(TMTpro)	P02671	GN_FGA	Fibrinogen alpha chain OS=Homo sapiens (Human) OX=9606 GN=FGA PE=1 SV=2	N-Term(TMTpro)	ADSGEGDFLAEGGGVR	1	163	0.495125	0.427987	-0.455988	-0.523126	0.461556	-0.489557	0.148164	0.201732	0.173929	0.126849	0.0551319	0.0421605	0.794677	0.95986	0.322612	0.524374	0.967894	0.121826	P02671_ADSGEGDFLAEGGGVR_N-Term(TMTpro)	-2.43691	-1.63396	-0.53332	-0.259655	-2.25284	-2.69192	-1.42823	-1.07701	0.831875	-0.907824	-1.35121	0.84041	0.289167	-2.08542	1.94705	-1.34838	0.824493	-0.298099	0.0749472	-1.05045	-1.65948	2.31076	0.407314
P02671_ADSGEGDFL_N-Term(TMTpro)	P02671	GN_FGA	Fibrinogen alpha chain OS=Homo sapiens (Human) OX=9606 GN=FGA PE=1 SV=2	N-Term(TMTpro)	ADSGEGDFL	1	14	-0.163441	0.175463	-0.627774	-0.28887	0.0060107	-0.458322	0.390084	0.340526	0.000977066	0.126906	0.963701	0.000740195	0.898743	0.95986	0.0220641	0.524374	0.997989	0.0163048	P02671_ADSGEGDFL_N-Term(TMTpro)	0.126574	-0.226831	0.165145	0.0189318	-1.58909	-0.936631	-0.222217	-0.609899	-0.121688	-0.827979	-0.162535	0.734149	-0.235161	-0.492104	0.888432	-0.0323773	0.441284	-0.679933	0.248126	0.716598	-0.605867	1.26005	-0.174019
P02671_AGSEADHEGTHSTK_N-Term(TMTpro); K14(TMTpro)	P02671	GN_FGA	Fibrinogen alpha chain OS=Homo sapiens (Human) OX=9606 GN=FGA PE=1 SV=2	N-Term(TMTpro); K14(TMTpro)	AGSEADHEGTHSTK	1	25	-0.68474	0.214806	-0.877924	0.0216225	-0.234967	-0.428151	0.00601817	0.372819	0.000420756	0.929349	0.172802	0.0139453	0.439919	0.95986	0.0147196	0.97576	0.977527	0.0653334	P02671_AGSEADHEGTHSTK_N-Term(TMTpro); K14(TMTpro)	-1.49329	-0.766154	-1.00983	1.20598	-0.540643	-0.957674	-0.172353	-0.379028	-0.844649	-0.372362	-0.583304	-0.579227	0.340259	0.153554	0.0755776	-0.367568	1.46851	-1.54097	0.380021	1.70874	-1.74522	-0.563695	0.321366
P02671_DSGEGDFLAEGGGVR_N-Term(TMTpro)	P02671	GN_FGA	Fibrinogen alpha chain OS=Homo sapiens (Human) OX=9606 GN=FGA PE=1 SV=2	N-Term(TMTpro)	DSGEGDFLAEGGGVR	1	224	-0.130138	0.441572	-0.468853	0.102857	0.155717	-0.182998	0.626051	0.0921399	0.0743135	0.699758	0.404386	0.327448	0.957702	0.95986	0.193714	0.890981	0.997989	0.465695	P02671_DSGEGDFLAEGGGVR_N-Term(TMTpro)	-1.65564	-1.09104	0.226217	-0.372643	-1.24292	-1.74875	-1.2238	-1.32	0.684436	-0.136738	-0.42111	0.864535	-0.287985	-1.40217	0.726164	-1.13329	0.283721	0.0816098	-0.176917	-1.02574	-1.64751	1.34252	-0.00419532
P02671_DSGEGDFLAEGGGV_N-Term(TMTpro)	P02671	GN_FGA	Fibrinogen alpha chain OS=Homo sapiens (Human) OX=9606 GN=FGA PE=1 SV=2	N-Term(TMTpro)	DSGEGDFLAEGGGV	1	78	-0.381688	0.471189	-0.698875	0.154002	0.0447505	-0.272436	0.206769	0.110187	0.0208189	0.602988	0.831376	0.19663	0.833323	0.95986	0.0933798	0.845545	0.997989	0.323772	P02671_DSGEGDFLAEGGGV_N-Term(TMTpro)	-0.955591	-1.57632	0.426818	0.464948	-1.2772	-1.42983	-0.699726	-1.51649	0.379079	-0.585853	0.0584826	1.21202	-0.251514	-1.53969	-0.0933715	-1.13275	1.0017	-0.799521	1.00449	0.212967	-2.74119	0.932874	-0.462962
P02671_DSGEGDFL_N-Term(TMTpro)	P02671	GN_FGA	Fibrinogen alpha chain OS=Homo sapiens (Human) OX=9606 GN=FGA PE=1 SV=2	N-Term(TMTpro)	DSGEGDFL	1	36	-0.0679745	0.480302	-0.57465	-0.0263732	0.206164	-0.300511	0.744366	0.0206351	0.00602573	0.89902	0.160214	0.0417359	0.977003	0.866672	0.0491736	0.962624	0.977527	0.120959	P02671_DSGEGDFL_N-Term(TMTpro)	-0.268176	-0.128866	0.898352	0.398339	-1.03274	-1.28368	-0.894894	-0.818802	0.522034	-1.19932	0.268289	0.68337	-0.211868	-0.357648	1.08165	-0.873246	0.847183	-0.13552	0.664836	-0.216643	-1.86951	0.773622	0.0251372
P02671_DSHSLTTNIMEILRGDFSSANN_N-Term(TMTpro)	P02671	GN_FGA	Fibrinogen alpha chain OS=Homo sapiens (Human) OX=9606 GN=FGA PE=1 SV=2	N-Term(TMTpro)	DSHSLTTNIMEILRGDFSSANN	1	19	-0.201629	-0.0108355	-0.276856	-0.0860621	-0.106232	-0.181459	0.124467	0.931862	0.0327688	0.505134	0.244348	0.0481307	0.776241	0.99745	0.119027	0.7976	0.997989	0.132104	P02671_DSHSLTTNIMEILRGDFSSANN_N-Term(TMTpro)	-0.461257	-0.784641	-0.661183	-0.244129	-0.374518	-1.29381	-0.81098	-0.33311	0.575115	-0.108325	-0.578577	0.416798	-0.189815	-0.0235183	-0.393	-0.227563	1.16728	-0.266495	0.428008	-0.362866	-0.71664	-0.181367	-0.209907
P02671_DSHSLTTNIMEILR_N-Term(TMTpro)	P02671	GN_FGA	Fibrinogen alpha chain OS=Homo sapiens (Human) OX=9606 GN=FGA PE=1 SV=2	N-Term(TMTpro)	DSHSLTTNIMEILR	1	37	0.0505723	0.166354	-0.350624	-0.234843	0.108463	-0.292733	0.786342	0.367467	0.0595816	0.209101	0.408776	0.027337	0.982567	0.95986	0.170667	0.579449	0.997989	0.0954002	P02671_DSHSLTTNIMEILR_N-Term(TMTpro)	-0.522125	-1.3539	-0.911232	0.796095	-0.0386883	-1.35895	-0.402448	0.0884942	1.23811	-0.442226	-1.05375	0.693768	0.596716	-1.28796	0.406561	-1.18704	1.06045	-0.914914	0.658215	0.893001	-0.570947	-0.951045	0.888734
P02671_DSHSLTTNIMEIL_N-Term(TMTpro)	P02671	GN_FGA	Fibrinogen alpha chain OS=Homo sapiens (Human) OX=9606 GN=FGA PE=1 SV=2	N-Term(TMTpro)	DSHSLTTNIMEIL	1	26	-0.391492	-0.191504	-0.241996	-0.0420084	-0.291498	-0.142002	0.0179342	0.224781	0.131807	0.793804	0.011303	0.21172	0.531795	0.95986	0.273418	0.923904	0.775965	0.341118	P02671_DSHSLTTNIMEIL_N-Term(TMTpro)	0.0280218	-0.287934	-0.188684	0.711422	0.0385847	-0.413164	0.40698	0.106165	-0.250095	-0.750797	-0.217424	0.243578	0.371081	0.0655205	0.0975021	-0.0490689	0.793281	-1.02445	0.76229	0.548458	-1.24079	0.654689	-0.0273531
P02671_DTASTGK_N-Term(TMTpro); K7(TMTpro)	P02671	GN_FGA	Fibrinogen alpha chain OS=Homo sapiens (Human) OX=9606 GN=FGA PE=1 SV=2	N-Term(TMTpro); K7(TMTpro)	DTASTGK	1	27	-0.392096	0.0225378	-0.397645	0.0169888	-0.184779	-0.190328	0.250602	0.946357	0.237859	0.960081	0.439556	0.425983	0.843312	0.99745	0.393024	0.986536	0.997989	0.562901	P02671_DTASTGK_N-Term(TMTpro); K7(TMTpro)	-2.019	-1.10848	-0.461192	1.44847	-0.626494	-1.06148	-1.82327	0.032811	0.221688	-0.706902	-0.675277	0.231048	-0.989628	-1.41548	-1.66614	-1.77507	1.47133	-2.0505	0.559966	0.940699	-1.13064	-0.687589	-0.641259
P02671_EGDFLAEGGGVR_N-Term(TMTpro)	P02671	GN_FGA	Fibrinogen alpha chain OS=Homo sapiens (Human) OX=9606 GN=FGA PE=1 SV=2	N-Term(TMTpro)	EGDFLAEGGGVR	1	48	-0.737198	0.356842	-0.943314	0.150726	-0.190178	-0.396294	0.012911	0.216223	0.00129918	0.607887	0.354345	0.0552709	0.52455	0.95986	0.0258802	0.847666	0.997989	0.144281	P02671_EGDFLAEGGGVR_N-Term(TMTpro)	-2.84509	-2.07865	-0.176634	0.339802	-0.96508	-1.34078	-0.464097	-1.2055	-0.477973	0.299688	-0.395016	1.07086	-0.542224	-1.32465	-0.229483	-1.30261	0.846424	0.915635	0.621503	0.169988	-2.35275	0.307402	-0.0636257
P02671_EGDFLAEGGGV_N-Term(TMTpro)	P02671	GN_FGA	Fibrinogen alpha chain OS=Homo sapiens (Human) OX=9606 GN=FGA PE=1 SV=2	N-Term(TMTpro)	EGDFLAEGGGV	1	50	-0.662698	0.406919	-0.970326	0.0992918	-0.12789	-0.435517	0.0567759	0.229883	0.0050935	0.772091	0.596387	0.0733505	0.673615	0.95986	0.0460698	0.918521	0.997989	0.170354	P02671_EGDFLAEGGGV_N-Term(TMTpro)	-1.47499	-2.80042	0.694912	1.36457	-1.63877	-1.26677	-0.877342	-2.13316	-0.705717	-0.580907	-0.556145	1.39791	-0.699349	-0.541497	-0.592654	-2.96685	1.36688	0.254618	1.38553	0.461828	-2.66821	-0.339983	-0.656967
P02671_GDFLAEGGGVR_N-Term(TMTpro)	P02671	GN_FGA	Fibrinogen alpha chain OS=Homo sapiens (Human) OX=9606 GN=FGA PE=1 SV=2	N-Term(TMTpro)	GDFLAEGGGVR	1	74	-0.52221	0.316159	-0.765676	0.0726929	-0.103025	-0.346492	0.0777848	0.278355	0.00878588	0.806836	0.618416	0.0959378	0.733164	0.95986	0.0591453	0.926084	0.997989	0.19985	P02671_GDFLAEGGGVR_N-Term(TMTpro)	-2.01556	-1.41252	-1.02621	1.15758	-1.19314	-2.62707	-0.397713	-0.455031	-0.815957	-0.107697	-1.34867	0.538013	-0.550244	-1.73774	-0.1943	-1.46157	0.852689	0.484034	0.042176	-0.389261	-1.37699	0.0761678	-0.582398
P02671_GDFLAEGGGV_N-Term(TMTpro)	P02671	GN_FGA	Fibrinogen alpha chain OS=Homo sapiens (Human) OX=9606 GN=FGA PE=1 SV=2	N-Term(TMTpro)	GDFLAEGGGV	1	90	-0.411377	0.0536103	-0.610296	-0.145308	-0.178884	-0.377802	0.0745901	0.811039	0.00804276	0.522178	0.26565	0.0199667	0.733164	0.984186	0.0561776	0.806607	0.997989	0.0793462	P02671_GDFLAEGGGV_N-Term(TMTpro)	-1.06335	-0.671822	0.291825	1.28508	-1.83276	-1.5493	-0.729926	-0.800151	-0.677892	-0.617243	-1.3634	0.632409	-0.0409644	-0.355188	-0.439267	-0.746583	0.535652	0.410739	0.74488	0.238932	-1.71607	0.0587062	-0.772285
P02671_GEGDFLAEGGGVR_N-Term(TMTpro)	P02671	GN_FGA	Fibrinogen alpha chain OS=Homo sapiens (Human) OX=9606 GN=FGA PE=1 SV=2	N-Term(TMTpro)	GEGDFLAEGGGVR	1	88	-0.371208	0.400447	-0.725232	0.0464222	0.0146198	-0.339405	0.203176	0.1649	0.0119965	0.874221	0.942923	0.098715	0.829497	0.95986	0.0693123	0.953289	0.997989	0.204253	P02671_GEGDFLAEGGGVR_N-Term(TMTpro)	-2.51236	-1.79565	0.130549	0.105575	-1.1214	-1.37208	-0.573068	-1.38466	0.120393	0.0376316	-0.887974	0.590755	-0.266088	-1.76502	0.429109	-1.39452	1.09852	0.100002	0.4328	-0.161242	-2.06873	0.458273	-0.0583471
P02671_GEGDFLAEGGGV_N-Term(TMTpro)	P02671	GN_FGA	Fibrinogen alpha chain OS=Homo sapiens (Human) OX=9606 GN=FGA PE=1 SV=2	N-Term(TMTpro)	GEGDFLAEGGGV	1	83	-0.551405	0.459001	-1.15329	-0.142885	-0.0462019	-0.648088	0.143541	0.215013	0.00239186	0.701437	0.860553	0.0151425	0.794218	0.95986	0.0325227	0.89232	0.997989	0.0681015	P02671_GEGDFLAEGGGV_N-Term(TMTpro)	-2.79109	-2.32626	0.671171	1.86497	-1.87277	-1.5284	-0.906711	-0.948729	-0.249552	-0.703963	-1.05433	1.38597	-0.328911	-0.920406	-0.452372	-1.91441	1.07523	0.244635	1.63042	0.154063	-2.07012	-0.294156	-0.528442
P02671_GEGDFLAEG_N-Term(TMTpro)	P02671	GN_FGA	Fibrinogen alpha chain OS=Homo sapiens (Human) OX=9606 GN=FGA PE=1 SV=2	N-Term(TMTpro)	GEGDFLAEG	1	14	-0.20356	0.238675	-0.381176	0.0610585	0.0175575	-0.160059	0.149152	0.0858673	0.00635978	0.665513	0.858421	0.106099	0.794677	0.95986	0.0507356	0.873667	0.997989	0.212657	P02671_GEGDFLAEG_N-Term(TMTpro)	-0.20421	-0.0578208	0.593621	0.988412	-0.829908	-0.927213	-0.132812	-0.454095	0.506286	0.250147	-0.0659405	0.219749	0.0855522	-0.0442804	0.513657	0.360564	0.62762	0.442597	0.222975	-0.0350635	-0.134901	0.358448	1.20139
P02671_HTEKLVTSKGDKEL_N-Term(TMTpro); K4(TMTpro); K9(TMTpro); K12(TMTpro)	P02671	GN_FGA	Fibrinogen alpha chain OS=Homo sapiens (Human) OX=9606 GN=FGA PE=1 SV=2	N-Term(TMTpro); K4(TMTpro); K9(TMTpro); K12(TMTpro)	HTEKLVTSKGDKEL	1	12	-0.329241	-0.0595746	-0.334342	-0.0646756	-0.194408	-0.199509	0.0321236	0.689396	0.0265501	0.6706	0.069903	0.0629827	0.603428	0.971473	0.106002	0.875563	0.967894	0.155884	P02671_HTEKLVTSKGDKEL_N-Term(TMTpro); K4(TMTpro); K9(TMTpro); K12(TMTpro)	-0.634875	-0.0373377	-0.795922	0.0195035	0.214524	-0.137706	-0.118611	0.149914	-0.619285	0.635862	0.601286	-0.150516	0.0969715	-1.48091	-1.01951	-0.317879	0.16617	-0.80161	0.129727	1.21003	-0.212941	-1.38833	1.03039
P02671_KPVPDLVPGNFK_N-Term(TMTpro); K1(TMTpro); K12(TMTpro)	P02671	GN_FGA	Fibrinogen alpha chain OS=Homo sapiens (Human) OX=9606 GN=FGA PE=1 SV=2	N-Term(TMTpro); K1(TMTpro); K12(TMTpro)	KPVPDLVPGNFK	1	42	-0.213468	0.372989	-0.374452	0.212005	0.0797609	-0.0812232	0.247621	0.0436683	0.0414287	0.254133	0.539233	0.531835	0.843312	0.876938	0.137708	0.602578	0.997989	0.657975	P02671_KPVPDLVPGNFK_N-Term(TMTpro); K1(TMTpro); K12(TMTpro)	-0.504067	-0.565991	0.0206139	-1.44429	-0.136318	-1.75099	-1.86719	-0.171199	1.45404	0.790746	-0.127725	0.5083	-0.431588	-1.87021	0.832429	-1.7608	0.494433	-0.462515	-0.34103	-0.809603	-0.721149	-0.405808	0.37596
P02671_KPVPDLVPGNF_N-Term(TMTpro); K1(TMTpro)	P02671	GN_FGA	Fibrinogen alpha chain OS=Homo sapiens (Human) OX=9606 GN=FGA PE=1 SV=2	N-Term(TMTpro); K1(TMTpro)	KPVPDLVPGNF	1	109	-0.249282	0.282665	-0.474708	0.0572397	0.0166915	-0.208734	0.318755	0.250904	0.0558856	0.818032	0.923993	0.234445	0.873569	0.95986	0.164157	0.931278	0.997989	0.366075	P02671_KPVPDLVPGNF_N-Term(TMTpro); K1(TMTpro)	-0.904236	-1.19654	-0.508311	-0.34629	-0.367066	-1.42199	-1.79837	-0.261607	1.17	0.127668	-0.408443	0.646123	-0.6307	-1.85613	-0.303508	-0.934121	0.585791	-0.326163	0.479106	-0.268928	-1.79698	-0.765851	0.221913
P02671_SGEGDFLAEGGGVR_N-Term(TMTpro)	P02671	GN_FGA	Fibrinogen alpha chain OS=Homo sapiens (Human) OX=9606 GN=FGA PE=1 SV=2	N-Term(TMTpro)	SGEGDFLAEGGGVR	1	157	-0.290775	0.380841	-0.711496	-0.0398806	0.0450333	-0.375688	0.240841	0.117711	0.00386995	0.872115	0.794566	0.031698	0.843312	0.95986	0.0418151	0.951962	0.997989	0.103589	P02671_SGEGDFLAEGGGVR_N-Term(TMTpro)	-1.72402	-1.13374	0.176318	0.00763607	-1.35752	-1.81032	-0.434267	-1.06015	0.0573278	-0.210255	-0.997112	0.581482	-0.505925	-1.78771	0.483619	-0.917268	1.03332	0.0574803	0.268357	-0.420705	-1.55	0.692449	-0.1172
P02671_SGEGDFLAEGGGV_N-Term(TMTpro)	P02671	GN_FGA	Fibrinogen alpha chain OS=Homo sapiens (Human) OX=9606 GN=FGA PE=1 SV=2	N-Term(TMTpro)	SGEGDFLAEGGGV	1	54	-0.543296	0.270278	-0.918754	-0.105179	-0.136509	-0.511966	0.100284	0.39931	0.00535631	0.746186	0.551972	0.0273679	0.758466	0.95986	0.0464237	0.909914	0.997989	0.09543	P02671_SGEGDFLAEGGGV_N-Term(TMTpro)	-1.43585	-2.36111	0.0247305	0.648389	-1.78436	-2.3558	-0.125643	-1.40226	-0.319863	-0.795086	-0.967722	1.6488	-0.360431	-1.7055	-0.571389	-1.50984	2.37779	-1.05396	1.54737	0.474285	-3.38775	0.437071	-0.669784
P02675_APPPISGGGY_N-Term(TMTpro)	P02675	GN_FGB	Fibrinogen beta chain OS=Homo sapiens (Human) OX=9606 GN=FGB PE=1 SV=2	N-Term(TMTpro)	APPPISGGGY	1	51	-0.136758	-0.000262985	-0.212357	-0.0758617	-0.0685105	-0.144109	0.303017	0.99842	0.110541	0.56875	0.465655	0.126545	0.86167	0.999233	0.24844	0.828756	0.997989	0.240963	P02675_APPPISGGGY_N-Term(TMTpro)	-0.665281	-0.0381081	-0.544601	0.847586	-0.402004	0.0899559	-0.949174	0.42776	-0.472542	-0.658267	-0.576109	0.208114	0.112781	-0.378961	0.308046	-0.348673	0.669725	-0.997141	0.730114	0.434962	-0.153045	-0.273911	-0.164017
P02675_DNEEGFFS_N-Term(TMTpro)	P02675	GN_FGB	Fibrinogen beta chain OS=Homo sapiens (Human) OX=9606 GN=FGB PE=1 SV=2	N-Term(TMTpro)	DNEEGFFS	1	24	-0.0932058	0.104434	-0.394353	-0.196713	0.00561433	-0.295533	0.510763	0.457613	0.00531482	0.171333	0.955092	0.00368999	0.93532	0.960637	0.0464136	0.554396	0.997989	0.0355901	P02675_DNEEGFFS_N-Term(TMTpro)	-0.515828	-0.485109	0.282476	1.30599	-0.174029	-0.44822	-0.140488	0.0796455	-0.379506	-0.553969	-1.24213	0.268656	-0.000974557	-0.985144	0.279298	0.46545	0.52712	-0.417307	-0.221012	0.293145	-0.473807	0.0139965	0.513099
P02675_KREEAPSLRPAPPPISGGGY_N-Term(TMTpro); K1(TMTpro)	P02675	GN_FGB	Fibrinogen beta chain OS=Homo sapiens (Human) OX=9606 GN=FGB PE=1 SV=2	N-Term(TMTpro); K1(TMTpro)	KREEAPSLRPAPPPISGGGY	1	20	-0.153564	0.0836899	-0.270776	-0.0335224	-0.034937	-0.152149	0.29387	0.574468	0.0670621	0.821067	0.737593	0.146503	0.85672	0.968083	0.182319	0.932046	0.997989	0.264051	P02675_KREEAPSLRPAPPPISGGGY_N-Term(TMTpro); K1(TMTpro)	-1.28533	-0.681875	-1.1353	0.62817	-0.0714892	-0.160725	-0.450242	-0.485496	-0.438043	-0.126941	-0.141909	0.318697	-0.617085	-1.11673	-0.788205	-1.42696	0.920196	-0.956035	0.803988	0.320381	-0.838391	-1.11588	-0.105714
P02675_RPAPPPISGGGY_N-Term(TMTpro)	P02675	GN_FGB	Fibrinogen beta chain OS=Homo sapiens (Human) OX=9606 GN=FGB PE=1 SV=2	N-Term(TMTpro)	RPAPPPISGGGY	1	48	-0.336323	-0.149972	-0.227108	-0.0407569	-0.243148	-0.133932	0.0463357	0.360261	0.169529	0.806333	0.0396288	0.253639	0.624612	0.95986	0.318463	0.926084	0.943969	0.38731	P02675_RPAPPPISGGGY_N-Term(TMTpro)	-1.19887	0.401634	-0.957157	0.66059	0.254173	-0.323874	-0.425159	-0.0543591	-0.662116	0.234594	-0.202056	0.0800375	-0.689887	-1.45415	-0.882473	-0.699877	0.419472	-0.595034	0.220898	0.508903	-0.81883	-1.52043	0.38902
P02675_VNDNEEGFFSA_N-Term(TMTpro)	P02675	GN_FGB	Fibrinogen beta chain OS=Homo sapiens (Human) OX=9606 GN=FGB PE=1 SV=2	N-Term(TMTpro)	VNDNEEGFFSA	1	45	-0.18017	0.0563417	-0.541833	-0.30532	-0.0619144	-0.423577	0.383484	0.780113	0.00818097	0.141783	0.668028	0.00402499	0.89748	0.983344	0.0566824	0.532431	0.997989	0.0370034	P02675_VNDNEEGFFSA_N-Term(TMTpro)	-0.368395	-0.235668	1.22935	0.527136	-1.07147	-1.43731	-0.568564	-0.0645258	0.749025	-0.0186506	-0.905908	0.218421	-0.2811	-0.325159	0.644318	-0.582664	0.822478	-0.595631	-0.505864	-0.321348	-1.23488	2.14454	0.884302
P02679_LTYNPDESSKPNMIDAATLK_N-Term(TMTpro); K10(TMTpro); K20(TMTpro)	P02679	GN_FGG	Fibrinogen gamma chain OS=Homo sapiens (Human) OX=9606 GN=FGG PE=1 SV=3	N-Term(TMTpro); K10(TMTpro); K20(TMTpro)	LTYNPDESSKPNMIDAATLK	1	17	-0.3634	0.118555	-0.475004	0.00695033	-0.122422	-0.234027	0.0628527	0.539991	0.014713	0.971577	0.371838	0.0894219	0.701103	0.967904	0.0780063	0.989839	0.997989	0.191848	P02679_LTYNPDESSKPNMIDAATLK_N-Term(TMTpro); K10(TMTpro); K20(TMTpro)	-0.367005	-0.652128	-0.0537835	0.896437	-0.146727	-1.47563	-0.503074	-0.0207504	0.786054	0.0917393	-0.7983	0.258358	-0.250809	-1.13395	-0.111598	-1.07024	0.976866	-0.792318	0.425289	-0.167458	-1.50612	0.142145	0.705011
P02686_DENPVVHF_N-Term(TMTpro)	P02686	GN_MBP	Myelin basic protein OS=Homo sapiens (Human) OX=9606 GN=MBP PE=1 SV=3	N-Term(TMTpro)	DENPVVHF	1	33	-0.163778	0.115954	-0.0332815	0.24645	-0.0239122	0.106584	0.232189	0.396122	0.806164	0.0750887	0.80437	0.270914	0.843312	0.95986	0.875944	0.490262	0.997989	0.406223	P02686_DENPVVHF_N-Term(TMTpro)	-0.618526	-0.252242	0.0324358	-0.709777	-0.0997256	0.54838	-0.785698	-1.19367	-0.355638	0.565521	0.534954	-1.01134	-0.472937	-0.308099	0.170191	0.28594	-0.532078	0.325339	-0.330092	-0.184928	0.0600369	-1.16459	-1.17866
P02686_DTGILDSIGRF_N-Term(TMTpro)	P02686	GN_MBP	Myelin basic protein OS=Homo sapiens (Human) OX=9606 GN=MBP PE=1 SV=3	N-Term(TMTpro)	DTGILDSIGRF	1	47	0.0521063	0.04957	0.153669	0.151133	0.0508381	0.152401	0.773163	0.779495	0.38671	0.403363	0.687868	0.22991	0.979459	0.983344	0.538493	0.725475	0.997989	0.361154	P02686_DTGILDSIGRF_N-Term(TMTpro)	-0.652912	-1.40436	0.263419	-0.537377	-0.0453909	0.702734	-0.599844	-0.520226	0.702466	-0.167325	-0.0331788	-0.878001	-0.208697	0.551171	-0.162329	0.202935	-0.770754	-0.615463	-0.250846	0.125456	-0.164949	-0.69954	-0.569749
P02686_ENPVVHF_N-Term(TMTpro)	P02686	GN_MBP	Myelin basic protein OS=Homo sapiens (Human) OX=9606 GN=MBP PE=1 SV=3	N-Term(TMTpro)	ENPVVHF	1	8	-0.0542561	-0.127072	0.141722	0.0689055	-0.0906642	0.105314	0.61776	0.239029	0.18637	0.529226	0.237221	0.170275	0.956885	0.95986	0.33676	0.810133	0.997989	0.292801	P02686_ENPVVHF_N-Term(TMTpro)	-0.284104	-0.0985086	-0.612657	-0.269222	-0.329548	0.0842153	-0.698697	-0.405452	0.117296	0.0234328	0.308948	-0.602239	-0.692924	0.0992049	-0.154615	0.0334025	-0.234887	-0.0188733	-0.0653531	-0.0861107	-0.065471	-0.556065	-0.536114
P02686_GRTQDENPVVHFFKN_N-Term(TMTpro); K14(TMTpro)	P02686	GN_MBP	Myelin basic protein OS=Homo sapiens (Human) OX=9606 GN=MBP PE=1 SV=3	N-Term(TMTpro); K14(TMTpro)	GRTQDENPVVHFFKN	1	30	0.00212578	0.0385239	0.234166	0.270564	0.0203249	0.252365	0.988938	0.795036	0.12203	0.0755546	0.848862	0.0195425	0.998853	0.983711	0.262519	0.490345	0.997989	0.0782434	P02686_GRTQDENPVVHFFKN_N-Term(TMTpro); K14(TMTpro)	-0.499172	-0.394631	-0.506243	-1.34172	-0.477307	1.82865	-0.0875015	-1.90265	-0.390465	0.106112	-0.602604	-1.33186	-0.239462	0.707565	-0.81771	0.0756438	-1.34626	-1.244	-0.187516	-0.80329	0.0738794	-0.874162	-1.50696
P02686_GRTQDENPVVHF_N-Term(TMTpro)	P02686	GN_MBP	Myelin basic protein OS=Homo sapiens (Human) OX=9606 GN=MBP PE=1 SV=3	N-Term(TMTpro)	GRTQDENPVVHF	1	45	0.0299245	0.156792	0.127673	0.254541	0.0933583	0.191107	0.839393	0.280901	0.384877	0.0834721	0.367837	0.0669574	0.984998	0.95986	0.53697	0.497464	0.997989	0.161	P02686_GRTQDENPVVHF_N-Term(TMTpro)	0.0523746	-0.253412	-0.0971001	-1.32537	-0.365915	1.11796	-0.465429	-1.16398	-0.356039	0.271437	0.102806	-1.4856	-0.564304	0.382853	-0.463567	0.0703929	-0.898625	-1.66007	-0.6416	-0.84449	0.123986	-0.482415	-1.14719
P02686_GRTQDENPVVH_N-Term(TMTpro)	P02686	GN_MBP	Myelin basic protein OS=Homo sapiens (Human) OX=9606 GN=MBP PE=1 SV=3	N-Term(TMTpro)	GRTQDENPVVH	1	33	-0.0655936	0.180128	0.441162	0.686884	0.0572674	0.564023	0.802945	0.482736	0.0912068	0.0093147	0.755108	0.00265373	0.984998	0.960637	0.2203	0.409485	0.997989	0.0302837	P02686_GRTQDENPVVH_N-Term(TMTpro)	-0.949813	0.0354824	-1.36048	-3.12115	-0.262597	0.790348	-1.34928	-1.40749	-0.730273	0.882908	0.656686	-2.17391	-1.30262	-0.72279	-1.05811	-0.282118	-2.2833	-1.83606	-1.01	-0.628519	0.467051	-1.84483	-1.69529
P02686_GSLPQKSHGRTQDENPVVH_N-Term(TMTpro); K6(TMTpro)	P02686	GN_MBP	Myelin basic protein OS=Homo sapiens (Human) OX=9606 GN=MBP PE=1 SV=3	N-Term(TMTpro); K6(TMTpro)	GSLPQKSHGRTQDENPVVH	1	22	-0.159219	-0.152065	0.186938	0.194093	-0.155642	0.190515	0.387393	0.394603	0.301086	0.287343	0.225901	0.138954	0.89748	0.95986	0.460252	0.63609	0.997989	0.255518	P02686_GSLPQKSHGRTQDENPVVH_N-Term(TMTpro); K6(TMTpro)	-0.575815	1.11563	-1.20299	-1.84186	0.277967	0.606111	-0.716989	-0.332693	-0.759332	0.47448	0.125818	-1.32054	-0.901026	-0.61884	-0.857338	0.278353	-1.54784	-0.794106	-0.613906	-0.191938	0.301351	-2.14825	0.0587748
P02686_GVDAQGTLSK_N-Term(TMTpro); K10(TMTpro)	P02686	GN_MBP	Myelin basic protein OS=Homo sapiens (Human) OX=9606 GN=MBP PE=1 SV=3	N-Term(TMTpro); K10(TMTpro)	GVDAQGTLSK	1	54	0.028452	-0.0744039	0.345457	0.242601	-0.0229759	0.294029	0.901083	0.738959	0.129324	0.283727	0.885724	0.068099	0.989866	0.9767	0.270169	0.632679	0.997989	0.16254	P02686_GVDAQGTLSK_N-Term(TMTpro); K10(TMTpro)	-0.720496	-0.521868	-0.969105	-1.43357	-0.192429	1.01732	-0.799042	-1.81289	-1.05015	0.14903	-0.287158	-1.60303	-1.3015	-0.0122271	-0.80978	-0.190195	-0.839474	-1.41794	-0.494338	-1.04246	0.0772555	-2.13083	-2.33626
P02686_GVDAQGTLS_N-Term(TMTpro)	P02686	GN_MBP	Myelin basic protein OS=Homo sapiens (Human) OX=9606 GN=MBP PE=1 SV=3	N-Term(TMTpro)	GVDAQGTLS	1	64	0.0409644	0.129709	-0.0116557	0.0770888	0.0853367	0.0327166	0.71285	0.237794	0.915353	0.488338	0.275671	0.675248	0.974962	0.95986	0.95008	0.787782	0.997989	0.770371	P02686_GVDAQGTLS_N-Term(TMTpro)	-0.318711	-0.398923	0.130813	-0.80439	0.013289	0.640715	-0.387911	-1.11662	-0.323998	0.0091607	0.23056	-0.715213	-0.194742	0.54382	0.290646	-0.0941926	-0.804763	-0.675952	0.300195	-0.156419	0.141548	-0.623258	-0.801204
P02686_IVTPRTPPPSQGKG_N-Term(TMTpro); K13(TMTpro)	P02686	GN_MBP	Myelin basic protein OS=Homo sapiens (Human) OX=9606 GN=MBP PE=1 SV=3	N-Term(TMTpro); K13(TMTpro)	IVTPRTPPPSQGKG	1	34	-0.136346	-0.0781914	0.199823	0.257978	-0.107269	0.228901	0.351076	0.583907	0.16675	0.0769395	0.294398	0.0266499	0.878308	0.968083	0.314954	0.492029	0.997989	0.0942424	P02686_IVTPRTPPPSQGKG_N-Term(TMTpro); K13(TMTpro)	-0.517208	0.348114	-0.685897	-1.73632	-0.208594	1.50965	-0.401458	-1.4083	-1.16871	0.0923033	-0.430689	-1.46599	-1.05006	-0.234122	-0.812001	-0.0644572	-0.884792	-0.900554	-0.840718	-0.863007	0.0563003	-1.16686	-1.07422
P02686_LPQKSHGRTQDENPVVH_N-Term(TMTpro); K4(TMTpro)	P02686	GN_MBP	Myelin basic protein OS=Homo sapiens (Human) OX=9606 GN=MBP PE=1 SV=3	N-Term(TMTpro); K4(TMTpro)	LPQKSHGRTQDENPVVH	1	18	-0.0909101	-0.0611918	0.107055	0.136773	-0.076051	0.121914	0.565481	0.686829	0.494553	0.373145	0.488038	0.267182	0.944052	0.971473	0.628423	0.701887	0.997989	0.402803	P02686_LPQKSHGRTQDENPVVH_N-Term(TMTpro); K4(TMTpro)	-1.16679	0.0132419	-0.819713	-1.56514	-0.23147	0.250213	-0.596547	-0.750711	-0.716379	0.292322	-0.39314	-0.875263	-1.01275	-0.286491	-0.946727	-0.591618	-1.02189	-1.74698	-0.4533	-0.688007	-0.0396999	-1.423	-0.754741
P02686_PRTPPPSQGKG_N-Term(TMTpro); K10(TMTpro)	P02686	GN_MBP	Myelin basic protein OS=Homo sapiens (Human) OX=9606 GN=MBP PE=1 SV=3	N-Term(TMTpro); K10(TMTpro)	PRTPPPSQGKG	1	18	-0.0179088	-0.209691	0.496555	0.304772	-0.1138	0.400663	0.94095	0.375126	0.0389869	0.205378	0.500972	0.0192675	0.994047	0.95986	0.133415	0.578582	0.997989	0.0777131	P02686_PRTPPPSQGKG_N-Term(TMTpro); K10(TMTpro)	-0.266803	0.532102	-0.58788	-4.01568	0.212948	1.12157	-2.12602	-1.24439	-1.08288	0.276485	0.0489381	-1.22079	-0.830868	0.767579	-0.593994	-0.0255806	-0.907088	-1.67716	-0.854134	-1.34409	0.595597	-1.40451	-1.08744
P02686_QDENPVVH_N-Term(TMTpro)	P02686	GN_MBP	Myelin basic protein OS=Homo sapiens (Human) OX=9606 GN=MBP PE=1 SV=3	N-Term(TMTpro)	QDENPVVH	1	28	-0.145472	0.01201	0.113596	0.271077	-0.066731	0.192336	0.182217	0.910654	0.295716	0.012803	0.382246	0.012946	0.809343	0.996838	0.455167	0.411605	0.997989	0.0623627	P02686_QDENPVVH_N-Term(TMTpro)	-0.572093	0.0929927	-0.995922	-0.944976	-0.222506	0.426471	-0.619511	-0.174578	-0.423616	0.477715	0.0779642	-1.3519	-0.730149	-0.663001	-0.348943	-0.123534	-0.35874	-0.185418	-0.462878	-0.291604	-0.266475	-0.879836	-0.526329
P02686_QGTLSKIFKL_N-Term(TMTpro); K6(TMTpro); K9(TMTpro)	P02686	GN_MBP	Myelin basic protein OS=Homo sapiens (Human) OX=9606 GN=MBP PE=1 SV=3	N-Term(TMTpro); K6(TMTpro); K9(TMTpro)	QGTLSKIFKL	1	11	-0.155198	0.0460984	-0.0258282	0.175469	-0.05455	0.0748202	0.228056	0.71774	0.839532	0.173187	0.54673	0.408821	0.843312	0.973847	0.898927	0.555401	0.997989	0.546119	P02686_QGTLSKIFKL_N-Term(TMTpro); K6(TMTpro); K9(TMTpro)	-0.0344567	-0.0192306	-0.0709183	-0.786619	-0.417378	-0.108055	-0.324196	-1.2973	-0.596855	0.182615	0.545512	-0.485273	0.030077	0.534751	-0.485653	0.121279	-1.12575	-0.441562	0.497781	-0.120051	-0.550729	-0.235605	-0.946687
P02686_SLPQKSHGRTQDENPVVHF_N-Term(TMTpro); K5(TMTpro)	P02686	GN_MBP	Myelin basic protein OS=Homo sapiens (Human) OX=9606 GN=MBP PE=1 SV=3	N-Term(TMTpro); K5(TMTpro)	SLPQKSHGRTQDENPVVHF	1	29	0.00837795	-0.0871482	0.371377	0.275851	-0.0393851	0.323614	0.956515	0.555776	0.0161907	0.0667306	0.711866	0.00297145	0.996367	0.968083	0.0828559	0.474222	0.997989	0.0324007	P02686_SLPQKSHGRTQDENPVVHF_N-Term(TMTpro); K5(TMTpro)	-0.5559	-0.0772415	-0.444343	-1.42192	-0.0721926	0.297287	-0.691504	-0.905151	-0.337224	0.390634	-0.165432	-1.35283	-1.14752	-0.323006	-0.971229	-0.570576	-1.21004	-1.33097	-0.766482	-1.12618	0.480827	-1.10984	-0.910576
P02686_SLPQKSHGRTQDENPVVH_N-Term(TMTpro); K5(TMTpro)	P02686	GN_MBP	Myelin basic protein OS=Homo sapiens (Human) OX=9606 GN=MBP PE=1 SV=3	N-Term(TMTpro); K5(TMTpro)	SLPQKSHGRTQDENPVVH	1	107	-0.0347018	-0.156544	0.419577	0.297736	-0.0956228	0.358656	0.854214	0.38524	0.0249994	0.107864	0.46406	0.00691338	0.984998	0.95986	0.102397	0.508519	0.997989	0.0456754	P02686_SLPQKSHGRTQDENPVVH_N-Term(TMTpro); K5(TMTpro)	-0.304403	0.567676	-1.41231	-2.62144	-0.258729	0.648512	-1.11298	-0.830997	-0.949216	0.203277	-0.353351	-1.22278	-1.51857	-0.870711	-1.10424	-0.418956	-1.01188	-1.67874	-0.989149	-1.04765	0.530157	-1.7961	-1.39882
P02686_SLPQKSHGRTQDENPV_N-Term(TMTpro); K5(TMTpro)	P02686	GN_MBP	Myelin basic protein OS=Homo sapiens (Human) OX=9606 GN=MBP PE=1 SV=3	N-Term(TMTpro); K5(TMTpro)	SLPQKSHGRTQDENPV	1	10	0.188152	-0.289983	0.792069	0.313934	-0.0509155	0.553001	0.535799	0.327254	0.00949443	0.294356	0.810019	0.0101864	0.939651	0.95986	0.0612976	0.638529	0.997989	0.0555952	P02686_SLPQKSHGRTQDENPV_N-Term(TMTpro); K5(TMTpro)	-0.386139	0.598047	-2.62045	-2.43032	-0.646059	0.894556	-1.84466	-1.15391	-0.153069	0.0166875	-0.186389	-1.68455	-1.81031	-1.10188	-1.42621	0.202007	-1.06027	-2.48669	-1.03455	-1.13605	0.221366	-2.06002	-0.987428
P02686_TGILDSIGRF_N-Term(TMTpro)	P02686	GN_MBP	Myelin basic protein OS=Homo sapiens (Human) OX=9606 GN=MBP PE=1 SV=3	N-Term(TMTpro)	TGILDSIGRF	1	25	0.0646651	-0.11659	0.297777	0.116522	-0.0259627	0.20715	0.548326	0.265166	0.00614618	0.269764	0.7291	0.00663628	0.942132	0.95986	0.0495877	0.620341	0.997989	0.0451733	P02686_TGILDSIGRF_N-Term(TMTpro)	-0.189123	-0.768635	-0.0939986	-0.858543	-0.782035	1.12864	-0.615913	-1.11326	-0.151019	-0.755242	-0.813486	-0.860825	-0.589734	-0.00538921	-0.765336	-0.706117	-0.958125	-0.22511	-1.3248	-1.23202	0.260778	-0.461049	-1.2028
P02686_TPRTPPPSQGKG_N-Term(TMTpro); K11(TMTpro)	P02686	GN_MBP	Myelin basic protein OS=Homo sapiens (Human) OX=9606 GN=MBP PE=1 SV=3	N-Term(TMTpro); K11(TMTpro)	TPRTPPPSQGKG	1	32	-0.0883982	0.0416305	0.304273	0.434302	-0.0233838	0.369288	0.721454	0.864466	0.215964	0.0806607	0.893016	0.0356283	0.975374	0.994825	0.366759	0.493777	0.997989	0.110687	P02686_TPRTPPPSQGKG_N-Term(TMTpro); K11(TMTpro)	-0.438332	0.607366	-1.50436	-1.16181	-0.546693	0.492514	-0.415013	-1.44995	-0.7968	1.16499	0.0380609	-1.62876	-1.14151	-0.985878	-1.18751	-0.232181	-0.839851	-1.61307	-0.0832622	-0.427305	0.127099	-1.78113	-1.42533
P02686_TQDENPVVHF_N-Term(TMTpro)	P02686	GN_MBP	Myelin basic protein OS=Homo sapiens (Human) OX=9606 GN=MBP PE=1 SV=3	N-Term(TMTpro)	TQDENPVVHF	1	27	-0.18552	0.0734638	-0.10709	0.151894	-0.0560281	0.0224018	0.0780764	0.475859	0.296869	0.150101	0.445491	0.760048	0.733164	0.960637	0.456277	0.540932	0.997989	0.834118	P02686_TQDENPVVHF_N-Term(TMTpro)	-0.613517	0.0392349	-0.210618	-0.175419	0.0128581	-0.00826475	-0.365168	-0.320947	-0.0325882	0.192647	0.219589	-0.46798	-0.0292313	-0.33462	-0.0159457	0.0131513	0.156995	-0.632475	0.277586	0.11733	-0.407608	-0.428602	0.131944
P02686_TQDENPVVH_N-Term(TMTpro)	P02686	GN_MBP	Myelin basic protein OS=Homo sapiens (Human) OX=9606 GN=MBP PE=1 SV=3	N-Term(TMTpro)	TQDENPVVH	1	23	-0.0724789	-0.0377257	0.189638	0.224391	-0.0551023	0.207014	0.544833	0.745664	0.111512	0.0582684	0.509255	0.0144411	0.941167	0.977762	0.250066	0.468761	0.997989	0.0664881	P02686_TQDENPVVH_N-Term(TMTpro)	-0.657343	0.666068	-0.834684	-2.26182	-0.108143	0.843121	-0.626684	-0.386656	-0.374669	0.128894	0.286009	-0.64946	-0.482557	-0.477797	-0.445247	-0.261503	-0.830332	-0.324366	-0.668064	-0.252165	0.320137	-0.950872	-0.823994
P02686_VTPRTPPPSQGKG_N-Term(TMTpro); K12(TMTpro)	P02686	GN_MBP	Myelin basic protein OS=Homo sapiens (Human) OX=9606 GN=MBP PE=1 SV=3	N-Term(TMTpro); K12(TMTpro)	VTPRTPPPSQGKG	1	38	-0.145025	-0.265504	0.524384	0.403905	-0.205264	0.464145	0.542815	0.247573	0.0271284	0.0846759	0.215567	0.00580253	0.941167	0.95986	0.107706	0.497863	0.997989	0.0425987	P02686_VTPRTPPPSQGKG_N-Term(TMTpro); K12(TMTpro)	-0.845681	0.157866	-1.78302	-1.48243	-0.317476	1.13186	-1.12394	-1.89303	-1.53435	0.421658	0.278721	-1.39252	-1.66965	-1.50322	-1.45405	0.157504	-0.577775	-1.11251	-1.33066	-0.943442	-0.125537	-1.67583	-1.0965
P02686_YGSLPQKSHGRTQDENPVVHF_N-Term(TMTpro); K7(TMTpro)	P02686	GN_MBP	Myelin basic protein OS=Homo sapiens (Human) OX=9606 GN=MBP PE=1 SV=3	N-Term(TMTpro); K7(TMTpro)	YGSLPQKSHGRTQDENPVVHF	1	11	0.0133517	0.12268	0.117899	0.227228	0.068016	0.172563	0.910264	0.276677	0.303356	0.0537266	0.405729	0.0365701	0.990862	0.95986	0.461777	0.46418	0.997989	0.112289	P02686_YGSLPQKSHGRTQDENPVVHF_N-Term(TMTpro); K7(TMTpro)	-0.700853	0.0990229	-0.510232	-0.518135	0.0137438	0.622091	-0.710411	-0.487783	-0.832077	-0.0279931	0.00868052	-0.394058	-0.248477	-1.06511	-0.262776	-0.37378	-0.422891	-1.13261	-0.297988	-0.866728	-0.272268	-0.766302	-0.421966
P02686_YGSLPQKSHGRTQDENPVVH_N-Term(TMTpro); K7(TMTpro)	P02686	GN_MBP	Myelin basic protein OS=Homo sapiens (Human) OX=9606 GN=MBP PE=1 SV=3	N-Term(TMTpro); K7(TMTpro)	YGSLPQKSHGRTQDENPVVH	1	16	-0.0899645	-0.221643	0.448337	0.316659	-0.155804	0.382498	0.64693	0.250326	0.0222863	0.106346	0.258179	0.00625848	0.964744	0.95986	0.0957886	0.508519	0.997989	0.0440779	P02686_YGSLPQKSHGRTQDENPVVH_N-Term(TMTpro); K7(TMTpro)	-0.722792	0.373473	-1.44268	-2.43761	-0.142257	0.767947	-0.919183	-0.603062	-0.582746	0.651367	0.31792	-1.51395	-1.67337	-1.05151	-1.02024	-0.0135773	-1.06336	-0.343572	-1.08919	-0.247215	0.019202	-1.71294	-1.42252
P02724_SSVEIENPETSDQ_N-Term(TMTpro)	P02724	GN_GYPA	Glycophorin-A OS=Homo sapiens (Human) OX=9606 GN=GYPA PE=1 SV=2	N-Term(TMTpro)	SSVEIENPETSDQ	1	63	0.375474	0.0712729	0.0359289	-0.268272	0.223373	-0.116171	0.0179782	0.648162	0.817413	0.0898166	0.0453797	0.294557	0.531795	0.971473	0.884258	0.501041	0.963584	0.43039	P02724_SSVEIENPETSDQ_N-Term(TMTpro)	-0.505712	-1.09836	0.607227	-0.145256	-0.537078	-0.335281	-1.14763	0.911714	2.18173	-0.274252	-1.55303	-0.430631	-0.842764	-1.20615	-0.766311	-0.621381	-0.114722	1.88059	-0.589577	-0.0930374	-0.400156	0.0124457	-0.197286
P02724_SVEIENPETSDQ_N-Term(TMTpro)	P02724	GN_GYPA	Glycophorin-A OS=Homo sapiens (Human) OX=9606 GN=GYPA PE=1 SV=2	N-Term(TMTpro)	SVEIENPETSDQ	1	37	0.103316	0.13606	-0.0508218	-0.0180783	0.119688	-0.03445	0.197256	0.0899679	0.522775	0.821327	0.0357403	0.541593	0.827313	0.95986	0.654312	0.932046	0.930639	0.664421	P02724_SVEIENPETSDQ_N-Term(TMTpro)	-0.0419478	0.18318	0.0277	-0.283941	-0.242466	-0.100418	-0.120177	-0.173383	0.389956	0.279312	-0.269841	-0.439171	-0.135608	-0.163043	0.0375516	-0.283733	0.282874	-0.216787	-0.0180829	0.456722	0.191046	-0.530407	0.564092
P02765_MGVVSLGSPSGEVSHPRKT_N-Term(TMTpro); K18(TMTpro)	P02765	GN_AHSG	Alpha-2-HS-glycoprotein OS=Homo sapiens (Human) OX=9606 GN=AHSG PE=1 SV=2	N-Term(TMTpro); K18(TMTpro)	MGVVSLGSPSGEVSHPRKT	1	9	-0.21948	-0.0688945	0.0522095	0.202795	-0.144187	0.127502	0.0229894	0.451129	0.576355	0.0316065	0.0307734	0.0555273	0.553158	0.95986	0.695668	0.443189	0.930639	0.144594	P02765_MGVVSLGSPSGEVSHPRKT_N-Term(TMTpro); K18(TMTpro)	-0.492213	0.101608	-0.458829	-0.602332	0.141637	0.0917755	-0.505309	0.0892467	-0.881168	0.0210972	-0.128574	-0.249949	-0.547774	-0.265812	-0.274844	-0.368184	-0.123936	0.150024	-0.434078	-0.530322	0.0972385	-0.527865	-0.0939104
P02765_TVVQPSVGAAAGPVVPPCPGRIRHFKV_N-Term(TMTpro); C18(Carbamidomethyl); K26(TMTpro)	P02765	GN_AHSG	Alpha-2-HS-glycoprotein OS=Homo sapiens (Human) OX=9606 GN=AHSG PE=1 SV=2	N-Term(TMTpro); C18(Carbamidomethyl); K26(TMTpro)	TVVQPSVGAAAGPVVPPCPGRIRHFKV	1	21	-0.0887441	-0.103601	-0.063122	-0.0779789	-0.0961725	-0.0705505	0.322337	0.246035	0.473405	0.389854	0.129618	0.264981	0.873569	0.95986	0.610421	0.714801	0.972168	0.400475	P02765_TVVQPSVGAAAGPVVPPCPGRIRHFKV_N-Term(TMTpro); C18(Carbamidomethyl); K26(TMTpro)	-0.453101	-0.35066	-0.424366	0.274862	-0.0582983	-0.189289	-0.145054	0.000596541	-0.278018	-0.245524	-0.0212045	-0.0632454	0.10033	-0.683698	-0.113434	-0.30226	0.250739	-0.800596	0.337775	0.271001	-0.597756	-0.0908011	0.214552
P02766_AALLSPYSYSTTAVVTNPKE_N-Term(TMTpro); K19(TMTpro)	P02766	GN_TTR	Transthyretin OS=Homo sapiens (Human) OX=9606 GN=TTR PE=1 SV=1	N-Term(TMTpro); K19(TMTpro)	AALLSPYSYSTTAVVTNPKE	1	51	-0.0315477	-0.0723555	-0.0997368	-0.140545	-0.0519516	-0.120141	0.718199	0.396751	0.241915	0.111126	0.395521	0.0511635	0.975092	0.95986	0.398492	0.508519	0.997989	0.136906	P02766_AALLSPYSYSTTAVVTNPKE_N-Term(TMTpro); K19(TMTpro)	-0.130168	-0.916444	0.155702	0.280134	-0.243597	-0.707154	-0.437082	0.530575	0.401934	-0.376614	-0.382845	0.456331	-0.436956	-0.399939	-0.564307	-0.329193	-0.430498	1.55461	-0.242043	-0.351497	-0.570583	0.346512	-0.217412
P02766_GPTGTGESK_N-Term(TMTpro); K9(TMTpro)	P02766	GN_TTR	Transthyretin OS=Homo sapiens (Human) OX=9606 GN=TTR PE=1 SV=1	N-Term(TMTpro); K9(TMTpro)	GPTGTGESK	1	10	0.0566631	0.138258	-0.223542	-0.141948	0.0974605	-0.182745	0.627045	0.229769	0.0538858	0.22417	0.234907	0.0272157	0.957969	0.95986	0.160989	0.588843	0.997989	0.0951324	P02766_GPTGTGESK_N-Term(TMTpro); K9(TMTpro)	-1.09281	-0.131116	0.182713	-0.549523	-0.00366922	-0.471175	-1.54419	0.593425	0.454782	-0.304744	-0.208508	0.0467957	0.125019	-0.151478	0.170502	-0.159472	-1.9683	0.506006	-0.251221	-0.0781962	-0.504582	-0.930045	0.5138
P02768_AASQAALGL_N-Term(TMTpro)	P02768	GN_ALB	Albumin OS=Homo sapiens (Human) OX=9606 GN=ALB PE=1 SV=2	N-Term(TMTpro)	AASQAALGL	1	87	0.107703	-0.363035	-0.181769	-0.652507	-0.127666	-0.417138	0.462462	0.0130229	0.206638	2.18526e-05	0.215421	9.15067e-05	0.922845	0.774597	0.357636	0.0932668	0.997989	0.00673363	P02768_AASQAALGL_N-Term(TMTpro)	-0.548421	-1.05118	1.32624	0.453581	-0.837022	-1.117	-0.50198	0.65738	0.818864	-1.18706	-1.20542	0.738397	-0.386458	-0.704038	-0.605359	0.11599	-0.706407	2.52299	-0.710053	-1.17335	-0.75775	0.960945	-0.109902
P02768_ASQAALGL_N-Term(TMTpro)	P02768	GN_ALB	Albumin OS=Homo sapiens (Human) OX=9606 GN=ALB PE=1 SV=2	N-Term(TMTpro)	ASQAALGL	1	104	0.0124318	-0.31766	-0.408617	-0.738709	-0.152614	-0.573663	0.954025	0.131079	0.0521514	0.000890589	0.310888	0.000222201	0.996284	0.95986	0.157972	0.355657	0.997989	0.0106557	P02768_ASQAALGL_N-Term(TMTpro)	-0.70876	-3.05534	1.42198	0.543974	-1.23281	-1.82841	-1.00104	0.891128	0.885822	-1.62229	-1.39423	0.960264	-1.55321	-1.26618	-0.636539	-0.788505	-1.19901	2.85058	-0.381996	-0.673243	-1.16564	1.11815	-0.116347
P02795_CAKCAQGCICKGASDKCSCCA_N-Term(TMTpro); C1(Carbamidomethyl); K3(TMTpro); C4(Carbamidomethyl); C8(Carbamidomethyl); C10(Carbamidomethyl); K11(TMTpro); K16(TMTpro); C17(Carbamidomethyl); C19(Carbamidomethyl); C20(Carbamidomethyl)	P02795	GN_MT2A	Metallothionein-2 OS=Homo sapiens (Human) OX=9606 GN=MT2A PE=1 SV=1	N-Term(TMTpro); C1(Carbamidomethyl); K3(TMTpro); C4(Carbamidomethyl); C8(Carbamidomethyl); C10(Carbamidomethyl); K11(TMTpro); K16(TMTpro); C17(Carbamidomethyl); C19(Carbamidomethyl); C20(Carbamidomethyl)	CAKCAQGCICKGASDKCSCCA	1	19	-0.111612	0.170364	-0.0170264	0.264949	0.0293756	0.123962	0.377396	0.166492	0.890965	0.0354072	0.738476	0.160756	0.89748	0.95986	0.932705	0.451141	0.997989	0.280762	P02795_CAKCAQGCICKGASDKCSCCA_N-Term(TMTpro); C1(Carbamidomethyl); K3(TMTpro); C4(Carbamidomethyl); C8(Carbamidomethyl); C10(Carbamidomethyl); K11(TMTpro); K16(TMTpro); C17(Carbamidomethyl); C19(Carbamidomethyl); C20(Carbamidomethyl)	0.273416	-0.24406	-0.00433405	0.18706	-0.543374	-0.0735944	-0.0928466	-0.660641	-0.256839	-0.641663	-0.212416	-0.391579	0.291257	0.428638	0.400414	0.0273484	-0.238335	-1.42647	-0.325157	-0.00047133	0.428894	-0.320626	-0.682784
P02795_CICKGASDKCSCCA_N-Term(TMTpro); C1(Carbamidomethyl); C3(Carbamidomethyl); K4(TMTpro); K9(TMTpro); C10(Carbamidomethyl); C12(Carbamidomethyl); C13(Carbamidomethyl)	P02795	GN_MT2A	Metallothionein-2 OS=Homo sapiens (Human) OX=9606 GN=MT2A PE=1 SV=1	N-Term(TMTpro); C1(Carbamidomethyl); C3(Carbamidomethyl); K4(TMTpro); K9(TMTpro); C10(Carbamidomethyl); C12(Carbamidomethyl); C13(Carbamidomethyl)	CICKGASDKCSCCA	1	58	-0.023375	0.111358	0.104839	0.239571	0.0439914	0.172205	0.832469	0.307017	0.342401	0.0298784	0.570641	0.0281166	0.984998	0.95986	0.497888	0.443189	0.997989	0.0970101	P02795_CICKGASDKCSCCA_N-Term(TMTpro); C1(Carbamidomethyl); C3(Carbamidomethyl); K4(TMTpro); K9(TMTpro); C10(Carbamidomethyl); C12(Carbamidomethyl); C13(Carbamidomethyl)	0.0597994	0.0729286	-0.576772	-0.101563	-0.306514	-0.027937	-0.311213	-0.0468839	-0.631704	-0.366827	0.0262758	-0.847466	0.533218	0.250926	-0.0323356	-0.527656	-0.246808	-0.729714	-0.641826	-0.438969	0.847016	-0.687721	-0.450044
P03905_LLLSLNPDIITGFSS_N-Term(TMTpro)	P03905	GN_MT-ND4	NADH-ubiquinone oxidoreductase chain 4 OS=Homo sapiens (Human) OX=9606 GN=MT-ND4 PE=1 SV=1	N-Term(TMTpro)	LLLSLNPDIITGFSS	1	98	0.0783234	-0.0282466	-0.154765	-0.261335	0.0250384	-0.20805	0.545263	0.821372	0.226384	0.041684	0.780845	0.0224362	0.941167	0.984699	0.379202	0.454271	0.997989	0.0856511	P03905_LLLSLNPDIITGFSS_N-Term(TMTpro)	0.0816912	-0.687478	0.621971	0.879922	-0.459439	-0.771718	-0.318348	-0.0019434	0.10395	-0.851825	-0.372048	0.541656	-0.104405	0.214666	-0.278377	-0.00374681	-0.0484764	0.760783	-0.39587	-0.148617	-0.766637	0.749775	0.0412152
P03905_SLNPDIITGFSS_N-Term(TMTpro)	P03905	GN_MT-ND4	NADH-ubiquinone oxidoreductase chain 4 OS=Homo sapiens (Human) OX=9606 GN=MT-ND4 PE=1 SV=1	N-Term(TMTpro)	SLNPDIITGFSS	1	97	-0.0425914	-0.042673	-0.0655971	-0.0656786	-0.0426322	-0.0656378	0.710487	0.702661	0.561632	0.563282	0.594672	0.413111	0.974859	0.973847	0.684284	0.827229	0.997989	0.550687	P03905_SLNPDIITGFSS_N-Term(TMTpro)	0.244516	-0.57809	0.298993	0.646631	-0.0833779	-0.685881	-0.351187	0.0984068	0.0959371	-0.760772	-0.193817	0.520274	0.0589848	-0.311829	-0.511636	-0.451745	-0.127902	0.794072	-0.252756	-0.773524	-0.611153	0.682673	-0.399799
P03928_CSLHSLPPQS_N-Term(TMTpro); C1(Carbamidomethyl)	P03928	GN_MT-ATP8	ATP synthase protein 8 OS=Homo sapiens (Human) OX=9606 GN=MT-ATP8 PE=1 SV=1	N-Term(TMTpro); C1(Carbamidomethyl)	CSLHSLPPQS	1	274	-0.0570466	-0.182859	0.0805853	-0.0452276	-0.119953	0.0176789	0.4938	0.0265082	0.326107	0.585366	0.0414527	0.761503	0.931714	0.876938	0.483426	0.836659	0.943969	0.834642	P03928_CSLHSLPPQS_N-Term(TMTpro); C1(Carbamidomethyl)	-0.106368	0.448529	-0.171702	-0.00965275	0.191826	-0.137144	-0.320639	-0.124762	-0.107913	-0.17081	-0.351568	0.0539222	-0.88577	-1.09676	-0.909165	-0.824162	-0.092401	-0.0168642	-0.44614	-0.276924	-0.13656	-1.16742	-0.154526
P03928_SLHSLPPQS_N-Term(TMTpro)	P03928	GN_MT-ATP8	ATP synthase protein 8 OS=Homo sapiens (Human) OX=9606 GN=MT-ATP8 PE=1 SV=1	N-Term(TMTpro)	SLHSLPPQS	1	24	-0.0992345	-0.157019	0.0680346	0.0102503	-0.128127	0.0391425	0.292508	0.0903555	0.464976	0.91234	0.0536435	0.552246	0.855084	0.95986	0.603747	0.967267	0.967894	0.673425	P03928_SLHSLPPQS_N-Term(TMTpro)	-0.53702	0.22903	-0.985782	0.0359171	0.18997	0.301265	-0.14238	0.210672	-0.62514	0.0290065	-0.0261667	-0.172277	-0.514941	-0.520811	-0.64282	-1.10692	-0.246808	-0.0486915	-0.245652	-0.365854	-0.119938	-0.873425	-0.549256
P04075_CQGKYTPSGQAGAAASESLFVSNHAY_N-Term(TMTpro); C1(Carbamidomethyl); K4(TMTpro)	P04075	GN_ALDOA	Fructose-bisphosphate aldolase A OS=Homo sapiens (Human) OX=9606 GN=ALDOA PE=1 SV=2	N-Term(TMTpro); C1(Carbamidomethyl); K4(TMTpro)	CQGKYTPSGQAGAAASESLFVSNHAY	1	48	-0.119619	0.0108569	-0.340768	-0.210292	-0.0543811	-0.27553	0.452492	0.943919	0.0313371	0.181963	0.623752	0.0142662	0.918761	0.99745	0.117014	0.560583	0.997989	0.066101	P04075_CQGKYTPSGQAGAAASESLFVSNHAY_N-Term(TMTpro); C1(Carbamidomethyl); K4(TMTpro)	-0.586474	-0.422332	-0.787941	0.700019	0.0593398	0.163408	0.29544	-0.164574	-0.770785	-0.537871	-0.131261	0.0376167	-0.0799638	-0.787983	-0.261076	-0.725588	0.861071	-2.43309	1.02434	0.987103	-0.863504	-0.627632	-0.683113
P04075_CQGKYTPSGQAGAAASESLFVSNH_N-Term(TMTpro); C1(Carbamidomethyl); K4(TMTpro)	P04075	GN_ALDOA	Fructose-bisphosphate aldolase A OS=Homo sapiens (Human) OX=9606 GN=ALDOA PE=1 SV=2	N-Term(TMTpro); C1(Carbamidomethyl); K4(TMTpro)	CQGKYTPSGQAGAAASESLFVSNH	1	8	-0.0416251	-0.0185107	0.202211	0.225326	-0.0300679	0.213769	0.762441	0.889784	0.139966	0.0973192	0.753958	0.027629	0.979459	0.995669	0.2846	0.504076	0.997989	0.0958706	P04075_CQGKYTPSGQAGAAASESLFVSNH_N-Term(TMTpro); C1(Carbamidomethyl); K4(TMTpro)	0.0220838	0.687392	0.101343	-0.927606	0.671004	-0.119476	-1.21785	-0.443162	0.816938	-0.898067	-0.728297	-0.239107	-0.353768	0.130721	0.560464	-0.455691	0.146245	-0.154442	-0.370532	0.125522	0.321816	-1.62356	0.0761742
P04075_NSLACQGKYTPSGQAGAAASESLFVSNHAY_N-Term(TMTpro); C5(Carbamidomethyl); K8(TMTpro)	P04075	GN_ALDOA	Fructose-bisphosphate aldolase A OS=Homo sapiens (Human) OX=9606 GN=ALDOA PE=1 SV=2	N-Term(TMTpro); C5(Carbamidomethyl); K8(TMTpro)	NSLACQGKYTPSGQAGAAASESLFVSNHAY	1	30	-0.03321	0.0679944	-0.338346	-0.237141	0.0173922	-0.287744	0.842336	0.67204	0.0399841	0.15149	0.880627	0.0143483	0.984998	0.971473	0.134982	0.541473	0.997989	0.0663471	P04075_NSLACQGKYTPSGQAGAAASESLFVSNHAY_N-Term(TMTpro); C5(Carbamidomethyl); K8(TMTpro)	0.764632	-2.47025	0.961166	1.50115	-0.357158	-0.820624	0.141959	-0.677422	0.406233	-1.3839	-0.276412	1.40153	-0.282635	0.423946	-1.00421	-0.907425	-0.162014	0.322699	0.161244	-0.123026	-2.05523	1.04916	0.0759274
P04075_PYQYPALTPEQKKELSDI_N-Term(TMTpro); K12(TMTpro); K13(TMTpro)	P04075	GN_ALDOA	Fructose-bisphosphate aldolase A OS=Homo sapiens (Human) OX=9606 GN=ALDOA PE=1 SV=2	N-Term(TMTpro); K12(TMTpro); K13(TMTpro)	PYQYPALTPEQKKELSDI	1	28	0.0251933	-0.0369889	-0.2064	-0.268582	-0.00589779	-0.237491	0.861313	0.78913	0.143575	0.0610376	0.95292	0.0189967	0.984998	0.983655	0.288231	0.473651	0.997989	0.077246	P04075_PYQYPALTPEQKKELSDI_N-Term(TMTpro); K12(TMTpro); K13(TMTpro)	-0.0829471	-1.00038	0.535894	0.674421	-0.422117	-0.720452	-0.398275	-0.240135	0.13358	-0.851288	-0.207163	1.01987	-0.336837	-0.25172	-0.804709	-0.633579	-0.181498	1.06021	-0.0406838	-0.025732	-1.00319	0.391244	0.0607926
P04075_QGKYTPSGQAGAAASESLFVSNHAY_N-Term(TMTpro); K3(TMTpro)	P04075	GN_ALDOA	Fructose-bisphosphate aldolase A OS=Homo sapiens (Human) OX=9606 GN=ALDOA PE=1 SV=2	N-Term(TMTpro); K3(TMTpro)	QGKYTPSGQAGAAASESLFVSNHAY	1	48	0.0486452	-0.0417179	-0.353449	-0.443813	0.00346368	-0.398631	0.788025	0.812085	0.0486235	0.0144641	0.97807	0.00199989	0.982567	0.984186	0.152145	0.412855	0.997989	0.0265084	P04075_QGKYTPSGQAGAAASESLFVSNHAY_N-Term(TMTpro); K3(TMTpro)	0.219624	-1.3669	1.14837	0.959673	-0.444983	-1.02242	-0.377497	-0.458897	0.119808	-1.24319	-0.625551	1.07602	-0.0297574	0.148821	-0.887769	-0.839427	-0.0742242	0.456333	0.218867	-0.418485	-1.25779	0.186059	-0.428872
P04075_TADDRVNPCIGGVIL_N-Term(TMTpro); C9(Carbamidomethyl)	P04075	GN_ALDOA	Fructose-bisphosphate aldolase A OS=Homo sapiens (Human) OX=9606 GN=ALDOA PE=1 SV=2	N-Term(TMTpro); C9(Carbamidomethyl)	TADDRVNPCIGGVIL	1	12	-0.00115169	0.0398015	0.148609	0.189562	0.0193249	0.169085	0.992084	0.721848	0.197234	0.0959827	0.810478	0.0378445	0.998853	0.975421	0.348038	0.503748	0.997989	0.114879	P04075_TADDRVNPCIGGVIL_N-Term(TMTpro); C9(Carbamidomethyl)	-0.0914111	0.265478	-0.521707	-0.746091	-0.379223	-0.274978	-0.768323	-0.45632	-0.625884	-0.178198	-0.914601	-0.865017	-0.619091	-0.19753	-0.330523	-0.847517	-0.491373	-1.33043	-1.1199	0.114653	0.147109	-0.625135	-0.383951
P04080_APSATQPATAETQHIADQVR_N-Term(TMTpro)	P04080	GN_CSTB	Cystatin-B OS=Homo sapiens (Human) OX=9606 GN=CSTB PE=1 SV=2	N-Term(TMTpro)	APSATQPATAETQHIADQVR	1	12	-0.109184	0.0104699	0.00599915	0.125653	-0.0493572	0.0658262	0.323677	0.922648	0.955829	0.254367	0.522734	0.394359	0.873569	0.99745	0.974065	0.602797	0.997989	0.531226	P04080_APSATQPATAETQHIADQVR_N-Term(TMTpro)	0.0412502	0.743324	-0.174391	-0.659143	0.191096	0.115355	-0.581785	0.193727	-0.216806	-0.304335	-0.222169	-0.428171	-0.301589	-0.227969	0.281811	-0.197619	0.35083	-0.779398	-0.0237213	0.127034	-0.212135	0.441032	0.130619
P04080_GAPSATQPATAETQHIADQVR_N-Term(TMTpro)	P04080	GN_CSTB	Cystatin-B OS=Homo sapiens (Human) OX=9606 GN=CSTB PE=1 SV=2	N-Term(TMTpro)	GAPSATQPATAETQHIADQVR	1	15	0.0623936	-0.0266238	0.00130621	-0.0877112	0.0178849	-0.0432025	0.703851	0.868406	0.993563	0.590493	0.876233	0.706835	0.973756	0.995669	0.995662	0.839235	0.997989	0.794469	P04080_GAPSATQPATAETQHIADQVR_N-Term(TMTpro)	-0.510717	0.203723	-0.724694	-0.698705	0.481927	-0.279151	-0.733518	0.557392	-0.881759	-0.0995654	-0.189221	-0.693937	-0.571291	-0.499593	0.0289858	0.347344	0.296777	-0.388056	-0.214385	-0.00328887	0.0101312	-0.966082	-0.0611771
P04080_GAPSATQPATAETQHIADQ_N-Term(TMTpro)	P04080	GN_CSTB	Cystatin-B OS=Homo sapiens (Human) OX=9606 GN=CSTB PE=1 SV=2	N-Term(TMTpro)	GAPSATQPATAETQHIADQ	1	17	0.0105573	-0.0450314	0.256179	0.20059	-0.0172371	0.228385	0.933011	0.712978	0.0397882	0.109809	0.844158	0.0103702	0.993252	0.973847	0.134774	0.508519	0.997989	0.0562386	P04080_GAPSATQPATAETQHIADQ_N-Term(TMTpro)	0.0828804	0.703118	-0.0171645	-0.0482062	0.547035	0.570123	-1.262	-0.149603	-0.57669	-0.0074961	-0.137267	-0.881455	-0.463639	0.0878684	-0.210973	-0.168354	-0.382972	-0.183268	-0.431757	-1.32195	0.356599	-0.664697	0.314537
P04083_ENEEQEYVQTVK_N-Term(TMTpro); K12(TMTpro)	P04083	GN_ANXA1	Annexin A1 OS=Homo sapiens (Human) OX=9606 GN=ANXA1 PE=1 SV=2	N-Term(TMTpro); K12(TMTpro)	ENEEQEYVQTVK	1	29	-0.173592	0.0281003	0.0426252	0.244318	-0.072746	0.143472	0.280658	0.856899	0.787853	0.124035	0.5158	0.20131	0.845874	0.994825	0.864189	0.523801	0.997989	0.328814	P04083_ENEEQEYVQTVK_N-Term(TMTpro); K12(TMTpro)	-0.054943	-0.34412	-0.63767	-0.318574	-0.0669949	-0.276223	-0.153445	0.214139	0.117377	0.759201	0.0826322	-1.53088	-0.0614586	-0.491661	0.130461	-0.118511	-0.318385	-0.511441	-0.411752	-0.33417	0.072965	0.298855	0.420908
P04083_EQEYVQTVK_N-Term(TMTpro); K9(TMTpro)	P04083	GN_ANXA1	Annexin A1 OS=Homo sapiens (Human) OX=9606 GN=ANXA1 PE=1 SV=2	N-Term(TMTpro); K9(TMTpro)	EQEYVQTVK	1	7	-0.0611408	-0.0327927	-0.042476	-0.0141279	-0.0469667	-0.028302	0.711619	0.841456	0.795942	0.931779	0.686728	0.807937	0.974933	0.99116	0.869464	0.976487	0.997989	0.865748	P04083_EQEYVQTVK_N-Term(TMTpro); K9(TMTpro)	0.104836	0.0196696	-0.673847	0.760419	-0.615885	-0.167455	-0.448847	0.0300982	0.546806	0.84691	-0.394708	0.0593144	0.453817	-0.0857364	1.23086	-0.116566	-0.255416	-0.961946	0.204914	-0.204978	-0.0951398	0.739674	-0.412821
P04083_FIENEEQEYVQTVK_N-Term(TMTpro); K14(TMTpro)	P04083	GN_ANXA1	Annexin A1 OS=Homo sapiens (Human) OX=9606 GN=ANXA1 PE=1 SV=2	N-Term(TMTpro); K14(TMTpro)	FIENEEQEYVQTVK	1	53	0.155593	-0.258585	0.131526	-0.282652	-0.0514961	-0.0755631	0.274845	0.0654935	0.350776	0.0465837	0.604869	0.448058	0.843312	0.95986	0.506294	0.461156	0.997989	0.582747	P04083_FIENEEQEYVQTVK_N-Term(TMTpro); K14(TMTpro)	-0.190915	-0.484529	-0.410999	0.332551	0.0743404	-0.16659	-0.570044	0.612856	0.336869	-0.1725	-0.932447	-0.256313	0.37403	0.311088	0.465177	-0.475226	-0.668111	0.0793001	-0.14721	-0.00850465	-0.323265	-0.322076	0.512355
P04083_IENEEQEYVQTVK_N-Term(TMTpro); K13(TMTpro)	P04083	GN_ANXA1	Annexin A1 OS=Homo sapiens (Human) OX=9606 GN=ANXA1 PE=1 SV=2	N-Term(TMTpro); K13(TMTpro)	IENEEQEYVQTVK	1	7	-0.00781883	-0.0276644	-0.203552	-0.223397	-0.0177416	-0.213475	0.960637	0.85734	0.193805	0.155041	0.872367	0.0553822	0.996367	0.994825	0.344771	0.541791	0.997989	0.144305	P04083_IENEEQEYVQTVK_N-Term(TMTpro); K13(TMTpro)	-0.141977	-0.961854	-0.369323	0.259217	-0.524363	-1.08111	-0.138097	0.0277463	-0.290597	-0.300188	-1.01097	-0.806958	-0.316734	-0.151096	0.105778	-0.651588	0.160848	-1.27879	-0.450241	-0.0329004	-0.756859	-0.433876	0.758712
P04271_ACHEFFEHE_N-Term(TMTpro); C2(Carbamidomethyl)	P04271	GN_S100B	Protein S100-B OS=Homo sapiens (Human) OX=9606 GN=S100B PE=1 SV=2	N-Term(TMTpro); C2(Carbamidomethyl)	ACHEFFEHE	1	382	0.0205911	-0.159233	-0.15166	-0.331485	-0.069321	-0.241573	0.920696	0.430479	0.458989	0.106389	0.631459	0.0966585	0.990943	0.95986	0.597792	0.508519	0.997989	0.200782	P04271_ACHEFFEHE_N-Term(TMTpro); C2(Carbamidomethyl)	0.969998	-1.56468	0.47573	0.383825	-0.836383	0.174575	-0.601889	-0.95969	0.0130135	-0.033348	-0.0447033	0.743965	-0.0074547	0.309338	-1.12719	-0.476051	-1.04809	-0.343077	-0.435227	-0.869452	-1.13441	0.88788	-0.221842
P04271_AMVTTACHEFFEHE_N-Term(TMTpro); C7(Carbamidomethyl)	P04271	GN_S100B	Protein S100-B OS=Homo sapiens (Human) OX=9606 GN=S100B PE=1 SV=2	N-Term(TMTpro); C7(Carbamidomethyl)	AMVTTACHEFFEHE	1	178	0.0332361	-0.135821	-0.124855	-0.293912	-0.0512926	-0.209384	0.860577	0.462188	0.505393	0.11717	0.697982	0.115244	0.984998	0.960637	0.638549	0.515324	0.997989	0.225005	P04271_AMVTTACHEFFEHE_N-Term(TMTpro); C7(Carbamidomethyl)	0.499127	-1.6364	0.202854	0.234829	-0.563688	0.128948	-0.828729	-0.782247	0.0164918	-0.0108436	0.107116	0.75675	0.116985	0.275713	-1.17015	-0.446814	-0.923931	0.157266	-0.22126	-1.02339	-1.02482	0.694768	-0.420351
P04271_MVTTACHEFFEHE_N-Term(TMTpro); C6(Carbamidomethyl)	P04271	GN_S100B	Protein S100-B OS=Homo sapiens (Human) OX=9606 GN=S100B PE=1 SV=2	N-Term(TMTpro); C6(Carbamidomethyl)	MVTTACHEFFEHE	1	81	0.116005	-0.0956143	-0.00612694	-0.217747	0.0101956	-0.111937	0.481688	0.555786	0.969964	0.186487	0.929697	0.333823	0.927432	0.968083	0.982394	0.562614	0.997989	0.471605	P04271_MVTTACHEFFEHE_N-Term(TMTpro); C6(Carbamidomethyl)	0.900648	-1.57734	0.413402	0.027522	-0.809496	0.278049	-0.69772	-0.814068	-0.0547521	-0.0554894	0.155496	0.696578	0.0113306	0.26359	-1.02129	-0.721106	-1.0755	-0.548456	-0.412882	-1.14804	-0.434016	0.685541	-0.467281
P04271_TACHEFFEHE_N-Term(TMTpro); C3(Carbamidomethyl)	P04271	GN_S100B	Protein S100-B OS=Homo sapiens (Human) OX=9606 GN=S100B PE=1 SV=2	N-Term(TMTpro); C3(Carbamidomethyl)	TACHEFFEHE	1	66	0.153074	-0.0654336	0.0695924	-0.148915	0.0438202	-0.0396614	0.206687	0.578301	0.559662	0.213287	0.603378	0.638143	0.833323	0.968083	0.683249	0.583116	0.997989	0.741719	P04271_TACHEFFEHE_N-Term(TMTpro); C3(Carbamidomethyl)	0.632277	-0.479848	0.25484	-0.30289	-0.721834	-0.0218239	-0.603917	-0.677823	-0.0969857	-0.16086	-0.16999	-0.00737348	0.0362555	0.356672	-0.765902	-0.497772	-0.919946	-0.939096	-0.633749	-0.958743	-0.379573	0.552124	-0.364125
P04271_TTACHEFFEHE_N-Term(TMTpro); C4(Carbamidomethyl)	P04271	GN_S100B	Protein S100-B OS=Homo sapiens (Human) OX=9606 GN=S100B PE=1 SV=2	N-Term(TMTpro); C4(Carbamidomethyl)	TTACHEFFEHE	1	285	0.153848	-0.171027	-0.0382994	-0.363175	-0.00858944	-0.200737	0.380963	0.318424	0.824035	0.0389589	0.944072	0.103332	0.89748	0.95986	0.887679	0.451334	0.997989	0.209645	P04271_TTACHEFFEHE_N-Term(TMTpro); C4(Carbamidomethyl)	0.855215	-1.80718	0.808124	0.180487	-0.781727	-0.00814281	-0.747602	-0.958929	0.00678404	-0.166985	-0.188055	0.804262	-0.138077	0.246139	-1.1645	-0.461725	-1.08247	-0.300932	-0.348365	-0.734669	-0.599371	0.475682	-0.361627
P04350; P07437; P68371_DEHGIDPTGTYHGDSDLQ_N-Term(TMTpro)	P04350; P07437; P68371	GN_TUBB4A|GN_TUBB|GN_TUBB4B	Tubulin beta-4A chain OS=Homo sapiens (Human) OX=9606 GN=TUBB4A PE=1 SV=2; Tubulin beta chain OS=Homo sapiens (Human) OX=9606 GN=TUBB PE=1 SV=2; Tubulin beta-4B chain OS=Homo sapiens (Human) OX=9606 GN=TUBB4B PE=1 SV=1	N-Term(TMTpro)	DEHGIDPTGTYHGDSDLQ	3	16	-0.164001	0.0200291	-0.0897184	0.0943112	-0.0719858	0.0022964	0.204449	0.871936	0.478299	0.457024	0.421708	0.979519	0.829659	0.995669	0.614874	0.763586	0.997989	0.987526	P04350; P07437; P68371_DEHGIDPTGTYHGDSDLQ_N-Term(TMTpro)	-1.1178	0.240065	-0.871016	0.217669	0.487511	0.521171	-0.837951	0.0654708	-0.783646	0.433717	-0.597304	-1.07982	-1.17683	-0.714194	-0.433987	-0.881628	-0.433706	-1.11396	-0.335422	-0.250012	-0.491389	-0.984443	-0.178497
P04350; P07437; P68371_DEHGIDPTGTYHGDS_N-Term(TMTpro)	P04350; P07437; P68371	GN_TUBB4A|GN_TUBB|GN_TUBB4B	Tubulin beta-4A chain OS=Homo sapiens (Human) OX=9606 GN=TUBB4A PE=1 SV=2; Tubulin beta chain OS=Homo sapiens (Human) OX=9606 GN=TUBB PE=1 SV=2; Tubulin beta-4B chain OS=Homo sapiens (Human) OX=9606 GN=TUBB4B PE=1 SV=1	N-Term(TMTpro)	DEHGIDPTGTYHGDS	3	6	-0.100641	-0.0140315	-0.0738349	0.0127741	-0.0573361	-0.0305304	0.338186	0.88933	0.477408	0.900254	0.431202	0.674786	0.874882	0.995669	0.614718	0.96322	0.997989	0.770168	P04350; P07437; P68371_DEHGIDPTGTYHGDS_N-Term(TMTpro)	-0.662515	0.509374	0.633208	0.399931	-0.735364	-0.26888	0.0152918	-0.704108	0.917496	-1.03965	0.120215	-0.3312	-0.3319	0.131569	0.550107	0.0514297	0.138392	-0.112331	-0.293412	-0.577414	0.311266	-0.389526	-0.235572
P04350; P07437; P68371_DEHGIDPTGTYHG_N-Term(TMTpro)	P04350; P07437; P68371	GN_TUBB4A|GN_TUBB|GN_TUBB4B	Tubulin beta-4A chain OS=Homo sapiens (Human) OX=9606 GN=TUBB4A PE=1 SV=2; Tubulin beta chain OS=Homo sapiens (Human) OX=9606 GN=TUBB PE=1 SV=2; Tubulin beta-4B chain OS=Homo sapiens (Human) OX=9606 GN=TUBB4B PE=1 SV=1	N-Term(TMTpro)	DEHGIDPTGTYHG	3	18	0.0365203	0.0663254	0.0298271	0.0596322	0.0514228	0.0447297	0.736398	0.534661	0.779636	0.583188	0.499576	0.55691	0.975488	0.967042	0.857821	0.836659	0.997989	0.677756	P04350; P07437; P68371_DEHGIDPTGTYHG_N-Term(TMTpro)	-0.201451	0.621336	-0.268489	-0.275188	0.0777969	0.019113	-0.152163	0.362647	-0.187647	0.00795239	-0.364478	-0.53286	0.133236	-0.0248528	-0.0502746	-0.614057	-0.589396	-0.846203	-0.160584	-0.328336	0.188391	-0.0231917	0.0350547
P04350; P07437; P68371_DPTGTYHGDSDLQ_N-Term(TMTpro)	P04350; P07437; P68371	GN_TUBB4A|GN_TUBB|GN_TUBB4B	Tubulin beta-4A chain OS=Homo sapiens (Human) OX=9606 GN=TUBB4A PE=1 SV=2; Tubulin beta chain OS=Homo sapiens (Human) OX=9606 GN=TUBB PE=1 SV=2; Tubulin beta-4B chain OS=Homo sapiens (Human) OX=9606 GN=TUBB4B PE=1 SV=1	N-Term(TMTpro)	DPTGTYHGDSDLQ	3	16	0.00277158	0.0122376	0.268686	0.278152	0.00750461	0.273419	0.990664	0.957781	0.252804	0.2359	0.96383	0.100725	0.998853	0.99745	0.409475	0.5928	0.997989	0.206113	P04350; P07437; P68371_DPTGTYHGDSDLQ_N-Term(TMTpro)	-0.814606	0.568545	-1.39952	-0.973255	0.839545	0.717183	-1.14925	-0.264986	-0.742023	0.271843	-0.263362	-0.514464	-1.28161	-1.12783	-0.194731	-1.15474	1.01932	-0.133133	-0.288724	-1.26697	1.22202	-2.49429	0.0960013
P04350; P07437; P68371_DPTGTYHGDSDL_N-Term(TMTpro)	P04350; P07437; P68371	GN_TUBB4A|GN_TUBB|GN_TUBB4B	Tubulin beta-4A chain OS=Homo sapiens (Human) OX=9606 GN=TUBB4A PE=1 SV=2; Tubulin beta chain OS=Homo sapiens (Human) OX=9606 GN=TUBB PE=1 SV=2; Tubulin beta-4B chain OS=Homo sapiens (Human) OX=9606 GN=TUBB4B PE=1 SV=1	N-Term(TMTpro)	DPTGTYHGDSDL	3	27	-0.145435	0.169093	-0.091347	0.223181	0.0118287	0.0659169	0.342399	0.266543	0.549161	0.144677	0.912534	0.540822	0.874882	0.95986	0.674674	0.534154	0.997989	0.664047	P04350; P07437; P68371_DPTGTYHGDSDL_N-Term(TMTpro)	-1.11061	0.0365267	-0.752157	-1.29978	0.0212785	0.798942	-0.27429	-0.658437	-0.728958	0.389291	0.103334	-0.728933	-0.552352	-0.929561	-0.334155	-0.297652	0.194578	-0.623937	0.0381387	-0.765106	0.427437	-0.647862	0.237611
P04350; P07437; P68371_EHGIDPTGTYHGDSDLQ_N-Term(TMTpro)	P04350; P07437; P68371	GN_TUBB4A|GN_TUBB|GN_TUBB4B	Tubulin beta-4A chain OS=Homo sapiens (Human) OX=9606 GN=TUBB4A PE=1 SV=2; Tubulin beta chain OS=Homo sapiens (Human) OX=9606 GN=TUBB PE=1 SV=2; Tubulin beta-4B chain OS=Homo sapiens (Human) OX=9606 GN=TUBB4B PE=1 SV=1	N-Term(TMTpro)	EHGIDPTGTYHGDSDLQ	3	28	0.0364126	-0.129257	0.344676	0.179006	-0.0464221	0.261841	0.770379	0.285866	0.005865	0.146808	0.593077	0.00315286	0.979459	0.95986	0.0485723	0.537543	0.997989	0.0333316	P04350; P07437; P68371_EHGIDPTGTYHGDSDLQ_N-Term(TMTpro)	-0.303898	0.269496	-1.14939	-0.448615	0.360044	0.224421	-0.733912	0.260871	-0.62956	0.283415	-0.303793	-1.15298	-0.766797	-1.08437	-0.471765	-0.699766	-0.151524	-1.02403	-0.600924	-0.536502	0.368584	-0.67575	-0.168944
P04350; P07437; P68371_EHGIDPTGTYHGDSD_N-Term(TMTpro)	P04350; P07437; P68371	GN_TUBB4A|GN_TUBB|GN_TUBB4B	Tubulin beta-4A chain OS=Homo sapiens (Human) OX=9606 GN=TUBB4A PE=1 SV=2; Tubulin beta chain OS=Homo sapiens (Human) OX=9606 GN=TUBB PE=1 SV=2; Tubulin beta-4B chain OS=Homo sapiens (Human) OX=9606 GN=TUBB4B PE=1 SV=1	N-Term(TMTpro)	EHGIDPTGTYHGDSD	3	16	0.0448118	-0.103263	0.219256	0.0711809	-0.0292258	0.145219	0.713171	0.38407	0.0695408	0.554926	0.730927	0.0896467	0.974962	0.95986	0.186432	0.823227	0.997989	0.191978	P04350; P07437; P68371_EHGIDPTGTYHGDSD_N-Term(TMTpro)	-0.340667	0.787121	-0.560388	-1.26948	0.321404	0.302933	-0.305537	0.770442	-0.51618	0.18489	-0.536584	-0.672576	-0.679649	-0.187958	-0.678648	-0.617328	-0.506088	-0.52994	-1.07762	-0.496386	0.744822	-0.948992	0.177372
P04350; P07437; P68371_EVISDEHGIDPTGTYHGDSDLQ_N-Term(TMTpro)	P04350; P07437; P68371	GN_TUBB4A|GN_TUBB|GN_TUBB4B	Tubulin beta-4A chain OS=Homo sapiens (Human) OX=9606 GN=TUBB4A PE=1 SV=2; Tubulin beta chain OS=Homo sapiens (Human) OX=9606 GN=TUBB PE=1 SV=2; Tubulin beta-4B chain OS=Homo sapiens (Human) OX=9606 GN=TUBB4B PE=1 SV=1	N-Term(TMTpro)	EVISDEHGIDPTGTYHGDSDLQ	3	70	0.147401	-0.170873	0.665797	0.347523	-0.0117361	0.50666	0.569987	0.499494	0.0109362	0.174116	0.948314	0.0060116	0.946414	0.960637	0.066938	0.555857	0.997989	0.0433758	P04350; P07437; P68371_EVISDEHGIDPTGTYHGDSDLQ_N-Term(TMTpro)	-0.460111	0.145146	-1.45203	-1.80475	0.975363	-0.126251	-0.809865	0.247293	-0.906676	0.628924	-0.883528	-1.11988	-2.07482	-2.00884	-1.92401	-1.57669	-1.50141	-0.81113	-2.62161	-1.33059	0.32081	-1.34696	0.0147888
[truncated: 3,690 more rows]
[truncated: 83 more columns]
