# Supplementary material for: Cerebrospinal Fluid and Brain Proteoforms of the Granin Neuropeptide Family in Alzheimer’s Disease
Source: J Am Soc Mass Spectrom. 2023 Mar 13;34(4):649–67. doi: 10.1021/jasms.2c00341 (PMC10080684; doi:10.1021/jasms.2c00341)
Supplement: Supplementary file 16 — js2c00341_si_016.xlsx [file js2c00341_si_016.xlsx]

## Sheet: Quinn Manuscript Supplementary 
Feature.ID	contrast	estimate	std.error	statistic	p.value	padj	Significant	term
O15240_APPE_18	class1Frail_Control	-0.0119132	0.103057	-0.115598	0.908212	0.942577	No	NA
O15240_APPE_18	class1Dementia_Control	-0.35227	0.102616	-3.43291	0.000883	0.0130379	Yes	NA
O15240_APPE_18	class1Resilient_Control	-0.207019	0.102652	-2.01672	0.046518	0.156008	No	NA
O15240_APPG_37	class1Frail_Control	-0.09573	0.132007	-0.725189	0.4701	0.662453	No	NA
O15240_APPG_37	class1Dementia_Control	-0.887562	0.131441	-6.75253	1.11e-09	5.25e-07	Yes	NA
O15240_APPG_37	class1Resilient_Control	-0.375924	0.131488	-2.85901	0.00521299	0.0404402	Yes	NA
O15240_APPG_39	class1Frail_Control	-0.123911	0.118434	-1.04625	0.29813	0.491339	No	NA
O15240_APPG_39	class1Dementia_Control	-0.577213	0.119168	-4.84369	5e-06	0.000211	Yes	NA
O15240_APPG_39	class1Resilient_Control	-0.328061	0.119121	-2.754	0.00706794	0.0507306	No	NA
O15240_APPG_40	class1Frail_Control	-0.0737969	0.131358	-0.561799	0.575563	0.73768	No	NA
O15240_APPG_40	class1Dementia_Control	-0.877374	0.130796	-6.70798	1.37e-09	5.25e-07	Yes	NA
O15240_APPG_40	class1Resilient_Control	-0.455507	0.130841	-3.48136	0.000752	0.0117937	Yes	NA
O15240_AQEE_25	class1Frail_Control	-0.113486	0.167569	-0.67725	0.500226	0.679953	No	NA
O15240_AQEE_25	class1Dementia_Control	-0.758757	0.167158	-4.53915	1.99e-05	0.000666	Yes	NA
O15240_AQEE_25	class1Resilient_Control	-0.433427	0.167159	-2.5929	0.011336	0.071042	No	NA
O15240_AQEE_30	class1Frail_Control	-0.0598984	0.140692	-0.425742	0.671249	0.805498	No	NA
O15240_AQEE_30	class1Dementia_Control	-0.72287	0.140089	-5.16008	1.33e-06	6.38e-05	Yes	NA
O15240_AQEE_30	class1Resilient_Control	-0.39674	0.140138	-2.83106	0.00565162	0.0429747	Yes	NA
O15240_ASWG_7	class1Frail_Control	0.0460306	0.145937	0.315413	0.753132	0.85563	No	NA
O15240_ASWG_7	class1Dementia_Control	-0.460531	0.145312	-3.16925	0.0020508	0.0225002	Yes	NA
O15240_ASWG_7	class1Resilient_Control	-0.257354	0.145363	-1.77042	0.0798309	0.215881	No	NA
O15240_ASWG_8	class1Frail_Control	-0.0438817	0.133879	-0.327771	0.743799	0.846278	No	NA
O15240_ASWG_8	class1Dementia_Control	-0.543196	0.133306	-4.07482	9.49e-05	0.00227654	Yes	NA
O15240_ASWG_8	class1Resilient_Control	-0.296778	0.133352	-2.22552	0.0283871	0.119787	No	NA
O15240_DRPA_27	class1Frail_Control	0.0976156	0.158708	0.615063	0.539999	0.71279	No	NA
O15240_DRPA_27	class1Dementia_Control	-0.210376	0.158416	-1.328	0.187394	0.369496	No	NA
O15240_DRPA_27	class1Resilient_Control	-0.0769932	0.156832	-0.490926	0.624623	0.774976	No	NA
O15240_GGEE_32	class1Frail_Control	-0.444457	0.212555	-2.09102	0.0397408	0.14065	No	NA
O15240_GGEE_32	class1Dementia_Control	-0.903478	0.212035	-4.26098	5.58e-05	0.00158614	Yes	NA
O15240_GGEE_32	class1Resilient_Control	-0.560047	0.212036	-2.64128	0.0099521	0.0653266	No	NA
O15240_GGEE_45	class1Frail_Control	-0.18021	0.158126	-1.13966	0.257521	0.450832	No	NA
O15240_GGEE_45	class1Dementia_Control	-0.722237	0.164135	-4.40025	3.02e-05	0.000929	Yes	NA
O15240_GGEE_45	class1Resilient_Control	-0.361894	0.160653	-2.25263	0.0267692	0.115499	No	NA
O15240_GLQE_15	class1Frail_Control	0.099453	0.133115	0.74712	0.457209	0.65146	No	NA
O15240_GLQE_15	class1Dementia_Control	-0.332968	0.132839	-2.50656	0.0142443	0.0785502	No	NA
O15240_GLQE_15	class1Resilient_Control	-0.332922	0.134694	-2.47169	0.0155978	0.0831884	No	NA
O15240_GLQE_20	class1Frail_Control	0.0468993	0.186419	0.251581	0.802018	0.888204	No	NA
O15240_GLQE_20	class1Dementia_Control	-0.771123	0.185962	-4.14666	8.42e-05	0.00220083	Yes	NA
O15240_GLQE_20	class1Resilient_Control	-0.422222	0.185963	-2.27046	0.0259038	0.113035	No	NA
O15240_GLQE_21	class1Frail_Control	-0.161699	0.142324	-1.13613	0.258729	0.450832	No	NA
O15240_GLQE_21	class1Dementia_Control	-0.938082	0.141714	-6.61953	2.06e-09	5.28e-07	Yes	NA
O15240_GLQE_21	class1Resilient_Control	-0.527782	0.141764	-3.72296	0.000332	0.00637557	Yes	NA
O15240_GRPE_37	class1Frail_Control	-0.207957	0.27247	-0.763228	0.447601	0.64374	No	NA
O15240_GRPE_37	class1Dementia_Control	-1.11207	0.268552	-4.14097	8.6e-05	0.00220083	Yes	NA
O15240_GRPE_37	class1Resilient_Control	-0.858742	0.268547	-3.19773	0.00199325	0.0223921	Yes	NA
O15240_KKNA_19	class1Frail_Control	0.155756	0.0981525	1.58687	0.116536	0.27795	No	NA
O15240_KKNA_19	class1Dementia_Control	-0.0555105	0.0976937	-0.568209	0.571504	0.735809	No	NA
O15240_KKNA_19	class1Resilient_Control	0.038592	0.0976485	0.395214	0.69375	0.816122	No	NA
O15240_KKNA_21	class1Frail_Control	0.0880151	0.117117	0.751512	0.454577	0.650237	No	NA
O15240_KKNA_21	class1Dementia_Control	-0.243329	0.116874	-2.08198	0.0405817	0.142967	No	NA
O15240_KKNA_21	class1Resilient_Control	-0.104508	0.118506	-0.881879	0.380517	0.578688	No	NA
O15240_NAPP_10	class1Frail_Control	0.0629926	0.0717283	0.878211	0.382022	0.579828	No	NA
O15240_NAPP_10	class1Dementia_Control	-0.346474	0.0714211	-4.85115	4.74e-06	0.000211	Yes	NA
O15240_NAPP_10	class1Resilient_Control	-0.155494	0.0714461	-2.17637	0.0319805	0.128592	No	NA
O15240_NAPP_17	class1Frail_Control	0.0560095	0.122868	0.45585	0.649527	0.793063	No	NA
O15240_NAPP_17	class1Dementia_Control	-0.678417	0.122342	-5.54525	2.58e-07	1.65e-05	Yes	NA
O15240_NAPP_17	class1Resilient_Control	-0.331063	0.122385	-2.7051	0.00808001	0.0557986	No	NA
O15240_NAPP_18	class1Frail_Control	-0.141172	0.096793	-1.45849	0.14797	0.320795	No	NA
O15240_NAPP_18	class1Dementia_Control	-0.346414	0.0963784	-3.59431	0.000516	0.00879957	Yes	NA
O15240_NAPP_18	class1Resilient_Control	-0.123258	0.0964122	-1.27845	0.204174	0.389179	No	NA
O15240_NAPP_19	class1Frail_Control	-0.0340879	0.0900711	-0.378455	0.705928	0.821847	No	NA
O15240_NAPP_19	class1Dementia_Control	-0.556895	0.0896853	-6.20944	1.36e-08	2.6e-06	Yes	NA
O15240_NAPP_19	class1Resilient_Control	-0.187531	0.0897168	-2.09025	0.0392381	0.140162	No	NA
O15240_NSEP_12	class1Frail_Control	0.164481	0.111338	1.47731	0.143568	0.315029	No	NA
O15240_NSEP_12	class1Dementia_Control	-0.12486	0.110818	-1.12672	0.263273	0.457452	No	NA
O15240_NSEP_12	class1Resilient_Control	0.118313	0.110766	1.06813	0.288715	0.48227	No	NA
O15240_NSEP_16	class1Frail_Control	-0.0805231	0.137191	-0.586943	0.558634	0.724715	No	NA
O15240_NSEP_16	class1Dementia_Control	-0.714006	0.138059	-5.17175	1.29e-06	6.38e-05	Yes	NA
O15240_NSEP_16	class1Resilient_Control	-0.20982	0.136623	-1.53576	0.127922	0.295028	No	NA
O15240_NSEP_21	class1Frail_Control	-0.101417	0.128501	-0.78923	0.431922	0.630446	No	NA
O15240_NSEP_21	class1Dementia_Control	-0.535187	0.12795	-4.18278	6.37e-05	0.00174695	Yes	NA
O15240_NSEP_21	class1Resilient_Control	-0.385807	0.127995	-3.01423	0.00329543	0.0312455	Yes	NA
O15240_NSEP_22	class1Frail_Control	-0.0252317	0.132038	-0.191094	0.848873	0.908217	No	NA
O15240_NSEP_22	class1Dementia_Control	-0.411922	0.130062	-3.16713	0.00208917	0.0225983	Yes	NA
O15240_NSEP_22	class1Resilient_Control	-0.424988	0.130049	-3.26791	0.00152406	0.018579	Yes	NA
O15240_RLQE_20	class1Frail_Control	0.00260181	0.197164	0.0131962	0.989499	0.99468	No	NA
O15240_RLQE_20	class1Dementia_Control	-1.17712	0.198442	-5.93182	4.84e-08	4.64e-06	Yes	NA
O15240_RLQE_20	class1Resilient_Control	-0.581238	0.196373	-2.95987	0.00388577	0.034302	Yes	NA
O15240_SPQP_48	class1Frail_Control	0.0804034	0.173919	0.462303	0.644992	0.788781	No	NA
O15240_SPQP_48	class1Dementia_Control	-0.79817	0.177654	-4.49284	2.1e-05	0.000673	Yes	NA
O15240_SPQP_48	class1Resilient_Control	-0.378337	0.175557	-2.15506	0.0338568	0.129932	No	NA
O15240_STKL_16	class1Frail_Control	-0.140393	0.119219	-1.17761	0.242533	0.4352	No	NA
O15240_STKL_16	class1Dementia_Control	-0.163004	0.118927	-1.37063	0.174423	0.352517	No	NA
O15240_STKL_16	class1Resilient_Control	-0.0870384	0.120398	-0.722924	0.471889	0.663432	No	NA
O15240_STKL_20	class1Frail_Control	-0.0371525	0.134932	-0.275343	0.783754	0.880004	No	NA
O15240_STKL_20	class1Dementia_Control	-0.13099	0.134191	-0.976148	0.331897	0.531036	No	NA
O15240_STKL_20	class1Resilient_Control	-0.236577	0.13265	-1.78347	0.0782562	0.214645	No	NA
O15240_THTL_18	class1Frail_Control	0.0189074	0.0929584	0.203396	0.839348	0.905455	No	NA
O15240_THTL_18	class1Dementia_Control	0.0381004	0.0925239	0.41179	0.681608	0.809081	No	NA
O15240_THTL_18	class1Resilient_Control	0.0962958	0.092481	1.04125	0.300936	0.494901	No	NA
O15240_TLQP_8	class1Frail_Control	-0.151731	0.187914	-0.80745	0.421404	0.62358	No	NA
O15240_TLQP_8	class1Dementia_Control	-1.00399	0.187109	-5.3658	5.58e-07	3.06e-05	Yes	NA
O15240_TLQP_8	class1Resilient_Control	-0.451703	0.187175	-2.41327	0.0177077	0.0887428	No	NA
O15240_VPER_16	class1Frail_Control	-0.0033319	0.0774221	-0.0430355	0.965763	0.977214	No	NA
O15240_VPER_16	class1Dementia_Control	-0.0336289	0.0770904	-0.436227	0.663651	0.802652	No	NA
O15240_VPER_16	class1Resilient_Control	0.119407	0.0771175	1.54837	0.124823	0.290498	No	NA
P05060_ADEP_19	class1Frail_Control	0.332405	0.124293	2.67436	0.00880147	0.0587785	No	NA
P05060_ADEP_19	class1Dementia_Control	0.0170866	0.123761	0.138061	0.890481	0.929906	No	NA
P05060_ADEP_19	class1Resilient_Control	0.016986	0.123804	0.137201	0.891159	0.929906	No	NA
P05060_ADEP_21	class1Frail_Control	0.201917	0.139464	1.4478	0.15093	0.323782	No	NA
P05060_ADEP_21	class1Dementia_Control	-0.0543033	0.138867	-0.391046	0.69663	0.816812	No	NA
P05060_ADEP_21	class1Resilient_Control	0.14251	0.138916	1.02587	0.30753	0.503588	No	NA
P05060_ADEP_28	class1Frail_Control	0.174085	0.0966959	1.80034	0.0749476	0.20855	No	NA
P05060_ADEP_28	class1Dementia_Control	-0.194685	0.0962816	-2.02204	0.0459549	0.155868	No	NA
P05060_ADEP_28	class1Resilient_Control	-0.0529225	0.0963154	-0.549471	0.583959	0.742517	No	NA
P05060_APRP_14	class1Frail_Control	0.527188	0.160409	3.28653	0.0015146	0.018579	Yes	NA
P05060_APRP_14	class1Dementia_Control	0.290841	0.159659	1.82164	0.072295	0.204127	No	NA
P05060_APRP_14	class1Resilient_Control	0.11295	0.159585	0.707774	0.481169	0.670117	No	NA
P05060_AYFM_10	class1Frail_Control	0.24177	0.134642	1.79565	0.0756964	0.209118	No	NA
P05060_AYFM_10	class1Dementia_Control	-0.0466641	0.134065	-0.34807	0.72855	0.837614	No	NA
P05060_AYFM_10	class1Resilient_Control	-0.0128759	0.134112	-0.0960081	0.923714	0.952232	No	NA
P05060_DKET_13	class1Frail_Control	0.291673	0.151856	1.92073	0.0583742	0.183735	No	NA
P05060_DKET_13	class1Dementia_Control	0.393811	0.151484	2.59968	0.0111319	0.071042	No	NA
P05060_DKET_13	class1Resilient_Control	0.0849994	0.151485	0.561108	0.576312	0.73768	No	NA
P05060_DKET_17	class1Frail_Control	0.214433	0.148733	1.44174	0.153329	0.325491	No	NA
P05060_DKET_17	class1Dementia_Control	0.177328	0.148369	1.19519	0.23559	0.426729	No	NA
P05060_DKET_17	class1Resilient_Control	0.000358	0.14837	0.00241501	0.998079	0.999726	No	NA
P05060_EDEE_15	class1Frail_Control	0.0659242	0.161519	0.408152	0.684081	0.809513	No	NA
P05060_EDEE_15	class1Dementia_Control	0.127451	0.160807	0.792575	0.43	0.630229	No	NA
P05060_EDEE_15	class1Resilient_Control	-0.0548348	0.162494	-0.337458	0.736516	0.841733	No	NA
P05060_FLGE_13	class1Frail_Control	0.307022	0.105251	2.91703	0.00440016	0.0371034	Yes	NA
P05060_FLGE_13	class1Dementia_Control	0.150123	0.104801	1.43246	0.155259	0.32758	No	NA
P05060_FLGE_13	class1Resilient_Control	0.155974	0.104837	1.48777	0.140088	0.311848	No	NA
P05060_FLGE_14	class1Frail_Control	-0.0212823	0.0803489	-0.264874	0.791674	0.883729	No	NA
P05060_FLGE_14	class1Dementia_Control	0.054779	0.0800047	0.684697	0.495185	0.676694	No	NA
P05060_FLGE_14	class1Resilient_Control	0.0324823	0.0800328	0.405862	0.685747	0.810237	No	NA
P05060_FLGE_15	class1Frail_Control	0.100523	0.10571	0.950929	0.344541	0.544383	No	NA
P05060_FLGE_15	class1Dementia_Control	-0.172813	0.1074	-1.60906	0.111593	0.272941	No	NA
P05060_FLGE_15	class1Resilient_Control	-0.0314361	0.106253	-0.295862	0.768112	0.867515	No	NA
P05060_FLGE_17	class1Frail_Control	0.133299	0.0876242	1.52126	0.131481	0.299636	No	NA
P05060_FLGE_17	class1Dementia_Control	-0.0333356	0.0872489	-0.382075	0.70325	0.821847	No	NA
P05060_FLGE_17	class1Resilient_Control	0.0166526	0.0872795	0.190796	0.849088	0.908217	No	NA
P05060_GELF_19	class1Frail_Control	0.238762	0.0971528	2.4576	0.0157809	0.083398	No	NA
P05060_GELF_19	class1Dementia_Control	0.160375	0.0967366	1.65785	0.100613	0.253346	No	NA
P05060_GELF_19	class1Resilient_Control	0.190818	0.0967706	1.97186	0.0515035	0.16942	No	NA
P05060_GGEP_15	class1Frail_Control	0.256039	0.171771	1.49059	0.139349	0.311848	No	NA
P05060_GGEP_15	class1Dementia_Control	0.0447071	0.171035	0.261392	0.794351	0.883828	No	NA
P05060_GGEP_15	class1Resilient_Control	0.133774	0.171095	0.78187	0.436215	0.63091	No	NA
P05060_GRGG_17	class1Frail_Control	-0.0164677	0.146936	-0.112074	0.910999	0.944193	No	NA
P05060_GRGG_17	class1Dementia_Control	0.139027	0.146306	0.950248	0.344372	0.544383	No	NA
P05060_GRGG_17	class1Resilient_Control	0.088178	0.146358	0.602484	0.548273	0.721016	No	NA
P05060_KRLG_22	class1Frail_Control	0.0863843	0.0956289	0.903328	0.369098	0.568666	No	NA
P05060_KRLG_22	class1Dementia_Control	-0.120231	0.0971583	-1.23747	0.219577	0.405373	No	NA
P05060_KRLG_22	class1Resilient_Control	0.0661424	0.09612	0.688123	0.493391	0.675444	No	NA
P05060_LGEL_20	class1Frail_Control	0.187244	0.0969484	1.93138	0.0563859	0.181618	No	NA
P05060_LGEL_20	class1Dementia_Control	-0.107533	0.096533	-1.11395	0.268083	0.461829	No	NA
P05060_LGEL_20	class1Resilient_Control	-0.0985467	0.0965669	-1.0205	0.310056	0.504497	No	NA
P05060_LGEL_7	class1Frail_Control	0.414137	0.312069	1.32707	0.187635	0.369496	No	NA
P05060_LGEL_7	class1Dementia_Control	-0.746261	0.310732	-2.40162	0.0182479	0.0899423	No	NA
P05060_LGEL_7	class1Resilient_Control	-0.469049	0.310841	-1.50897	0.134592	0.305818	No	NA
P05060_NLAR_10	class1Frail_Control	0.177623	0.140145	1.26743	0.208068	0.391658	No	NA
P05060_NLAR_10	class1Dementia_Control	-0.144901	0.139544	-1.03839	0.301698	0.495094	No	NA
P05060_NLAR_10	class1Resilient_Control	-0.0628102	0.139593	-0.449951	0.65376	0.795515	No	NA
P05060_NLAR_8	class1Frail_Control	0.373139	0.138655	2.69114	0.00868798	0.0585295	No	NA
P05060_NLAR_8	class1Dementia_Control	0.0326153	0.140872	0.231524	0.817506	0.894366	No	NA
P05060_NLAR_8	class1Resilient_Control	0.0464186	0.139367	0.333068	0.739965	0.844418	No	NA
P05060_NLAR_9	class1Frail_Control	0.256891	0.155254	1.65465	0.101964	0.25591	No	NA
P05060_NLAR_9	class1Dementia_Control	-0.144053	0.157737	-0.913243	0.363893	0.568029	No	NA
P05060_NLAR_9	class1Resilient_Control	-0.0338196	0.156052	-0.216721	0.828985	0.900719	No	NA
P05060_NYPS_21	class1Frail_Control	0.267442	0.117507	2.27597	0.0250705	0.110024	No	NA
P05060_NYPS_21	class1Dementia_Control	0.00636256	0.117004	0.0543791	0.956746	0.977214	No	NA
P05060_NYPS_21	class1Resilient_Control	0.0410486	0.117045	0.350709	0.726575	0.837528	No	NA
P05060_NYPS_7	class1Frail_Control	0.115252	0.134978	0.853861	0.395307	0.596456	No	NA
P05060_NYPS_7	class1Dementia_Control	0.254213	0.1344	1.89147	0.0615764	0.190227	No	NA
P05060_NYPS_7	class1Resilient_Control	0.174114	0.134447	1.29504	0.198412	0.380952	No	NA
P05060_NYPS_8	class1Frail_Control	0.382958	0.126727	3.02192	0.00321998	0.0312455	Yes	NA
P05060_NYPS_8	class1Dementia_Control	0.224074	0.126184	1.77577	0.0789393	0.215008	No	NA
P05060_NYPS_8	class1Resilient_Control	0.0658666	0.126228	0.521806	0.603007	0.757902	No	NA
P05060_PFSE_11	class1Frail_Control	0.158087	0.117135	1.34962	0.180313	0.36073	No	NA
P05060_PFSE_11	class1Dementia_Control	-0.0690701	0.116633	-0.592201	0.555108	0.724715	No	NA
P05060_PFSE_11	class1Resilient_Control	-0.0527908	0.116674	-0.452465	0.651955	0.794764	No	NA
P05060_PQSE_10	class1Frail_Control	0.130103	0.0834627	1.55882	0.123037	0.288087	No	NA
P05060_PQSE_10	class1Dementia_Control	0.0100642	0.0847976	0.118685	0.905826	0.941663	No	NA
P05060_PQSE_10	class1Resilient_Control	-0.0132403	0.0838913	-0.157827	0.874996	0.920741	No	NA
P05060_PQSE_11	class1Frail_Control	0.140294	0.071253	1.96896	0.0518408	0.16942	No	NA
P05060_PQSE_11	class1Dementia_Control	0.150308	0.0709478	2.11857	0.0367085	0.135654	No	NA
P05060_PQSE_11	class1Resilient_Control	0.0903176	0.0709726	1.27257	0.206245	0.389179	No	NA
P05060_QLDQ_8	class1Frail_Control	0.325609	0.229208	1.42058	0.158678	0.332057	No	NA
P05060_QLDQ_8	class1Dementia_Control	-0.491923	0.228226	-2.15542	0.0336295	0.129932	No	NA
P05060_QLDQ_8	class1Resilient_Control	-0.349004	0.228306	-1.52867	0.129636	0.297728	No	NA
P05060_QYDR_14	class1Frail_Control	0.278119	0.118866	2.33978	0.0213669	0.101295	No	NA
P05060_QYDR_14	class1Dementia_Control	0.0615978	0.118356	0.520443	0.603953	0.757902	No	NA
P05060_QYDR_14	class1Resilient_Control	0.0774975	0.118398	0.654551	0.514322	0.691768	No	NA
P05060_SSQG_31	class1Frail_Control	0.483662	0.151672	3.18887	0.0019291	0.0221127	Yes	NA
P05060_SSQG_31	class1Dementia_Control	0.0247805	0.151022	0.164085	0.870009	0.919074	No	NA
P05060_SSQG_31	class1Resilient_Control	0.0178667	0.151075	0.118264	0.906106	0.941663	No	NA
P05060_VAQL_10	class1Frail_Control	0.024629	0.132822	0.185429	0.853368	0.910259	No	NA
P05060_VAQL_10	class1Dementia_Control	-0.231111	0.132201	-1.74818	0.0843178	0.225231	No	NA
P05060_VAQL_10	class1Resilient_Control	-0.127249	0.13214	-0.962992	0.33849	0.539491	No	NA
P05060_YYDP_13	class1Frail_Control	0.125403	0.138778	0.90362	0.368944	0.568666	No	NA
P05060_YYDP_13	class1Dementia_Control	-0.271857	0.136783	-1.98751	0.0503316	0.166615	No	NA
P05060_YYDP_13	class1Resilient_Control	-0.199154	0.13678	-1.45602	0.149351	0.322195	No	NA
P05408_SVNP_13	class1Frail_Control	0.159296	0.0913701	1.74342	0.0844617	0.225231	No	NA
P05408_SVNP_13	class1Dementia_Control	-0.00397183	0.0909787	-0.0436567	0.965269	0.977214	No	NA
P05408_SVNP_13	class1Resilient_Control	0.0389573	0.0910106	0.428052	0.669572	0.805498	No	NA
P05408_SVNP_15	class1Frail_Control	0.277035	0.107451	2.57825	0.0114499	0.071042	No	NA
P05408_SVNP_15	class1Dementia_Control	0.0905687	0.10699	0.846513	0.399372	0.601407	No	NA
P05408_SVNP_15	class1Resilient_Control	0.024116	0.107028	0.225324	0.822206	0.898228	No	NA
P05408_SVNP_16	class1Frail_Control	0.0551063	0.0713765	0.772051	0.441981	0.63685	No	NA
P05408_SVNP_16	class1Dementia_Control	0.0127925	0.0710707	0.179997	0.857534	0.91217	No	NA
P05408_SVNP_16	class1Resilient_Control	-0.0492657	0.0710957	-0.692949	0.490015	0.67419	No	NA
P05408_SVPH_13	class1Frail_Control	0.127905	0.121939	1.04892	0.297411	0.491208	No	NA
P05408_SVPH_13	class1Dementia_Control	-0.0345192	0.120185	-0.287216	0.774699	0.872388	No	NA
P05408_SVPH_13	class1Resilient_Control	-0.130762	0.120183	-1.08802	0.279894	0.474106	No	NA
P05408_YSPR_30	class1Frail_Control	0.194807	0.127733	1.52511	0.131225	0.299636	No	NA
P05408_YSPR_30	class1Dementia_Control	0.0306103	0.12742	0.240231	0.810774	0.892083	No	NA
P05408_YSPR_30	class1Resilient_Control	-0.0527982	0.127421	-0.41436	0.679734	0.809081	No	NA
P10645_AVEE_10	class1Frail_Control	0.431864	0.11988	3.60246	0.000549	0.00916835	Yes	NA
P10645_AVEE_10	class1Dementia_Control	0.290712	0.118157	2.46039	0.0160604	0.083398	No	NA
P10645_AVEE_10	class1Resilient_Control	0.126001	0.118154	1.06641	0.289487	0.48227	No	NA
P10645_AYGF_10	class1Frail_Control	0.221273	0.106894	2.07003	0.0411351	0.143599	No	NA
P10645_AYGF_10	class1Dementia_Control	0.365395	0.106436	3.43301	0.000882	0.0130379	Yes	NA
P10645_AYGF_10	class1Resilient_Control	0.194809	0.106473	1.82965	0.0704053	0.202514	No	NA
P10645_AYGF_11	class1Frail_Control	0.216106	0.124866	1.73069	0.0867195	0.230452	No	NA
P10645_AYGF_11	class1Dementia_Control	0.350401	0.124332	2.81828	0.00586346	0.0441484	Yes	NA
P10645_AYGF_11	class1Resilient_Control	0.14422	0.124375	1.15956	0.249104	0.440811	No	NA
P10645_EAVE_13	class1Frail_Control	0.188209	0.175023	1.07534	0.284918	0.479861	No	NA
P10645_EAVE_13	class1Dementia_Control	-0.32569	0.174273	-1.86885	0.064693	0.19325	No	NA
P10645_EAVE_13	class1Resilient_Control	-0.29135	0.174334	-1.67122	0.0979358	0.248233	No	NA
P10645_EDSK_34	class1Frail_Control	0.408466	0.276005	1.47992	0.142871	0.314398	No	NA
P10645_EDSK_34	class1Dementia_Control	-0.113683	0.275329	-0.4129	0.680798	0.809081	No	NA
P10645_EDSK_34	class1Resilient_Control	-0.117501	0.275331	-0.426764	0.670712	0.805498	No	NA
P10645_EDSL_10	class1Frail_Control	0.195154	0.205866	0.947969	0.345525	0.544383	No	NA
P10645_EDSL_10	class1Dementia_Control	0.12262	0.204984	0.598196	0.551118	0.722931	No	NA
P10645_EDSL_10	class1Resilient_Control	-0.0421575	0.205056	-0.205591	0.837546	0.905455	No	NA
P10645_EDSL_11	class1Frail_Control	-0.0331391	0.210616	-0.157344	0.875304	0.920741	No	NA
P10645_EDSL_11	class1Dementia_Control	-0.124424	0.209714	-0.593306	0.554372	0.724715	No	NA
P10645_EDSL_11	class1Resilient_Control	-0.133587	0.209787	-0.636773	0.525788	0.704722	No	NA
P10645_EDSL_12	class1Frail_Control	-0.144342	0.201897	-0.714927	0.476389	0.667424	No	NA
P10645_EDSL_12	class1Dementia_Control	-0.105379	0.201032	-0.524191	0.601354	0.757115	No	NA
P10645_EDSL_12	class1Resilient_Control	-0.230439	0.201103	-1.14588	0.254695	0.448636	No	NA
P10645_EKGL_12	class1Frail_Control	0.106518	0.105802	1.00677	0.317118	0.511652	No	NA
P10645_EKGL_12	class1Dementia_Control	0.0812274	0.107494	0.755648	0.452108	0.649007	No	NA
P10645_EKGL_12	class1Resilient_Control	-0.0390776	0.106345	-0.367461	0.714258	0.827375	No	NA
P10645_GLSA_9	class1Frail_Control	0.158009	0.12166	1.29878	0.197164	0.380457	No	NA
P10645_GLSA_9	class1Dementia_Control	-0.0909449	0.121138	-0.750752	0.454658	0.650237	No	NA
P10645_GLSA_9	class1Resilient_Control	-0.258292	0.12251	-2.10833	0.0376346	0.138065	No	NA
P10645_GWRP_17	class1Frail_Control	0.106764	0.131254	0.813416	0.418424	0.621567	No	NA
P10645_GWRP_17	class1Dementia_Control	0.306251	0.130981	2.33813	0.021911	0.102608	No	NA
P10645_GWRP_17	class1Resilient_Control	0.214833	0.13281	1.6176	0.109736	0.269598	No	NA
P10645_GWRP_18	class1Frail_Control	0.0572305	0.111558	0.513009	0.609124	0.7619	No	NA
P10645_GWRP_18	class1Dementia_Control	0.249552	0.111081	2.24659	0.0269578	0.115662	No	NA
P10645_GWRP_18	class1Resilient_Control	0.0593959	0.11112	0.534522	0.594216	0.750589	No	NA
P10645_GWRP_19	class1Frail_Control	-0.0477836	0.140614	-0.339821	0.734734	0.840947	No	NA
P10645_GWRP_19	class1Dementia_Control	0.13262	0.140012	0.94721	0.34591	0.544383	No	NA
P10645_GWRP_19	class1Resilient_Control	-0.0462249	0.140061	-0.330034	0.742093	0.84559	No	NA
P10645_HSGF_13	class1Frail_Control	0.186727	0.130024	1.4361	0.154293	0.326439	No	NA
P10645_HSGF_13	class1Dementia_Control	-0.139494	0.130811	-1.06637	0.288986	0.48227	No	NA
P10645_HSGF_13	class1Resilient_Control	-0.104664	0.130802	-0.800171	0.425629	0.627406	No	NA
P10645_HSGF_20	class1Frail_Control	-0.193771	0.156683	-1.23671	0.219377	0.405373	No	NA
P10645_HSGF_20	class1Dementia_Control	-0.215725	0.155583	-1.38656	0.168964	0.343292	No	NA
P10645_HSGF_20	class1Resilient_Control	-0.478636	0.155576	-3.07655	0.00276616	0.0283254	Yes	NA
P10645_HSGF_21	class1Frail_Control	-0.0412294	0.190443	-0.216491	0.829177	0.900719	No	NA
P10645_HSGF_21	class1Dementia_Control	-0.0740984	0.187759	-0.394647	0.694194	0.816122	No	NA
P10645_HSGF_21	class1Resilient_Control	-0.268531	0.190091	-1.41264	0.16179	0.335823	No	NA
P10645_HSGF_22	class1Frail_Control	0.151902	0.2027	0.749392	0.455875	0.650766	No	NA
P10645_HSGF_22	class1Dementia_Control	-0.342175	0.202203	-1.69223	0.0945926	0.243617	No	NA
P10645_HSGF_22	class1Resilient_Control	-0.204264	0.204704	-0.997847	0.321439	0.517537	No	NA
P10645_HSGF_33	class1Frail_Control	0.39581	0.157109	2.51932	0.0137758	0.0779238	No	NA
P10645_HSGF_33	class1Dementia_Control	0.423264	0.156375	2.70672	0.00832404	0.056574	No	NA
P10645_HSGF_33	class1Resilient_Control	0.168785	0.156303	1.07986	0.283491	0.478509	No	NA
P10645_HSGF_35	class1Frail_Control	0.25452	0.154657	1.64571	0.103273	0.256705	No	NA
P10645_HSGF_35	class1Dementia_Control	0.0520227	0.151742	0.342835	0.732513	0.839657	No	NA
P10645_HSGF_35	class1Resilient_Control	-0.04684	0.157053	-0.298243	0.766198	0.866627	No	NA
P10645_HSGF_8	class1Frail_Control	0.207341	0.0964878	2.14888	0.0347057	0.1313	No	NA
P10645_HSGF_8	class1Dementia_Control	0.22889	0.098031	2.33487	0.02209	0.102819	No	NA
P10645_HSGF_8	class1Resilient_Control	0.19152	0.0969833	1.97477	0.0517878	0.16942	No	NA
P10645_LEGQ_17	class1Frail_Control	0.209226	0.14059	1.4882	0.139976	0.311848	No	NA
P10645_LEGQ_17	class1Dementia_Control	0.413094	0.139988	2.95092	0.00398119	0.0347449	Yes	NA
P10645_LEGQ_17	class1Resilient_Control	0.108537	0.140037	0.775061	0.440209	0.635489	No	NA
P10645_LEGQ_18	class1Frail_Control	0.429791	0.132116	3.25313	0.00157609	0.018913	Yes	NA
P10645_LEGQ_18	class1Dementia_Control	0.294222	0.13155	2.23657	0.027629	0.117232	No	NA
P10645_LEGQ_18	class1Resilient_Control	0.129298	0.131596	0.982532	0.328307	0.527253	No	NA
P10645_LEGQ_19	class1Frail_Control	0.345407	0.140947	2.45061	0.0160715	0.083398	No	NA
P10645_LEGQ_19	class1Dementia_Control	0.257287	0.140343	1.83327	0.0698618	0.202467	No	NA
P10645_LEGQ_19	class1Resilient_Control	0.023393	0.140393	0.166625	0.868015	0.918231	No	NA
P10645_LEGQ_21	class1Frail_Control	0.205514	0.119664	1.71742	0.08982	0.235433	No	NA
P10645_LEGQ_21	class1Dementia_Control	0.174511	0.119105	1.46519	0.146838	0.320795	No	NA
P10645_LEGQ_21	class1Resilient_Control	0.00786384	0.11905	0.066055	0.947501	0.972835	No	NA
P10645_SKMD_11	class1Frail_Control	0.368147	0.177289	2.07654	0.0410954	0.143599	No	NA
P10645_SKMD_11	class1Dementia_Control	0.117399	0.176855	0.663815	0.508741	0.687876	No	NA
P10645_SKMD_11	class1Resilient_Control	-0.0409514	0.176856	-0.231552	0.817484	0.894366	No	NA
P10645_SKMD_13	class1Frail_Control	0.597476	0.176482	3.38548	0.00110917	0.015488	Yes	NA
P10645_SKMD_13	class1Dementia_Control	0.0697728	0.173944	0.401121	0.689414	0.813317	No	NA
P10645_SKMD_13	class1Resilient_Control	0.0345692	0.173941	0.198741	0.842976	0.906731	No	NA
P10645_SLEA_9	class1Frail_Control	0.332879	0.150034	2.21869	0.029415	0.122112	No	NA
P10645_SLEA_9	class1Dementia_Control	0.157379	0.149312	1.05403	0.295124	0.489536	No	NA
P10645_SLEA_9	class1Resilient_Control	0.0903623	0.151122	0.597941	0.551611	0.722931	No	NA
P10645_WSKM_11	class1Frail_Control	0.341548	0.11822	2.88908	0.004776	0.0386102	Yes	NA
P10645_WSKM_11	class1Dementia_Control	0.257044	0.117714	2.18363	0.0314265	0.127246	No	NA
P10645_WSKM_11	class1Resilient_Control	0.0425549	0.117755	0.361384	0.718606	0.831159	No	NA
P10645_WSKM_12	class1Frail_Control	0.286291	0.11708	2.44526	0.0162973	0.0839077	No	NA
P10645_WSKM_12	class1Dementia_Control	0.233347	0.116578	2.00164	0.048146	0.16007	No	NA
P10645_WSKM_12	class1Resilient_Control	0.0578822	0.116619	0.496335	0.620792	0.771961	No	NA
P10645_WSKM_14	class1Frail_Control	0.253231	0.11708	2.16289	0.0330329	0.129932	No	NA
P10645_WSKM_14	class1Dementia_Control	0.147047	0.116578	1.26136	0.210237	0.39381	No	NA
P10645_WSKM_14	class1Resilient_Control	-0.00322939	0.116619	-0.0276917	0.977966	0.98826	No	NA
P13521_ATLE_19	class1Frail_Control	0.116483	0.140641	0.828231	0.409594	0.610812	No	NA
P13521_ATLE_19	class1Dementia_Control	-0.241122	0.140038	-1.72183	0.0883213	0.233095	No	NA
P13521_ATLE_19	class1Resilient_Control	-0.113611	0.140087	-0.810999	0.419373	0.621772	No	NA
P13521_DSKE_15	class1Frail_Control	0.299291	0.11945	2.50558	0.013908	0.0779238	No	NA
P13521_DSKE_15	class1Dementia_Control	-0.0355968	0.118938	-0.299289	0.765367	0.866627	No	NA
P13521_DSKE_15	class1Resilient_Control	-0.108338	0.11898	-0.910555	0.36481	0.568305	No	NA
P13521_DSKE_16	class1Frail_Control	0.219104	0.139158	1.5745	0.118663	0.281193	No	NA
P13521_DSKE_16	class1Dementia_Control	-0.206236	0.138562	-1.4884	0.139923	0.311848	No	NA
P13521_DSKE_16	class1Resilient_Control	-0.140411	0.138611	-1.01299	0.313611	0.50813	No	NA
P13521_FPVG_15	class1Frail_Control	0.14274	0.0998147	1.43005	0.155948	0.328132	No	NA
P13521_FPVG_15	class1Dementia_Control	-0.258669	0.0993871	-2.60264	0.0107171	0.0694679	No	NA
P13521_FPVG_15	class1Resilient_Control	-0.202769	0.099422	-2.03948	0.0441503	0.151373	No	NA
P13521_GKLT_9	class1Frail_Control	0.0287073	0.183948	0.156062	0.876382	0.920741	No	NA
P13521_GKLT_9	class1Dementia_Control	0.208016	0.18689	1.11304	0.269067	0.461829	No	NA
P13521_GKLT_9	class1Resilient_Control	0.198384	0.184892	1.07297	0.286551	0.481556	No	NA
P13521_LVNA_17	class1Frail_Control	0.00394551	0.0879717	0.0448497	0.96432	0.977214	No	NA
P13521_LVNA_17	class1Dementia_Control	-0.186542	0.0875948	-2.1296	0.0357621	0.133977	No	NA
P13521_LVNA_17	class1Resilient_Control	-0.00486899	0.0876256	-0.0555658	0.955803	0.977214	No	NA
P13521_PEII_9	class1Frail_Control	0.0475202	0.0993435	0.478342	0.633506	0.780951	No	NA
P13521_PEII_9	class1Dementia_Control	-0.037016	0.0974464	-0.37986	0.704897	0.821847	No	NA
P13521_PEII_9	class1Resilient_Control	-0.0844038	0.0974808	-0.865851	0.388754	0.588881	No	NA
P13521_QELG_12	class1Frail_Control	0.182224	0.0999387	1.82336	0.0720313	0.204127	No	NA
P13521_QELG_12	class1Dementia_Control	0.184078	0.0982744	1.87311	0.0647527	0.19325	No	NA
P13521_QELG_12	class1Resilient_Control	0.0244277	0.0983234	0.248443	0.804437	0.888204	No	NA
P13521_SGQL_11	class1Frail_Control	0.0846506	0.14344	0.590147	0.556776	0.724715	No	NA
P13521_SGQL_11	class1Dementia_Control	-0.0795797	0.143089	-0.556156	0.579676	0.739521	No	NA
P13521_SGQL_11	class1Resilient_Control	-0.136421	0.14309	-0.953394	0.343299	0.544383	No	NA
P13521_SVFQ_15	class1Frail_Control	0.115552	0.128551	0.898879	0.370966	0.568666	No	NA
P13521_SVFQ_15	class1Dementia_Control	-0.179599	0.128	-1.40311	0.163809	0.337647	No	NA
P13521_SVFQ_15	class1Resilient_Control	-0.167711	0.128045	-1.30979	0.193394	0.375252	No	NA
P13521_TNEI_11	class1Frail_Control	0.0441134	0.124179	0.355241	0.723356	0.835395	No	NA
P13521_TNEI_11	class1Dementia_Control	-0.255341	0.122111	-2.09106	0.039737	0.14065	No	NA
P13521_TNEI_11	class1Resilient_Control	-0.110653	0.122172	-0.905719	0.367839	0.568666	No	NA
P13521_TNEI_13	class1Frail_Control	0.230653	0.109486	2.10669	0.0377522	0.138065	No	NA
P13521_TNEI_13	class1Dementia_Control	-0.0540871	0.109017	-0.496134	0.620934	0.771961	No	NA
P13521_TNEI_13	class1Resilient_Control	0.121712	0.109055	1.11606	0.267182	0.461829	No	NA
P13521_TNEI_14	class1Frail_Control	0.337025	0.21259	1.58533	0.11618	0.27795	No	NA
P13521_TNEI_14	class1Dementia_Control	-0.046489	0.211679	-0.21962	0.826634	0.900719	No	NA
P13521_TNEI_14	class1Resilient_Control	0.10299	0.211753	0.486366	0.627816	0.77643	No	NA
P13521_TNEI_16	class1Frail_Control	0.10631	0.147334	0.72156	0.472522	0.663432	No	NA
P13521_TNEI_16	class1Dementia_Control	-0.103174	0.144483	-0.714092	0.477104	0.667424	No	NA
P13521_TNEI_16	class1Resilient_Control	-0.207015	0.145899	-1.41889	0.159545	0.332963	No	NA
P13521_TNEI_18	class1Frail_Control	0.25476	0.164171	1.5518	0.124001	0.289461	No	NA
P13521_TNEI_18	class1Dementia_Control	-0.197199	0.163467	-1.20635	0.230647	0.418763	No	NA
P13521_TNEI_18	class1Resilient_Control	-0.113389	0.163525	-0.693403	0.489731	0.67419	No	NA
P13521_TNEI_33	class1Frail_Control	0.151238	0.123703	1.2226	0.224475	0.41278	No	NA
P13521_TNEI_33	class1Dementia_Control	-0.267157	0.123173	-2.16896	0.0325554	0.129547	No	NA
P13521_TNEI_33	class1Resilient_Control	-0.154446	0.123216	-1.25346	0.213082	0.398168	No	NA
P13521_VPGQ_26	class1Frail_Control	0.2891	0.272288	1.06174	0.291671	0.484855	No	NA
P13521_VPGQ_26	class1Dementia_Control	-0.0458072	0.274408	-0.166931	0.867862	0.918231	No	NA
P13521_VPGQ_26	class1Resilient_Control	-0.45659	0.271399	-1.68236	0.0965511	0.24635	No	NA
P13521_VPGQ_40	class1Frail_Control	0.463464	0.152305	3.043	0.00303692	0.0306889	Yes	NA
P13521_VPGQ_40	class1Dementia_Control	0.0883736	0.153721	0.574898	0.566734	0.732747	No	NA
P13521_VPGQ_40	class1Resilient_Control	0.096379	0.152167	0.633378	0.528025	0.706486	No	NA
Q8WXD2_ELSA_10	class1Frail_Control	0.259941	0.139784	1.85959	0.0666663	0.195231	No	NA
Q8WXD2_ELSA_10	class1Dementia_Control	0.252976	0.139131	1.81826	0.0728143	0.20484	No	NA
Q8WXD2_ELSA_10	class1Resilient_Control	0.201827	0.139066	1.4513	0.150656	0.323782	No	NA
Q8WXD2_ELSA_11	class1Frail_Control	0.348342	0.141983	2.45341	0.0159543	0.083398	No	NA
Q8WXD2_ELSA_11	class1Dementia_Control	0.156344	0.141374	1.10589	0.271538	0.464457	No	NA
Q8WXD2_ELSA_11	class1Resilient_Control	0.0796949	0.141424	0.563518	0.574396	0.73768	No	NA
Q8WXD2_ELSA_12	class1Frail_Control	0.37654	0.133559	2.81928	0.00608132	0.0449082	Yes	NA
Q8WXD2_ELSA_12	class1Dementia_Control	0.0268928	0.133281	0.201775	0.840611	0.905455	No	NA
Q8WXD2_ELSA_12	class1Resilient_Control	0.0943966	0.135143	0.698496	0.486918	0.672577	No	NA
Q8WXD2_ELSA_13	class1Frail_Control	0.230549	0.14441	1.59649	0.113666	0.275152	No	NA
Q8WXD2_ELSA_13	class1Dementia_Control	-0.0392138	0.143791	-0.272713	0.785659	0.880856	No	NA
Q8WXD2_ELSA_13	class1Resilient_Control	-0.146833	0.143842	-1.0208	0.309915	0.504497	No	NA
Q8WXD2_ELSA_14	class1Frail_Control	0.156468	0.121191	1.29109	0.199774	0.38261	No	NA
Q8WXD2_ELSA_14	class1Dementia_Control	-0.0995602	0.120672	-0.825051	0.411388	0.612298	No	NA
Q8WXD2_ELSA_14	class1Resilient_Control	-0.0324989	0.120714	-0.269223	0.788336	0.881284	No	NA
Q8WXD2_ELSA_16	class1Frail_Control	0.197275	0.146189	1.34945	0.180365	0.36073	No	NA
Q8WXD2_ELSA_16	class1Dementia_Control	-0.129337	0.145563	-0.888532	0.376476	0.575963	No	NA
Q8WXD2_ELSA_16	class1Resilient_Control	-0.0690939	0.145614	-0.474501	0.636221	0.783041	No	NA
Q8WXD2_ELSA_17	class1Frail_Control	0.0282355	0.11095	0.254489	0.799662	0.887486	No	NA
Q8WXD2_ELSA_17	class1Dementia_Control	-0.147565	0.110474	-1.33574	0.184792	0.365773	No	NA
Q8WXD2_ELSA_17	class1Resilient_Control	-0.0599334	0.110513	-0.542319	0.588855	0.747506	No	NA
Q8WXD2_ELSA_18	class1Frail_Control	0.204045	0.11645	1.75222	0.0829291	0.222691	No	NA
Q8WXD2_ELSA_18	class1Dementia_Control	-0.213076	0.115951	-1.83764	0.0692087	0.201334	No	NA
Q8WXD2_ELSA_18	class1Resilient_Control	-0.0843948	0.115991	-0.727595	0.468633	0.66187	No	NA
Q8WXD2_ELSA_20	class1Frail_Control	0.163283	0.12337	1.32353	0.188804	0.369901	No	NA
Q8WXD2_ELSA_20	class1Dementia_Control	-0.237401	0.122841	-1.93258	0.0562354	0.181618	No	NA
Q8WXD2_ELSA_20	class1Resilient_Control	-0.0894923	0.122884	-0.728264	0.468225	0.66187	No	NA
Q8WXD2_KPGG_12	class1Frail_Control	0.327504	0.0868659	3.77023	0.000313	0.00616767	Yes	NA
Q8WXD2_KPGG_12	class1Dementia_Control	-0.0199266	0.0856168	-0.232742	0.816564	0.894366	No	NA
Q8WXD2_KPGG_12	class1Resilient_Control	0.109112	0.0856152	1.27445	0.20624	0.389179	No	NA
Q8WXD2_SSPL_16	class1Frail_Control	0.156988	0.0889782	1.76434	0.0808551	0.217883	No	NA
Q8WXD2_SSPL_16	class1Dementia_Control	-0.166441	0.088597	-1.87863	0.063329	0.193003	No	NA
Q8WXD2_SSPL_16	class1Resilient_Control	-0.0580867	0.0886281	-0.655398	0.513779	0.691768	No	NA
O15240_APPE_18	class1Dementia_Frail	-0.340357	0.103855	-3.27722	0.00146008	0.018579	Yes	NA
O15240_APPE_18	class1Resilient_Frail	-0.195106	0.104484	-1.86733	0.0649061	0.19325	No	NA
O15240_APPG_37	class1Dementia_Frail	-0.791832	0.13303	-5.9523	4.31e-08	4.64e-06	Yes	NA
O15240_APPG_37	class1Resilient_Frail	-0.280194	0.133835	-2.09358	0.0389329	0.139722	No	NA
O15240_APPG_39	class1Dementia_Frail	-0.453302	0.120984	-3.74679	0.000309	0.00616767	Yes	NA
O15240_APPG_39	class1Resilient_Frail	-0.20415	0.120986	-1.68738	0.0948456	0.243617	No	NA
O15240_APPG_40	class1Dementia_Frail	-0.803577	0.132376	-6.07042	2.54e-08	3.9e-06	Yes	NA
O15240_APPG_40	class1Resilient_Frail	-0.38171	0.133177	-2.86619	0.00510544	0.0400654	Yes	NA
O15240_AQEE_25	class1Dementia_Frail	-0.645272	0.168704	-3.82488	0.00026	0.00554652	Yes	NA
O15240_AQEE_25	class1Resilient_Frail	-0.319942	0.168733	-1.89614	0.0615975	0.190227	No	NA
O15240_AQEE_30	class1Dementia_Frail	-0.662972	0.141782	-4.67601	9.56e-06	0.000367	Yes	NA
O15240_AQEE_30	class1Resilient_Frail	-0.336842	0.142639	-2.36149	0.0202218	0.0964615	No	NA
O15240_ASWG_7	class1Dementia_Frail	-0.506562	0.147068	-3.44441	0.00085	0.0130379	Yes	NA
O15240_ASWG_7	class1Resilient_Frail	-0.303385	0.147958	-2.05048	0.0430429	0.148561	No	NA
O15240_ASWG_8	class1Dementia_Frail	-0.499315	0.134916	-3.70092	0.000358	0.0067117	Yes	NA
O15240_ASWG_8	class1Resilient_Frail	-0.252896	0.135733	-1.86319	0.0654921	0.193454	No	NA
O15240_DRPA_27	class1Dementia_Frail	-0.307992	0.161942	-1.90187	0.0602501	0.188536	No	NA
O15240_DRPA_27	class1Resilient_Frail	-0.174609	0.160778	-1.08603	0.280245	0.474106	No	NA
O15240_GGEE_32	class1Dementia_Frail	-0.459021	0.213995	-2.14501	0.0350246	0.131857	No	NA
O15240_GGEE_32	class1Resilient_Frail	-0.11559	0.214032	-0.54006	0.590675	0.748578	No	NA
O15240_GGEE_45	class1Dementia_Frail	-0.542027	0.165474	-3.27559	0.00150922	0.018579	Yes	NA
O15240_GGEE_45	class1Resilient_Frail	-0.181684	0.163114	-1.11385	0.268378	0.461829	No	NA
O15240_GLQE_15	class1Dementia_Frail	-0.432421	0.136597	-3.16566	0.00219848	0.0234504	Yes	NA
O15240_GLQE_15	class1Resilient_Frail	-0.432375	0.138975	-3.11116	0.00259316	0.0269128	Yes	NA
O15240_GLQE_20	class1Dementia_Frail	-0.818023	0.187681	-4.35857	3.9e-05	0.0011527	Yes	NA
O15240_GLQE_20	class1Resilient_Frail	-0.469122	0.187714	-2.49913	0.0145235	0.0791068	No	NA
O15240_GLQE_21	class1Dementia_Frail	-0.776383	0.143427	-5.4131	4.56e-07	2.69e-05	Yes	NA
O15240_GLQE_21	class1Resilient_Frail	-0.366082	0.144294	-2.53705	0.0127906	0.0755631	No	NA
O15240_GRPE_37	class1Dementia_Frail	-0.904111	0.273743	-3.30277	0.00143966	0.018579	Yes	NA
O15240_GRPE_37	class1Resilient_Frail	-0.650786	0.272034	-2.39229	0.0191189	0.0917706	No	NA
O15240_KKNA_19	class1Dementia_Frail	-0.211266	0.0976472	-2.16357	0.0335199	0.129932	No	NA
O15240_KKNA_19	class1Resilient_Frail	-0.117163	0.0983614	-1.19115	0.23716	0.427556	No	NA
O15240_KKNA_21	class1Dementia_Frail	-0.331344	0.120181	-2.75705	0.00724154	0.0514557	No	NA
O15240_KKNA_21	class1Resilient_Frail	-0.192523	0.122273	-1.57453	0.119361	0.281193	No	NA
O15240_NAPP_10	class1Dementia_Frail	-0.409467	0.072284	-5.66469	1.54e-07	1.07e-05	Yes	NA
O15240_NAPP_10	class1Resilient_Frail	-0.218486	0.0727214	-3.00443	0.00339391	0.0316113	Yes	NA
O15240_NAPP_17	class1Dementia_Frail	-0.734426	0.12382	-5.9314	4.73e-08	4.64e-06	Yes	NA
O15240_NAPP_17	class1Resilient_Frail	-0.387072	0.124569	-3.10728	0.00248372	0.0261301	Yes	NA
O15240_NAPP_18	class1Dementia_Frail	-0.205243	0.0975429	-2.10413	0.0379806	0.138242	No	NA
O15240_NAPP_18	class1Resilient_Frail	0.0179136	0.0981331	0.182544	0.85554	0.911311	No	NA
O15240_NAPP_19	class1Dementia_Frail	-0.522807	0.0907689	-5.75976	1.01e-07	7.77e-06	Yes	NA
O15240_NAPP_19	class1Resilient_Frail	-0.153443	0.0913181	-1.68031	0.0961486	0.24614	No	NA
O15240_NSEP_12	class1Dementia_Frail	-0.289341	0.110765	-2.61221	0.0107639	0.0694679	No	NA
O15240_NSEP_12	class1Resilient_Frail	-0.0461681	0.111575	-0.413786	0.680152	0.809081	No	NA
O15240_NSEP_16	class1Dementia_Frail	-0.633483	0.140133	-4.52059	1.78e-05	0.00065	Yes	NA
O15240_NSEP_16	class1Resilient_Frail	-0.129297	0.139107	-0.92948	0.354996	0.555269	No	NA
O15240_NSEP_21	class1Dementia_Frail	-0.433771	0.129496	-3.34968	0.00115748	0.0155955	Yes	NA
O15240_NSEP_21	class1Resilient_Frail	-0.28439	0.13028	-2.18292	0.0314802	0.127246	No	NA
O15240_NSEP_22	class1Dementia_Frail	-0.38669	0.134664	-2.87152	0.00507001	0.0400654	Yes	NA
O15240_NSEP_22	class1Resilient_Frail	-0.399756	0.134481	-2.97258	0.00376902	0.0340542	Yes	NA
O15240_RLQE_20	class1Dementia_Frail	-1.17972	0.200449	-5.88539	5.94e-08	5.07e-06	Yes	NA
O15240_RLQE_20	class1Resilient_Frail	-0.58384	0.199894	-2.92075	0.00436181	0.0371034	Yes	NA
O15240_SPQP_48	class1Dementia_Frail	-0.878573	0.181156	-4.84981	5.22e-06	0.000211	Yes	NA
O15240_SPQP_48	class1Resilient_Frail	-0.45874	0.178768	-2.56613	0.0119558	0.0728737	No	NA
O15240_STKL_16	class1Dementia_Frail	-0.0226111	0.120023	-0.18839	0.85106	0.90906	No	NA
O15240_STKL_16	class1Resilient_Frail	0.0533546	0.121646	0.438605	0.66216	0.802112	No	NA
O15240_STKL_20	class1Dementia_Frail	-0.0938378	0.138098	-0.679504	0.498756	0.679157	No	NA
O15240_STKL_20	class1Resilient_Frail	-0.199424	0.136635	-1.45954	0.148284	0.320795	No	NA
O15240_THTL_18	class1Dementia_Frail	0.019193	0.0924797	0.207538	0.836124	0.905455	No	NA
O15240_THTL_18	class1Resilient_Frail	0.0773884	0.0931561	0.830739	0.408625	0.610552	No	NA
O15240_TLQP_8	class1Dementia_Frail	-0.852258	0.18937	-4.5005	1.9e-05	0.000664	Yes	NA
O15240_TLQP_8	class1Resilient_Frail	-0.299972	0.190515	-1.57453	0.118655	0.281193	No	NA
O15240_VPER_16	class1Dementia_Frail	-0.030297	0.0780219	-0.388315	0.698643	0.817923	No	NA
O15240_VPER_16	class1Resilient_Frail	0.122738	0.078494	1.56367	0.121186	0.284621	No	NA
P05060_ADEP_19	class1Dementia_Frail	-0.315318	0.125256	-2.51738	0.0134791	0.0779238	No	NA
P05060_ADEP_19	class1Resilient_Frail	-0.315419	0.126014	-2.50304	0.0140019	0.0779238	No	NA
P05060_ADEP_21	class1Dementia_Frail	-0.256221	0.140545	-1.82305	0.0714079	0.203871	No	NA
P05060_ADEP_21	class1Resilient_Frail	-0.0594074	0.141395	-0.420151	0.675314	0.807852	No	NA
P05060_ADEP_28	class1Dementia_Frail	-0.368771	0.097445	-3.7844	0.000268	0.00556663	Yes	NA
P05060_ADEP_28	class1Resilient_Frail	-0.227008	0.0980346	-2.31559	0.0227095	0.103815	No	NA
P05060_APRP_14	class1Dementia_Frail	-0.236347	0.159583	-1.48103	0.142576	0.314398	No	NA
P05060_APRP_14	class1Resilient_Frail	-0.414238	0.16075	-2.57691	0.0118303	0.0726852	No	NA
P05060_AYFM_10	class1Dementia_Frail	-0.288434	0.135685	-2.12576	0.0360893	0.134547	No	NA
P05060_AYFM_10	class1Resilient_Frail	-0.254646	0.136506	-1.86545	0.0651717	0.19325	No	NA
P05060_DKET_13	class1Dementia_Frail	0.102137	0.152884	0.66807	0.506036	0.6865	No	NA
P05060_DKET_13	class1Resilient_Frail	-0.206674	0.152911	-1.3516	0.180362	0.36073	No	NA
P05060_DKET_17	class1Dementia_Frail	-0.0371051	0.14974	-0.247796	0.804935	0.888204	No	NA
P05060_DKET_17	class1Resilient_Frail	-0.214075	0.149766	-1.42939	0.156834	0.329093	No	NA
P05060_EDEE_15	class1Dementia_Frail	0.061527	0.16277	0.377999	0.706275	0.821847	No	NA
P05060_EDEE_15	class1Resilient_Frail	-0.120759	0.164999	-0.731879	0.466044	0.661593	No	NA
P05060_FLGE_13	class1Dementia_Frail	-0.156899	0.106067	-1.47925	0.142348	0.314398	No	NA
P05060_FLGE_13	class1Resilient_Frail	-0.151048	0.106709	-1.41552	0.160153	0.333327	No	NA
P05060_FLGE_14	class1Dementia_Frail	0.0760613	0.0809714	0.939361	0.349903	0.548419	No	NA
P05060_FLGE_14	class1Resilient_Frail	0.0537646	0.0814613	0.660002	0.510833	0.68949	No	NA
P05060_FLGE_15	class1Dementia_Frail	-0.273336	0.108508	-2.51903	0.0137865	0.0779238	No	NA
P05060_FLGE_15	class1Resilient_Frail	-0.131959	0.108149	-1.22016	0.226035	0.41278	No	NA
P05060_FLGE_17	class1Dementia_Frail	-0.166635	0.0883031	-1.88708	0.0621706	0.190227	No	NA
P05060_FLGE_17	class1Resilient_Frail	-0.116647	0.0888373	-1.31304	0.1923	0.374838	No	NA
P05060_GELF_19	class1Dementia_Frail	-0.0783878	0.0979054	-0.800648	0.425312	0.627406	No	NA
P05060_GELF_19	class1Resilient_Frail	-0.0479443	0.0984978	-0.486755	0.627541	0.77643	No	NA
P05060_GGEP_15	class1Dementia_Frail	-0.211332	0.173102	-1.22086	0.225131	0.41278	No	NA
P05060_GGEP_15	class1Resilient_Frail	-0.122265	0.174149	-0.702073	0.484333	0.671421	No	NA
P05060_GRGG_17	class1Dementia_Frail	0.155495	0.148074	1.05012	0.296301	0.490429	No	NA
P05060_GRGG_17	class1Resilient_Frail	0.104646	0.14897	0.702462	0.484091	0.671421	No	NA
P05060_KRLG_22	class1Dementia_Frail	-0.206615	0.0981606	-2.10487	0.0384814	0.139404	No	NA
P05060_KRLG_22	class1Resilient_Frail	-0.0202419	0.0978353	-0.206897	0.836622	0.905455	No	NA
P05060_LGEL_20	class1Dementia_Frail	-0.294776	0.0976994	-3.01718	0.00326634	0.0312455	Yes	NA
P05060_LGEL_20	class1Resilient_Frail	-0.28579	0.0982906	-2.90761	0.00452371	0.037357	Yes	NA
P05060_LGEL_7	class1Dementia_Frail	-1.1604	0.314487	-3.68981	0.000372	0.00680738	Yes	NA
P05060_LGEL_7	class1Resilient_Frail	-0.883186	0.31639	-2.79145	0.00633162	0.0463113	Yes	NA
P05060_NLAR_10	class1Dementia_Frail	-0.322524	0.14123	-2.28368	0.0245949	0.109185	No	NA
P05060_NLAR_10	class1Resilient_Frail	-0.240433	0.142085	-1.69218	0.0938549	0.243515	No	NA
P05060_NLAR_8	class1Dementia_Frail	-0.340524	0.142325	-2.39257	0.0191054	0.0917706	No	NA
P05060_NLAR_8	class1Resilient_Frail	-0.326721	0.141854	-2.30322	0.023897	0.107958	No	NA
P05060_NLAR_9	class1Dementia_Frail	-0.400944	0.159365	-2.51589	0.0139005	0.0779238	No	NA
P05060_NLAR_9	class1Resilient_Frail	-0.290711	0.158836	-1.83025	0.0709841	0.203417	No	NA
P05060_NYPS_21	class1Dementia_Frail	-0.261079	0.118417	-2.20474	0.0298608	0.123296	No	NA
P05060_NYPS_21	class1Resilient_Frail	-0.226393	0.119134	-1.90033	0.0603906	0.188536	No	NA
P05060_NYPS_7	class1Dementia_Frail	0.13896	0.136024	1.02159	0.309543	0.504497	No	NA
P05060_NYPS_7	class1Resilient_Frail	0.0588615	0.136847	0.430128	0.668067	0.80549	No	NA
P05060_NYPS_8	class1Dementia_Frail	-0.158885	0.127708	-1.24412	0.216484	0.403543	No	NA
P05060_NYPS_8	class1Resilient_Frail	-0.317092	0.128481	-2.468	0.0153566	0.0828663	No	NA
P05060_PFSE_11	class1Dementia_Frail	-0.227157	0.118042	-1.92437	0.0572694	0.182274	No	NA
P05060_PFSE_11	class1Resilient_Frail	-0.210878	0.118756	-1.77572	0.0789484	0.215008	No	NA
P05060_PQSE_10	class1Dementia_Frail	-0.120039	0.0856723	-1.40114	0.165089	0.338102	No	NA
P05060_PQSE_10	class1Resilient_Frail	-0.143343	0.0853884	-1.67872	0.0971582	0.247078	No	NA
P05060_PQSE_11	class1Dementia_Frail	0.0100135	0.071805	0.139455	0.889383	0.929906	No	NA
P05060_PQSE_11	class1Resilient_Frail	-0.0499768	0.0722394	-0.691822	0.490719	0.67419	No	NA
P05060_QLDQ_8	class1Dementia_Frail	-0.817532	0.230984	-3.53935	0.00062	0.00992549	Yes	NA
P05060_QLDQ_8	class1Resilient_Frail	-0.674612	0.232381	-2.90304	0.00458473	0.0374582	Yes	NA
P05060_QYDR_14	class1Dementia_Frail	-0.216521	0.119787	-1.80756	0.0738069	0.206875	No	NA
P05060_QYDR_14	class1Resilient_Frail	-0.200622	0.120511	-1.66475	0.0992226	0.250668	No	NA
P05060_SSQG_31	class1Dementia_Frail	-0.458881	0.152847	-3.00223	0.00341633	0.0316113	Yes	NA
P05060_SSQG_31	class1Resilient_Frail	-0.465795	0.153771	-3.02914	0.00315069	0.0310222	Yes	NA
P05060_VAQL_10	class1Dementia_Frail	-0.25574	0.132138	-1.9354	0.0565191	0.181618	No	NA
P05060_VAQL_10	class1Resilient_Frail	-0.151878	0.133104	-1.14105	0.257297	0.450832	No	NA
P05060_YYDP_13	class1Dementia_Frail	-0.39726	0.139427	-2.84924	0.00558602	0.0429006	Yes	NA
P05060_YYDP_13	class1Resilient_Frail	-0.324557	0.138556	-2.34242	0.0216772	0.102136	No	NA
P05408_SVNP_13	class1Dementia_Frail	-0.163268	0.0920779	-1.77315	0.0793747	0.215406	No	NA
P05408_SVNP_13	class1Resilient_Frail	-0.120339	0.092635	-1.29907	0.197032	0.380457	No	NA
P05408_SVNP_15	class1Dementia_Frail	-0.186466	0.108283	-1.72202	0.088286	0.233095	No	NA
P05408_SVNP_15	class1Resilient_Frail	-0.252919	0.108938	-2.32167	0.0223652	0.103473	No	NA
P05408_SVNP_16	class1Dementia_Frail	-0.0423138	0.0719295	-0.588268	0.557734	0.724715	No	NA
P05408_SVNP_16	class1Resilient_Frail	-0.104372	0.0723647	-1.44231	0.152471	0.325491	No	NA
P05408_SVPH_13	class1Dementia_Frail	-0.162424	0.122508	-1.32582	0.188721	0.369901	No	NA
P05408_SVPH_13	class1Resilient_Frail	-0.258667	0.121744	-2.12468	0.0367396	0.135654	No	NA
P05408_YSPR_30	class1Dementia_Frail	-0.164197	0.128598	-1.27682	0.205406	0.389179	No	NA
P05408_YSPR_30	class1Resilient_Frail	-0.247605	0.12862	-1.92508	0.0578183	0.182734	No	NA
P10645_AVEE_10	class1Dementia_Frail	-0.141152	0.12044	-1.17197	0.244733	0.437104	No	NA
P10645_AVEE_10	class1Resilient_Frail	-0.305863	0.119689	-2.55549	0.0125228	0.0751371	No	NA
P10645_AYGF_10	class1Dementia_Frail	0.144122	0.107722	1.33791	0.184085	0.365316	No	NA
P10645_AYGF_10	class1Resilient_Frail	-0.0264639	0.108373	-0.244191	0.807604	0.88987	No	NA
P10645_AYGF_11	class1Dementia_Frail	0.134295	0.125834	1.06724	0.28854	0.48227	No	NA
P10645_AYGF_11	class1Resilient_Frail	-0.0718852	0.126595	-0.567835	0.571472	0.735809	No	NA
P10645_EAVE_13	class1Dementia_Frail	-0.513899	0.176379	-2.91361	0.00444468	0.0371034	Yes	NA
P10645_EAVE_13	class1Resilient_Frail	-0.479559	0.177446	-2.70257	0.00813729	0.0557986	No	NA
P10645_EDSK_34	class1Dementia_Frail	-0.522149	0.277874	-1.87908	0.0639211	0.19325	No	NA
P10645_EDSK_34	class1Resilient_Frail	-0.525967	0.277923	-1.89249	0.0620883	0.190227	No	NA
P10645_EDSL_10	class1Dementia_Frail	-0.0725339	0.20746	-0.349628	0.727384	0.837528	No	NA
P10645_EDSL_10	class1Resilient_Frail	-0.237312	0.208716	-1.13701	0.258364	0.450832	No	NA
P10645_EDSL_11	class1Dementia_Frail	-0.0912852	0.212247	-0.430088	0.668095	0.80549	No	NA
P10645_EDSL_11	class1Resilient_Frail	-0.100448	0.213532	-0.470411	0.639128	0.784286	No	NA
P10645_EDSL_12	class1Dementia_Frail	0.0389626	0.203461	0.191499	0.848539	0.908217	No	NA
P10645_EDSL_12	class1Resilient_Frail	-0.0860973	0.204692	-0.420618	0.674974	0.807852	No	NA
P10645_EKGL_12	class1Dementia_Frail	-0.0252908	0.108603	-0.232875	0.816461	0.894366	No	NA
P10645_EKGL_12	class1Resilient_Frail	-0.145596	0.108243	-1.34509	0.182446	0.363715	No	NA
P10645_GLSA_9	class1Dementia_Frail	-0.248954	0.122602	-2.03058	0.0450927	0.153917	No	NA
P10645_GLSA_9	class1Resilient_Frail	-0.416301	0.124673	-3.33915	0.00120163	0.0159113	Yes	NA
P10645_GWRP_17	class1Dementia_Frail	0.199487	0.134687	1.48111	0.142554	0.314398	No	NA
P10645_GWRP_17	class1Resilient_Frail	0.108069	0.137032	0.788644	0.43268	0.630446	No	NA
P10645_GWRP_18	class1Dementia_Frail	0.192322	0.112423	1.7107	0.0903657	0.236057	No	NA
P10645_GWRP_18	class1Resilient_Frail	0.00216538	0.113103	0.0191452	0.984765	0.993012	No	NA
P10645_GWRP_19	class1Dementia_Frail	0.180404	0.141703	1.27311	0.206053	0.389179	No	NA
P10645_GWRP_19	class1Resilient_Frail	0.00155874	0.142561	0.0109339	0.991299	0.995186	No	NA
P10645_HSGF_13	class1Dementia_Frail	-0.326221	0.132226	-2.46715	0.0154295	0.0828663	No	NA
P10645_HSGF_13	class1Resilient_Frail	-0.291391	0.132614	-2.19728	0.0304575	0.125088	No	NA
P10645_HSGF_20	class1Dementia_Frail	-0.0219544	0.156153	-0.140595	0.8885	0.929906	No	NA
P10645_HSGF_20	class1Resilient_Frail	-0.284865	0.156431	-1.82103	0.0718892	0.204127	No	NA
P10645_HSGF_21	class1Dementia_Frail	-0.032869	0.191778	-0.171391	0.864366	0.916897	No	NA
P10645_HSGF_21	class1Resilient_Frail	-0.227301	0.194541	-1.1684	0.246251	0.438796	No	NA
P10645_HSGF_22	class1Dementia_Frail	-0.494076	0.204067	-2.42115	0.0177948	0.0887428	No	NA
P10645_HSGF_22	class1Resilient_Frail	-0.356165	0.206827	-1.72204	0.0890249	0.234148	No	NA
P10645_HSGF_33	class1Dementia_Frail	0.0274544	0.156301	0.175651	0.861018	0.914608	No	NA
P10645_HSGF_33	class1Resilient_Frail	-0.227025	0.157444	-1.44194	0.153271	0.325491	No	NA
P10645_HSGF_35	class1Dementia_Frail	-0.202497	0.153896	-1.31581	0.191543	0.374313	No	NA
P10645_HSGF_35	class1Resilient_Frail	-0.30136	0.160805	-1.87407	0.0641287	0.19325	No	NA
P10645_HSGF_8	class1Dementia_Frail	0.021549	0.0990423	0.217573	0.828322	0.900719	No	NA
P10645_HSGF_8	class1Resilient_Frail	-0.015821	0.0987141	-0.160271	0.873077	0.920741	No	NA
P10645_LEGQ_17	class1Dementia_Frail	0.203868	0.14168	1.43893	0.153422	0.325491	No	NA
P10645_LEGQ_17	class1Resilient_Frail	-0.100689	0.142537	-0.706406	0.481647	0.670117	No	NA
P10645_LEGQ_18	class1Dementia_Frail	-0.13557	0.13314	-1.01825	0.311118	0.505155	No	NA
P10645_LEGQ_18	class1Resilient_Frail	-0.300494	0.133945	-2.24341	0.0271693	0.115923	No	NA
P10645_LEGQ_19	class1Dementia_Frail	-0.0881201	0.142039	-0.620393	0.536469	0.712079	No	NA
P10645_LEGQ_19	class1Resilient_Frail	-0.322014	0.142899	-2.25345	0.0265065	0.115011	No	NA
P10645_LEGQ_21	class1Dementia_Frail	-0.0310029	0.119048	-0.260423	0.795215	0.883828	No	NA
P10645_LEGQ_21	class1Resilient_Frail	-0.197651	0.119919	-1.6482	0.103283	0.256705	No	NA
P10645_SKMD_11	class1Dementia_Frail	-0.250748	0.17849	-1.40483	0.163991	0.337647	No	NA
P10645_SKMD_11	class1Resilient_Frail	-0.409098	0.178521	-2.2916	0.0245924	0.109185	No	NA
P10645_SKMD_13	class1Dementia_Frail	-0.527703	0.177307	-2.97622	0.00387166	0.034302	Yes	NA
P10645_SKMD_13	class1Resilient_Frail	-0.562907	0.1762	-3.19471	0.00201179	0.0223921	Yes	NA
P10645_SLEA_9	class1Dementia_Frail	-0.1755	0.149252	-1.17587	0.243224	0.435423	No	NA
P10645_SLEA_9	class1Resilient_Frail	-0.242517	0.151817	-1.59743	0.114214	0.275152	No	NA
P10645_WSKM_11	class1Dementia_Frail	-0.0845043	0.119136	-0.709308	0.479853	0.670049	No	NA
P10645_WSKM_11	class1Resilient_Frail	-0.298993	0.119857	-2.49458	0.014319	0.0785502	No	NA
P10645_WSKM_12	class1Dementia_Frail	-0.0529433	0.117987	-0.448723	0.654643	0.795515	No	NA
P10645_WSKM_12	class1Resilient_Frail	-0.228408	0.118701	-1.92424	0.0572861	0.182274	No	NA
P10645_WSKM_14	class1Dementia_Frail	-0.106185	0.117987	-0.89997	0.370388	0.568666	No	NA
P10645_WSKM_14	class1Resilient_Frail	-0.256461	0.118701	-2.16057	0.0332178	0.129932	No	NA
P13521_ATLE_19	class1Dementia_Frail	-0.357605	0.14173	-2.52314	0.0132743	0.077822	No	NA
P13521_ATLE_19	class1Resilient_Frail	-0.230094	0.142588	-1.6137	0.109875	0.269598	No	NA
P13521_DSKE_15	class1Dementia_Frail	-0.334888	0.120375	-2.78204	0.00650379	0.0471218	Yes	NA
P13521_DSKE_15	class1Resilient_Frail	-0.407628	0.121103	-3.36596	0.00109812	0.015488	Yes	NA
P13521_DSKE_16	class1Dementia_Frail	-0.42534	0.140236	-3.03302	0.00311396	0.0310222	Yes	NA
P13521_DSKE_16	class1Resilient_Frail	-0.359515	0.141085	-2.54822	0.0124138	0.075069	No	NA
P13521_FPVG_15	class1Dementia_Frail	-0.401409	0.100588	-3.99063	0.000129	0.0029984	Yes	NA
P13521_FPVG_15	class1Resilient_Frail	-0.345509	0.101197	-3.41424	0.000938	0.0135987	Yes	NA
P13521_GKLT_9	class1Dementia_Frail	0.179308	0.188818	0.949637	0.345193	0.544383	No	NA
P13521_GKLT_9	class1Resilient_Frail	0.169677	0.188192	0.901616	0.370002	0.568666	No	NA
P13521_LVNA_17	class1Dementia_Frail	-0.190488	0.0886532	-2.14868	0.0341749	0.129932	No	NA
P13521_LVNA_17	class1Resilient_Frail	-0.00881449	0.0891896	-0.0988287	0.92148	0.952232	No	NA
P13521_PEII_9	class1Dementia_Frail	-0.0845362	0.100045	-0.844978	0.400246	0.601544	No	NA
P13521_PEII_9	class1Resilient_Frail	-0.131924	0.100736	-1.3096	0.193489	0.375252	No	NA
P13521_QELG_12	class1Dementia_Frail	0.00185395	0.0999929	0.0185408	0.985254	0.993012	No	NA
P13521_QELG_12	class1Resilient_Frail	-0.157797	0.102135	-1.54498	0.126349	0.29316	No	NA
P13521_SGQL_11	class1Dementia_Frail	-0.16423	0.144412	-1.13724	0.258876	0.450832	No	NA
P13521_SGQL_11	class1Resilient_Frail	-0.221072	0.144437	-1.53058	0.129868	0.297728	No	NA
P13521_SVFQ_15	class1Dementia_Frail	-0.29515	0.129547	-2.27833	0.0249237	0.110008	No	NA
P13521_SVFQ_15	class1Resilient_Frail	-0.283263	0.13033	-2.17342	0.0322085	0.128834	No	NA
P13521_TNEI_11	class1Dementia_Frail	-0.299454	0.124246	-2.41017	0.0182695	0.0899423	No	NA
P13521_TNEI_11	class1Resilient_Frail	-0.154766	0.126908	-1.21952	0.226277	0.41278	No	NA
P13521_TNEI_13	class1Dementia_Frail	-0.28474	0.110334	-2.58071	0.0113741	0.071042	No	NA
P13521_TNEI_13	class1Resilient_Frail	-0.108941	0.111002	-0.981432	0.328847	0.527253	No	NA
P13521_TNEI_14	class1Dementia_Frail	-0.383514	0.214237	-1.79014	0.0765836	0.210811	No	NA
P13521_TNEI_14	class1Resilient_Frail	-0.234036	0.215533	-1.08585	0.280266	0.474106	No	NA
P13521_TNEI_16	class1Dementia_Frail	-0.209485	0.143571	-1.4591	0.148181	0.320795	No	NA
P13521_TNEI_16	class1Resilient_Frail	-0.313325	0.145177	-2.15823	0.0336966	0.129932	No	NA
P13521_TNEI_18	class1Dementia_Frail	-0.451959	0.165443	-2.73182	0.00749696	0.0523424	No	NA
P13521_TNEI_18	class1Resilient_Frail	-0.368148	0.166444	-2.21185	0.029349	0.122112	No	NA
P13521_TNEI_33	class1Dementia_Frail	-0.418395	0.124661	-3.35627	0.0011331	0.0155397	Yes	NA
P13521_TNEI_33	class1Resilient_Frail	-0.305685	0.125415	-2.43738	0.0166351	0.0846078	No	NA
P13521_VPGQ_26	class1Dementia_Frail	-0.334908	0.274077	-1.22195	0.225455	0.41278	No	NA
P13521_VPGQ_26	class1Resilient_Frail	-0.745691	0.270579	-2.75591	0.00730296	0.0514557	No	NA
P13521_VPGQ_40	class1Dementia_Frail	-0.37509	0.154425	-2.42894	0.0170442	0.0861181	No	NA
P13521_VPGQ_40	class1Resilient_Frail	-0.367085	0.153297	-2.3946	0.0186225	0.0910963	No	NA
Q8WXD2_ELSA_10	class1Dementia_Frail	-0.00696493	0.139064	-0.0500842	0.960182	0.977214	No	NA
Q8WXD2_ELSA_10	class1Resilient_Frail	-0.0581143	0.140081	-0.414861	0.679368	0.809081	No	NA
Q8WXD2_ELSA_11	class1Dementia_Frail	-0.191998	0.143082	-1.34187	0.182804	0.363715	No	NA
Q8WXD2_ELSA_11	class1Resilient_Frail	-0.268647	0.143948	-1.86628	0.0650554	0.19325	No	NA
Q8WXD2_ELSA_12	class1Dementia_Frail	-0.349647	0.137052	-2.55119	0.0126663	0.0754087	No	NA
Q8WXD2_ELSA_12	class1Resilient_Frail	-0.282143	0.139438	-2.02342	0.0464114	0.156008	No	NA
Q8WXD2_ELSA_13	class1Dementia_Frail	-0.269762	0.145528	-1.85367	0.0668566	0.195231	No	NA
Q8WXD2_ELSA_13	class1Resilient_Frail	-0.377382	0.146409	-2.57759	0.0114703	0.071042	No	NA
Q8WXD2_ELSA_14	class1Dementia_Frail	-0.256028	0.12213	-2.09636	0.0386799	0.139466	No	NA
Q8WXD2_ELSA_14	class1Resilient_Frail	-0.188966	0.122869	-1.53796	0.127349	0.29459	No	NA
Q8WXD2_ELSA_16	class1Dementia_Frail	-0.326613	0.147322	-2.217	0.028983	0.121634	No	NA
Q8WXD2_ELSA_16	class1Resilient_Frail	-0.266369	0.148213	-1.79721	0.0754473	0.209118	No	NA
Q8WXD2_ELSA_17	class1Dementia_Frail	-0.175801	0.111809	-1.57233	0.119165	0.281193	No	NA
Q8WXD2_ELSA_17	class1Resilient_Frail	-0.088169	0.112486	-0.783823	0.435074	0.630446	No	NA
Q8WXD2_ELSA_18	class1Dementia_Frail	-0.417121	0.117352	-3.55445	0.00059	0.00963623	Yes	NA
Q8WXD2_ELSA_18	class1Resilient_Frail	-0.28844	0.118062	-2.44313	0.0163882	0.0839077	No	NA
Q8WXD2_ELSA_20	class1Dementia_Frail	-0.400684	0.124326	-3.22286	0.00173412	0.0204893	Yes	NA
Q8WXD2_ELSA_20	class1Resilient_Frail	-0.252775	0.125078	-2.02095	0.0460702	0.155868	No	NA
Q8WXD2_KPGG_12	class1Dementia_Frail	-0.347431	0.0872716	-3.98102	0.000151	0.00342094	Yes	NA
Q8WXD2_KPGG_12	class1Resilient_Frail	-0.218392	0.0867268	-2.51816	0.0138181	0.0779238	No	NA
Q8WXD2_SSPL_16	class1Dementia_Frail	-0.323429	0.0896675	-3.60698	0.000494	0.00862168	Yes	NA
Q8WXD2_SSPL_16	class1Resilient_Frail	-0.215075	0.09021	-2.38416	0.0190848	0.0917706	No	NA
O15240_APPE_18	class1Resilient_Dementia	0.145251	0.103674	1.40104	0.164427	0.337647	No	NA
O15240_APPG_37	class1Resilient_Dementia	0.511638	0.132797	3.85278	0.000211	0.00462728	Yes	NA
O15240_APPG_39	class1Resilient_Dementia	0.249153	0.12153	2.05013	0.0431367	0.148561	No	NA
O15240_APPG_40	class1Resilient_Dementia	0.421868	0.132144	3.19247	0.00190752	0.0221127	Yes	NA
O15240_AQEE_25	class1Resilient_Dementia	0.32533	0.16873	1.92811	0.0574352	0.182274	No	NA
O15240_AQEE_30	class1Resilient_Dementia	0.32613	0.141534	2.30426	0.0233637	0.106174	No	NA
O15240_ASWG_7	class1Resilient_Dementia	0.203177	0.146811	1.38394	0.169587	0.34365	No	NA
O15240_ASWG_8	class1Resilient_Dementia	0.246419	0.13468	1.82965	0.0704053	0.202514	No	NA
O15240_DRPA_27	class1Resilient_Dementia	0.133383	0.160001	0.833639	0.406598	0.608707	No	NA
O15240_GGEE_32	class1Resilient_Dementia	0.343431	0.214029	1.6046	0.112573	0.274463	No	NA
O15240_GGEE_45	class1Resilient_Dementia	0.360343	0.167338	2.15339	0.0340233	0.129932	No	NA
O15240_GLQE_15	class1Resilient_Dementia	4.67e-05	0.135612	0.000345	0.999726	0.999726	No	NA
O15240_GLQE_20	class1Resilient_Dementia	0.348901	0.187711	1.85871	0.0667921	0.195231	No	NA
O15240_GLQE_21	class1Resilient_Dementia	0.4103	0.143176	2.86571	0.00511251	0.0400654	Yes	NA
O15240_GRPE_37	class1Resilient_Dementia	0.253325	0.269009	0.941699	0.349218	0.548419	No	NA
O15240_KKNA_19	class1Resilient_Dementia	0.0941025	0.0977385	0.962799	0.338587	0.539491	No	NA
O15240_KKNA_21	class1Resilient_Dementia	0.138821	0.119314	1.1635	0.24813	0.440101	No	NA
O15240_NAPP_10	class1Resilient_Dementia	0.190981	0.0721576	2.64672	0.00949962	0.062894	No	NA
O15240_NAPP_17	class1Resilient_Dementia	0.347354	0.123604	2.81023	0.00600046	0.0447413	Yes	NA
O15240_NAPP_18	class1Resilient_Dementia	0.223156	0.0973723	2.29178	0.0241034	0.108254	No	NA
O15240_NAPP_19	class1Resilient_Dementia	0.369365	0.0906102	4.07641	9.43e-05	0.00227654	Yes	NA
O15240_NSEP_12	class1Resilient_Dementia	0.243173	0.110868	2.19335	0.031223	0.127246	No	NA
O15240_NSEP_16	class1Resilient_Dementia	0.504186	0.139343	3.6183	0.000478	0.00852867	Yes	NA
O15240_NSEP_21	class1Resilient_Dementia	0.14938	0.12927	1.15557	0.250725	0.442659	No	NA
O15240_NSEP_22	class1Resilient_Dementia	-0.0130657	0.132584	-0.0985469	0.921712	0.952232	No	NA
O15240_RLQE_20	class1Resilient_Dementia	0.595882	0.200451	2.9727	0.00374035	0.0340542	Yes	NA
O15240_SPQP_48	class1Resilient_Dementia	0.419833	0.181036	2.31906	0.022682	0.103815	No	NA
O15240_STKL_16	class1Resilient_Dementia	0.0759657	0.121635	0.62454	0.534096	0.710893	No	NA
O15240_STKL_20	class1Resilient_Dementia	-0.105586	0.133994	-0.787995	0.433	0.630446	No	NA
O15240_THTL_18	class1Resilient_Dementia	0.0581954	0.0925663	0.628689	0.531366	0.708488	No	NA
O15240_TLQP_8	class1Resilient_Dementia	0.552286	0.189039	2.92155	0.00434202	0.0371034	Yes	NA
O15240_VPER_16	class1Resilient_Dementia	0.153036	0.0778855	1.96488	0.052319	0.170258	No	NA
P05060_ADEP_19	class1Resilient_Dementia	-0.000101	0.125037	-0.000804	0.99936	0.999726	No	NA
P05060_ADEP_21	class1Resilient_Dementia	0.196813	0.140299	1.40281	0.163899	0.337647	No	NA
P05060_ADEP_28	class1Resilient_Dementia	0.141763	0.0972746	1.45735	0.148284	0.320795	No	NA
P05060_APRP_14	class1Resilient_Dementia	-0.177891	0.159732	-1.11368	0.268793	0.461829	No	NA
P05060_AYFM_10	class1Resilient_Dementia	0.0337882	0.135448	0.249456	0.803541	0.888204	No	NA
P05060_DKET_13	class1Resilient_Dementia	-0.308811	0.152909	-2.01958	0.0468179	0.156331	No	NA
P05060_DKET_17	class1Resilient_Dementia	-0.17697	0.149764	-1.18166	0.240886	0.433256	No	NA
P05060_EDEE_15	class1Resilient_Dementia	-0.182286	0.164083	-1.11094	0.2694	0.461829	No	NA
P05060_FLGE_13	class1Resilient_Dementia	0.00585118	0.105881	0.0552616	0.956045	0.977214	No	NA
P05060_FLGE_14	class1Resilient_Dementia	-0.0222967	0.0808298	-0.275848	0.783258	0.880004	No	NA
P05060_FLGE_15	class1Resilient_Dementia	0.141377	0.108841	1.29893	0.197747	0.380625	No	NA
P05060_FLGE_17	class1Resilient_Dementia	0.0499882	0.0881487	0.56709	0.571977	0.735809	No	NA
P05060_GELF_19	class1Resilient_Dementia	0.0304435	0.0977342	0.311493	0.756101	0.857734	No	NA
P05060_GGEP_15	class1Resilient_Dementia	0.089067	0.172799	0.515437	0.607433	0.761025	No	NA
P05060_GRGG_17	class1Resilient_Dementia	-0.0508492	0.147815	-0.344006	0.731594	0.839657	No	NA
P05060_KRLG_22	class1Resilient_Dementia	0.186373	0.0984619	1.89285	0.0620408	0.190227	No	NA
P05060_LGEL_20	class1Resilient_Dementia	0.00898599	0.0975286	0.092137	0.926781	0.953011	No	NA
P05060_LGEL_7	class1Resilient_Dementia	0.277211	0.313937	0.883016	0.379433	0.578184	No	NA
P05060_NLAR_10	class1Resilient_Dementia	0.0820909	0.140983	0.582274	0.561747	0.727524	No	NA
P05060_NLAR_8	class1Resilient_Dementia	0.0138033	0.142762	0.0966872	0.92322	0.952232	No	NA
P05060_NLAR_9	class1Resilient_Dementia	0.110233	0.159854	0.689587	0.492475	0.675394	No	NA
P05060_NYPS_21	class1Resilient_Dementia	0.034686	0.11821	0.293427	0.76983	0.868178	No	NA
P05060_NYPS_7	class1Resilient_Dementia	-0.0800987	0.135786	-0.589891	0.55665	0.724715	No	NA
P05060_NYPS_8	class1Resilient_Dementia	-0.158207	0.127485	-1.24098	0.217636	0.403787	No	NA
P05060_PFSE_11	class1Resilient_Dementia	0.0162793	0.117836	0.138152	0.890409	0.929906	No	NA
P05060_PQSE_10	class1Resilient_Dementia	-0.0233044	0.0859353	-0.271186	0.786955	0.881023	No	NA
P05060_PQSE_11	class1Resilient_Dementia	-0.0599904	0.0716794	-0.836926	0.404713	0.607069	No	NA
P05060_QLDQ_8	class1Resilient_Dementia	0.142919	0.23058	0.619825	0.536841	0.712079	No	NA
P05060_QYDR_14	class1Resilient_Dementia	0.0158997	0.119577	0.132966	0.894498	0.932123	No	NA
P05060_SSQG_31	class1Resilient_Dementia	-0.00691376	0.152579	-0.0453125	0.963952	0.977214	No	NA
P05060_VAQL_10	class1Resilient_Dementia	0.103862	0.132262	0.785274	0.434642	0.630446	No	NA
P05060_YYDP_13	class1Resilient_Dementia	0.0727023	0.137015	0.530614	0.597175	0.753087	No	NA
P05408_SVNP_13	class1Resilient_Dementia	0.0429291	0.0919169	0.467042	0.641528	0.785795	No	NA
P05408_SVNP_15	class1Resilient_Dementia	-0.0664527	0.108094	-0.614769	0.540161	0.71279	No	NA
P05408_SVNP_16	class1Resilient_Dementia	-0.0620582	0.0718037	-0.864276	0.389591	0.588988	No	NA
P05408_SVPH_13	class1Resilient_Dementia	-0.0962427	0.12039	-0.799427	0.42644	0.627406	No	NA
P05408_YSPR_30	class1Resilient_Dementia	-0.0834084	0.128619	-0.648494	0.518546	0.696229	No	NA
P10645_AVEE_10	class1Resilient_Dementia	-0.164711	0.118357	-1.39164	0.167938	0.342112	No	NA
P10645_AYGF_10	class1Resilient_Dementia	-0.170586	0.107533	-1.58636	0.115947	0.27795	No	NA
P10645_AYGF_11	class1Resilient_Dementia	-0.20618	0.125614	-1.64138	0.10399	0.257628	No	NA
P10645_EAVE_13	class1Resilient_Dementia	0.0343395	0.17607	0.195033	0.845779	0.908217	No	NA
P10645_EDSK_34	class1Resilient_Dementia	-0.0038178	0.277918	-0.0137371	0.989074	0.99468	No	NA
P10645_EDSL_10	class1Resilient_Dementia	-0.164778	0.207098	-0.795653	0.428197	0.628786	No	NA
P10645_EDSL_11	class1Resilient_Dementia	-0.00916247	0.211876	-0.0432444	0.965597	0.977214	No	NA
P10645_EDSL_12	class1Resilient_Dementia	-0.12506	0.203106	-0.615738	0.539525	0.71279	No	NA
P10645_EKGL_12	class1Resilient_Dementia	-0.120305	0.108936	-1.10436	0.272787	0.465557	No	NA
P10645_GLSA_9	class1Resilient_Dementia	-0.167347	0.123691	-1.35294	0.179285	0.36073	No	NA
P10645_GWRP_17	class1Resilient_Dementia	-0.0914175	0.133715	-0.683673	0.496182	0.676852	No	NA
P10645_GWRP_18	class1Resilient_Dementia	-0.190156	0.112226	-1.6944	0.0934303	0.243236	No	NA
P10645_GWRP_19	class1Resilient_Dementia	-0.178845	0.141456	-1.26432	0.209176	0.39278	No	NA
P10645_HSGF_13	class1Resilient_Dementia	0.0348299	0.133372	0.261149	0.794549	0.883828	No	NA
P10645_HSGF_20	class1Resilient_Dementia	-0.262911	0.155516	-1.69057	0.0943412	0.243617	No	NA
P10645_HSGF_21	class1Resilient_Dementia	-0.194432	0.192039	-1.01246	0.314488	0.508477	No	NA
P10645_HSGF_22	class1Resilient_Dementia	0.137911	0.206807	0.666859	0.50683	0.6865	No	NA
P10645_HSGF_33	class1Resilient_Dementia	-0.254479	0.156447	-1.62662	0.107801	0.266208	No	NA
P10645_HSGF_35	class1Resilient_Dementia	-0.0988626	0.157103	-0.629284	0.53074	0.708488	No	NA
P10645_HSGF_8	class1Resilient_Dementia	-0.03737	0.0993463	-0.376159	0.707807	0.822384	No	NA
P10645_LEGQ_17	class1Resilient_Dementia	-0.304557	0.141432	-2.15338	0.0337939	0.129932	No	NA
P10645_LEGQ_18	class1Resilient_Dementia	-0.164924	0.132907	-1.2409	0.217666	0.403787	No	NA
P10645_LEGQ_19	class1Resilient_Dementia	-0.233894	0.141791	-1.64957	0.102299	0.255914	No	NA
P10645_LEGQ_21	class1Resilient_Dementia	-0.166648	0.11916	-1.39852	0.16587	0.338797	No	NA
P10645_SKMD_11	class1Resilient_Dementia	-0.15835	0.178518	-0.887027	0.377757	0.576773	No	NA
P10645_SKMD_13	class1Resilient_Dementia	-0.0352036	0.17424	-0.202041	0.840404	0.905455	No	NA
P10645_SLEA_9	class1Resilient_Dementia	-0.0670168	0.151155	-0.443364	0.65873	0.799217	No	NA
P10645_WSKM_11	class1Resilient_Dementia	-0.214489	0.118928	-1.80352	0.074444	0.207902	No	NA
P10645_WSKM_12	class1Resilient_Dementia	-0.175465	0.11778	-1.48976	0.139564	0.311848	No	NA
P10645_WSKM_14	class1Resilient_Dementia	-0.150276	0.117781	-1.2759	0.205069	0.389179	No	NA
P13521_ATLE_19	class1Resilient_Dementia	0.127511	0.141482	0.901251	0.36971	0.568666	No	NA
P13521_DSKE_15	class1Resilient_Dementia	-0.0727408	0.120164	-0.605344	0.546379	0.719758	No	NA
P13521_DSKE_16	class1Resilient_Dementia	0.0658245	0.139991	0.470206	0.639275	0.784286	No	NA
P13521_FPVG_15	class1Resilient_Dementia	0.0559001	0.100412	0.556707	0.579023	0.739521	No	NA
P13521_GKLT_9	class1Resilient_Dementia	-0.00963145	0.189397	-0.0508532	0.959571	0.977214	No	NA
P13521_LVNA_17	class1Resilient_Dementia	0.181673	0.0884982	2.05285	0.0428082	0.148561	No	NA
P13521_PEII_9	class1Resilient_Dementia	-0.0473878	0.0984528	-0.481325	0.631392	0.779597	No	NA
P13521_QELG_12	class1Resilient_Dementia	-0.159651	0.0999774	-1.59687	0.114288	0.275152	No	NA
P13521_SGQL_11	class1Resilient_Dementia	-0.0568412	0.144435	-0.393543	0.694979	0.816122	No	NA
P13521_SVFQ_15	class1Resilient_Dementia	0.0118873	0.12932	0.0919212	0.926952	0.953011	No	NA
P13521_TNEI_11	class1Resilient_Dementia	0.144688	0.124227	1.1647	0.247644	0.440101	No	NA
P13521_TNEI_13	class1Resilient_Dementia	0.1758	0.110141	1.59613	0.113747	0.275152	No	NA
P13521_TNEI_14	class1Resilient_Dementia	0.149479	0.213862	0.698948	0.486274	0.672577	No	NA
P13521_TNEI_16	class1Resilient_Dementia	-0.103841	0.142714	-0.727616	0.468825	0.66187	No	NA
P13521_TNEI_18	class1Resilient_Dementia	0.0838104	0.165153	0.507471	0.612989	0.765488	No	NA
P13521_TNEI_33	class1Resilient_Dementia	0.112711	0.124443	0.905722	0.367351	0.568666	No	NA
P13521_VPGQ_26	class1Resilient_Dementia	-0.410783	0.273884	-1.49984	0.137745	0.311141	No	NA
P13521_VPGQ_40	class1Resilient_Dementia	0.00800541	0.153516	0.0521472	0.958522	0.977214	No	NA
Q8WXD2_ELSA_10	class1Resilient_Dementia	-0.0511493	0.139194	-0.367467	0.714253	0.827375	No	NA
Q8WXD2_ELSA_11	class1Resilient_Dementia	-0.0766495	0.142832	-0.53664	0.592758	0.74998	No	NA
Q8WXD2_ELSA_12	class1Resilient_Dementia	0.0675038	0.136064	0.496119	0.621188	0.771961	No	NA
Q8WXD2_ELSA_13	class1Resilient_Dementia	-0.10762	0.145274	-0.740805	0.46062	0.655104	No	NA
Q8WXD2_ELSA_14	class1Resilient_Dementia	0.0670613	0.121916	0.550061	0.583555	0.742517	No	NA
Q8WXD2_ELSA_16	class1Resilient_Dementia	0.0602434	0.147064	0.40964	0.682982	0.809461	No	NA
Q8WXD2_ELSA_17	class1Resilient_Dementia	0.087632	0.111614	0.785136	0.434307	0.630446	No	NA
Q8WXD2_ELSA_18	class1Resilient_Dementia	0.128681	0.117147	1.09846	0.274751	0.467868	No	NA
Q8WXD2_ELSA_20	class1Resilient_Dementia	0.147908	0.124108	1.19177	0.236289	0.426989	No	NA
Q8WXD2_KPGG_12	class1Resilient_Dementia	0.129039	0.0857623	1.50461	0.136412	0.30904	No	NA
Q8WXD2_SSPL_16	class1Resilient_Dementia	0.108354	0.0895107	1.21052	0.229051	0.416852	No	NA
O15240_APPE_18	NA	0.224343	0.0747986	2.9993	0.00344655	0.0882316	No	genderm
O15240_APPG_37	NA	0.305049	0.0958103	3.18389	0.00195938	0.0654372	No	genderm
O15240_APPG_39	NA	0.0870187	0.0875122	0.994362	0.3226	0.64533	No	genderm
O15240_APPG_40	NA	0.34325	0.0953396	3.60029	0.000505	0.064675	No	genderm
O15240_AQEE_25	NA	0.11702	0.12134	0.964397	0.33779	0.64533	No	genderm
O15240_AQEE_30	NA	0.251247	0.102114	2.46047	0.0156628	0.19886	No	genderm
O15240_ASWG_7	NA	0.161537	0.105921	1.52507	0.130529	0.451559	No	genderm
O15240_ASWG_8	NA	0.211856	0.0971691	2.18028	0.0316809	0.238539	No	genderm
O15240_DRPA_27	NA	0.195498	0.115761	1.68881	0.0945715	0.388492	No	genderm
O15240_GGEE_32	NA	0.112749	0.153916	0.732536	0.466009	0.740721	No	genderm
O15240_GGEE_45	NA	0.310961	0.118543	2.62318	0.0102668	0.187736	No	genderm
O15240_GLQE_15	NA	0.08662	0.0976791	0.886781	0.377889	0.674097	No	genderm
O15240_GLQE_20	NA	0.0534944	0.134989	0.396286	0.692962	0.852877	No	genderm
O15240_GLQE_21	NA	0.211897	0.103298	2.05131	0.0429612	0.270076	No	genderm
O15240_GRPE_37	NA	0.0582078	0.193554	0.300732	0.764409	0.865879	No	genderm
O15240_KKNA_19	NA	0.127097	0.0705586	1.80129	0.0754721	0.366389	No	genderm
O15240_KKNA_21	NA	0.153833	0.0859399	1.79	0.0772852	0.366389	No	genderm
O15240_NAPP_10	NA	0.0592878	0.0520603	1.13883	0.257608	0.610626	No	genderm
O15240_NAPP_17	NA	0.146717	0.0891775	1.64523	0.103193	0.388492	No	genderm
O15240_NAPP_18	NA	0.13706	0.0702521	1.95098	0.0539754	0.290499	No	genderm
O15240_NAPP_19	NA	0.156457	0.0653734	2.39328	0.0186432	0.19886	No	genderm
O15240_NSEP_12	NA	0.221486	0.0800372	2.76729	0.00703771	0.150138	No	genderm
O15240_NSEP_16	NA	0.120748	0.100315	1.20369	0.2317	0.581521	No	genderm
O15240_NSEP_21	NA	0.17571	0.0932655	1.88397	0.0625949	0.320486	No	genderm
O15240_NSEP_22	NA	-0.0849719	0.0960728	-0.884453	0.378757	0.674097	No	genderm
O15240_RLQE_20	NA	0.279457	0.14352	1.94716	0.0544686	0.290499	No	genderm
O15240_SPQP_48	NA	0.209593	0.12931	1.62086	0.108586	0.397114	No	genderm
O15240_STKL_16	NA	0.0374934	0.0869902	0.431008	0.667651	0.845231	No	genderm
O15240_STKL_20	NA	0.229744	0.0972434	2.36257	0.0205474	0.202312	No	genderm
O15240_THTL_18	NA	0.0522661	0.0668247	0.782138	0.436472	0.73511	No	genderm
O15240_TLQP_8	NA	0.350135	0.136387	2.56721	0.0117962	0.18874	No	genderm
O15240_VPER_16	NA	0.0661711	0.0561928	1.17757	0.241878	0.595391	No	genderm
P05060_ADEP_19	NA	-0.0499995	0.0902119	-0.554245	0.5807	0.799243	No	genderm
P05060_ADEP_21	NA	0.175754	0.101223	1.73631	0.0857179	0.379314	No	genderm
P05060_ADEP_28	NA	0.102795	0.0701816	1.4647	0.146271	0.48007	No	genderm
P05060_APRP_14	NA	0.26744	0.115313	2.31926	0.0229657	0.209972	No	genderm
P05060_AYFM_10	NA	0.0404105	0.0977228	0.413522	0.680147	0.845231	No	genderm
P05060_DKET_13	NA	-0.0682774	0.109962	-0.620919	0.53644	0.774064	No	genderm
P05060_DKET_17	NA	-0.0147354	0.1077	-0.136818	0.891523	0.928129	No	genderm
P05060_EDEE_15	NA	0.0708967	0.118415	0.598713	0.550789	0.774736	No	genderm
P05060_FLGE_13	NA	-0.0174642	0.0763913	-0.228615	0.819655	0.896716	No	genderm
P05060_FLGE_14	NA	0.0467039	0.0583171	0.800861	0.42519	0.73511	No	genderm
P05060_FLGE_15	NA	0.0205608	0.0787879	0.260964	0.794799	0.884646	No	genderm
P05060_FLGE_17	NA	-0.0551701	0.0635975	-0.867489	0.387837	0.680044	No	genderm
P05060_GELF_19	NA	0.106233	0.0705133	1.50657	0.135205	0.455426	No	genderm
P05060_GGEP_15	NA	-0.0586276	0.124671	-0.470259	0.639237	0.826488	No	genderm
P05060_GRGG_17	NA	0.00147008	0.106646	0.0137848	0.98903	0.992216	No	genderm
P05060_KRLG_22	NA	0.0897546	0.0712744	1.25928	0.211636	0.562136	No	genderm
P05060_LGEL_20	NA	0.0496581	0.0703649	0.705723	0.48207	0.752499	No	genderm
P05060_LGEL_7	NA	0.374846	0.226499	1.65495	0.1012	0.388492	No	genderm
P05060_NLAR_10	NA	0.0621739	0.101717	0.611247	0.542481	0.774064	No	genderm
P05060_NLAR_8	NA	0.0913931	0.103342	0.884372	0.379179	0.674097	No	genderm
P05060_NLAR_9	NA	0.0914945	0.115715	0.790691	0.431491	0.73511	No	genderm
P05060_NYPS_21	NA	0.0620392	0.0852863	0.727423	0.468737	0.740721	No	genderm
P05060_NYPS_7	NA	-0.0151588	0.0979666	-0.154734	0.877356	0.928112	No	genderm
P05060_NYPS_8	NA	-0.0982502	0.0919779	-1.06819	0.288112	0.642625	No	genderm
P05060_PFSE_11	NA	0.0101778	0.0850161	0.119716	0.904958	0.93415	No	genderm
P05060_PQSE_10	NA	0.129494	0.0622066	2.08168	0.0406101	0.270076	No	genderm
P05060_PQSE_11	NA	-0.170719	0.0517153	-3.30114	0.00135283	0.0654372	No	genderm
P05060_QLDQ_8	NA	0.176566	0.166359	1.06136	0.291189	0.642625	No	genderm
P05060_QYDR_14	NA	0.122647	0.0862724	1.42162	0.158377	0.505186	No	genderm
P05060_SSQG_31	NA	0.139796	0.110083	1.26992	0.207184	0.562136	No	genderm
P05060_VAQL_10	NA	0.133566	0.0954812	1.39888	0.165764	0.505186	No	genderm
P05060_YYDP_13	NA	0.0954874	0.0985835	0.968595	0.335704	0.64533	No	genderm
P05408_SVNP_13	NA	-0.0431599	0.0663162	-0.650819	0.516718	0.769068	No	genderm
P05408_SVNP_15	NA	0.0597659	0.0779874	0.766352	0.445347	0.740317	No	genderm
P05408_SVNP_16	NA	0.0256138	0.0518049	0.494427	0.622134	0.82096	No	genderm
P05408_SVPH_13	NA	-0.0250493	0.0866212	-0.289182	0.7732	0.868154	No	genderm
P05408_YSPR_30	NA	0.0609561	0.092494	0.659028	0.511794	0.769068	No	genderm
P10645_AVEE_10	NA	-0.0868562	0.085159	-1.01993	0.310875	0.64533	No	genderm
P10645_AYGF_10	NA	-0.0777884	0.0775831	-1.00265	0.318552	0.64533	No	genderm
P10645_AYGF_11	NA	-0.12458	0.0906278	-1.37463	0.172446	0.513326	No	genderm
P10645_EAVE_13	NA	0.0842094	0.127031	0.662904	0.508981	0.769068	No	genderm
P10645_EDSK_34	NA	-0.121718	0.199861	-0.609012	0.544264	0.774064	No	genderm
P10645_EDSL_10	NA	-0.0458042	0.149417	-0.306553	0.759847	0.865879	No	genderm
P10645_EDSL_11	NA	-0.0286169	0.152864	-0.187204	0.851896	0.908689	No	genderm
P10645_EDSL_12	NA	-0.156468	0.146537	-1.06777	0.288302	0.642625	No	genderm
P10645_EKGL_12	NA	0.0286858	0.0788563	0.363773	0.716999	0.857718	No	genderm
P10645_GLSA_9	NA	-0.0449705	0.0887081	-0.50695	0.613365	0.81782	No	genderm
P10645_GWRP_17	NA	0.0590278	0.0963131	0.612874	0.54172	0.774064	No	genderm
P10645_GWRP_18	NA	-0.0309661	0.0809689	-0.382444	0.702977	0.856963	No	genderm
P10645_GWRP_19	NA	-0.066499	0.102057	-0.651585	0.516226	0.769068	No	genderm
P10645_HSGF_13	NA	0.0129204	0.0947927	0.136302	0.891874	0.928129	No	genderm
P10645_HSGF_20	NA	-0.0497037	0.11351	-0.43788	0.662511	0.845231	No	genderm
P10645_HSGF_21	NA	-0.0426414	0.138526	-0.307823	0.759048	0.865879	No	genderm
P10645_HSGF_22	NA	-0.148204	0.147904	-1.00203	0.319427	0.64533	No	genderm
P10645_HSGF_33	NA	-0.00110528	0.112941	-0.00978636	0.992216	0.992216	No	genderm
P10645_HSGF_35	NA	-0.0655811	0.112363	-0.583654	0.560897	0.780378	No	genderm
P10645_HSGF_8	NA	-0.146977	0.0719145	-2.04377	0.0443093	0.270076	No	genderm
P10645_LEGQ_17	NA	-0.218233	0.10204	-2.1387	0.0349978	0.248873	No	genderm
P10645_LEGQ_18	NA	-0.0714874	0.0958895	-0.745518	0.45778	0.740721	No	genderm
P10645_LEGQ_19	NA	-0.129789	0.102299	-1.26872	0.207608	0.562136	No	genderm
P10645_LEGQ_21	NA	-0.0359817	0.0860228	-0.418281	0.676876	0.845231	No	genderm
P10645_SKMD_11	NA	-0.0680556	0.128378	-0.530118	0.597517	0.805076	No	genderm
P10645_SKMD_13	NA	0.116451	0.125367	0.92888	0.355781	0.669705	No	genderm
P10645_SLEA_9	NA	-0.059221	0.109121	-0.542711	0.588876	0.801874	No	genderm
P10645_WSKM_11	NA	-0.0983017	0.0858042	-1.14565	0.254787	0.610626	No	genderm
P10645_WSKM_12	NA	-0.129715	0.0849762	-1.52649	0.130177	0.451559	No	genderm
P10645_WSKM_14	NA	-0.115676	0.0849763	-1.36128	0.176613	0.513783	No	genderm
P13521_ATLE_19	NA	0.247129	0.102077	2.42102	0.0173567	0.19886	No	genderm
P13521_DSKE_15	NA	0.0949793	0.0866962	1.09554	0.276021	0.642375	No	genderm
P13521_DSKE_16	NA	0.166889	0.101001	1.65236	0.101729	0.388492	No	genderm
P13521_FPVG_15	NA	0.229664	0.0724453	3.17018	0.00204491	0.0654372	No	genderm
P13521_GKLT_9	NA	0.132422	0.1371	0.965875	0.337055	0.64533	No	genderm
P13521_LVNA_17	NA	0.0773192	0.0638496	1.21096	0.228885	0.581521	No	genderm
P13521_PEII_9	NA	0.0146606	0.0711787	0.20597	0.837255	0.904083	No	genderm
P13521_QELG_12	NA	0.161135	0.0725969	2.21959	0.0293141	0.234513	No	genderm
P13521_SGQL_11	NA	-0.0934893	0.103868	-0.90008	0.370813	0.674097	No	genderm
P13521_SVFQ_15	NA	0.228463	0.0933018	2.44864	0.0161544	0.19886	No	genderm
P13521_TNEI_11	NA	0.156863	0.0902052	1.73895	0.0859383	0.379314	No	genderm
P13521_TNEI_13	NA	-0.0266258	0.0794648	-0.335064	0.738308	0.865879	No	genderm
P13521_TNEI_14	NA	0.149569	0.154297	0.969357	0.334803	0.64533	No	genderm
P13521_TNEI_16	NA	-0.0788904	0.10505	-0.750979	0.454715	0.740721	No	genderm
P13521_TNEI_18	NA	0.265515	0.119155	2.22832	0.0281929	0.234513	No	genderm
P13521_TNEI_33	NA	0.148262	0.0897831	1.65133	0.101938	0.388492	No	genderm
P13521_VPGQ_26	NA	0.396748	0.19711	2.01282	0.0476292	0.277115	No	genderm
P13521_VPGQ_40	NA	0.139491	0.111787	1.24783	0.215193	0.562136	No	genderm
Q8WXD2_ELSA_10	NA	0.00373625	0.100486	0.0371818	0.970434	0.985838	No	genderm
Q8WXD2_ELSA_11	NA	0.0489268	0.103051	0.474785	0.636019	0.826488	No	genderm
Q8WXD2_ELSA_12	NA	0.00870687	0.0980045	0.0888415	0.929433	0.951739	No	genderm
Q8WXD2_ELSA_13	NA	0.0389321	0.104812	0.371446	0.711124	0.857718	No	genderm
Q8WXD2_ELSA_14	NA	0.0284046	0.0879599	0.322926	0.747453	0.865879	No	genderm
Q8WXD2_ELSA_16	NA	0.0366907	0.106104	0.3458	0.73025	0.865481	No	genderm
Q8WXD2_ELSA_17	NA	0.0198132	0.0805271	0.246043	0.806174	0.889571	No	genderm
Q8WXD2_ELSA_18	NA	0.109062	0.0845189	1.29039	0.200016	0.562136	No	genderm
Q8WXD2_ELSA_20	NA	0.125928	0.0895415	1.40637	0.162844	0.505186	No	genderm
Q8WXD2_KPGG_12	NA	-0.0614438	0.0617066	-0.995741	0.322416	0.64533	No	genderm
Q8WXD2_SSPL_16	NA	0.0130311	0.0645801	0.201781	0.840515	0.904083	No	genderm
O15240_APPE_18	NA	0.0100771	0.00673688	1.49581	0.137984	0.275969	No	age
O15240_APPG_37	NA	0.0255724	0.00862935	2.96342	0.00383611	0.0696414	No	age
O15240_APPG_39	NA	0.00643593	0.00792121	0.812493	0.418562	0.595288	No	age
O15240_APPG_40	NA	0.0281636	0.00858695	3.27981	0.00144808	0.0540493	No	age
O15240_AQEE_25	NA	0.0299601	0.0115938	2.58414	0.0116044	0.0854713	No	age
O15240_AQEE_30	NA	0.0212348	0.00919707	2.30886	0.0230961	0.114594	No	age
O15240_ASWG_7	NA	0.0308258	0.00953998	3.23122	0.00168904	0.0540493	No	age
O15240_ASWG_8	NA	0.0201917	0.00875173	2.30716	0.0231945	0.114594	No	age
O15240_DRPA_27	NA	0.0149191	0.0104193	1.43187	0.155497	0.297069	No	age
O15240_GGEE_32	NA	0.00304099	0.0147064	0.20678	0.836714	0.899994	No	age
O15240_GGEE_45	NA	0.0354625	0.0107326	3.30418	0.00137885	0.0540493	No	age
O15240_GLQE_15	NA	0.0233262	0.00886182	2.63222	0.0101991	0.0815924	No	age
O15240_GLQE_20	NA	0.0159604	0.012898	1.23743	0.219593	0.38504	No	age
O15240_GLQE_21	NA	0.0198367	0.00930378	2.13211	0.0355499	0.151336	No	age
O15240_GRPE_37	NA	0.0129301	0.0174924	0.73918	0.461988	0.635855	No	age
O15240_KKNA_19	NA	0.0118164	0.00609337	1.93922	0.0560448	0.16304	No	age
O15240_KKNA_21	NA	0.0225481	0.00779679	2.89197	0.00494344	0.0696414	No	age
O15240_NAPP_10	NA	0.0138348	0.00468891	2.95053	0.00398583	0.0696414	No	age
O15240_NAPP_17	NA	0.0225789	0.00803195	2.81114	0.00598481	0.0696414	No	age
O15240_NAPP_18	NA	0.0105595	0.0063274	1.66885	0.0984052	0.231339	No	age
O15240_NAPP_19	NA	0.0158059	0.00588799	2.68444	0.00855872	0.0730344	No	age
O15240_NSEP_12	NA	0.0188605	0.00691194	2.72869	0.00783456	0.0716303	No	age
O15240_NSEP_16	NA	0.00982348	0.00908357	1.08146	0.282232	0.451571	No	age
O15240_NSEP_21	NA	0.0104449	0.00840014	1.24342	0.216741	0.38504	No	age
O15240_NSEP_22	NA	0.00567532	0.00907244	0.625556	0.533155	0.682438	No	age
O15240_RLQE_20	NA	0.0306443	0.012902	2.37515	0.0195507	0.110472	No	age
O15240_SPQP_48	NA	0.0208877	0.0115175	1.81357	0.0731146	0.194972	No	age
O15240_STKL_16	NA	0.00209607	0.00824932	0.25409	0.800095	0.875317	No	age
O15240_STKL_20	NA	0.0203193	0.00878594	2.31271	0.0232769	0.114594	No	age
O15240_THTL_18	NA	-0.00471595	0.00577092	-0.817193	0.416276	0.595288	No	age
O15240_TLQP_8	NA	0.0257982	0.012284	2.10014	0.0383381	0.152001	No	age
O15240_VPER_16	NA	0.00838267	0.00506111	1.65629	0.100928	0.231339	No	age
P05060_ADEP_19	NA	0.0078225	0.00812511	0.962756	0.338089	0.515183	No	age
P05060_ADEP_21	NA	0.0190615	0.00911685	2.0908	0.0391877	0.152001	No	age
P05060_ADEP_28	NA	0.0173232	0.00632105	2.74056	0.00731467	0.0716303	No	age
P05060_APRP_14	NA	0.0195714	0.00995829	1.96533	0.0528902	0.16304	No	age
P05060_AYFM_10	NA	0.0243397	0.0088016	2.76537	0.00681927	0.0716303	No	age
P05060_DKET_13	NA	0.003525	0.0105067	0.335501	0.738137	0.843585	No	age
P05060_DKET_17	NA	0.00369397	0.0102906	0.358965	0.720579	0.830938	No	age
P05060_EDEE_15	NA	0.0101012	0.0106605	0.947538	0.345769	0.520687	No	age
P05060_FLGE_13	NA	0.0193666	0.00688033	2.81478	0.00592266	0.0696414	No	age
P05060_FLGE_14	NA	0.00515933	0.00525244	0.982272	0.328435	0.512679	No	age
P05060_FLGE_15	NA	0.014336	0.00710479	2.01779	0.0470085	0.16304	No	age
P05060_FLGE_17	NA	0.000266	0.00572803	0.0464624	0.963038	0.970621	No	age
P05060_GELF_19	NA	0.0118139	0.00635092	1.86019	0.0659195	0.179526	No	age
P05060_GGEP_15	NA	0.0128295	0.0112287	1.14256	0.256063	0.420206	No	age
P05060_GRGG_17	NA	0.00928597	0.00960524	0.96676	0.336093	0.515183	No	age
P05060_KRLG_22	NA	0.01279	0.00642725	1.98997	0.0500543	0.16304	No	age
P05060_LGEL_20	NA	0.0110702	0.00633755	1.74676	0.0838772	0.214726	No	age
P05060_LGEL_7	NA	0.0146193	0.0204001	0.716631	0.475342	0.640461	No	age
P05060_NLAR_10	NA	0.0194149	0.00916131	2.11923	0.0366517	0.151336	No	age
P05060_NLAR_8	NA	0.0316279	0.00931902	3.3939	0.00107984	0.0540493	No	age
P05060_NLAR_9	NA	0.0309012	0.0104347	2.96139	0.00404314	0.0696414	No	age
P05060_NYPS_21	NA	0.015447	0.00768148	2.01094	0.0471358	0.16304	No	age
P05060_NYPS_7	NA	0.0129815	0.00882356	1.47124	0.144497	0.284549	No	age
P05060_NYPS_8	NA	0.00604213	0.00828417	0.729358	0.467558	0.636675	No	age
P05060_PFSE_11	NA	0.010329	0.00765714	1.34894	0.18053	0.332577	No	age
P05060_PQSE_10	NA	0.00852544	0.00560956	1.51981	0.132552	0.269312	No	age
P05060_PQSE_11	NA	-0.00599181	0.00465784	-1.28639	0.201399	0.363086	No	age
P05060_QLDQ_8	NA	0.00460744	0.0149834	0.307502	0.759127	0.852383	No	age
P05060_QYDR_14	NA	0.0124011	0.0077703	1.59597	0.113783	0.242737	No	age
P05060_SSQG_31	NA	0.016192	0.00991483	1.63311	0.105722	0.237411	No	age
P05060_VAQL_10	NA	0.016074	0.00824566	1.94939	0.0547981	0.16304	No	age
P05060_YYDP_13	NA	0.00111897	0.00890949	0.125593	0.900373	0.929417	No	age
P05408_SVNP_13	NA	0.0096472	0.0059729	1.61516	0.109557	0.238247	No	age
P05408_SVNP_15	NA	0.0202068	0.00702409	2.87679	0.00495036	0.0696414	No	age
P05408_SVNP_16	NA	0.00558696	0.00466591	1.1974	0.234099	0.399529	No	age
P05408_SVPH_13	NA	0.00426978	0.0078284	0.545422	0.587	0.722462	No	age
P05408_YSPR_30	NA	0.0135382	0.00883766	1.53187	0.129549	0.267456	No	age
P10645_AVEE_10	NA	0.00370554	0.00769626	0.481473	0.631512	0.754541	No	age
P10645_AYGF_10	NA	0.0143824	0.00698767	2.05826	0.0422753	0.154607	No	age
P10645_AYGF_11	NA	0.0160504	0.00816257	1.96634	0.0521476	0.16304	No	age
P10645_EAVE_13	NA	-0.00758199	0.0114413	-0.662686	0.50912	0.664973	No	age
P10645_EDSK_34	NA	0.0096575	0.0190964	0.505724	0.614459	0.741988	No	age
P10645_EDSL_10	NA	0.0180969	0.0134575	1.34474	0.181878	0.332577	No	age
P10645_EDSL_11	NA	0.0200891	0.013768	1.45911	0.147798	0.286638	No	age
P10645_EDSL_12	NA	0.0177985	0.0131981	1.34856	0.180651	0.332577	No	age
P10645_EKGL_12	NA	0.0147404	0.00711096	2.07292	0.0414404	0.154607	No	age
P10645_GLSA_9	NA	0.000407	0.00795893	0.0511176	0.959339	0.970621	No	age
P10645_GWRP_17	NA	0.00677537	0.00873788	0.775402	0.440417	0.619488	No	age
P10645_GWRP_18	NA	0.00209893	0.00729262	0.287816	0.774108	0.861616	No	age
P10645_GWRP_19	NA	0.0106741	0.009192	1.16124	0.248424	0.418398	No	age
P10645_HSGF_13	NA	0.00727461	0.0085963	0.84625	0.399563	0.581182	No	age
P10645_HSGF_20	NA	-0.00363477	0.0100123	-0.363031	0.717424	0.830938	No	age
P10645_HSGF_21	NA	-0.0114766	0.0131494	-0.872783	0.385495	0.567165	No	age
P10645_HSGF_22	NA	-0.00732505	0.0140258	-0.522257	0.602972	0.735051	No	age
P10645_HSGF_33	NA	0.0250757	0.00975346	2.57095	0.0120194	0.0854713	No	age
P10645_HSGF_35	NA	0.0155135	0.0100605	1.54201	0.12654	0.265528	No	age
P10645_HSGF_8	NA	-0.000885	0.00648498	-0.136419	0.891837	0.92809	No	age
P10645_LEGQ_17	NA	-0.00178462	0.00919046	-0.194182	0.846443	0.902873	No	age
P10645_LEGQ_18	NA	0.00785238	0.00863648	0.909211	0.365516	0.544024	No	age
P10645_LEGQ_19	NA	0.0183904	0.00921378	1.99597	0.0487701	0.16304	No	age
P10645_LEGQ_21	NA	0.00447116	0.00742885	0.601864	0.548988	0.688926	No	age
P10645_SKMD_11	NA	-0.000291	0.0122664	-0.0237374	0.981122	0.981122	No	age
P10645_SKMD_13	NA	-0.00651442	0.0113301	-0.574968	0.566947	0.704555	No	age
P10645_SLEA_9	NA	-0.010767	0.00939893	-1.14556	0.255481	0.420206	No	age
P10645_WSKM_11	NA	0.0130414	0.00772812	1.68752	0.0947496	0.231339	No	age
P10645_WSKM_12	NA	0.0145135	0.00765355	1.8963	0.0609269	0.173303	No	age
P10645_WSKM_14	NA	0.0091758	0.00765356	1.19889	0.23352	0.399529	No	age
P13521_ATLE_19	NA	0.00621651	0.00919374	0.676168	0.50056	0.660533	No	age
P13521_DSKE_15	NA	0.0191622	0.00780847	2.45402	0.0159289	0.101945	No	age
P13521_DSKE_16	NA	0.0215482	0.00909682	2.36876	0.0198505	0.110472	No	age
P13521_FPVG_15	NA	0.0143411	0.00652493	2.1979	0.0303603	0.13879	No	age
P13521_GKLT_9	NA	-0.00753189	0.0123632	-0.609219	0.544127	0.688926	No	age
P13521_LVNA_17	NA	0.00928151	0.00575074	1.61397	0.109817	0.238247	No	age
P13521_PEII_9	NA	0.00482451	0.00648731	0.743683	0.458903	0.635855	No	age
P13521_QELG_12	NA	0.00311273	0.00656376	0.47423	0.636644	0.754541	No	age
P13521_SGQL_11	NA	0.00395393	0.00992441	0.398405	0.691407	0.811927	No	age
P13521_SVFQ_15	NA	-0.00129119	0.00840341	-0.15365	0.878208	0.921399	No	age
P13521_TNEI_11	NA	0.000905	0.00815579	0.110925	0.911958	0.933845	No	age
P13521_TNEI_13	NA	0.00172777	0.00715715	0.241404	0.809757	0.87838	No	age
P13521_TNEI_14	NA	-0.00215541	0.0138971	-0.155098	0.877069	0.921399	No	age
P13521_TNEI_16	NA	-0.006799	0.00961688	-0.706986	0.481486	0.641982	No	age
P13521_TNEI_18	NA	0.0121513	0.0107319	1.13226	0.260347	0.421827	No	age
P13521_TNEI_33	NA	0.0172426	0.00808649	2.13227	0.0355362	0.151336	No	age
P13521_VPGQ_26	NA	0.00495196	0.0186755	0.265158	0.791597	0.873486	No	age
P13521_VPGQ_40	NA	0.0178497	0.0101227	1.76333	0.0810947	0.211839	No	age
Q8WXD2_ELSA_10	NA	0.0026698	0.00867789	0.307656	0.759154	0.852383	No	age
Q8WXD2_ELSA_11	NA	0.0224106	0.00928145	2.41455	0.0176492	0.107576	No	age
Q8WXD2_ELSA_12	NA	0.016676	0.00889134	1.87553	0.0644139	0.179239	No	age
Q8WXD2_ELSA_13	NA	0.00960569	0.00944012	1.01754	0.311455	0.492175	No	age
Q8WXD2_ELSA_14	NA	0.018078	0.00792228	2.28192	0.0247025	0.117108	No	age
Q8WXD2_ELSA_16	NA	0.023565	0.00955644	2.46588	0.0154423	0.101945	No	age
Q8WXD2_ELSA_17	NA	0.0140894	0.00725283	1.94261	0.0549932	0.16304	No	age
Q8WXD2_ELSA_18	NA	0.0127375	0.00761236	1.67327	0.09753	0.231339	No	age
Q8WXD2_ELSA_20	NA	0.00509408	0.00806473	0.631649	0.529117	0.682438	No	age
Q8WXD2_KPGG_12	NA	0.00924823	0.00557674	1.65836	0.101211	0.231339	No	age
Q8WXD2_SSPL_16	NA	0.00997882	0.00581654	1.71559	0.0894622	0.224533	No	age
