# Supplementary material for: Cerebrospinal Fluid and Brain Proteoforms of the Granin Neuropeptide Family in Alzheimer’s Disease
Source: J Am Soc Mass Spectrom. 2023 Mar 13;34(4):649–67. doi: 10.1021/jasms.2c00341 (PMC10080684; doi:10.1021/jasms.2c00341)
Supplement: Supplementary file 17 — js2c00341_si_017.xlsx [file js2c00341_si_017.xlsx]

## Sheet: download-CHGA
Peptide ID	Parent Protein AC from input	Start amino acid	End amino acid	N or C-terminus	Protease Human/Mouse/Rat	Cleavage site	Source	Plausible proteolysis	Probability Calculated	Threshold applied (value)	Sensitivity	Specificity
37	P10645	393	410	C-terminus	ADAM17 (P78536; ADA17_HUMAN). Adam17 (Q9Z0F8; ADA17_MOUSE). Adam17 (Q9Z1K9; ADA17_RAT)	LPLQVRGY	MEROPS:M12.217	Endopeptidase (input)	-18.87	99th percentile (-19.15)	30	99.49
40	P10645	400	410	C-terminus	ADAM17 (P78536; ADA17_HUMAN). Adam17 (Q9Z0F8; ADA17_MOUSE). Adam17 (Q9Z1K9; ADA17_RAT)	LPLQVRGY	MEROPS:M12.217	Endopeptidase (input)	-18.87	99th percentile (-19.15)	30	99.49
42	P10645	402	410	C-terminus	ADAM17 (P78536; ADA17_HUMAN). Adam17 (Q9Z0F8; ADA17_MOUSE). Adam17 (Q9Z1K9; ADA17_RAT)	LPLQVRGY	MEROPS:M12.217	Endopeptidase (input)	-18.87	99th percentile (-19.15)	30	99.49
2	P10645	97	109	C-terminus	ADAMTS4 (O75173; ATS4_HUMAN). Adamts4 (Q8BNJ2; ATS4_MOUSE)	EVLENQSS	MEROPS:M12.221	Endopeptidase (input)	-19.8	MEROPS score threshold (-23.05)	94	85.47
6	P10645	97	119	C-terminus	ADAMTS4 (O75173; ATS4_HUMAN). Adamts4 (Q8BNJ2; ATS4_MOUSE)	ELKEAVEE	MEROPS:M12.221	Endopeptidase (input)	-19.8	MEROPS score threshold (-23.05)	94	85.47
9	P10645	97	131	C-terminus	ADAMTS4 (O75173; ATS4_HUMAN). Adamts4 (Q8BNJ2; ATS4_MOUSE)	DVMEKRED	MEROPS:M12.221	Endopeptidase (input)	-22.98	MEROPS score threshold (-23.05)	94	85.47
11	P10645	98	131	C-terminus	ADAMTS4 (O75173; ATS4_HUMAN). Adamts4 (Q8BNJ2; ATS4_MOUSE)	DVMEKRED	MEROPS:M12.221	Endopeptidase (input)	-22.98	MEROPS score threshold (-23.05)	94	85.47
12	P10645	104	131	N-terminus	ADAMTS4 (O75173; ATS4_HUMAN). Adamts4 (Q8BNJ2; ATS4_MOUSE)	FEDELSEV	MEROPS:M12.221	Endopeptidase (input)	-20.36	MEROPS score threshold (-23.05)	94	85.47
12	P10645	104	131	C-terminus	ADAMTS4 (O75173; ATS4_HUMAN). Adamts4 (Q8BNJ2; ATS4_MOUSE)	DVMEKRED	MEROPS:M12.221	Endopeptidase (input)	-22.98	MEROPS score threshold (-23.05)	94	85.47
13	P10645	119	131	C-terminus	ADAMTS4 (O75173; ATS4_HUMAN). Adamts4 (Q8BNJ2; ATS4_MOUSE)	DVMEKRED	MEROPS:M12.221	Endopeptidase (input)	-22.98	MEROPS score threshold (-23.05)	94	85.47
14	P10645	120	129	N-terminus	ADAMTS4 (O75173; ATS4_HUMAN). Adamts4 (Q8BNJ2; ATS4_MOUSE)	ELKEAVEE	MEROPS:M12.221	Endopeptidase (input)	-19.8	MEROPS score threshold (-23.05)	94	85.47
16	P10645	214	225	N-terminus	ADAMTS4 (O75173; ATS4_HUMAN). Adamts4 (Q8BNJ2; ATS4_MOUSE)	LVDREKGL	MEROPS:M12.221	Endopeptidase (input)	-22.98	MEROPS score threshold (-23.05)	94	85.47
20	P10645	342	353	C-terminus	ADAMTS4 (O75173; ATS4_HUMAN). Adamts4 (Q8BNJ2; ATS4_MOUSE)	KELTAEKR	MEROPS:M12.221	Endopeptidase (input)	-21.2	MEROPS score threshold (-23.05)	94	85.47
21	P10645	342	355	C-terminus	ADAMTS4 (O75173; ATS4_HUMAN). Adamts4 (Q8BNJ2; ATS4_MOUSE)	LTAEKRLE	MEROPS:M12.221	Endopeptidase (input)	-21.31	MEROPS score threshold (-23.05)	94	85.47
22	P10645	343	353	C-terminus	ADAMTS4 (O75173; ATS4_HUMAN). Adamts4 (Q8BNJ2; ATS4_MOUSE)	KELTAEKR	MEROPS:M12.221	Endopeptidase (input)	-21.2	MEROPS score threshold (-23.05)	94	85.47
23	P10645	343	355	C-terminus	ADAMTS4 (O75173; ATS4_HUMAN). Adamts4 (Q8BNJ2; ATS4_MOUSE)	LTAEKRLE	MEROPS:M12.221	Endopeptidase (input)	-21.31	MEROPS score threshold (-23.05)	94	85.47
24	P10645	358	373	N-terminus	ADAMTS4 (O75173; ATS4_HUMAN). Adamts4 (Q8BNJ2; ATS4_MOUSE)	AEKRLEGQ	MEROPS:M12.221	Endopeptidase (input)	-22.3	MEROPS score threshold (-23.05)	94	85.47
25	P10645	358	374	N-terminus	ADAMTS4 (O75173; ATS4_HUMAN). Adamts4 (Q8BNJ2; ATS4_MOUSE)	AEKRLEGQ	MEROPS:M12.221	Endopeptidase (input)	-22.3	MEROPS score threshold (-23.05)	94	85.47
26	P10645	358	375	N-terminus	ADAMTS4 (O75173; ATS4_HUMAN). Adamts4 (Q8BNJ2; ATS4_MOUSE)	AEKRLEGQ	MEROPS:M12.221	Endopeptidase (input)	-22.3	MEROPS score threshold (-23.05)	94	85.47
27	P10645	358	376	N-terminus	ADAMTS4 (O75173; ATS4_HUMAN). Adamts4 (Q8BNJ2; ATS4_MOUSE)	AEKRLEGQ	MEROPS:M12.221	Endopeptidase (input)	-22.3	MEROPS score threshold (-23.05)	94	85.47
28	P10645	358	378	N-terminus	ADAMTS4 (O75173; ATS4_HUMAN). Adamts4 (Q8BNJ2; ATS4_MOUSE)	AEKRLEGQ	MEROPS:M12.221	Endopeptidase (input)	-22.3	MEROPS score threshold (-23.05)	94	85.47
34	P10645	380	389	N-terminus	ADAMTS4 (O75173; ATS4_HUMAN). Adamts4 (Q8BNJ2; ATS4_MOUSE)	FRARAYGF	MEROPS:M12.221	Endopeptidase (input)	-21.76	MEROPS score threshold (-23.05)	94	85.47
34	P10645	380	389	C-terminus	ADAMTS4 (O75173; ATS4_HUMAN). Adamts4 (Q8BNJ2; ATS4_MOUSE)	PGPQLRRG	MEROPS:M12.221	Endopeptidase (input)	-21.83	MEROPS score threshold (-23.05)	94	85.47
35	P10645	380	390	N-terminus	ADAMTS4 (O75173; ATS4_HUMAN). Adamts4 (Q8BNJ2; ATS4_MOUSE)	FRARAYGF	MEROPS:M12.221	Endopeptidase (input)	-21.76	MEROPS score threshold (-23.05)	94	85.47
36	P10645	393	409	C-terminus	ADAMTS4 (O75173; ATS4_HUMAN). Adamts4 (Q8BNJ2; ATS4_MOUSE)	GLPLQVRG	MEROPS:M12.221	Endopeptidase (input)	-22.71	MEROPS score threshold (-23.05)	94	85.47
37	P10645	393	410	C-terminus	ADAMTS4 (O75173; ATS4_HUMAN). Adamts4 (Q8BNJ2; ATS4_MOUSE)	LPLQVRGY	MEROPS:M12.221	Endopeptidase (input)	-19.8	MEROPS score threshold (-23.05)	94	85.47
39	P10645	400	409	C-terminus	ADAMTS4 (O75173; ATS4_HUMAN). Adamts4 (Q8BNJ2; ATS4_MOUSE)	GLPLQVRG	MEROPS:M12.221	Endopeptidase (input)	-22.71	MEROPS score threshold (-23.05)	94	85.47
40	P10645	400	410	C-terminus	ADAMTS4 (O75173; ATS4_HUMAN). Adamts4 (Q8BNJ2; ATS4_MOUSE)	LPLQVRGY	MEROPS:M12.221	Endopeptidase (input)	-19.8	MEROPS score threshold (-23.05)	94	85.47
42	P10645	402	410	N-terminus	ADAMTS4 (O75173; ATS4_HUMAN). Adamts4 (Q8BNJ2; ATS4_MOUSE)	SREDSLEA	MEROPS:M12.221	Endopeptidase (input)	-21.46	MEROPS score threshold (-23.05)	94	85.47
42	P10645	402	410	C-terminus	ADAMTS4 (O75173; ATS4_HUMAN). Adamts4 (Q8BNJ2; ATS4_MOUSE)	LPLQVRGY	MEROPS:M12.221	Endopeptidase (input)	-19.8	MEROPS score threshold (-23.05)	94	85.47
43	P10645	413	443	C-terminus	ADAMTS4 (O75173; ATS4_HUMAN). Adamts4 (Q8BNJ2; ATS4_MOUSE)	IEAELEKV	MEROPS:M12.221	Endopeptidase (input)	-19.56	MEROPS score threshold (-23.05)	94	85.47
1	P10645	97	104	C-terminus	Capn1 (O35350; CAN1_MOUSE). CAPN1 (P07384; CAN1_HUMAN). Capn1 (P97571; CAN1_RAT)	EDELSEVL	MEROPS:C02.001	Endopeptidase (input)	-23.79	MEROPS score threshold (-24.18)	84	58.33
2	P10645	97	109	C-terminus	Capn1 (O35350; CAN1_MOUSE). CAPN1 (P07384; CAN1_HUMAN). Capn1 (P97571; CAN1_RAT)	EVLENQSS	MEROPS:C02.001	Endopeptidase (input)	-21.57	MEROPS score threshold (-24.18)	84	58.33
3	P10645	97	116	C-terminus	Capn1 (O35350; CAN1_MOUSE). CAPN1 (P07384; CAN1_HUMAN). Capn1 (P97571; CAN1_RAT)	SQAELKEA	MEROPS:C02.001	Endopeptidase (input)	-23.1	MEROPS score threshold (-24.18)	84	58.33
4	P10645	97	117	C-terminus	Capn1 (O35350; CAN1_MOUSE). CAPN1 (P07384; CAN1_HUMAN). Capn1 (P97571; CAN1_RAT)	QAELKEAV	MEROPS:C02.001	Endopeptidase (input)	-22.81	MEROPS score threshold (-24.18)	84	58.33
5	P10645	97	118	C-terminus	Capn1 (O35350; CAN1_MOUSE). CAPN1 (P07384; CAN1_HUMAN). Capn1 (P97571; CAN1_RAT)	AELKEAVE	MEROPS:C02.001	Endopeptidase (input)	-20.39	MEROPS score threshold (-24.18)	84	58.33
6	P10645	97	119	C-terminus	Capn1 (O35350; CAN1_MOUSE). CAPN1 (P07384; CAN1_HUMAN). Capn1 (P97571; CAN1_RAT)	ELKEAVEE	MEROPS:C02.001	Endopeptidase (input)	-23.2	MEROPS score threshold (-24.18)	84	58.33
7	P10645	97	129	C-terminus	Capn1 (O35350; CAN1_MOUSE). CAPN1 (P07384; CAN1_HUMAN). Capn1 (P97571; CAN1_RAT)	SKDVMEKR	MEROPS:C02.001	Endopeptidase (input)	-23.73	MEROPS score threshold (-24.18)	84	58.33
8	P10645	97	130	C-terminus	Capn1 (O35350; CAN1_MOUSE). CAPN1 (P07384; CAN1_HUMAN). Capn1 (P97571; CAN1_RAT)	KDVMEKRE	MEROPS:C02.001	Endopeptidase (input)	-24.14	MEROPS score threshold (-24.18)	84	58.33
10	P10645	98	129	N-terminus	Capn1 (O35350; CAN1_MOUSE). CAPN1 (P07384; CAN1_HUMAN). Capn1 (P97571; CAN1_RAT)	QKKHSGFE	MEROPS:C02.001	Endopeptidase (input)	-23.59	MEROPS score threshold (-24.18)	84	58.33
10	P10645	98	129	C-terminus	Capn1 (O35350; CAN1_MOUSE). CAPN1 (P07384; CAN1_HUMAN). Capn1 (P97571; CAN1_RAT)	SKDVMEKR	MEROPS:C02.001	Endopeptidase (input)	-23.73	MEROPS score threshold (-24.18)	84	58.33
11	P10645	98	131	N-terminus	Capn1 (O35350; CAN1_MOUSE). CAPN1 (P07384; CAN1_HUMAN). Capn1 (P97571; CAN1_RAT)	QKKHSGFE	MEROPS:C02.001	Endopeptidase (input)	-23.59	MEROPS score threshold (-24.18)	84	58.33
13	P10645	119	131	N-terminus	Capn1 (O35350; CAN1_MOUSE). CAPN1 (P07384; CAN1_HUMAN). Capn1 (P97571; CAN1_RAT)	AELKEAVE	MEROPS:C02.001	Endopeptidase (input)	-20.39	MEROPS score threshold (-24.18)	84	58.33
14	P10645	120	129	N-terminus	Capn1 (O35350; CAN1_MOUSE). CAPN1 (P07384; CAN1_HUMAN). Capn1 (P97571; CAN1_RAT)	ELKEAVEE	MEROPS:C02.001	Endopeptidase (input)	-23.2	MEROPS score threshold (-24.18)	84	58.33
14	P10645	120	129	C-terminus	Capn1 (O35350; CAN1_MOUSE). CAPN1 (P07384; CAN1_HUMAN). Capn1 (P97571; CAN1_RAT)	SKDVMEKR	MEROPS:C02.001	Endopeptidase (input)	-23.73	MEROPS score threshold (-24.18)	84	58.33
15	P10645	134	167	C-terminus	Capn1 (O35350; CAN1_MOUSE). CAPN1 (P07384; CAN1_HUMAN). Capn1 (P97571; CAN1_RAT)	EGNNQAPG	MEROPS:C02.001	Endopeptidase (input)	-21.28	MEROPS score threshold (-24.18)	84	58.33
16	P10645	214	225	N-terminus	Capn1 (O35350; CAN1_MOUSE). CAPN1 (P07384; CAN1_HUMAN). Capn1 (P97571; CAN1_RAT)	LVDREKGL	MEROPS:C02.001	Endopeptidase (input)	-23.72	MEROPS score threshold (-24.18)	84	58.33
17	P10645	216	224	N-terminus	Capn1 (O35350; CAN1_MOUSE). CAPN1 (P07384; CAN1_HUMAN). Capn1 (P97571; CAN1_RAT)	DREKGLSA	MEROPS:C02.001	Endopeptidase (input)	-23.47	MEROPS score threshold (-24.18)	84	58.33
17	P10645	216	224	C-terminus	Capn1 (O35350; CAN1_MOUSE). CAPN1 (P07384; CAN1_HUMAN). Capn1 (P97571; CAN1_RAT)	PGWQAKRE	MEROPS:C02.001	Endopeptidase (input)	-22.48	MEROPS score threshold (-24.18)	84	58.33
18	P10645	322	339	N-terminus	Capn1 (O35350; CAN1_MOUSE). CAPN1 (P07384; CAN1_HUMAN). Capn1 (P97571; CAN1_RAT)	RGGKSGEL	MEROPS:C02.001	Endopeptidase (input)	-22.53	MEROPS score threshold (-24.18)	84	58.33
19	P10645	342	352	C-terminus	Capn1 (O35350; CAN1_MOUSE). CAPN1 (P07384; CAN1_HUMAN). Capn1 (P97571; CAN1_RAT)	AKELTAEK	MEROPS:C02.001	Endopeptidase (input)	-23.38	MEROPS score threshold (-24.18)	84	58.33
20	P10645	342	353	C-terminus	Capn1 (O35350; CAN1_MOUSE). CAPN1 (P07384; CAN1_HUMAN). Capn1 (P97571; CAN1_RAT)	KELTAEKR	MEROPS:C02.001	Endopeptidase (input)	-18.82	MEROPS score threshold (-24.18)	84	58.33
21	P10645	342	355	C-terminus	Capn1 (O35350; CAN1_MOUSE). CAPN1 (P07384; CAN1_HUMAN). Capn1 (P97571; CAN1_RAT)	LTAEKRLE	MEROPS:C02.001	Endopeptidase (input)	-23.35	MEROPS score threshold (-24.18)	84	58.33
22	P10645	343	353	N-terminus	Capn1 (O35350; CAN1_MOUSE). CAPN1 (P07384; CAN1_HUMAN). Capn1 (P97571; CAN1_RAT)	SKRWSKMD	MEROPS:C02.001	Endopeptidase (input)	-23.95	MEROPS score threshold (-24.18)	84	58.33
22	P10645	343	353	C-terminus	Capn1 (O35350; CAN1_MOUSE). CAPN1 (P07384; CAN1_HUMAN). Capn1 (P97571; CAN1_RAT)	KELTAEKR	MEROPS:C02.001	Endopeptidase (input)	-18.82	MEROPS score threshold (-24.18)	84	58.33
23	P10645	343	355	N-terminus	Capn1 (O35350; CAN1_MOUSE). CAPN1 (P07384; CAN1_HUMAN). Capn1 (P97571; CAN1_RAT)	SKRWSKMD	MEROPS:C02.001	Endopeptidase (input)	-23.95	MEROPS score threshold (-24.18)	84	58.33
23	P10645	343	355	C-terminus	Capn1 (O35350; CAN1_MOUSE). CAPN1 (P07384; CAN1_HUMAN). Capn1 (P97571; CAN1_RAT)	LTAEKRLE	MEROPS:C02.001	Endopeptidase (input)	-23.35	MEROPS score threshold (-24.18)	84	58.33
24	P10645	358	373	N-terminus	Capn1 (O35350; CAN1_MOUSE). CAPN1 (P07384; CAN1_HUMAN). Capn1 (P97571; CAN1_RAT)	AEKRLEGQ	MEROPS:C02.001	Endopeptidase (input)	-22.01	MEROPS score threshold (-24.18)	84	58.33
24	P10645	358	373	C-terminus	Capn1 (O35350; CAN1_MOUSE). CAPN1 (P07384; CAN1_HUMAN). Capn1 (P97571; CAN1_RAT)	SSMKLSFR	MEROPS:C02.001	Endopeptidase (input)	-22.69	MEROPS score threshold (-24.18)	84	58.33
25	P10645	358	374	N-terminus	Capn1 (O35350; CAN1_MOUSE). CAPN1 (P07384; CAN1_HUMAN). Capn1 (P97571; CAN1_RAT)	AEKRLEGQ	MEROPS:C02.001	Endopeptidase (input)	-22.01	MEROPS score threshold (-24.18)	84	58.33
25	P10645	358	374	C-terminus	Capn1 (O35350; CAN1_MOUSE). CAPN1 (P07384; CAN1_HUMAN). Capn1 (P97571; CAN1_RAT)	SMKLSFRA	MEROPS:C02.001	Endopeptidase (input)	-23.55	MEROPS score threshold (-24.18)	84	58.33
26	P10645	358	375	N-terminus	Capn1 (O35350; CAN1_MOUSE). CAPN1 (P07384; CAN1_HUMAN). Capn1 (P97571; CAN1_RAT)	AEKRLEGQ	MEROPS:C02.001	Endopeptidase (input)	-22.01	MEROPS score threshold (-24.18)	84	58.33
26	P10645	358	375	C-terminus	Capn1 (O35350; CAN1_MOUSE). CAPN1 (P07384; CAN1_HUMAN). Capn1 (P97571; CAN1_RAT)	MKLSFRAR	MEROPS:C02.001	Endopeptidase (input)	-22.35	MEROPS score threshold (-24.18)	84	58.33
27	P10645	358	376	N-terminus	Capn1 (O35350; CAN1_MOUSE). CAPN1 (P07384; CAN1_HUMAN). Capn1 (P97571; CAN1_RAT)	AEKRLEGQ	MEROPS:C02.001	Endopeptidase (input)	-22.01	MEROPS score threshold (-24.18)	84	58.33
27	P10645	358	376	C-terminus	Capn1 (O35350; CAN1_MOUSE). CAPN1 (P07384; CAN1_HUMAN). Capn1 (P97571; CAN1_RAT)	KLSFRARA	MEROPS:C02.001	Endopeptidase (input)	-19.75	MEROPS score threshold (-24.18)	84	58.33
28	P10645	358	378	N-terminus	Capn1 (O35350; CAN1_MOUSE). CAPN1 (P07384; CAN1_HUMAN). Capn1 (P97571; CAN1_RAT)	AEKRLEGQ	MEROPS:C02.001	Endopeptidase (input)	-22.01	MEROPS score threshold (-24.18)	84	58.33
28	P10645	358	378	C-terminus	Capn1 (O35350; CAN1_MOUSE). CAPN1 (P07384; CAN1_HUMAN). Capn1 (P97571; CAN1_RAT)	SFRARAYG	MEROPS:C02.001	Endopeptidase (input)	-23.52	MEROPS score threshold (-24.18)	84	58.33
29	P10645	359	373	N-terminus	Capn1 (O35350; CAN1_MOUSE). CAPN1 (P07384; CAN1_HUMAN). Capn1 (P97571; CAN1_RAT)	EKRLEGQE	MEROPS:C02.001	Endopeptidase (input)	-24.01	MEROPS score threshold (-24.18)	84	58.33
29	P10645	359	373	C-terminus	Capn1 (O35350; CAN1_MOUSE). CAPN1 (P07384; CAN1_HUMAN). Capn1 (P97571; CAN1_RAT)	SSMKLSFR	MEROPS:C02.001	Endopeptidase (input)	-22.69	MEROPS score threshold (-24.18)	84	58.33
30	P10645	359	374	N-terminus	Capn1 (O35350; CAN1_MOUSE). CAPN1 (P07384; CAN1_HUMAN). Capn1 (P97571; CAN1_RAT)	EKRLEGQE	MEROPS:C02.001	Endopeptidase (input)	-24.01	MEROPS score threshold (-24.18)	84	58.33
30	P10645	359	374	C-terminus	Capn1 (O35350; CAN1_MOUSE). CAPN1 (P07384; CAN1_HUMAN). Capn1 (P97571; CAN1_RAT)	SMKLSFRA	MEROPS:C02.001	Endopeptidase (input)	-23.55	MEROPS score threshold (-24.18)	84	58.33
31	P10645	359	375	N-terminus	Capn1 (O35350; CAN1_MOUSE). CAPN1 (P07384; CAN1_HUMAN). Capn1 (P97571; CAN1_RAT)	EKRLEGQE	MEROPS:C02.001	Endopeptidase (input)	-24.01	MEROPS score threshold (-24.18)	84	58.33
31	P10645	359	375	C-terminus	Capn1 (O35350; CAN1_MOUSE). CAPN1 (P07384; CAN1_HUMAN). Capn1 (P97571; CAN1_RAT)	MKLSFRAR	MEROPS:C02.001	Endopeptidase (input)	-22.35	MEROPS score threshold (-24.18)	84	58.33
32	P10645	359	376	N-terminus	Capn1 (O35350; CAN1_MOUSE). CAPN1 (P07384; CAN1_HUMAN). Capn1 (P97571; CAN1_RAT)	EKRLEGQE	MEROPS:C02.001	Endopeptidase (input)	-24.01	MEROPS score threshold (-24.18)	84	58.33
32	P10645	359	376	C-terminus	Capn1 (O35350; CAN1_MOUSE). CAPN1 (P07384; CAN1_HUMAN). Capn1 (P97571; CAN1_RAT)	KLSFRARA	MEROPS:C02.001	Endopeptidase (input)	-19.75	MEROPS score threshold (-24.18)	84	58.33
33	P10645	359	378	N-terminus	Capn1 (O35350; CAN1_MOUSE). CAPN1 (P07384; CAN1_HUMAN). Capn1 (P97571; CAN1_RAT)	EKRLEGQE	MEROPS:C02.001	Endopeptidase (input)	-24.01	MEROPS score threshold (-24.18)	84	58.33
33	P10645	359	378	C-terminus	Capn1 (O35350; CAN1_MOUSE). CAPN1 (P07384; CAN1_HUMAN). Capn1 (P97571; CAN1_RAT)	SFRARAYG	MEROPS:C02.001	Endopeptidase (input)	-23.52	MEROPS score threshold (-24.18)	84	58.33
34	P10645	380	389	C-terminus	Capn1 (O35350; CAN1_MOUSE). CAPN1 (P07384; CAN1_HUMAN). Capn1 (P97571; CAN1_RAT)	PGPQLRRG	MEROPS:C02.001	Endopeptidase (input)	-21.45	MEROPS score threshold (-24.18)	84	58.33
36	P10645	393	409	N-terminus	Capn1 (O35350; CAN1_MOUSE). CAPN1 (P07384; CAN1_HUMAN). Capn1 (P97571; CAN1_RAT)	QLRRGWRP	MEROPS:C02.001	Endopeptidase (input)	-23.28	MEROPS score threshold (-24.18)	84	58.33
36	P10645	393	409	C-terminus	Capn1 (O35350; CAN1_MOUSE). CAPN1 (P07384; CAN1_HUMAN). Capn1 (P97571; CAN1_RAT)	GLPLQVRG	MEROPS:C02.001	Endopeptidase (input)	-22.55	MEROPS score threshold (-24.18)	84	58.33
37	P10645	393	410	N-terminus	Capn1 (O35350; CAN1_MOUSE). CAPN1 (P07384; CAN1_HUMAN). Capn1 (P97571; CAN1_RAT)	QLRRGWRP	MEROPS:C02.001	Endopeptidase (input)	-23.28	MEROPS score threshold (-24.18)	84	58.33
37	P10645	393	410	C-terminus	Capn1 (O35350; CAN1_MOUSE). CAPN1 (P07384; CAN1_HUMAN). Capn1 (P97571; CAN1_RAT)	LPLQVRGY	MEROPS:C02.001	Endopeptidase (input)	-22.55	MEROPS score threshold (-24.18)	84	58.33
38	P10645	393	411	N-terminus	Capn1 (O35350; CAN1_MOUSE). CAPN1 (P07384; CAN1_HUMAN). Capn1 (P97571; CAN1_RAT)	QLRRGWRP	MEROPS:C02.001	Endopeptidase (input)	-23.28	MEROPS score threshold (-24.18)	84	58.33
38	P10645	393	411	C-terminus	Capn1 (O35350; CAN1_MOUSE). CAPN1 (P07384; CAN1_HUMAN). Capn1 (P97571; CAN1_RAT)	PLQVRGYP	MEROPS:C02.001	Endopeptidase (input)	-22.45	MEROPS score threshold (-24.18)	84	58.33
39	P10645	400	409	N-terminus	Capn1 (O35350; CAN1_MOUSE). CAPN1 (P07384; CAN1_HUMAN). Capn1 (P97571; CAN1_RAT)	PSSREDSL	MEROPS:C02.001	Endopeptidase (input)	-22.95	MEROPS score threshold (-24.18)	84	58.33
39	P10645	400	409	C-terminus	Capn1 (O35350; CAN1_MOUSE). CAPN1 (P07384; CAN1_HUMAN). Capn1 (P97571; CAN1_RAT)	GLPLQVRG	MEROPS:C02.001	Endopeptidase (input)	-22.55	MEROPS score threshold (-24.18)	84	58.33
40	P10645	400	410	N-terminus	Capn1 (O35350; CAN1_MOUSE). CAPN1 (P07384; CAN1_HUMAN). Capn1 (P97571; CAN1_RAT)	PSSREDSL	MEROPS:C02.001	Endopeptidase (input)	-22.95	MEROPS score threshold (-24.18)	84	58.33
40	P10645	400	410	C-terminus	Capn1 (O35350; CAN1_MOUSE). CAPN1 (P07384; CAN1_HUMAN). Capn1 (P97571; CAN1_RAT)	LPLQVRGY	MEROPS:C02.001	Endopeptidase (input)	-22.55	MEROPS score threshold (-24.18)	84	58.33
41	P10645	400	411	N-terminus	Capn1 (O35350; CAN1_MOUSE). CAPN1 (P07384; CAN1_HUMAN). Capn1 (P97571; CAN1_RAT)	PSSREDSL	MEROPS:C02.001	Endopeptidase (input)	-22.95	MEROPS score threshold (-24.18)	84	58.33
41	P10645	400	411	C-terminus	Capn1 (O35350; CAN1_MOUSE). CAPN1 (P07384; CAN1_HUMAN). Capn1 (P97571; CAN1_RAT)	PLQVRGYP	MEROPS:C02.001	Endopeptidase (input)	-22.45	MEROPS score threshold (-24.18)	84	58.33
42	P10645	402	410	N-terminus	Capn1 (O35350; CAN1_MOUSE). CAPN1 (P07384; CAN1_HUMAN). Capn1 (P97571; CAN1_RAT)	SREDSLEA	MEROPS:C02.001	Endopeptidase (input)	-24.14	MEROPS score threshold (-24.18)	84	58.33
42	P10645	402	410	C-terminus	Capn1 (O35350; CAN1_MOUSE). CAPN1 (P07384; CAN1_HUMAN). Capn1 (P97571; CAN1_RAT)	LPLQVRGY	MEROPS:C02.001	Endopeptidase (input)	-22.55	MEROPS score threshold (-24.18)	84	58.33
43	P10645	413	443	N-terminus	Capn1 (O35350; CAN1_MOUSE). CAPN1 (P07384; CAN1_HUMAN). Capn1 (P97571; CAN1_RAT)	LQVRGYPE	MEROPS:C02.001	Endopeptidase (input)	-22.98	MEROPS score threshold (-24.18)	84	58.33
43	P10645	413	443	C-terminus	Capn1 (O35350; CAN1_MOUSE). CAPN1 (P07384; CAN1_HUMAN). Capn1 (P97571; CAN1_RAT)	IEAELEKV	MEROPS:C02.001	Endopeptidase (input)	-22.95	MEROPS score threshold (-24.18)	84	58.33
1	P10645	97	104	C-terminus	Capn2 (O08529; CAN2_MOUSE). CAPN2 (P17655; CAN2_HUMAN). Capn2 (Q07009; CAN2_RAT)	EDELSEVL	MEROPS:C02.002	Endopeptidase (input)	-21.68	MEROPS score threshold (-24.15)	57	57.87
2	P10645	97	109	C-terminus	Capn2 (O08529; CAN2_MOUSE). CAPN2 (P17655; CAN2_HUMAN). Capn2 (Q07009; CAN2_RAT)	EVLENQSS	MEROPS:C02.002	Endopeptidase (input)	-21.77	MEROPS score threshold (-24.15)	57	57.87
3	P10645	97	116	C-terminus	Capn2 (O08529; CAN2_MOUSE). CAPN2 (P17655; CAN2_HUMAN). Capn2 (Q07009; CAN2_RAT)	SQAELKEA	MEROPS:C02.002	Endopeptidase (input)	-23.53	MEROPS score threshold (-24.15)	57	57.87
4	P10645	97	117	C-terminus	Capn2 (O08529; CAN2_MOUSE). CAPN2 (P17655; CAN2_HUMAN). Capn2 (Q07009; CAN2_RAT)	QAELKEAV	MEROPS:C02.002	Endopeptidase (input)	-22.07	MEROPS score threshold (-24.15)	57	57.87
5	P10645	97	118	C-terminus	Capn2 (O08529; CAN2_MOUSE). CAPN2 (P17655; CAN2_HUMAN). Capn2 (Q07009; CAN2_RAT)	AELKEAVE	MEROPS:C02.002	Endopeptidase (input)	-19.17	MEROPS score threshold (-24.15)	57	57.87
6	P10645	97	119	C-terminus	Capn2 (O08529; CAN2_MOUSE). CAPN2 (P17655; CAN2_HUMAN). Capn2 (Q07009; CAN2_RAT)	ELKEAVEE	MEROPS:C02.002	Endopeptidase (input)	-22.52	MEROPS score threshold (-24.15)	57	57.87
8	P10645	97	130	C-terminus	Capn2 (O08529; CAN2_MOUSE). CAPN2 (P17655; CAN2_HUMAN). Capn2 (Q07009; CAN2_RAT)	KDVMEKRE	MEROPS:C02.002	Endopeptidase (input)	-22.05	MEROPS score threshold (-24.15)	57	57.87
10	P10645	98	129	N-terminus	Capn2 (O08529; CAN2_MOUSE). CAPN2 (P17655; CAN2_HUMAN). Capn2 (Q07009; CAN2_RAT)	QKKHSGFE	MEROPS:C02.002	Endopeptidase (input)	-23.02	MEROPS score threshold (-24.15)	57	57.87
11	P10645	98	131	N-terminus	Capn2 (O08529; CAN2_MOUSE). CAPN2 (P17655; CAN2_HUMAN). Capn2 (Q07009; CAN2_RAT)	QKKHSGFE	MEROPS:C02.002	Endopeptidase (input)	-23.02	MEROPS score threshold (-24.15)	57	57.87
13	P10645	119	131	N-terminus	Capn2 (O08529; CAN2_MOUSE). CAPN2 (P17655; CAN2_HUMAN). Capn2 (Q07009; CAN2_RAT)	AELKEAVE	MEROPS:C02.002	Endopeptidase (input)	-19.17	MEROPS score threshold (-24.15)	57	57.87
14	P10645	120	129	N-terminus	Capn2 (O08529; CAN2_MOUSE). CAPN2 (P17655; CAN2_HUMAN). Capn2 (Q07009; CAN2_RAT)	ELKEAVEE	MEROPS:C02.002	Endopeptidase (input)	-22.52	MEROPS score threshold (-24.15)	57	57.87
15	P10645	134	167	C-terminus	Capn2 (O08529; CAN2_MOUSE). CAPN2 (P17655; CAN2_HUMAN). Capn2 (Q07009; CAN2_RAT)	EGNNQAPG	MEROPS:C02.002	Endopeptidase (input)	-21.44	MEROPS score threshold (-24.15)	57	57.87
16	P10645	214	225	N-terminus	Capn2 (O08529; CAN2_MOUSE). CAPN2 (P17655; CAN2_HUMAN). Capn2 (Q07009; CAN2_RAT)	LVDREKGL	MEROPS:C02.002	Endopeptidase (input)	-23.71	MEROPS score threshold (-24.15)	57	57.87
17	P10645	216	224	N-terminus	Capn2 (O08529; CAN2_MOUSE). CAPN2 (P17655; CAN2_HUMAN). Capn2 (Q07009; CAN2_RAT)	DREKGLSA	MEROPS:C02.002	Endopeptidase (input)	-22.7	MEROPS score threshold (-24.15)	57	57.87
17	P10645	216	224	C-terminus	Capn2 (O08529; CAN2_MOUSE). CAPN2 (P17655; CAN2_HUMAN). Capn2 (Q07009; CAN2_RAT)	PGWQAKRE	MEROPS:C02.002	Endopeptidase (input)	-23.44	MEROPS score threshold (-24.15)	57	57.87
18	P10645	322	339	N-terminus	Capn2 (O08529; CAN2_MOUSE). CAPN2 (P17655; CAN2_HUMAN). Capn2 (Q07009; CAN2_RAT)	RGGKSGEL	MEROPS:C02.002	Endopeptidase (input)	-21.79	MEROPS score threshold (-24.15)	57	57.87
19	P10645	342	352	C-terminus	Capn2 (O08529; CAN2_MOUSE). CAPN2 (P17655; CAN2_HUMAN). Capn2 (Q07009; CAN2_RAT)	AKELTAEK	MEROPS:C02.002	Endopeptidase (input)	-22.27	MEROPS score threshold (-24.15)	57	57.87
20	P10645	342	353	C-terminus	Capn2 (O08529; CAN2_MOUSE). CAPN2 (P17655; CAN2_HUMAN). Capn2 (Q07009; CAN2_RAT)	KELTAEKR	MEROPS:C02.002	Endopeptidase (input)	-18.75	MEROPS score threshold (-24.15)	57	57.87
21	P10645	342	355	C-terminus	Capn2 (O08529; CAN2_MOUSE). CAPN2 (P17655; CAN2_HUMAN). Capn2 (Q07009; CAN2_RAT)	LTAEKRLE	MEROPS:C02.002	Endopeptidase (input)	-24.03	MEROPS score threshold (-24.15)	57	57.87
22	P10645	343	353	C-terminus	Capn2 (O08529; CAN2_MOUSE). CAPN2 (P17655; CAN2_HUMAN). Capn2 (Q07009; CAN2_RAT)	KELTAEKR	MEROPS:C02.002	Endopeptidase (input)	-18.75	MEROPS score threshold (-24.15)	57	57.87
23	P10645	343	355	C-terminus	Capn2 (O08529; CAN2_MOUSE). CAPN2 (P17655; CAN2_HUMAN). Capn2 (Q07009; CAN2_RAT)	LTAEKRLE	MEROPS:C02.002	Endopeptidase (input)	-24.03	MEROPS score threshold (-24.15)	57	57.87
24	P10645	358	373	N-terminus	Capn2 (O08529; CAN2_MOUSE). CAPN2 (P17655; CAN2_HUMAN). Capn2 (Q07009; CAN2_RAT)	AEKRLEGQ	MEROPS:C02.002	Endopeptidase (input)	-22.21	MEROPS score threshold (-24.15)	57	57.87
24	P10645	358	373	C-terminus	Capn2 (O08529; CAN2_MOUSE). CAPN2 (P17655; CAN2_HUMAN). Capn2 (Q07009; CAN2_RAT)	SSMKLSFR	MEROPS:C02.002	Endopeptidase (input)	-22.98	MEROPS score threshold (-24.15)	57	57.87
25	P10645	358	374	N-terminus	Capn2 (O08529; CAN2_MOUSE). CAPN2 (P17655; CAN2_HUMAN). Capn2 (Q07009; CAN2_RAT)	AEKRLEGQ	MEROPS:C02.002	Endopeptidase (input)	-22.21	MEROPS score threshold (-24.15)	57	57.87
25	P10645	358	374	C-terminus	Capn2 (O08529; CAN2_MOUSE). CAPN2 (P17655; CAN2_HUMAN). Capn2 (Q07009; CAN2_RAT)	SMKLSFRA	MEROPS:C02.002	Endopeptidase (input)	-23.18	MEROPS score threshold (-24.15)	57	57.87
26	P10645	358	375	N-terminus	Capn2 (O08529; CAN2_MOUSE). CAPN2 (P17655; CAN2_HUMAN). Capn2 (Q07009; CAN2_RAT)	AEKRLEGQ	MEROPS:C02.002	Endopeptidase (input)	-22.21	MEROPS score threshold (-24.15)	57	57.87
26	P10645	358	375	C-terminus	Capn2 (O08529; CAN2_MOUSE). CAPN2 (P17655; CAN2_HUMAN). Capn2 (Q07009; CAN2_RAT)	MKLSFRAR	MEROPS:C02.002	Endopeptidase (input)	-22.74	MEROPS score threshold (-24.15)	57	57.87
27	P10645	358	376	N-terminus	Capn2 (O08529; CAN2_MOUSE). CAPN2 (P17655; CAN2_HUMAN). Capn2 (Q07009; CAN2_RAT)	AEKRLEGQ	MEROPS:C02.002	Endopeptidase (input)	-22.21	MEROPS score threshold (-24.15)	57	57.87
27	P10645	358	376	C-terminus	Capn2 (O08529; CAN2_MOUSE). CAPN2 (P17655; CAN2_HUMAN). Capn2 (Q07009; CAN2_RAT)	KLSFRARA	MEROPS:C02.002	Endopeptidase (input)	-20.29	MEROPS score threshold (-24.15)	57	57.87
28	P10645	358	378	N-terminus	Capn2 (O08529; CAN2_MOUSE). CAPN2 (P17655; CAN2_HUMAN). Capn2 (Q07009; CAN2_RAT)	AEKRLEGQ	MEROPS:C02.002	Endopeptidase (input)	-22.21	MEROPS score threshold (-24.15)	57	57.87
28	P10645	358	378	C-terminus	Capn2 (O08529; CAN2_MOUSE). CAPN2 (P17655; CAN2_HUMAN). Capn2 (Q07009; CAN2_RAT)	SFRARAYG	MEROPS:C02.002	Endopeptidase (input)	-23.25	MEROPS score threshold (-24.15)	57	57.87
29	P10645	359	373	N-terminus	Capn2 (O08529; CAN2_MOUSE). CAPN2 (P17655; CAN2_HUMAN). Capn2 (Q07009; CAN2_RAT)	EKRLEGQE	MEROPS:C02.002	Endopeptidase (input)	-23.43	MEROPS score threshold (-24.15)	57	57.87
29	P10645	359	373	C-terminus	Capn2 (O08529; CAN2_MOUSE). CAPN2 (P17655; CAN2_HUMAN). Capn2 (Q07009; CAN2_RAT)	SSMKLSFR	MEROPS:C02.002	Endopeptidase (input)	-22.98	MEROPS score threshold (-24.15)	57	57.87
30	P10645	359	374	N-terminus	Capn2 (O08529; CAN2_MOUSE). CAPN2 (P17655; CAN2_HUMAN). Capn2 (Q07009; CAN2_RAT)	EKRLEGQE	MEROPS:C02.002	Endopeptidase (input)	-23.43	MEROPS score threshold (-24.15)	57	57.87
30	P10645	359	374	C-terminus	Capn2 (O08529; CAN2_MOUSE). CAPN2 (P17655; CAN2_HUMAN). Capn2 (Q07009; CAN2_RAT)	SMKLSFRA	MEROPS:C02.002	Endopeptidase (input)	-23.18	MEROPS score threshold (-24.15)	57	57.87
31	P10645	359	375	N-terminus	Capn2 (O08529; CAN2_MOUSE). CAPN2 (P17655; CAN2_HUMAN). Capn2 (Q07009; CAN2_RAT)	EKRLEGQE	MEROPS:C02.002	Endopeptidase (input)	-23.43	MEROPS score threshold (-24.15)	57	57.87
31	P10645	359	375	C-terminus	Capn2 (O08529; CAN2_MOUSE). CAPN2 (P17655; CAN2_HUMAN). Capn2 (Q07009; CAN2_RAT)	MKLSFRAR	MEROPS:C02.002	Endopeptidase (input)	-22.74	MEROPS score threshold (-24.15)	57	57.87
32	P10645	359	376	N-terminus	Capn2 (O08529; CAN2_MOUSE). CAPN2 (P17655; CAN2_HUMAN). Capn2 (Q07009; CAN2_RAT)	EKRLEGQE	MEROPS:C02.002	Endopeptidase (input)	-23.43	MEROPS score threshold (-24.15)	57	57.87
32	P10645	359	376	C-terminus	Capn2 (O08529; CAN2_MOUSE). CAPN2 (P17655; CAN2_HUMAN). Capn2 (Q07009; CAN2_RAT)	KLSFRARA	MEROPS:C02.002	Endopeptidase (input)	-20.29	MEROPS score threshold (-24.15)	57	57.87
33	P10645	359	378	N-terminus	Capn2 (O08529; CAN2_MOUSE). CAPN2 (P17655; CAN2_HUMAN). Capn2 (Q07009; CAN2_RAT)	EKRLEGQE	MEROPS:C02.002	Endopeptidase (input)	-23.43	MEROPS score threshold (-24.15)	57	57.87
33	P10645	359	378	C-terminus	Capn2 (O08529; CAN2_MOUSE). CAPN2 (P17655; CAN2_HUMAN). Capn2 (Q07009; CAN2_RAT)	SFRARAYG	MEROPS:C02.002	Endopeptidase (input)	-23.25	MEROPS score threshold (-24.15)	57	57.87
34	P10645	380	389	C-terminus	Capn2 (O08529; CAN2_MOUSE). CAPN2 (P17655; CAN2_HUMAN). Capn2 (Q07009; CAN2_RAT)	PGPQLRRG	MEROPS:C02.002	Endopeptidase (input)	-21.75	MEROPS score threshold (-24.15)	57	57.87
36	P10645	393	409	N-terminus	Capn2 (O08529; CAN2_MOUSE). CAPN2 (P17655; CAN2_HUMAN). Capn2 (Q07009; CAN2_RAT)	QLRRGWRP	MEROPS:C02.002	Endopeptidase (input)	-23.66	MEROPS score threshold (-24.15)	57	57.87
36	P10645	393	409	C-terminus	Capn2 (O08529; CAN2_MOUSE). CAPN2 (P17655; CAN2_HUMAN). Capn2 (Q07009; CAN2_RAT)	GLPLQVRG	MEROPS:C02.002	Endopeptidase (input)	-23.17	MEROPS score threshold (-24.15)	57	57.87
37	P10645	393	410	N-terminus	Capn2 (O08529; CAN2_MOUSE). CAPN2 (P17655; CAN2_HUMAN). Capn2 (Q07009; CAN2_RAT)	QLRRGWRP	MEROPS:C02.002	Endopeptidase (input)	-23.66	MEROPS score threshold (-24.15)	57	57.87
37	P10645	393	410	C-terminus	Capn2 (O08529; CAN2_MOUSE). CAPN2 (P17655; CAN2_HUMAN). Capn2 (Q07009; CAN2_RAT)	LPLQVRGY	MEROPS:C02.002	Endopeptidase (input)	-22.66	MEROPS score threshold (-24.15)	57	57.87
38	P10645	393	411	N-terminus	Capn2 (O08529; CAN2_MOUSE). CAPN2 (P17655; CAN2_HUMAN). Capn2 (Q07009; CAN2_RAT)	QLRRGWRP	MEROPS:C02.002	Endopeptidase (input)	-23.66	MEROPS score threshold (-24.15)	57	57.87
38	P10645	393	411	C-terminus	Capn2 (O08529; CAN2_MOUSE). CAPN2 (P17655; CAN2_HUMAN). Capn2 (Q07009; CAN2_RAT)	PLQVRGYP	MEROPS:C02.002	Endopeptidase (input)	-22.06	MEROPS score threshold (-24.15)	57	57.87
39	P10645	400	409	N-terminus	Capn2 (O08529; CAN2_MOUSE). CAPN2 (P17655; CAN2_HUMAN). Capn2 (Q07009; CAN2_RAT)	PSSREDSL	MEROPS:C02.002	Endopeptidase (input)	-22.13	MEROPS score threshold (-24.15)	57	57.87
39	P10645	400	409	C-terminus	Capn2 (O08529; CAN2_MOUSE). CAPN2 (P17655; CAN2_HUMAN). Capn2 (Q07009; CAN2_RAT)	GLPLQVRG	MEROPS:C02.002	Endopeptidase (input)	-23.17	MEROPS score threshold (-24.15)	57	57.87
40	P10645	400	410	N-terminus	Capn2 (O08529; CAN2_MOUSE). CAPN2 (P17655; CAN2_HUMAN). Capn2 (Q07009; CAN2_RAT)	PSSREDSL	MEROPS:C02.002	Endopeptidase (input)	-22.13	MEROPS score threshold (-24.15)	57	57.87
40	P10645	400	410	C-terminus	Capn2 (O08529; CAN2_MOUSE). CAPN2 (P17655; CAN2_HUMAN). Capn2 (Q07009; CAN2_RAT)	LPLQVRGY	MEROPS:C02.002	Endopeptidase (input)	-22.66	MEROPS score threshold (-24.15)	57	57.87
41	P10645	400	411	N-terminus	Capn2 (O08529; CAN2_MOUSE). CAPN2 (P17655; CAN2_HUMAN). Capn2 (Q07009; CAN2_RAT)	PSSREDSL	MEROPS:C02.002	Endopeptidase (input)	-22.13	MEROPS score threshold (-24.15)	57	57.87
41	P10645	400	411	C-terminus	Capn2 (O08529; CAN2_MOUSE). CAPN2 (P17655; CAN2_HUMAN). Capn2 (Q07009; CAN2_RAT)	PLQVRGYP	MEROPS:C02.002	Endopeptidase (input)	-22.06	MEROPS score threshold (-24.15)	57	57.87
42	P10645	402	410	N-terminus	Capn2 (O08529; CAN2_MOUSE). CAPN2 (P17655; CAN2_HUMAN). Capn2 (Q07009; CAN2_RAT)	SREDSLEA	MEROPS:C02.002	Endopeptidase (input)	-22.36	MEROPS score threshold (-24.15)	57	57.87
42	P10645	402	410	C-terminus	Capn2 (O08529; CAN2_MOUSE). CAPN2 (P17655; CAN2_HUMAN). Capn2 (Q07009; CAN2_RAT)	LPLQVRGY	MEROPS:C02.002	Endopeptidase (input)	-22.66	MEROPS score threshold (-24.15)	57	57.87
43	P10645	413	443	N-terminus	Capn2 (O08529; CAN2_MOUSE). CAPN2 (P17655; CAN2_HUMAN). Capn2 (Q07009; CAN2_RAT)	LQVRGYPE	MEROPS:C02.002	Endopeptidase (input)	-21.3	MEROPS score threshold (-24.15)	57	57.87
43	P10645	413	443	C-terminus	Capn2 (O08529; CAN2_MOUSE). CAPN2 (P17655; CAN2_HUMAN). Capn2 (Q07009; CAN2_RAT)	IEAELEKV	MEROPS:C02.002	Endopeptidase (input)	-24.06	MEROPS score threshold (-24.15)	57	57.87
1	P10645	97	104	C-terminus	Casp1 (P29452; CASP1_MOUSE). CASP1 (P29466; CASP1_HUMAN). Casp1 (P43527; CASP1_RAT)	EDELSEVL	MEROPS:C14.001	Endopeptidase (input)	-22	MEROPS score threshold (-22.04)	95	96.19
2	P10645	97	109	C-terminus	Casp1 (P29452; CASP1_MOUSE). CASP1 (P29466; CASP1_HUMAN). Casp1 (P43527; CASP1_RAT)	EVLENQSS	MEROPS:C14.001	Endopeptidase (input)	-21.32	MEROPS score threshold (-22.04)	95	96.19
6	P10645	97	119	C-terminus	Casp1 (P29452; CASP1_MOUSE). CASP1 (P29466; CASP1_HUMAN). Casp1 (P43527; CASP1_RAT)	ELKEAVEE	MEROPS:C14.001	Endopeptidase (input)	-21.53	MEROPS score threshold (-22.04)	95	96.19
14	P10645	120	129	N-terminus	Casp1 (P29452; CASP1_MOUSE). CASP1 (P29466; CASP1_HUMAN). Casp1 (P43527; CASP1_RAT)	ELKEAVEE	MEROPS:C14.001	Endopeptidase (input)	-21.53	MEROPS score threshold (-22.04)	95	96.19
42	P10645	402	410	N-terminus	Casp1 (P29452; CASP1_MOUSE). CASP1 (P29466; CASP1_HUMAN). Casp1 (P43527; CASP1_RAT)	SREDSLEA	MEROPS:C14.001	Endopeptidase (input)	-18.93	MEROPS score threshold (-22.04)	95	96.19
43	P10645	413	443	N-terminus	Casp1 (P29452; CASP1_MOUSE). CASP1 (P29466; CASP1_HUMAN). Casp1 (P43527; CASP1_RAT)	LQVRGYPE	MEROPS:C14.001	Endopeptidase (input)	-20.26	MEROPS score threshold (-22.04)	95	96.19
42	P10645	402	410	N-terminus	CASP3 (P42574; CASP3_HUMAN). Casp3 (P55213; CASP3_RAT). Casp3 (P70677; CASP3_MOUSE)	SREDSLEA	MEROPS:C14.003	Endopeptidase (input)	-19.53	MEROPS score threshold (-19.97)	73	99.25
42	P10645	402	410	N-terminus	Casp6 (O08738; CASP6_MOUSE). Casp6 (O35397; CASP6_RAT). CASP6 (P55212; CASP6_HUMAN)	SREDSLEA	MEROPS:C14.005	Endopeptidase (input)	-19.33	MEROPS score threshold (-19.65)	66	99.48
2	P10645	97	109	C-terminus	Ctsb (P00787; CATB_RAT). CTSB (P07858; CATB_HUMAN). Ctsb (P10605; CATB_MOUSE)	EVLENQSS	MEROPS:C01.060	Endopeptidase (input)	-23.75	MEROPS score threshold (-23.76)	79	80.99
24	P10645	358	373	N-terminus	Ctsb (P00787; CATB_RAT). CTSB (P07858; CATB_HUMAN). Ctsb (P10605; CATB_MOUSE)	AEKRLEGQ	MEROPS:C01.060	Endopeptidase (input)	-23.56	MEROPS score threshold (-23.76)	79	80.99
25	P10645	358	374	N-terminus	Ctsb (P00787; CATB_RAT). CTSB (P07858; CATB_HUMAN). Ctsb (P10605; CATB_MOUSE)	AEKRLEGQ	MEROPS:C01.060	Endopeptidase (input)	-23.56	MEROPS score threshold (-23.76)	79	80.99
26	P10645	358	375	N-terminus	Ctsb (P00787; CATB_RAT). CTSB (P07858; CATB_HUMAN). Ctsb (P10605; CATB_MOUSE)	AEKRLEGQ	MEROPS:C01.060	Endopeptidase (input)	-23.56	MEROPS score threshold (-23.76)	79	80.99
27	P10645	358	376	N-terminus	Ctsb (P00787; CATB_RAT). CTSB (P07858; CATB_HUMAN). Ctsb (P10605; CATB_MOUSE)	AEKRLEGQ	MEROPS:C01.060	Endopeptidase (input)	-23.56	MEROPS score threshold (-23.76)	79	80.99
28	P10645	358	378	N-terminus	Ctsb (P00787; CATB_RAT). CTSB (P07858; CATB_HUMAN). Ctsb (P10605; CATB_MOUSE)	AEKRLEGQ	MEROPS:C01.060	Endopeptidase (input)	-23.56	MEROPS score threshold (-23.76)	79	80.99
34	P10645	380	389	N-terminus	Ctsb (P00787; CATB_RAT). CTSB (P07858; CATB_HUMAN). Ctsb (P10605; CATB_MOUSE)	FRARAYGF	MEROPS:C01.060	Endopeptidase (input)	-22.63	MEROPS score threshold (-23.76)	79	80.99
35	P10645	380	390	N-terminus	Ctsb (P00787; CATB_RAT). CTSB (P07858; CATB_HUMAN). Ctsb (P10605; CATB_MOUSE)	FRARAYGF	MEROPS:C01.060	Endopeptidase (input)	-22.63	MEROPS score threshold (-23.76)	79	80.99
36	P10645	393	409	C-terminus	Ctsb (P00787; CATB_RAT). CTSB (P07858; CATB_HUMAN). Ctsb (P10605; CATB_MOUSE)	GLPLQVRG	MEROPS:C01.060	Endopeptidase (input)	-23.51	MEROPS score threshold (-23.76)	79	80.99
37	P10645	393	410	C-terminus	Ctsb (P00787; CATB_RAT). CTSB (P07858; CATB_HUMAN). Ctsb (P10605; CATB_MOUSE)	LPLQVRGY	MEROPS:C01.060	Endopeptidase (input)	-22.63	MEROPS score threshold (-23.76)	79	80.99
39	P10645	400	409	C-terminus	Ctsb (P00787; CATB_RAT). CTSB (P07858; CATB_HUMAN). Ctsb (P10605; CATB_MOUSE)	GLPLQVRG	MEROPS:C01.060	Endopeptidase (input)	-23.51	MEROPS score threshold (-23.76)	79	80.99
40	P10645	400	410	C-terminus	Ctsb (P00787; CATB_RAT). CTSB (P07858; CATB_HUMAN). Ctsb (P10605; CATB_MOUSE)	LPLQVRGY	MEROPS:C01.060	Endopeptidase (input)	-22.63	MEROPS score threshold (-23.76)	79	80.99
42	P10645	402	410	C-terminus	Ctsb (P00787; CATB_RAT). CTSB (P07858; CATB_HUMAN). Ctsb (P10605; CATB_MOUSE)	LPLQVRGY	MEROPS:C01.060	Endopeptidase (input)	-22.63	MEROPS score threshold (-23.76)	79	80.99
43	P10645	413	443	N-terminus	Ctsb (P00787; CATB_RAT). CTSB (P07858; CATB_HUMAN). Ctsb (P10605; CATB_MOUSE)	LQVRGYPE	MEROPS:C01.060	Endopeptidase (input)	-23.52	MEROPS score threshold (-23.76)	79	80.99
1	P10645	97	104	C-terminus	CTSD (P07339; CATD_HUMAN). Ctsd (P18242; CATD_MOUSE). Ctsd (P24268; CATD_RAT)	EDELSEVL	MEROPS:A01.009	Endopeptidase (input)	-18.87	MEROPS score threshold (-22.64)	79	84.74
2	P10645	97	109	C-terminus	CTSD (P07339; CATD_HUMAN). Ctsd (P18242; CATD_MOUSE). Ctsd (P24268; CATD_RAT)	EVLENQSS	MEROPS:A01.009	Endopeptidase (input)	-22.45	MEROPS score threshold (-22.64)	79	84.74
3	P10645	97	116	C-terminus	CTSD (P07339; CATD_HUMAN). Ctsd (P18242; CATD_MOUSE). Ctsd (P24268; CATD_RAT)	SQAELKEA	MEROPS:A01.009	Endopeptidase (input)	-20.92	MEROPS score threshold (-22.64)	79	84.74
4	P10645	97	117	C-terminus	CTSD (P07339; CATD_HUMAN). Ctsd (P18242; CATD_MOUSE). Ctsd (P24268; CATD_RAT)	QAELKEAV	MEROPS:A01.009	Endopeptidase (input)	-20.94	MEROPS score threshold (-22.64)	79	84.74
5	P10645	97	118	C-terminus	CTSD (P07339; CATD_HUMAN). Ctsd (P18242; CATD_MOUSE). Ctsd (P24268; CATD_RAT)	AELKEAVE	MEROPS:A01.009	Endopeptidase (input)	-21.97	MEROPS score threshold (-22.64)	79	84.74
6	P10645	97	119	C-terminus	CTSD (P07339; CATD_HUMAN). Ctsd (P18242; CATD_MOUSE). Ctsd (P24268; CATD_RAT)	ELKEAVEE	MEROPS:A01.009	Endopeptidase (input)	-20.11	MEROPS score threshold (-22.64)	79	84.74
12	P10645	104	131	N-terminus	CTSD (P07339; CATD_HUMAN). Ctsd (P18242; CATD_MOUSE). Ctsd (P24268; CATD_RAT)	FEDELSEV	MEROPS:A01.009	Endopeptidase (input)	-20.28	MEROPS score threshold (-22.64)	79	84.74
13	P10645	119	131	N-terminus	CTSD (P07339; CATD_HUMAN). Ctsd (P18242; CATD_MOUSE). Ctsd (P24268; CATD_RAT)	AELKEAVE	MEROPS:A01.009	Endopeptidase (input)	-21.97	MEROPS score threshold (-22.64)	79	84.74
14	P10645	120	129	N-terminus	CTSD (P07339; CATD_HUMAN). Ctsd (P18242; CATD_MOUSE). Ctsd (P24268; CATD_RAT)	ELKEAVEE	MEROPS:A01.009	Endopeptidase (input)	-20.11	MEROPS score threshold (-22.64)	79	84.74
19	P10645	342	352	C-terminus	CTSD (P07339; CATD_HUMAN). Ctsd (P18242; CATD_MOUSE). Ctsd (P24268; CATD_RAT)	AKELTAEK	MEROPS:A01.009	Endopeptidase (input)	-18.84	MEROPS score threshold (-22.64)	79	84.74
21	P10645	342	355	C-terminus	CTSD (P07339; CATD_HUMAN). Ctsd (P18242; CATD_MOUSE). Ctsd (P24268; CATD_RAT)	LTAEKRLE	MEROPS:A01.009	Endopeptidase (input)	-21.63	MEROPS score threshold (-22.64)	79	84.74
23	P10645	343	355	C-terminus	CTSD (P07339; CATD_HUMAN). Ctsd (P18242; CATD_MOUSE). Ctsd (P24268; CATD_RAT)	LTAEKRLE	MEROPS:A01.009	Endopeptidase (input)	-21.63	MEROPS score threshold (-22.64)	79	84.74
29	P10645	359	373	N-terminus	CTSD (P07339; CATD_HUMAN). Ctsd (P18242; CATD_MOUSE). Ctsd (P24268; CATD_RAT)	EKRLEGQE	MEROPS:A01.009	Endopeptidase (input)	-20.88	MEROPS score threshold (-22.64)	79	84.74
30	P10645	359	374	N-terminus	CTSD (P07339; CATD_HUMAN). Ctsd (P18242; CATD_MOUSE). Ctsd (P24268; CATD_RAT)	EKRLEGQE	MEROPS:A01.009	Endopeptidase (input)	-20.88	MEROPS score threshold (-22.64)	79	84.74
31	P10645	359	375	N-terminus	CTSD (P07339; CATD_HUMAN). Ctsd (P18242; CATD_MOUSE). Ctsd (P24268; CATD_RAT)	EKRLEGQE	MEROPS:A01.009	Endopeptidase (input)	-20.88	MEROPS score threshold (-22.64)	79	84.74
32	P10645	359	376	N-terminus	CTSD (P07339; CATD_HUMAN). Ctsd (P18242; CATD_MOUSE). Ctsd (P24268; CATD_RAT)	EKRLEGQE	MEROPS:A01.009	Endopeptidase (input)	-20.88	MEROPS score threshold (-22.64)	79	84.74
33	P10645	359	378	N-terminus	CTSD (P07339; CATD_HUMAN). Ctsd (P18242; CATD_MOUSE). Ctsd (P24268; CATD_RAT)	EKRLEGQE	MEROPS:A01.009	Endopeptidase (input)	-20.88	MEROPS score threshold (-22.64)	79	84.74
42	P10645	402	410	N-terminus	CTSD (P07339; CATD_HUMAN). Ctsd (P18242; CATD_MOUSE). Ctsd (P24268; CATD_RAT)	SREDSLEA	MEROPS:A01.009	Endopeptidase (input)	-22.28	MEROPS score threshold (-22.64)	79	84.74
43	P10645	413	443	C-terminus	CTSD (P07339; CATD_HUMAN). Ctsd (P18242; CATD_MOUSE). Ctsd (P24268; CATD_RAT)	IEAELEKV	MEROPS:A01.009	Endopeptidase (input)	-20.47	MEROPS score threshold (-22.64)	79	84.74
1	P10645	97	104	C-terminus	CTSE (P14091; CATE_HUMAN). Ctse (P16228; CATE_RAT). Ctse (P70269; CATE_MOUSE)	EDELSEVL	MEROPS:A01.010	Endopeptidase (input)	-18.6	MEROPS score threshold (-22.27)	71	87.48
3	P10645	97	116	C-terminus	CTSE (P14091; CATE_HUMAN). Ctse (P16228; CATE_RAT). Ctse (P70269; CATE_MOUSE)	SQAELKEA	MEROPS:A01.010	Endopeptidase (input)	-19.71	MEROPS score threshold (-22.27)	71	87.48
4	P10645	97	117	C-terminus	CTSE (P14091; CATE_HUMAN). Ctse (P16228; CATE_RAT). Ctse (P70269; CATE_MOUSE)	QAELKEAV	MEROPS:A01.010	Endopeptidase (input)	-21.29	MEROPS score threshold (-22.27)	71	87.48
6	P10645	97	119	C-terminus	CTSE (P14091; CATE_HUMAN). Ctse (P16228; CATE_RAT). Ctse (P70269; CATE_MOUSE)	ELKEAVEE	MEROPS:A01.010	Endopeptidase (input)	-19.53	MEROPS score threshold (-22.27)	71	87.48
12	P10645	104	131	N-terminus	CTSE (P14091; CATE_HUMAN). Ctse (P16228; CATE_RAT). Ctse (P70269; CATE_MOUSE)	FEDELSEV	MEROPS:A01.010	Endopeptidase (input)	-19.99	MEROPS score threshold (-22.27)	71	87.48
14	P10645	120	129	N-terminus	CTSE (P14091; CATE_HUMAN). Ctse (P16228; CATE_RAT). Ctse (P70269; CATE_MOUSE)	ELKEAVEE	MEROPS:A01.010	Endopeptidase (input)	-19.53	MEROPS score threshold (-22.27)	71	87.48
19	P10645	342	352	C-terminus	CTSE (P14091; CATE_HUMAN). Ctse (P16228; CATE_RAT). Ctse (P70269; CATE_MOUSE)	AKELTAEK	MEROPS:A01.010	Endopeptidase (input)	-18.55	MEROPS score threshold (-22.27)	71	87.48
29	P10645	359	373	N-terminus	CTSE (P14091; CATE_HUMAN). Ctse (P16228; CATE_RAT). Ctse (P70269; CATE_MOUSE)	EKRLEGQE	MEROPS:A01.010	Endopeptidase (input)	-21.78	MEROPS score threshold (-22.27)	71	87.48
30	P10645	359	374	N-terminus	CTSE (P14091; CATE_HUMAN). Ctse (P16228; CATE_RAT). Ctse (P70269; CATE_MOUSE)	EKRLEGQE	MEROPS:A01.010	Endopeptidase (input)	-21.78	MEROPS score threshold (-22.27)	71	87.48
31	P10645	359	375	N-terminus	CTSE (P14091; CATE_HUMAN). Ctse (P16228; CATE_RAT). Ctse (P70269; CATE_MOUSE)	EKRLEGQE	MEROPS:A01.010	Endopeptidase (input)	-21.78	MEROPS score threshold (-22.27)	71	87.48
32	P10645	359	376	N-terminus	CTSE (P14091; CATE_HUMAN). Ctse (P16228; CATE_RAT). Ctse (P70269; CATE_MOUSE)	EKRLEGQE	MEROPS:A01.010	Endopeptidase (input)	-21.78	MEROPS score threshold (-22.27)	71	87.48
33	P10645	359	378	N-terminus	CTSE (P14091; CATE_HUMAN). Ctse (P16228; CATE_RAT). Ctse (P70269; CATE_MOUSE)	EKRLEGQE	MEROPS:A01.010	Endopeptidase (input)	-21.78	MEROPS score threshold (-22.27)	71	87.48
42	P10645	402	410	N-terminus	CTSE (P14091; CATE_HUMAN). Ctse (P16228; CATE_RAT). Ctse (P70269; CATE_MOUSE)	SREDSLEA	MEROPS:A01.010	Endopeptidase (input)	-22.04	MEROPS score threshold (-22.27)	71	87.48
43	P10645	413	443	C-terminus	CTSE (P14091; CATE_HUMAN). Ctse (P16228; CATE_RAT). Ctse (P70269; CATE_MOUSE)	IEAELEKV	MEROPS:A01.010	Endopeptidase (input)	-19.82	MEROPS score threshold (-22.27)	71	87.48
1	P10645	97	104	C-terminus	CTSG (P08311; CATG_HUMAN). Ctsg (P17977; CATG_RAT). Ctsg (P28293; CATG_MOUSE)	EDELSEVL	MEROPS:S01.133	Endopeptidase (input)	-19.89	MEROPS score threshold (-24.91)	63	78.25
2	P10645	97	109	C-terminus	CTSG (P08311; CATG_HUMAN). Ctsg (P17977; CATG_RAT). Ctsg (P28293; CATG_MOUSE)	EVLENQSS	MEROPS:S01.133	Endopeptidase (input)	-24.5	MEROPS score threshold (-24.91)	63	78.25
4	P10645	97	117	C-terminus	CTSG (P08311; CATG_HUMAN). Ctsg (P17977; CATG_RAT). Ctsg (P28293; CATG_MOUSE)	QAELKEAV	MEROPS:S01.133	Endopeptidase (input)	-18.07	MEROPS score threshold (-24.91)	63	78.25
5	P10645	97	118	C-terminus	CTSG (P08311; CATG_HUMAN). Ctsg (P17977; CATG_RAT). Ctsg (P28293; CATG_MOUSE)	AELKEAVE	MEROPS:S01.133	Endopeptidase (input)	-24.9	MEROPS score threshold (-24.91)	63	78.25
10	P10645	98	129	N-terminus	CTSG (P08311; CATG_HUMAN). Ctsg (P17977; CATG_RAT). Ctsg (P28293; CATG_MOUSE)	QKKHSGFE	MEROPS:S01.133	Endopeptidase (input)	-23.73	MEROPS score threshold (-24.91)	63	78.25
11	P10645	98	131	N-terminus	CTSG (P08311; CATG_HUMAN). Ctsg (P17977; CATG_RAT). Ctsg (P28293; CATG_MOUSE)	QKKHSGFE	MEROPS:S01.133	Endopeptidase (input)	-23.73	MEROPS score threshold (-24.91)	63	78.25
13	P10645	119	131	N-terminus	CTSG (P08311; CATG_HUMAN). Ctsg (P17977; CATG_RAT). Ctsg (P28293; CATG_MOUSE)	AELKEAVE	MEROPS:S01.133	Endopeptidase (input)	-24.9	MEROPS score threshold (-24.91)	63	78.25
15	P10645	134	167	C-terminus	CTSG (P08311; CATG_HUMAN). Ctsg (P17977; CATG_RAT). Ctsg (P28293; CATG_MOUSE)	EGNNQAPG	MEROPS:S01.133	Endopeptidase (input)	-23.62	MEROPS score threshold (-24.91)	63	78.25
17	P10645	216	224	N-terminus	CTSG (P08311; CATG_HUMAN). Ctsg (P17977; CATG_RAT). Ctsg (P28293; CATG_MOUSE)	DREKGLSA	MEROPS:S01.133	Endopeptidase (input)	-24.36	MEROPS score threshold (-24.91)	63	78.25
36	P10645	393	409	C-terminus	CTSG (P08311; CATG_HUMAN). Ctsg (P17977; CATG_RAT). Ctsg (P28293; CATG_MOUSE)	GLPLQVRG	MEROPS:S01.133	Endopeptidase (input)	-21.61	MEROPS score threshold (-24.91)	63	78.25
39	P10645	400	409	C-terminus	CTSG (P08311; CATG_HUMAN). Ctsg (P17977; CATG_RAT). Ctsg (P28293; CATG_MOUSE)	GLPLQVRG	MEROPS:S01.133	Endopeptidase (input)	-21.61	MEROPS score threshold (-24.91)	63	78.25
42	P10645	402	410	N-terminus	CTSG (P08311; CATG_HUMAN). Ctsg (P17977; CATG_RAT). Ctsg (P28293; CATG_MOUSE)	SREDSLEA	MEROPS:S01.133	Endopeptidase (input)	-24.36	MEROPS score threshold (-24.91)	63	78.25
43	P10645	413	443	C-terminus	CTSG (P08311; CATG_HUMAN). Ctsg (P17977; CATG_RAT). Ctsg (P28293; CATG_MOUSE)	IEAELEKV	MEROPS:S01.133	Endopeptidase (input)	-23.61	MEROPS score threshold (-24.91)	63	78.25
2	P10645	97	109	C-terminus	Ctsk (O35186; CATK_RAT). CTSK (P43235; CATK_HUMAN). Ctsk (P55097; CATK_MOUSE)	EVLENQSS	MEROPS:C01.036	Endopeptidase (input)	-25.57	MEROPS score threshold (-25.77)	57	76.57
3	P10645	97	116	C-terminus	Ctsk (O35186; CATK_RAT). CTSK (P43235; CATK_HUMAN). Ctsk (P55097; CATK_MOUSE)	SQAELKEA	MEROPS:C01.036	Endopeptidase (input)	-22.48	MEROPS score threshold (-25.77)	57	76.57
5	P10645	97	118	C-terminus	Ctsk (O35186; CATK_RAT). CTSK (P43235; CATK_HUMAN). Ctsk (P55097; CATK_MOUSE)	AELKEAVE	MEROPS:C01.036	Endopeptidase (input)	-23.12	MEROPS score threshold (-25.77)	57	76.57
9	P10645	97	131	C-terminus	Ctsk (O35186; CATK_RAT). CTSK (P43235; CATK_HUMAN). Ctsk (P55097; CATK_MOUSE)	DVMEKRED	MEROPS:C01.036	Endopeptidase (input)	-23.69	MEROPS score threshold (-25.77)	57	76.57
11	P10645	98	131	C-terminus	Ctsk (O35186; CATK_RAT). CTSK (P43235; CATK_HUMAN). Ctsk (P55097; CATK_MOUSE)	DVMEKRED	MEROPS:C01.036	Endopeptidase (input)	-23.69	MEROPS score threshold (-25.77)	57	76.57
12	P10645	104	131	C-terminus	Ctsk (O35186; CATK_RAT). CTSK (P43235; CATK_HUMAN). Ctsk (P55097; CATK_MOUSE)	DVMEKRED	MEROPS:C01.036	Endopeptidase (input)	-23.69	MEROPS score threshold (-25.77)	57	76.57
13	P10645	119	131	N-terminus	Ctsk (O35186; CATK_RAT). CTSK (P43235; CATK_HUMAN). Ctsk (P55097; CATK_MOUSE)	AELKEAVE	MEROPS:C01.036	Endopeptidase (input)	-23.12	MEROPS score threshold (-25.77)	57	76.57
13	P10645	119	131	C-terminus	Ctsk (O35186; CATK_RAT). CTSK (P43235; CATK_HUMAN). Ctsk (P55097; CATK_MOUSE)	DVMEKRED	MEROPS:C01.036	Endopeptidase (input)	-23.69	MEROPS score threshold (-25.77)	57	76.57
21	P10645	342	355	C-terminus	Ctsk (O35186; CATK_RAT). CTSK (P43235; CATK_HUMAN). Ctsk (P55097; CATK_MOUSE)	LTAEKRLE	MEROPS:C01.036	Endopeptidase (input)	-22.73	MEROPS score threshold (-25.77)	57	76.57
23	P10645	343	355	C-terminus	Ctsk (O35186; CATK_RAT). CTSK (P43235; CATK_HUMAN). Ctsk (P55097; CATK_MOUSE)	LTAEKRLE	MEROPS:C01.036	Endopeptidase (input)	-22.73	MEROPS score threshold (-25.77)	57	76.57
26	P10645	358	375	C-terminus	Ctsk (O35186; CATK_RAT). CTSK (P43235; CATK_HUMAN). Ctsk (P55097; CATK_MOUSE)	MKLSFRAR	MEROPS:C01.036	Endopeptidase (input)	-25.61	MEROPS score threshold (-25.77)	57	76.57
31	P10645	359	375	C-terminus	Ctsk (O35186; CATK_RAT). CTSK (P43235; CATK_HUMAN). Ctsk (P55097; CATK_MOUSE)	MKLSFRAR	MEROPS:C01.036	Endopeptidase (input)	-25.61	MEROPS score threshold (-25.77)	57	76.57
34	P10645	380	389	C-terminus	Ctsk (O35186; CATK_RAT). CTSK (P43235; CATK_HUMAN). Ctsk (P55097; CATK_MOUSE)	PGPQLRRG	MEROPS:C01.036	Endopeptidase (input)	-22.18	MEROPS score threshold (-25.77)	57	76.57
36	P10645	393	409	C-terminus	Ctsk (O35186; CATK_RAT). CTSK (P43235; CATK_HUMAN). Ctsk (P55097; CATK_MOUSE)	GLPLQVRG	MEROPS:C01.036	Endopeptidase (input)	-25.62	MEROPS score threshold (-25.77)	57	76.57
39	P10645	400	409	N-terminus	Ctsk (O35186; CATK_RAT). CTSK (P43235; CATK_HUMAN). Ctsk (P55097; CATK_MOUSE)	PSSREDSL	MEROPS:C01.036	Endopeptidase (input)	-23.57	MEROPS score threshold (-25.77)	57	76.57
39	P10645	400	409	C-terminus	Ctsk (O35186; CATK_RAT). CTSK (P43235; CATK_HUMAN). Ctsk (P55097; CATK_MOUSE)	GLPLQVRG	MEROPS:C01.036	Endopeptidase (input)	-25.62	MEROPS score threshold (-25.77)	57	76.57
40	P10645	400	410	N-terminus	Ctsk (O35186; CATK_RAT). CTSK (P43235; CATK_HUMAN). Ctsk (P55097; CATK_MOUSE)	PSSREDSL	MEROPS:C01.036	Endopeptidase (input)	-23.57	MEROPS score threshold (-25.77)	57	76.57
41	P10645	400	411	N-terminus	Ctsk (O35186; CATK_RAT). CTSK (P43235; CATK_HUMAN). Ctsk (P55097; CATK_MOUSE)	PSSREDSL	MEROPS:C01.036	Endopeptidase (input)	-23.57	MEROPS score threshold (-25.77)	57	76.57
43	P10645	413	443	N-terminus	Ctsk (O35186; CATK_RAT). CTSK (P43235; CATK_HUMAN). Ctsk (P55097; CATK_MOUSE)	LQVRGYPE	MEROPS:C01.036	Endopeptidase (input)	-21.2	MEROPS score threshold (-25.77)	57	76.57
2	P10645	97	109	C-terminus	Ctsl (P06797; CATL1_MOUSE). Ctsl (P07154; CATL1_RAT). CTSL (P07711; CATL1_HUMAN)	EVLENQSS	MEROPS:C01.032	Endopeptidase (input)	-20.07	MEROPS score threshold (-25.1)	68	62.99
3	P10645	97	116	C-terminus	Ctsl (P06797; CATL1_MOUSE). Ctsl (P07154; CATL1_RAT). CTSL (P07711; CATL1_HUMAN)	SQAELKEA	MEROPS:C01.032	Endopeptidase (input)	-25.07	MEROPS score threshold (-25.1)	68	62.99
5	P10645	97	118	C-terminus	Ctsl (P06797; CATL1_MOUSE). Ctsl (P07154; CATL1_RAT). CTSL (P07711; CATL1_HUMAN)	AELKEAVE	MEROPS:C01.032	Endopeptidase (input)	-21.5	MEROPS score threshold (-25.1)	68	62.99
6	P10645	97	119	C-terminus	Ctsl (P06797; CATL1_MOUSE). Ctsl (P07154; CATL1_RAT). CTSL (P07711; CATL1_HUMAN)	ELKEAVEE	MEROPS:C01.032	Endopeptidase (input)	-22.56	MEROPS score threshold (-25.1)	68	62.99
13	P10645	119	131	N-terminus	Ctsl (P06797; CATL1_MOUSE). Ctsl (P07154; CATL1_RAT). CTSL (P07711; CATL1_HUMAN)	AELKEAVE	MEROPS:C01.032	Endopeptidase (input)	-21.5	MEROPS score threshold (-25.1)	68	62.99
14	P10645	120	129	N-terminus	Ctsl (P06797; CATL1_MOUSE). Ctsl (P07154; CATL1_RAT). CTSL (P07711; CATL1_HUMAN)	ELKEAVEE	MEROPS:C01.032	Endopeptidase (input)	-22.56	MEROPS score threshold (-25.1)	68	62.99
15	P10645	134	167	C-terminus	Ctsl (P06797; CATL1_MOUSE). Ctsl (P07154; CATL1_RAT). CTSL (P07711; CATL1_HUMAN)	EGNNQAPG	MEROPS:C01.032	Endopeptidase (input)	-24.02	MEROPS score threshold (-25.1)	68	62.99
17	P10645	216	224	C-terminus	Ctsl (P06797; CATL1_MOUSE). Ctsl (P07154; CATL1_RAT). CTSL (P07711; CATL1_HUMAN)	PGWQAKRE	MEROPS:C01.032	Endopeptidase (input)	-22.93	MEROPS score threshold (-25.1)	68	62.99
20	P10645	342	353	C-terminus	Ctsl (P06797; CATL1_MOUSE). Ctsl (P07154; CATL1_RAT). CTSL (P07711; CATL1_HUMAN)	KELTAEKR	MEROPS:C01.032	Endopeptidase (input)	-23.73	MEROPS score threshold (-25.1)	68	62.99
22	P10645	343	353	C-terminus	Ctsl (P06797; CATL1_MOUSE). Ctsl (P07154; CATL1_RAT). CTSL (P07711; CATL1_HUMAN)	KELTAEKR	MEROPS:C01.032	Endopeptidase (input)	-23.73	MEROPS score threshold (-25.1)	68	62.99
36	P10645	393	409	C-terminus	Ctsl (P06797; CATL1_MOUSE). Ctsl (P07154; CATL1_RAT). CTSL (P07711; CATL1_HUMAN)	GLPLQVRG	MEROPS:C01.032	Endopeptidase (input)	-24.08	MEROPS score threshold (-25.1)	68	62.99
37	P10645	393	410	C-terminus	Ctsl (P06797; CATL1_MOUSE). Ctsl (P07154; CATL1_RAT). CTSL (P07711; CATL1_HUMAN)	LPLQVRGY	MEROPS:C01.032	Endopeptidase (input)	-23.4	MEROPS score threshold (-25.1)	68	62.99
39	P10645	400	409	C-terminus	Ctsl (P06797; CATL1_MOUSE). Ctsl (P07154; CATL1_RAT). CTSL (P07711; CATL1_HUMAN)	GLPLQVRG	MEROPS:C01.032	Endopeptidase (input)	-24.08	MEROPS score threshold (-25.1)	68	62.99
40	P10645	400	410	C-terminus	Ctsl (P06797; CATL1_MOUSE). Ctsl (P07154; CATL1_RAT). CTSL (P07711; CATL1_HUMAN)	LPLQVRGY	MEROPS:C01.032	Endopeptidase (input)	-23.4	MEROPS score threshold (-25.1)	68	62.99
42	P10645	402	410	C-terminus	Ctsl (P06797; CATL1_MOUSE). Ctsl (P07154; CATL1_RAT). CTSL (P07711; CATL1_HUMAN)	LPLQVRGY	MEROPS:C01.032	Endopeptidase (input)	-23.4	MEROPS score threshold (-25.1)	68	62.99
43	P10645	413	443	N-terminus	Ctsl (P06797; CATL1_MOUSE). Ctsl (P07154; CATL1_RAT). CTSL (P07711; CATL1_HUMAN)	LQVRGYPE	MEROPS:C01.032	Endopeptidase (input)	-21.57	MEROPS score threshold (-25.1)	68	62.99
2	P10645	97	109	C-terminus	Ctss (O70370; CATS_MOUSE). CTSS (P25774; CATS_HUMAN). Ctss (Q02765; CATS_RAT)	EVLENQSS	MEROPS:C01.034	Endopeptidase (input)	-20.08	MEROPS score threshold (-25.53)	60	61.46
3	P10645	97	116	C-terminus	Ctss (O70370; CATS_MOUSE). CTSS (P25774; CATS_HUMAN). Ctss (Q02765; CATS_RAT)	SQAELKEA	MEROPS:C01.034	Endopeptidase (input)	-23.97	MEROPS score threshold (-25.53)	60	61.46
5	P10645	97	118	C-terminus	Ctss (O70370; CATS_MOUSE). CTSS (P25774; CATS_HUMAN). Ctss (Q02765; CATS_RAT)	AELKEAVE	MEROPS:C01.034	Endopeptidase (input)	-20.85	MEROPS score threshold (-25.53)	60	61.46
6	P10645	97	119	C-terminus	Ctss (O70370; CATS_MOUSE). CTSS (P25774; CATS_HUMAN). Ctss (Q02765; CATS_RAT)	ELKEAVEE	MEROPS:C01.034	Endopeptidase (input)	-23.78	MEROPS score threshold (-25.53)	60	61.46
9	P10645	97	131	C-terminus	Ctss (O70370; CATS_MOUSE). CTSS (P25774; CATS_HUMAN). Ctss (Q02765; CATS_RAT)	DVMEKRED	MEROPS:C01.034	Endopeptidase (input)	-24.8	MEROPS score threshold (-25.53)	60	61.46
11	P10645	98	131	C-terminus	Ctss (O70370; CATS_MOUSE). CTSS (P25774; CATS_HUMAN). Ctss (Q02765; CATS_RAT)	DVMEKRED	MEROPS:C01.034	Endopeptidase (input)	-24.8	MEROPS score threshold (-25.53)	60	61.46
12	P10645	104	131	C-terminus	Ctss (O70370; CATS_MOUSE). CTSS (P25774; CATS_HUMAN). Ctss (Q02765; CATS_RAT)	DVMEKRED	MEROPS:C01.034	Endopeptidase (input)	-24.8	MEROPS score threshold (-25.53)	60	61.46
13	P10645	119	131	N-terminus	Ctss (O70370; CATS_MOUSE). CTSS (P25774; CATS_HUMAN). Ctss (Q02765; CATS_RAT)	AELKEAVE	MEROPS:C01.034	Endopeptidase (input)	-20.85	MEROPS score threshold (-25.53)	60	61.46
13	P10645	119	131	C-terminus	Ctss (O70370; CATS_MOUSE). CTSS (P25774; CATS_HUMAN). Ctss (Q02765; CATS_RAT)	DVMEKRED	MEROPS:C01.034	Endopeptidase (input)	-24.8	MEROPS score threshold (-25.53)	60	61.46
14	P10645	120	129	N-terminus	Ctss (O70370; CATS_MOUSE). CTSS (P25774; CATS_HUMAN). Ctss (Q02765; CATS_RAT)	ELKEAVEE	MEROPS:C01.034	Endopeptidase (input)	-23.78	MEROPS score threshold (-25.53)	60	61.46
15	P10645	134	167	C-terminus	Ctss (O70370; CATS_MOUSE). CTSS (P25774; CATS_HUMAN). Ctss (Q02765; CATS_RAT)	EGNNQAPG	MEROPS:C01.034	Endopeptidase (input)	-21.74	MEROPS score threshold (-25.53)	60	61.46
17	P10645	216	224	C-terminus	Ctss (O70370; CATS_MOUSE). CTSS (P25774; CATS_HUMAN). Ctss (Q02765; CATS_RAT)	PGWQAKRE	MEROPS:C01.034	Endopeptidase (input)	-23.95	MEROPS score threshold (-25.53)	60	61.46
20	P10645	342	353	C-terminus	Ctss (O70370; CATS_MOUSE). CTSS (P25774; CATS_HUMAN). Ctss (Q02765; CATS_RAT)	KELTAEKR	MEROPS:C01.034	Endopeptidase (input)	-24.18	MEROPS score threshold (-25.53)	60	61.46
22	P10645	343	353	C-terminus	Ctss (O70370; CATS_MOUSE). CTSS (P25774; CATS_HUMAN). Ctss (Q02765; CATS_RAT)	KELTAEKR	MEROPS:C01.034	Endopeptidase (input)	-24.18	MEROPS score threshold (-25.53)	60	61.46
36	P10645	393	409	C-terminus	Ctss (O70370; CATS_MOUSE). CTSS (P25774; CATS_HUMAN). Ctss (Q02765; CATS_RAT)	GLPLQVRG	MEROPS:C01.034	Endopeptidase (input)	-24.99	MEROPS score threshold (-25.53)	60	61.46
37	P10645	393	410	C-terminus	Ctss (O70370; CATS_MOUSE). CTSS (P25774; CATS_HUMAN). Ctss (Q02765; CATS_RAT)	LPLQVRGY	MEROPS:C01.034	Endopeptidase (input)	-23.15	MEROPS score threshold (-25.53)	60	61.46
39	P10645	400	409	C-terminus	Ctss (O70370; CATS_MOUSE). CTSS (P25774; CATS_HUMAN). Ctss (Q02765; CATS_RAT)	GLPLQVRG	MEROPS:C01.034	Endopeptidase (input)	-24.99	MEROPS score threshold (-25.53)	60	61.46
40	P10645	400	410	C-terminus	Ctss (O70370; CATS_MOUSE). CTSS (P25774; CATS_HUMAN). Ctss (Q02765; CATS_RAT)	LPLQVRGY	MEROPS:C01.034	Endopeptidase (input)	-23.15	MEROPS score threshold (-25.53)	60	61.46
42	P10645	402	410	C-terminus	Ctss (O70370; CATS_MOUSE). CTSS (P25774; CATS_HUMAN). Ctss (Q02765; CATS_RAT)	LPLQVRGY	MEROPS:C01.034	Endopeptidase (input)	-23.15	MEROPS score threshold (-25.53)	60	61.46
43	P10645	413	443	N-terminus	Ctss (O70370; CATS_MOUSE). CTSS (P25774; CATS_HUMAN). Ctss (Q02765; CATS_RAT)	LQVRGYPE	MEROPS:C01.034	Endopeptidase (input)	-22.52	MEROPS score threshold (-25.53)	60	61.46
43	P10645	413	443	C-terminus	Ctss (O70370; CATS_MOUSE). CTSS (P25774; CATS_HUMAN). Ctss (Q02765; CATS_RAT)	IEAELEKV	MEROPS:C01.034	Endopeptidase (input)	-25.42	MEROPS score threshold (-25.53)	60	61.46
1	P10645	97	104	C-terminus	ELANE (P08246; ELNE_HUMAN). Elane (Q3UP87; ELNE_MOUSE)	EDELSEVL	MEROPS:S01.131	Endopeptidase (input)	-22.27	MEROPS score threshold (-23.57)	77	77.82
19	P10645	342	352	C-terminus	ELANE (P08246; ELNE_HUMAN). Elane (Q3UP87; ELNE_MOUSE)	AKELTAEK	MEROPS:S01.131	Endopeptidase (input)	-23.17	MEROPS score threshold (-23.57)	77	77.82
36	P10645	393	409	C-terminus	ELANE (P08246; ELNE_HUMAN). Elane (Q3UP87; ELNE_MOUSE)	GLPLQVRG	MEROPS:S01.131	Endopeptidase (input)	-23.16	MEROPS score threshold (-23.57)	77	77.82
38	P10645	393	411	C-terminus	ELANE (P08246; ELNE_HUMAN). Elane (Q3UP87; ELNE_MOUSE)	PLQVRGYP	MEROPS:S01.131	Endopeptidase (input)	-21.55	MEROPS score threshold (-23.57)	77	77.82
39	P10645	400	409	C-terminus	ELANE (P08246; ELNE_HUMAN). Elane (Q3UP87; ELNE_MOUSE)	GLPLQVRG	MEROPS:S01.131	Endopeptidase (input)	-23.16	MEROPS score threshold (-23.57)	77	77.82
41	P10645	400	411	C-terminus	ELANE (P08246; ELNE_HUMAN). Elane (Q3UP87; ELNE_MOUSE)	PLQVRGYP	MEROPS:S01.131	Endopeptidase (input)	-21.55	MEROPS score threshold (-23.57)	77	77.82
43	P10645	413	443	N-terminus	ELANE (P08246; ELNE_HUMAN). Elane (Q3UP87; ELNE_MOUSE)	LQVRGYPE	MEROPS:S01.131	Endopeptidase (input)	-23.49	MEROPS score threshold (-23.57)	77	77.82
34	P10645	380	389	N-terminus	F2 (P00734; THRB_HUMAN). F2 (P18292; THRB_RAT). F2 (P19221; THRB_MOUSE)	FRARAYGF	MEROPS:S01.217	Endopeptidase (input)	-18.78	MEROPS score threshold (-21.09)	78	98.93
35	P10645	380	390	N-terminus	F2 (P00734; THRB_HUMAN). F2 (P18292; THRB_RAT). F2 (P19221; THRB_MOUSE)	FRARAYGF	MEROPS:S01.217	Endopeptidase (input)	-18.78	MEROPS score threshold (-21.09)	78	98.93
43	P10645	413	443	N-terminus	F2 (P00734; THRB_HUMAN). F2 (P18292; THRB_RAT). F2 (P19221; THRB_MOUSE)	LQVRGYPE	MEROPS:S01.217	Endopeptidase (input)	-20.24	MEROPS score threshold (-21.09)	78	98.93
5	P10645	97	118	C-terminus	Gzma (P11032; GRAA_MOUSE). GZMA (P12544; GRAA_HUMAN)	AELKEAVE	MEROPS:S01.135	Endopeptidase (input)	-19.5	MEROPS score threshold (-21.78)	80	94.96
13	P10645	119	131	N-terminus	Gzma (P11032; GRAA_MOUSE). GZMA (P12544; GRAA_HUMAN)	AELKEAVE	MEROPS:S01.135	Endopeptidase (input)	-19.5	MEROPS score threshold (-21.78)	80	94.96
16	P10645	214	225	N-terminus	Gzma (P11032; GRAA_MOUSE). GZMA (P12544; GRAA_HUMAN)	LVDREKGL	MEROPS:S01.135	Endopeptidase (input)	-20.27	MEROPS score threshold (-21.78)	80	94.96
17	P10645	216	224	N-terminus	Gzma (P11032; GRAA_MOUSE). GZMA (P12544; GRAA_HUMAN)	DREKGLSA	MEROPS:S01.135	Endopeptidase (input)	-21.03	MEROPS score threshold (-21.78)	80	94.96
18	P10645	322	339	N-terminus	Gzma (P11032; GRAA_MOUSE). GZMA (P12544; GRAA_HUMAN)	RGGKSGEL	MEROPS:S01.135	Endopeptidase (input)	-17.45	MEROPS score threshold (-21.78)	80	94.96
19	P10645	342	352	C-terminus	Gzma (P11032; GRAA_MOUSE). GZMA (P12544; GRAA_HUMAN)	AKELTAEK	MEROPS:S01.135	Endopeptidase (input)	-21.21	MEROPS score threshold (-21.78)	80	94.96
24	P10645	358	373	N-terminus	Gzma (P11032; GRAA_MOUSE). GZMA (P12544; GRAA_HUMAN)	AEKRLEGQ	MEROPS:S01.135	Endopeptidase (input)	-20.32	MEROPS score threshold (-21.78)	80	94.96
25	P10645	358	374	N-terminus	Gzma (P11032; GRAA_MOUSE). GZMA (P12544; GRAA_HUMAN)	AEKRLEGQ	MEROPS:S01.135	Endopeptidase (input)	-20.32	MEROPS score threshold (-21.78)	80	94.96
26	P10645	358	375	N-terminus	Gzma (P11032; GRAA_MOUSE). GZMA (P12544; GRAA_HUMAN)	AEKRLEGQ	MEROPS:S01.135	Endopeptidase (input)	-20.32	MEROPS score threshold (-21.78)	80	94.96
27	P10645	358	376	N-terminus	Gzma (P11032; GRAA_MOUSE). GZMA (P12544; GRAA_HUMAN)	AEKRLEGQ	MEROPS:S01.135	Endopeptidase (input)	-20.32	MEROPS score threshold (-21.78)	80	94.96
28	P10645	358	378	N-terminus	Gzma (P11032; GRAA_MOUSE). GZMA (P12544; GRAA_HUMAN)	AEKRLEGQ	MEROPS:S01.135	Endopeptidase (input)	-20.32	MEROPS score threshold (-21.78)	80	94.96
39	P10645	400	409	N-terminus	Gzma (P11032; GRAA_MOUSE). GZMA (P12544; GRAA_HUMAN)	PSSREDSL	MEROPS:S01.135	Endopeptidase (input)	-18.67	MEROPS score threshold (-21.78)	80	94.96
40	P10645	400	410	N-terminus	Gzma (P11032; GRAA_MOUSE). GZMA (P12544; GRAA_HUMAN)	PSSREDSL	MEROPS:S01.135	Endopeptidase (input)	-18.67	MEROPS score threshold (-21.78)	80	94.96
41	P10645	400	411	N-terminus	Gzma (P11032; GRAA_MOUSE). GZMA (P12544; GRAA_HUMAN)	PSSREDSL	MEROPS:S01.135	Endopeptidase (input)	-18.67	MEROPS score threshold (-21.78)	80	94.96
1	P10645	97	104	C-terminus	Gzmb (P04187; GRAB_MOUSE)	EDELSEVL	MEROPS:S01.136	Endopeptidase (input)	-20.87	MEROPS score threshold (-21.02)	78	97.16
6	P10645	97	119	C-terminus	Gzmb (P04187; GRAB_MOUSE)	ELKEAVEE	MEROPS:S01.136	Endopeptidase (input)	-20.43	MEROPS score threshold (-21.02)	78	97.16
12	P10645	104	131	N-terminus	Gzmb (P04187; GRAB_MOUSE)	FEDELSEV	MEROPS:S01.136	Endopeptidase (input)	-20	MEROPS score threshold (-21.02)	78	97.16
14	P10645	120	129	N-terminus	Gzmb (P04187; GRAB_MOUSE)	ELKEAVEE	MEROPS:S01.136	Endopeptidase (input)	-20.43	MEROPS score threshold (-21.02)	78	97.16
42	P10645	402	410	N-terminus	Gzmb (P04187; GRAB_MOUSE)	SREDSLEA	MEROPS:S01.136	Endopeptidase (input)	-18.5	MEROPS score threshold (-21.02)	78	97.16
43	P10645	413	443	C-terminus	Gzmb (P04187; GRAB_MOUSE)	IEAELEKV	MEROPS:S01.136	Endopeptidase (input)	-17.28	MEROPS score threshold (-21.02)	78	97.16
5	P10645	97	118	C-terminus	GZMB (P10144; GRAB_HUMAN)	AELKEAVE	MEROPS:S01.010	Endopeptidase (input)	-20.59	MEROPS score threshold (-21.02)	78	97.16
6	P10645	97	119	C-terminus	GZMB (P10144; GRAB_HUMAN)	ELKEAVEE	MEROPS:S01.010	Endopeptidase (input)	-20.83	MEROPS score threshold (-21.02)	78	97.16
12	P10645	104	131	N-terminus	GZMB (P10144; GRAB_HUMAN)	FEDELSEV	MEROPS:S01.010	Endopeptidase (input)	-20.23	MEROPS score threshold (-21.02)	78	97.16
13	P10645	119	131	N-terminus	GZMB (P10144; GRAB_HUMAN)	AELKEAVE	MEROPS:S01.010	Endopeptidase (input)	-20.59	MEROPS score threshold (-21.02)	78	97.16
14	P10645	120	129	N-terminus	GZMB (P10144; GRAB_HUMAN)	ELKEAVEE	MEROPS:S01.010	Endopeptidase (input)	-20.83	MEROPS score threshold (-21.02)	78	97.16
42	P10645	402	410	N-terminus	GZMB (P10144; GRAB_HUMAN)	SREDSLEA	MEROPS:S01.010	Endopeptidase (input)	-18.26	MEROPS score threshold (-21.02)	78	97.16
43	P10645	413	443	C-terminus	GZMB (P10144; GRAB_HUMAN)	IEAELEKV	MEROPS:S01.010	Endopeptidase (input)	-17.37	MEROPS score threshold (-21.02)	78	97.16
1	P10645	97	104	C-terminus	GZMM (P51124; GRAM_HUMAN). Gzmm (Q03238; GRAM_RAT)	EDELSEVL	MEROPS:S01.139	Endopeptidase (input)	-21.59	MEROPS score threshold (-21.93)	74	92.47
4	P10645	97	117	C-terminus	GZMM (P51124; GRAM_HUMAN). Gzmm (Q03238; GRAM_RAT)	QAELKEAV	MEROPS:S01.139	Endopeptidase (input)	-18.81	MEROPS score threshold (-21.93)	74	92.47
5	P10645	97	118	C-terminus	GZMM (P51124; GRAM_HUMAN). Gzmm (Q03238; GRAM_RAT)	AELKEAVE	MEROPS:S01.139	Endopeptidase (input)	-19.89	MEROPS score threshold (-21.93)	74	92.47
8	P10645	97	130	C-terminus	GZMM (P51124; GRAM_HUMAN). Gzmm (Q03238; GRAM_RAT)	KDVMEKRE	MEROPS:S01.139	Endopeptidase (input)	-21.72	MEROPS score threshold (-21.93)	74	92.47
13	P10645	119	131	N-terminus	GZMM (P51124; GRAM_HUMAN). Gzmm (Q03238; GRAM_RAT)	AELKEAVE	MEROPS:S01.139	Endopeptidase (input)	-19.89	MEROPS score threshold (-21.93)	74	92.47
18	P10645	322	339	N-terminus	GZMM (P51124; GRAM_HUMAN). Gzmm (Q03238; GRAM_RAT)	RGGKSGEL	MEROPS:S01.139	Endopeptidase (input)	-21.59	MEROPS score threshold (-21.93)	74	92.47
19	P10645	342	352	C-terminus	GZMM (P51124; GRAM_HUMAN). Gzmm (Q03238; GRAM_RAT)	AKELTAEK	MEROPS:S01.139	Endopeptidase (input)	-17.43	MEROPS score threshold (-21.93)	74	92.47
20	P10645	342	353	C-terminus	GZMM (P51124; GRAM_HUMAN). Gzmm (Q03238; GRAM_RAT)	KELTAEKR	MEROPS:S01.139	Endopeptidase (input)	-20.76	MEROPS score threshold (-21.93)	74	92.47
22	P10645	343	353	C-terminus	GZMM (P51124; GRAM_HUMAN). Gzmm (Q03238; GRAM_RAT)	KELTAEKR	MEROPS:S01.139	Endopeptidase (input)	-20.76	MEROPS score threshold (-21.93)	74	92.47
36	P10645	393	409	C-terminus	GZMM (P51124; GRAM_HUMAN). Gzmm (Q03238; GRAM_RAT)	GLPLQVRG	MEROPS:S01.139	Endopeptidase (input)	-21.63	MEROPS score threshold (-21.93)	74	92.47
39	P10645	400	409	C-terminus	GZMM (P51124; GRAM_HUMAN). Gzmm (Q03238; GRAM_RAT)	GLPLQVRG	MEROPS:S01.139	Endopeptidase (input)	-21.63	MEROPS score threshold (-21.93)	74	92.47
43	P10645	413	443	N-terminus	Hpn (O35453; HEPS_MOUSE). HPN (P05981; HEPS_HUMAN). Hpn (Q05511; HEPS_RAT)	LQVRGYPE	MEROPS:S01.224	Endopeptidase (input)	-20.89	MEROPS score threshold (-22.19)	66	98.56
19	P10645	342	352	C-terminus	HTRA2 (O43464; HTRA2_HUMAN). Htra2 (Q9JIY5; HTRA2_MOUSE)	AKELTAEK	MEROPS:S01.278	Endopeptidase (input)	-19.67	MEROPS score threshold (-22.4)	64	94.69
38	P10645	393	411	C-terminus	HTRA2 (O43464; HTRA2_HUMAN). Htra2 (Q9JIY5; HTRA2_MOUSE)	PLQVRGYP	MEROPS:S01.278	Endopeptidase (input)	-21.46	MEROPS score threshold (-22.4)	64	94.69
41	P10645	400	411	C-terminus	HTRA2 (O43464; HTRA2_HUMAN). Htra2 (Q9JIY5; HTRA2_MOUSE)	PLQVRGYP	MEROPS:S01.278	Endopeptidase (input)	-21.46	MEROPS score threshold (-22.4)	64	94.69
16	P10645	214	225	N-terminus	KLK4 (Q9Y5K2; KLK4_HUMAN). Klk4 (Q9Z0M1; KLK4_MOUSE)	LVDREKGL	MEROPS:S01.251	Endopeptidase (input)	-22	MEROPS score threshold (-22.45)	74	95.82
18	P10645	322	339	N-terminus	KLK4 (Q9Y5K2; KLK4_HUMAN). Klk4 (Q9Z0M1; KLK4_MOUSE)	RGGKSGEL	MEROPS:S01.251	Endopeptidase (input)	-20.07	MEROPS score threshold (-22.45)	74	95.82
24	P10645	358	373	N-terminus	KLK4 (Q9Y5K2; KLK4_HUMAN). Klk4 (Q9Z0M1; KLK4_MOUSE)	AEKRLEGQ	MEROPS:S01.251	Endopeptidase (input)	-20.52	MEROPS score threshold (-22.45)	74	95.82
25	P10645	358	374	N-terminus	KLK4 (Q9Y5K2; KLK4_HUMAN). Klk4 (Q9Z0M1; KLK4_MOUSE)	AEKRLEGQ	MEROPS:S01.251	Endopeptidase (input)	-20.52	MEROPS score threshold (-22.45)	74	95.82
26	P10645	358	375	N-terminus	KLK4 (Q9Y5K2; KLK4_HUMAN). Klk4 (Q9Z0M1; KLK4_MOUSE)	AEKRLEGQ	MEROPS:S01.251	Endopeptidase (input)	-20.52	MEROPS score threshold (-22.45)	74	95.82
27	P10645	358	376	N-terminus	KLK4 (Q9Y5K2; KLK4_HUMAN). Klk4 (Q9Z0M1; KLK4_MOUSE)	AEKRLEGQ	MEROPS:S01.251	Endopeptidase (input)	-20.52	MEROPS score threshold (-22.45)	74	95.82
28	P10645	358	378	N-terminus	KLK4 (Q9Y5K2; KLK4_HUMAN). Klk4 (Q9Z0M1; KLK4_MOUSE)	AEKRLEGQ	MEROPS:S01.251	Endopeptidase (input)	-20.52	MEROPS score threshold (-22.45)	74	95.82
34	P10645	380	389	N-terminus	KLK4 (Q9Y5K2; KLK4_HUMAN). Klk4 (Q9Z0M1; KLK4_MOUSE)	FRARAYGF	MEROPS:S01.251	Endopeptidase (input)	-20.61	MEROPS score threshold (-22.45)	74	95.82
35	P10645	380	390	N-terminus	KLK4 (Q9Y5K2; KLK4_HUMAN). Klk4 (Q9Z0M1; KLK4_MOUSE)	FRARAYGF	MEROPS:S01.251	Endopeptidase (input)	-20.61	MEROPS score threshold (-22.45)	74	95.82
36	P10645	393	409	N-terminus	KLK4 (Q9Y5K2; KLK4_HUMAN). Klk4 (Q9Z0M1; KLK4_MOUSE)	QLRRGWRP	MEROPS:S01.251	Endopeptidase (input)	-20.16	MEROPS score threshold (-22.45)	74	95.82
36	P10645	393	409	C-terminus	KLK4 (Q9Y5K2; KLK4_HUMAN). Klk4 (Q9Z0M1; KLK4_MOUSE)	GLPLQVRG	MEROPS:S01.251	Endopeptidase (input)	-22.05	MEROPS score threshold (-22.45)	74	95.82
37	P10645	393	410	N-terminus	KLK4 (Q9Y5K2; KLK4_HUMAN). Klk4 (Q9Z0M1; KLK4_MOUSE)	QLRRGWRP	MEROPS:S01.251	Endopeptidase (input)	-20.16	MEROPS score threshold (-22.45)	74	95.82
38	P10645	393	411	N-terminus	KLK4 (Q9Y5K2; KLK4_HUMAN). Klk4 (Q9Z0M1; KLK4_MOUSE)	QLRRGWRP	MEROPS:S01.251	Endopeptidase (input)	-20.16	MEROPS score threshold (-22.45)	74	95.82
39	P10645	400	409	C-terminus	KLK4 (Q9Y5K2; KLK4_HUMAN). Klk4 (Q9Z0M1; KLK4_MOUSE)	GLPLQVRG	MEROPS:S01.251	Endopeptidase (input)	-22.05	MEROPS score threshold (-22.45)	74	95.82
43	P10645	413	443	N-terminus	KLK4 (Q9Y5K2; KLK4_HUMAN). Klk4 (Q9Z0M1; KLK4_MOUSE)	LQVRGYPE	MEROPS:S01.251	Endopeptidase (input)	-20	MEROPS score threshold (-22.45)	74	95.82
16	P10645	214	225	N-terminus	KLK5 (Q9Y337; KLK5_HUMAN)	LVDREKGL	MEROPS:S01.017	Endopeptidase (input)	-18.94	99th percentile (-19.33)	11	99.63
39	P10645	400	409	N-terminus	KLK5 (Q9Y337; KLK5_HUMAN)	PSSREDSL	MEROPS:S01.017	Endopeptidase (input)	-19.15	99th percentile (-19.33)	11	99.63
40	P10645	400	410	N-terminus	KLK5 (Q9Y337; KLK5_HUMAN)	PSSREDSL	MEROPS:S01.017	Endopeptidase (input)	-19.15	99th percentile (-19.33)	11	99.63
41	P10645	400	411	N-terminus	KLK5 (Q9Y337; KLK5_HUMAN)	PSSREDSL	MEROPS:S01.017	Endopeptidase (input)	-19.15	99th percentile (-19.33)	11	99.63
18	P10645	322	339	N-terminus	KLK6 (Q92876; KLK6_HUMAN)	RGGKSGEL	MEROPS:S01.236	Endopeptidase (input)	-22.13	MEROPS score threshold (-23.61)	80	95.76
34	P10645	380	389	N-terminus	KLK6 (Q92876; KLK6_HUMAN)	FRARAYGF	MEROPS:S01.236	Endopeptidase (input)	-23.52	MEROPS score threshold (-23.61)	80	95.76
35	P10645	380	390	N-terminus	KLK6 (Q92876; KLK6_HUMAN)	FRARAYGF	MEROPS:S01.236	Endopeptidase (input)	-23.52	MEROPS score threshold (-23.61)	80	95.76
39	P10645	400	409	N-terminus	KLK6 (Q92876; KLK6_HUMAN)	PSSREDSL	MEROPS:S01.236	Endopeptidase (input)	-20.44	MEROPS score threshold (-23.61)	80	95.76
40	P10645	400	410	N-terminus	KLK6 (Q92876; KLK6_HUMAN)	PSSREDSL	MEROPS:S01.236	Endopeptidase (input)	-20.44	MEROPS score threshold (-23.61)	80	95.76
41	P10645	400	411	N-terminus	KLK6 (Q92876; KLK6_HUMAN)	PSSREDSL	MEROPS:S01.236	Endopeptidase (input)	-20.44	MEROPS score threshold (-23.61)	80	95.76
43	P10645	413	443	N-terminus	KLK6 (Q92876; KLK6_HUMAN)	LQVRGYPE	MEROPS:S01.236	Endopeptidase (input)	-21.71	MEROPS score threshold (-23.61)	80	95.76
1	P10645	97	104	C-terminus	Mcpt3 (P21843; MCPT3_MOUSE). CMA1 (P23946; CMA1_HUMAN)	EDELSEVL	MEROPS:S01.140	Endopeptidase (input)	-22.8	MEROPS score threshold (-23.04)	93	95.34
4	P10645	97	117	C-terminus	Mcpt3 (P21843; MCPT3_MOUSE). CMA1 (P23946; CMA1_HUMAN)	QAELKEAV	MEROPS:S01.140	Endopeptidase (input)	-22.17	MEROPS score threshold (-23.04)	93	95.34
27	P10645	358	376	C-terminus	Mcpt3 (P21843; MCPT3_MOUSE). CMA1 (P23946; CMA1_HUMAN)	KLSFRARA	MEROPS:S01.140	Endopeptidase (input)	-22.47	MEROPS score threshold (-23.04)	93	95.34
32	P10645	359	376	C-terminus	Mcpt3 (P21843; MCPT3_MOUSE). CMA1 (P23946; CMA1_HUMAN)	KLSFRARA	MEROPS:S01.140	Endopeptidase (input)	-22.47	MEROPS score threshold (-23.04)	93	95.34
36	P10645	393	409	C-terminus	Mcpt3 (P21843; MCPT3_MOUSE). CMA1 (P23946; CMA1_HUMAN)	GLPLQVRG	MEROPS:S01.140	Endopeptidase (input)	-22.67	MEROPS score threshold (-23.04)	93	95.34
39	P10645	400	409	C-terminus	Mcpt3 (P21843; MCPT3_MOUSE). CMA1 (P23946; CMA1_HUMAN)	GLPLQVRG	MEROPS:S01.140	Endopeptidase (input)	-22.67	MEROPS score threshold (-23.04)	93	95.34
1	P10645	97	104	C-terminus	Mep1a (P28825; MEP1A_MOUSE). MEP1A (Q16819; MEP1A_HUMAN). Mep1a (Q64230; MEP1A_RAT)	EDELSEVL	MEROPS:M12.002	Endopeptidase (input)	-21.76	MEROPS score threshold (-23.48)	78	65.59
2	P10645	97	109	C-terminus	Mep1a (P28825; MEP1A_MOUSE). MEP1A (Q16819; MEP1A_HUMAN). Mep1a (Q64230; MEP1A_RAT)	EVLENQSS	MEROPS:M12.002	Endopeptidase (input)	-22.79	MEROPS score threshold (-23.48)	78	65.59
3	P10645	97	116	C-terminus	Mep1a (P28825; MEP1A_MOUSE). MEP1A (Q16819; MEP1A_HUMAN). Mep1a (Q64230; MEP1A_RAT)	SQAELKEA	MEROPS:M12.002	Endopeptidase (input)	-21.07	MEROPS score threshold (-23.48)	78	65.59
5	P10645	97	118	C-terminus	Mep1a (P28825; MEP1A_MOUSE). MEP1A (Q16819; MEP1A_HUMAN). Mep1a (Q64230; MEP1A_RAT)	AELKEAVE	MEROPS:M12.002	Endopeptidase (input)	-20.87	MEROPS score threshold (-23.48)	78	65.59
6	P10645	97	119	C-terminus	Mep1a (P28825; MEP1A_MOUSE). MEP1A (Q16819; MEP1A_HUMAN). Mep1a (Q64230; MEP1A_RAT)	ELKEAVEE	MEROPS:M12.002	Endopeptidase (input)	-20.2	MEROPS score threshold (-23.48)	78	65.59
8	P10645	97	130	C-terminus	Mep1a (P28825; MEP1A_MOUSE). MEP1A (Q16819; MEP1A_HUMAN). Mep1a (Q64230; MEP1A_RAT)	KDVMEKRE	MEROPS:M12.002	Endopeptidase (input)	-23.28	MEROPS score threshold (-23.48)	78	65.59
10	P10645	98	129	N-terminus	Mep1a (P28825; MEP1A_MOUSE). MEP1A (Q16819; MEP1A_HUMAN). Mep1a (Q64230; MEP1A_RAT)	QKKHSGFE	MEROPS:M12.002	Endopeptidase (input)	-22.59	MEROPS score threshold (-23.48)	78	65.59
11	P10645	98	131	N-terminus	Mep1a (P28825; MEP1A_MOUSE). MEP1A (Q16819; MEP1A_HUMAN). Mep1a (Q64230; MEP1A_RAT)	QKKHSGFE	MEROPS:M12.002	Endopeptidase (input)	-22.59	MEROPS score threshold (-23.48)	78	65.59
12	P10645	104	131	N-terminus	Mep1a (P28825; MEP1A_MOUSE). MEP1A (Q16819; MEP1A_HUMAN). Mep1a (Q64230; MEP1A_RAT)	FEDELSEV	MEROPS:M12.002	Endopeptidase (input)	-22.92	MEROPS score threshold (-23.48)	78	65.59
13	P10645	119	131	N-terminus	Mep1a (P28825; MEP1A_MOUSE). MEP1A (Q16819; MEP1A_HUMAN). Mep1a (Q64230; MEP1A_RAT)	AELKEAVE	MEROPS:M12.002	Endopeptidase (input)	-20.87	MEROPS score threshold (-23.48)	78	65.59
14	P10645	120	129	N-terminus	Mep1a (P28825; MEP1A_MOUSE). MEP1A (Q16819; MEP1A_HUMAN). Mep1a (Q64230; MEP1A_RAT)	ELKEAVEE	MEROPS:M12.002	Endopeptidase (input)	-20.2	MEROPS score threshold (-23.48)	78	65.59
15	P10645	134	167	C-terminus	Mep1a (P28825; MEP1A_MOUSE). MEP1A (Q16819; MEP1A_HUMAN). Mep1a (Q64230; MEP1A_RAT)	EGNNQAPG	MEROPS:M12.002	Endopeptidase (input)	-22.68	MEROPS score threshold (-23.48)	78	65.59
16	P10645	214	225	N-terminus	Mep1a (P28825; MEP1A_MOUSE). MEP1A (Q16819; MEP1A_HUMAN). Mep1a (Q64230; MEP1A_RAT)	LVDREKGL	MEROPS:M12.002	Endopeptidase (input)	-21.73	MEROPS score threshold (-23.48)	78	65.59
18	P10645	322	339	N-terminus	Mep1a (P28825; MEP1A_MOUSE). MEP1A (Q16819; MEP1A_HUMAN). Mep1a (Q64230; MEP1A_RAT)	RGGKSGEL	MEROPS:M12.002	Endopeptidase (input)	-21.93	MEROPS score threshold (-23.48)	78	65.59
19	P10645	342	352	C-terminus	Mep1a (P28825; MEP1A_MOUSE). MEP1A (Q16819; MEP1A_HUMAN). Mep1a (Q64230; MEP1A_RAT)	AKELTAEK	MEROPS:M12.002	Endopeptidase (input)	-20.83	MEROPS score threshold (-23.48)	78	65.59
20	P10645	342	353	C-terminus	Mep1a (P28825; MEP1A_MOUSE). MEP1A (Q16819; MEP1A_HUMAN). Mep1a (Q64230; MEP1A_RAT)	KELTAEKR	MEROPS:M12.002	Endopeptidase (input)	-23.21	MEROPS score threshold (-23.48)	78	65.59
22	P10645	343	353	C-terminus	Mep1a (P28825; MEP1A_MOUSE). MEP1A (Q16819; MEP1A_HUMAN). Mep1a (Q64230; MEP1A_RAT)	KELTAEKR	MEROPS:M12.002	Endopeptidase (input)	-23.21	MEROPS score threshold (-23.48)	78	65.59
24	P10645	358	373	N-terminus	Mep1a (P28825; MEP1A_MOUSE). MEP1A (Q16819; MEP1A_HUMAN). Mep1a (Q64230; MEP1A_RAT)	AEKRLEGQ	MEROPS:M12.002	Endopeptidase (input)	-22.38	MEROPS score threshold (-23.48)	78	65.59
25	P10645	358	374	N-terminus	Mep1a (P28825; MEP1A_MOUSE). MEP1A (Q16819; MEP1A_HUMAN). Mep1a (Q64230; MEP1A_RAT)	AEKRLEGQ	MEROPS:M12.002	Endopeptidase (input)	-22.38	MEROPS score threshold (-23.48)	78	65.59
26	P10645	358	375	N-terminus	Mep1a (P28825; MEP1A_MOUSE). MEP1A (Q16819; MEP1A_HUMAN). Mep1a (Q64230; MEP1A_RAT)	AEKRLEGQ	MEROPS:M12.002	Endopeptidase (input)	-22.38	MEROPS score threshold (-23.48)	78	65.59
27	P10645	358	376	N-terminus	Mep1a (P28825; MEP1A_MOUSE). MEP1A (Q16819; MEP1A_HUMAN). Mep1a (Q64230; MEP1A_RAT)	AEKRLEGQ	MEROPS:M12.002	Endopeptidase (input)	-22.38	MEROPS score threshold (-23.48)	78	65.59
28	P10645	358	378	N-terminus	Mep1a (P28825; MEP1A_MOUSE). MEP1A (Q16819; MEP1A_HUMAN). Mep1a (Q64230; MEP1A_RAT)	AEKRLEGQ	MEROPS:M12.002	Endopeptidase (input)	-22.38	MEROPS score threshold (-23.48)	78	65.59
29	P10645	359	373	N-terminus	Mep1a (P28825; MEP1A_MOUSE). MEP1A (Q16819; MEP1A_HUMAN). Mep1a (Q64230; MEP1A_RAT)	EKRLEGQE	MEROPS:M12.002	Endopeptidase (input)	-22.45	MEROPS score threshold (-23.48)	78	65.59
30	P10645	359	374	N-terminus	Mep1a (P28825; MEP1A_MOUSE). MEP1A (Q16819; MEP1A_HUMAN). Mep1a (Q64230; MEP1A_RAT)	EKRLEGQE	MEROPS:M12.002	Endopeptidase (input)	-22.45	MEROPS score threshold (-23.48)	78	65.59
31	P10645	359	375	N-terminus	Mep1a (P28825; MEP1A_MOUSE). MEP1A (Q16819; MEP1A_HUMAN). Mep1a (Q64230; MEP1A_RAT)	EKRLEGQE	MEROPS:M12.002	Endopeptidase (input)	-22.45	MEROPS score threshold (-23.48)	78	65.59
32	P10645	359	376	N-terminus	Mep1a (P28825; MEP1A_MOUSE). MEP1A (Q16819; MEP1A_HUMAN). Mep1a (Q64230; MEP1A_RAT)	EKRLEGQE	MEROPS:M12.002	Endopeptidase (input)	-22.45	MEROPS score threshold (-23.48)	78	65.59
33	P10645	359	378	N-terminus	Mep1a (P28825; MEP1A_MOUSE). MEP1A (Q16819; MEP1A_HUMAN). Mep1a (Q64230; MEP1A_RAT)	EKRLEGQE	MEROPS:M12.002	Endopeptidase (input)	-22.45	MEROPS score threshold (-23.48)	78	65.59
34	P10645	380	389	N-terminus	Mep1a (P28825; MEP1A_MOUSE). MEP1A (Q16819; MEP1A_HUMAN). Mep1a (Q64230; MEP1A_RAT)	FRARAYGF	MEROPS:M12.002	Endopeptidase (input)	-22.7	MEROPS score threshold (-23.48)	78	65.59
35	P10645	380	390	N-terminus	Mep1a (P28825; MEP1A_MOUSE). MEP1A (Q16819; MEP1A_HUMAN). Mep1a (Q64230; MEP1A_RAT)	FRARAYGF	MEROPS:M12.002	Endopeptidase (input)	-22.7	MEROPS score threshold (-23.48)	78	65.59
39	P10645	400	409	N-terminus	Mep1a (P28825; MEP1A_MOUSE). MEP1A (Q16819; MEP1A_HUMAN). Mep1a (Q64230; MEP1A_RAT)	PSSREDSL	MEROPS:M12.002	Endopeptidase (input)	-22.33	MEROPS score threshold (-23.48)	78	65.59
40	P10645	400	410	N-terminus	Mep1a (P28825; MEP1A_MOUSE). MEP1A (Q16819; MEP1A_HUMAN). Mep1a (Q64230; MEP1A_RAT)	PSSREDSL	MEROPS:M12.002	Endopeptidase (input)	-22.33	MEROPS score threshold (-23.48)	78	65.59
41	P10645	400	411	N-terminus	Mep1a (P28825; MEP1A_MOUSE). MEP1A (Q16819; MEP1A_HUMAN). Mep1a (Q64230; MEP1A_RAT)	PSSREDSL	MEROPS:M12.002	Endopeptidase (input)	-22.33	MEROPS score threshold (-23.48)	78	65.59
42	P10645	402	410	N-terminus	Mep1a (P28825; MEP1A_MOUSE). MEP1A (Q16819; MEP1A_HUMAN). Mep1a (Q64230; MEP1A_RAT)	SREDSLEA	MEROPS:M12.002	Endopeptidase (input)	-20.69	MEROPS score threshold (-23.48)	78	65.59
43	P10645	413	443	N-terminus	Mep1a (P28825; MEP1A_MOUSE). MEP1A (Q16819; MEP1A_HUMAN). Mep1a (Q64230; MEP1A_RAT)	LQVRGYPE	MEROPS:M12.002	Endopeptidase (input)	-21.99	MEROPS score threshold (-23.48)	78	65.59
43	P10645	413	443	C-terminus	Mep1a (P28825; MEP1A_MOUSE). MEP1A (Q16819; MEP1A_HUMAN). Mep1a (Q64230; MEP1A_RAT)	IEAELEKV	MEROPS:M12.002	Endopeptidase (input)	-21.57	MEROPS score threshold (-23.48)	78	65.59
17	P10645	216	224	N-terminus	Mme (P07861; NEP_RAT). MME (P08473; NEP_HUMAN). Mme (Q61391; NEP_MOUSE)	DREKGLSA	MEROPS:M13.001	Endopeptidase (input)	-24.34	MEROPS score threshold (-24.37)	58	87.21
18	P10645	322	339	N-terminus	Mme (P07861; NEP_RAT). MME (P08473; NEP_HUMAN). Mme (Q61391; NEP_MOUSE)	RGGKSGEL	MEROPS:M13.001	Endopeptidase (input)	-23.41	MEROPS score threshold (-24.37)	58	87.21
19	P10645	342	352	N-terminus	Mme (P07861; NEP_RAT). MME (P08473; NEP_HUMAN). Mme (Q61391; NEP_MOUSE)	DSKRWSKM	MEROPS:M13.001	Endopeptidase (input)	-23.3	MEROPS score threshold (-24.37)	58	87.21
20	P10645	342	353	N-terminus	Mme (P07861; NEP_RAT). MME (P08473; NEP_HUMAN). Mme (Q61391; NEP_MOUSE)	DSKRWSKM	MEROPS:M13.001	Endopeptidase (input)	-23.3	MEROPS score threshold (-24.37)	58	87.21
21	P10645	342	355	N-terminus	Mme (P07861; NEP_RAT). MME (P08473; NEP_HUMAN). Mme (Q61391; NEP_MOUSE)	DSKRWSKM	MEROPS:M13.001	Endopeptidase (input)	-23.3	MEROPS score threshold (-24.37)	58	87.21
24	P10645	358	373	N-terminus	Mme (P07861; NEP_RAT). MME (P08473; NEP_HUMAN). Mme (Q61391; NEP_MOUSE)	AEKRLEGQ	MEROPS:M13.001	Endopeptidase (input)	-22.47	MEROPS score threshold (-24.37)	58	87.21
25	P10645	358	374	N-terminus	Mme (P07861; NEP_RAT). MME (P08473; NEP_HUMAN). Mme (Q61391; NEP_MOUSE)	AEKRLEGQ	MEROPS:M13.001	Endopeptidase (input)	-22.47	MEROPS score threshold (-24.37)	58	87.21
26	P10645	358	375	N-terminus	Mme (P07861; NEP_RAT). MME (P08473; NEP_HUMAN). Mme (Q61391; NEP_MOUSE)	AEKRLEGQ	MEROPS:M13.001	Endopeptidase (input)	-22.47	MEROPS score threshold (-24.37)	58	87.21
26	P10645	358	375	C-terminus	Mme (P07861; NEP_RAT). MME (P08473; NEP_HUMAN). Mme (Q61391; NEP_MOUSE)	MKLSFRAR	MEROPS:M13.001	Endopeptidase (input)	-22.38	MEROPS score threshold (-24.37)	58	87.21
27	P10645	358	376	N-terminus	Mme (P07861; NEP_RAT). MME (P08473; NEP_HUMAN). Mme (Q61391; NEP_MOUSE)	AEKRLEGQ	MEROPS:M13.001	Endopeptidase (input)	-22.47	MEROPS score threshold (-24.37)	58	87.21
28	P10645	358	378	N-terminus	Mme (P07861; NEP_RAT). MME (P08473; NEP_HUMAN). Mme (Q61391; NEP_MOUSE)	AEKRLEGQ	MEROPS:M13.001	Endopeptidase (input)	-22.47	MEROPS score threshold (-24.37)	58	87.21
31	P10645	359	375	C-terminus	Mme (P07861; NEP_RAT). MME (P08473; NEP_HUMAN). Mme (Q61391; NEP_MOUSE)	MKLSFRAR	MEROPS:M13.001	Endopeptidase (input)	-22.38	MEROPS score threshold (-24.37)	58	87.21
34	P10645	380	389	N-terminus	Mme (P07861; NEP_RAT). MME (P08473; NEP_HUMAN). Mme (Q61391; NEP_MOUSE)	FRARAYGF	MEROPS:M13.001	Endopeptidase (input)	-21.63	MEROPS score threshold (-24.37)	58	87.21
34	P10645	380	389	C-terminus	Mme (P07861; NEP_RAT). MME (P08473; NEP_HUMAN). Mme (Q61391; NEP_MOUSE)	PGPQLRRG	MEROPS:M13.001	Endopeptidase (input)	-20.97	MEROPS score threshold (-24.37)	58	87.21
35	P10645	380	390	N-terminus	Mme (P07861; NEP_RAT). MME (P08473; NEP_HUMAN). Mme (Q61391; NEP_MOUSE)	FRARAYGF	MEROPS:M13.001	Endopeptidase (input)	-21.63	MEROPS score threshold (-24.37)	58	87.21
39	P10645	400	409	N-terminus	Mme (P07861; NEP_RAT). MME (P08473; NEP_HUMAN). Mme (Q61391; NEP_MOUSE)	PSSREDSL	MEROPS:M13.001	Endopeptidase (input)	-23.9	MEROPS score threshold (-24.37)	58	87.21
40	P10645	400	410	N-terminus	Mme (P07861; NEP_RAT). MME (P08473; NEP_HUMAN). Mme (Q61391; NEP_MOUSE)	PSSREDSL	MEROPS:M13.001	Endopeptidase (input)	-23.9	MEROPS score threshold (-24.37)	58	87.21
41	P10645	400	411	N-terminus	Mme (P07861; NEP_RAT). MME (P08473; NEP_HUMAN). Mme (Q61391; NEP_MOUSE)	PSSREDSL	MEROPS:M13.001	Endopeptidase (input)	-23.9	MEROPS score threshold (-24.37)	58	87.21
3	P10645	97	116	C-terminus	Mmp12 (P34960; MMP12_MOUSE). MMP12 (P39900; MMP12_HUMAN). Mmp12 (Q63341; MMP12_RAT)	SQAELKEA	MEROPS:M10.009	Endopeptidase (input)	-20.36	MEROPS score threshold (-22.75)	67	88.47
4	P10645	97	117	C-terminus	Mmp12 (P34960; MMP12_MOUSE). MMP12 (P39900; MMP12_HUMAN). Mmp12 (Q63341; MMP12_RAT)	QAELKEAV	MEROPS:M10.009	Endopeptidase (input)	-22.28	MEROPS score threshold (-22.75)	67	88.47
18	P10645	322	339	N-terminus	Mmp12 (P34960; MMP12_MOUSE). MMP12 (P39900; MMP12_HUMAN). Mmp12 (Q63341; MMP12_RAT)	RGGKSGEL	MEROPS:M10.009	Endopeptidase (input)	-21.32	MEROPS score threshold (-22.75)	67	88.47
24	P10645	358	373	N-terminus	Mmp12 (P34960; MMP12_MOUSE). MMP12 (P39900; MMP12_HUMAN). Mmp12 (Q63341; MMP12_RAT)	AEKRLEGQ	MEROPS:M10.009	Endopeptidase (input)	-22.45	MEROPS score threshold (-22.75)	67	88.47
25	P10645	358	374	N-terminus	Mmp12 (P34960; MMP12_MOUSE). MMP12 (P39900; MMP12_HUMAN). Mmp12 (Q63341; MMP12_RAT)	AEKRLEGQ	MEROPS:M10.009	Endopeptidase (input)	-22.45	MEROPS score threshold (-22.75)	67	88.47
26	P10645	358	375	N-terminus	Mmp12 (P34960; MMP12_MOUSE). MMP12 (P39900; MMP12_HUMAN). Mmp12 (Q63341; MMP12_RAT)	AEKRLEGQ	MEROPS:M10.009	Endopeptidase (input)	-22.45	MEROPS score threshold (-22.75)	67	88.47
27	P10645	358	376	N-terminus	Mmp12 (P34960; MMP12_MOUSE). MMP12 (P39900; MMP12_HUMAN). Mmp12 (Q63341; MMP12_RAT)	AEKRLEGQ	MEROPS:M10.009	Endopeptidase (input)	-22.45	MEROPS score threshold (-22.75)	67	88.47
28	P10645	358	378	N-terminus	Mmp12 (P34960; MMP12_MOUSE). MMP12 (P39900; MMP12_HUMAN). Mmp12 (Q63341; MMP12_RAT)	AEKRLEGQ	MEROPS:M10.009	Endopeptidase (input)	-22.45	MEROPS score threshold (-22.75)	67	88.47
34	P10645	380	389	C-terminus	Mmp12 (P34960; MMP12_MOUSE). MMP12 (P39900; MMP12_HUMAN). Mmp12 (Q63341; MMP12_RAT)	PGPQLRRG	MEROPS:M10.009	Endopeptidase (input)	-20.69	MEROPS score threshold (-22.75)	67	88.47
36	P10645	393	409	C-terminus	Mmp12 (P34960; MMP12_MOUSE). MMP12 (P39900; MMP12_HUMAN). Mmp12 (Q63341; MMP12_RAT)	GLPLQVRG	MEROPS:M10.009	Endopeptidase (input)	-22.07	MEROPS score threshold (-22.75)	67	88.47
37	P10645	393	410	C-terminus	Mmp12 (P34960; MMP12_MOUSE). MMP12 (P39900; MMP12_HUMAN). Mmp12 (Q63341; MMP12_RAT)	LPLQVRGY	MEROPS:M10.009	Endopeptidase (input)	-20.67	MEROPS score threshold (-22.75)	67	88.47
39	P10645	400	409	C-terminus	Mmp12 (P34960; MMP12_MOUSE). MMP12 (P39900; MMP12_HUMAN). Mmp12 (Q63341; MMP12_RAT)	GLPLQVRG	MEROPS:M10.009	Endopeptidase (input)	-22.07	MEROPS score threshold (-22.75)	67	88.47
40	P10645	400	410	C-terminus	Mmp12 (P34960; MMP12_MOUSE). MMP12 (P39900; MMP12_HUMAN). Mmp12 (Q63341; MMP12_RAT)	LPLQVRGY	MEROPS:M10.009	Endopeptidase (input)	-20.67	MEROPS score threshold (-22.75)	67	88.47
42	P10645	402	410	C-terminus	Mmp12 (P34960; MMP12_MOUSE). MMP12 (P39900; MMP12_HUMAN). Mmp12 (Q63341; MMP12_RAT)	LPLQVRGY	MEROPS:M10.009	Endopeptidase (input)	-20.67	MEROPS score threshold (-22.75)	67	88.47
3	P10645	97	116	C-terminus	Mmp13 (P23097; MMP13_RAT). Mmp13 (P33435; MMP13_MOUSE). MMP13 (P45452; MMP13_HUMAN)	SQAELKEA	MEROPS:M10.013	Endopeptidase (input)	-21.82	MEROPS score threshold (-23.33)	70	93.66
6	P10645	97	119	C-terminus	Mmp13 (P23097; MMP13_RAT). Mmp13 (P33435; MMP13_MOUSE). MMP13 (P45452; MMP13_HUMAN)	ELKEAVEE	MEROPS:M10.013	Endopeptidase (input)	-22.62	MEROPS score threshold (-23.33)	70	93.66
14	P10645	120	129	N-terminus	Mmp13 (P23097; MMP13_RAT). Mmp13 (P33435; MMP13_MOUSE). MMP13 (P45452; MMP13_HUMAN)	ELKEAVEE	MEROPS:M10.013	Endopeptidase (input)	-22.62	MEROPS score threshold (-23.33)	70	93.66
24	P10645	358	373	N-terminus	Mmp13 (P23097; MMP13_RAT). Mmp13 (P33435; MMP13_MOUSE). MMP13 (P45452; MMP13_HUMAN)	AEKRLEGQ	MEROPS:M10.013	Endopeptidase (input)	-22.43	MEROPS score threshold (-23.33)	70	93.66
25	P10645	358	374	N-terminus	Mmp13 (P23097; MMP13_RAT). Mmp13 (P33435; MMP13_MOUSE). MMP13 (P45452; MMP13_HUMAN)	AEKRLEGQ	MEROPS:M10.013	Endopeptidase (input)	-22.43	MEROPS score threshold (-23.33)	70	93.66
26	P10645	358	375	N-terminus	Mmp13 (P23097; MMP13_RAT). Mmp13 (P33435; MMP13_MOUSE). MMP13 (P45452; MMP13_HUMAN)	AEKRLEGQ	MEROPS:M10.013	Endopeptidase (input)	-22.43	MEROPS score threshold (-23.33)	70	93.66
27	P10645	358	376	N-terminus	Mmp13 (P23097; MMP13_RAT). Mmp13 (P33435; MMP13_MOUSE). MMP13 (P45452; MMP13_HUMAN)	AEKRLEGQ	MEROPS:M10.013	Endopeptidase (input)	-22.43	MEROPS score threshold (-23.33)	70	93.66
28	P10645	358	378	N-terminus	Mmp13 (P23097; MMP13_RAT). Mmp13 (P33435; MMP13_MOUSE). MMP13 (P45452; MMP13_HUMAN)	AEKRLEGQ	MEROPS:M10.013	Endopeptidase (input)	-22.43	MEROPS score threshold (-23.33)	70	93.66
37	P10645	393	410	C-terminus	Mmp13 (P23097; MMP13_RAT). Mmp13 (P33435; MMP13_MOUSE). MMP13 (P45452; MMP13_HUMAN)	LPLQVRGY	MEROPS:M10.013	Endopeptidase (input)	-18.29	MEROPS score threshold (-23.33)	70	93.66
40	P10645	400	410	C-terminus	Mmp13 (P23097; MMP13_RAT). Mmp13 (P33435; MMP13_MOUSE). MMP13 (P45452; MMP13_HUMAN)	LPLQVRGY	MEROPS:M10.013	Endopeptidase (input)	-18.29	MEROPS score threshold (-23.33)	70	93.66
42	P10645	402	410	C-terminus	Mmp13 (P23097; MMP13_RAT). Mmp13 (P33435; MMP13_MOUSE). MMP13 (P45452; MMP13_HUMAN)	LPLQVRGY	MEROPS:M10.013	Endopeptidase (input)	-18.29	MEROPS score threshold (-23.33)	70	93.66
2	P10645	97	109	C-terminus	MMP14 (P50281; MMP14_HUMAN). Mmp14 (P53690; MMP14_MOUSE). Mmp14 (Q10739; MMP14_RAT)	EVLENQSS	MEROPS:M10.014	Endopeptidase (input)	-21.5	MEROPS score threshold (-22.96)	75	80.66
3	P10645	97	116	C-terminus	MMP14 (P50281; MMP14_HUMAN). Mmp14 (P53690; MMP14_MOUSE). Mmp14 (Q10739; MMP14_RAT)	SQAELKEA	MEROPS:M10.014	Endopeptidase (input)	-19.38	MEROPS score threshold (-22.96)	75	80.66
6	P10645	97	119	C-terminus	MMP14 (P50281; MMP14_HUMAN). Mmp14 (P53690; MMP14_MOUSE). Mmp14 (Q10739; MMP14_RAT)	ELKEAVEE	MEROPS:M10.014	Endopeptidase (input)	-22.08	MEROPS score threshold (-22.96)	75	80.66
14	P10645	120	129	N-terminus	MMP14 (P50281; MMP14_HUMAN). Mmp14 (P53690; MMP14_MOUSE). Mmp14 (Q10739; MMP14_RAT)	ELKEAVEE	MEROPS:M10.014	Endopeptidase (input)	-22.08	MEROPS score threshold (-22.96)	75	80.66
17	P10645	216	224	N-terminus	MMP14 (P50281; MMP14_HUMAN). Mmp14 (P53690; MMP14_MOUSE). Mmp14 (Q10739; MMP14_RAT)	DREKGLSA	MEROPS:M10.014	Endopeptidase (input)	-22.55	MEROPS score threshold (-22.96)	75	80.66
18	P10645	322	339	N-terminus	MMP14 (P50281; MMP14_HUMAN). Mmp14 (P53690; MMP14_MOUSE). Mmp14 (Q10739; MMP14_RAT)	RGGKSGEL	MEROPS:M10.014	Endopeptidase (input)	-22.09	MEROPS score threshold (-22.96)	75	80.66
21	P10645	342	355	C-terminus	MMP14 (P50281; MMP14_HUMAN). Mmp14 (P53690; MMP14_MOUSE). Mmp14 (Q10739; MMP14_RAT)	LTAEKRLE	MEROPS:M10.014	Endopeptidase (input)	-22.69	MEROPS score threshold (-22.96)	75	80.66
23	P10645	343	355	C-terminus	MMP14 (P50281; MMP14_HUMAN). Mmp14 (P53690; MMP14_MOUSE). Mmp14 (Q10739; MMP14_RAT)	LTAEKRLE	MEROPS:M10.014	Endopeptidase (input)	-22.69	MEROPS score threshold (-22.96)	75	80.66
24	P10645	358	373	N-terminus	MMP14 (P50281; MMP14_HUMAN). Mmp14 (P53690; MMP14_MOUSE). Mmp14 (Q10739; MMP14_RAT)	AEKRLEGQ	MEROPS:M10.014	Endopeptidase (input)	-21.32	MEROPS score threshold (-22.96)	75	80.66
24	P10645	358	373	C-terminus	MMP14 (P50281; MMP14_HUMAN). Mmp14 (P53690; MMP14_MOUSE). Mmp14 (Q10739; MMP14_RAT)	SSMKLSFR	MEROPS:M10.014	Endopeptidase (input)	-20.73	MEROPS score threshold (-22.96)	75	80.66
25	P10645	358	374	N-terminus	MMP14 (P50281; MMP14_HUMAN). Mmp14 (P53690; MMP14_MOUSE). Mmp14 (Q10739; MMP14_RAT)	AEKRLEGQ	MEROPS:M10.014	Endopeptidase (input)	-21.32	MEROPS score threshold (-22.96)	75	80.66
26	P10645	358	375	N-terminus	MMP14 (P50281; MMP14_HUMAN). Mmp14 (P53690; MMP14_MOUSE). Mmp14 (Q10739; MMP14_RAT)	AEKRLEGQ	MEROPS:M10.014	Endopeptidase (input)	-21.32	MEROPS score threshold (-22.96)	75	80.66
27	P10645	358	376	N-terminus	MMP14 (P50281; MMP14_HUMAN). Mmp14 (P53690; MMP14_MOUSE). Mmp14 (Q10739; MMP14_RAT)	AEKRLEGQ	MEROPS:M10.014	Endopeptidase (input)	-21.32	MEROPS score threshold (-22.96)	75	80.66
28	P10645	358	378	N-terminus	MMP14 (P50281; MMP14_HUMAN). Mmp14 (P53690; MMP14_MOUSE). Mmp14 (Q10739; MMP14_RAT)	AEKRLEGQ	MEROPS:M10.014	Endopeptidase (input)	-21.32	MEROPS score threshold (-22.96)	75	80.66
29	P10645	359	373	C-terminus	MMP14 (P50281; MMP14_HUMAN). Mmp14 (P53690; MMP14_MOUSE). Mmp14 (Q10739; MMP14_RAT)	SSMKLSFR	MEROPS:M10.014	Endopeptidase (input)	-20.73	MEROPS score threshold (-22.96)	75	80.66
34	P10645	380	389	C-terminus	MMP14 (P50281; MMP14_HUMAN). Mmp14 (P53690; MMP14_MOUSE). Mmp14 (Q10739; MMP14_RAT)	PGPQLRRG	MEROPS:M10.014	Endopeptidase (input)	-20.92	MEROPS score threshold (-22.96)	75	80.66
36	P10645	393	409	N-terminus	MMP14 (P50281; MMP14_HUMAN). Mmp14 (P53690; MMP14_MOUSE). Mmp14 (Q10739; MMP14_RAT)	QLRRGWRP	MEROPS:M10.014	Endopeptidase (input)	-22.47	MEROPS score threshold (-22.96)	75	80.66
36	P10645	393	409	C-terminus	MMP14 (P50281; MMP14_HUMAN). Mmp14 (P53690; MMP14_MOUSE). Mmp14 (Q10739; MMP14_RAT)	GLPLQVRG	MEROPS:M10.014	Endopeptidase (input)	-22.2	MEROPS score threshold (-22.96)	75	80.66
37	P10645	393	410	N-terminus	MMP14 (P50281; MMP14_HUMAN). Mmp14 (P53690; MMP14_MOUSE). Mmp14 (Q10739; MMP14_RAT)	QLRRGWRP	MEROPS:M10.014	Endopeptidase (input)	-22.47	MEROPS score threshold (-22.96)	75	80.66
37	P10645	393	410	C-terminus	MMP14 (P50281; MMP14_HUMAN). Mmp14 (P53690; MMP14_MOUSE). Mmp14 (Q10739; MMP14_RAT)	LPLQVRGY	MEROPS:M10.014	Endopeptidase (input)	-20.12	MEROPS score threshold (-22.96)	75	80.66
38	P10645	393	411	N-terminus	MMP14 (P50281; MMP14_HUMAN). Mmp14 (P53690; MMP14_MOUSE). Mmp14 (Q10739; MMP14_RAT)	QLRRGWRP	MEROPS:M10.014	Endopeptidase (input)	-22.47	MEROPS score threshold (-22.96)	75	80.66
39	P10645	400	409	C-terminus	MMP14 (P50281; MMP14_HUMAN). Mmp14 (P53690; MMP14_MOUSE). Mmp14 (Q10739; MMP14_RAT)	GLPLQVRG	MEROPS:M10.014	Endopeptidase (input)	-22.2	MEROPS score threshold (-22.96)	75	80.66
40	P10645	400	410	C-terminus	MMP14 (P50281; MMP14_HUMAN). Mmp14 (P53690; MMP14_MOUSE). Mmp14 (Q10739; MMP14_RAT)	LPLQVRGY	MEROPS:M10.014	Endopeptidase (input)	-20.12	MEROPS score threshold (-22.96)	75	80.66
42	P10645	402	410	N-terminus	MMP14 (P50281; MMP14_HUMAN). Mmp14 (P53690; MMP14_MOUSE). Mmp14 (Q10739; MMP14_RAT)	SREDSLEA	MEROPS:M10.014	Endopeptidase (input)	-22.94	MEROPS score threshold (-22.96)	75	80.66
42	P10645	402	410	C-terminus	MMP14 (P50281; MMP14_HUMAN). Mmp14 (P53690; MMP14_MOUSE). Mmp14 (Q10739; MMP14_RAT)	LPLQVRGY	MEROPS:M10.014	Endopeptidase (input)	-20.12	MEROPS score threshold (-22.96)	75	80.66
43	P10645	413	443	C-terminus	MMP14 (P50281; MMP14_HUMAN). Mmp14 (P53690; MMP14_MOUSE). Mmp14 (Q10739; MMP14_RAT)	IEAELEKV	MEROPS:M10.014	Endopeptidase (input)	-22.73	MEROPS score threshold (-22.96)	75	80.66
2	P10645	97	109	C-terminus	MMP2 (P08253; MMP2_HUMAN). Mmp2 (P33434; MMP2_MOUSE). Mmp2 (P33436; MMP2_RAT)	EVLENQSS	MEROPS:M10.003	Endopeptidase (input)	-22.5	MEROPS score threshold (-22.7)	76	86.88
3	P10645	97	116	C-terminus	MMP2 (P08253; MMP2_HUMAN). Mmp2 (P33434; MMP2_MOUSE). Mmp2 (P33436; MMP2_RAT)	SQAELKEA	MEROPS:M10.003	Endopeptidase (input)	-19.73	MEROPS score threshold (-22.7)	76	86.88
6	P10645	97	119	C-terminus	MMP2 (P08253; MMP2_HUMAN). Mmp2 (P33434; MMP2_MOUSE). Mmp2 (P33436; MMP2_RAT)	ELKEAVEE	MEROPS:M10.003	Endopeptidase (input)	-22.02	MEROPS score threshold (-22.7)	76	86.88
14	P10645	120	129	N-terminus	MMP2 (P08253; MMP2_HUMAN). Mmp2 (P33434; MMP2_MOUSE). Mmp2 (P33436; MMP2_RAT)	ELKEAVEE	MEROPS:M10.003	Endopeptidase (input)	-22.02	MEROPS score threshold (-22.7)	76	86.88
24	P10645	358	373	N-terminus	MMP2 (P08253; MMP2_HUMAN). Mmp2 (P33434; MMP2_MOUSE). Mmp2 (P33436; MMP2_RAT)	AEKRLEGQ	MEROPS:M10.003	Endopeptidase (input)	-22.54	MEROPS score threshold (-22.7)	76	86.88
25	P10645	358	374	N-terminus	MMP2 (P08253; MMP2_HUMAN). Mmp2 (P33434; MMP2_MOUSE). Mmp2 (P33436; MMP2_RAT)	AEKRLEGQ	MEROPS:M10.003	Endopeptidase (input)	-22.54	MEROPS score threshold (-22.7)	76	86.88
26	P10645	358	375	N-terminus	MMP2 (P08253; MMP2_HUMAN). Mmp2 (P33434; MMP2_MOUSE). Mmp2 (P33436; MMP2_RAT)	AEKRLEGQ	MEROPS:M10.003	Endopeptidase (input)	-22.54	MEROPS score threshold (-22.7)	76	86.88
27	P10645	358	376	N-terminus	MMP2 (P08253; MMP2_HUMAN). Mmp2 (P33434; MMP2_MOUSE). Mmp2 (P33436; MMP2_RAT)	AEKRLEGQ	MEROPS:M10.003	Endopeptidase (input)	-22.54	MEROPS score threshold (-22.7)	76	86.88
28	P10645	358	378	N-terminus	MMP2 (P08253; MMP2_HUMAN). Mmp2 (P33434; MMP2_MOUSE). Mmp2 (P33436; MMP2_RAT)	AEKRLEGQ	MEROPS:M10.003	Endopeptidase (input)	-22.54	MEROPS score threshold (-22.7)	76	86.88
37	P10645	393	410	C-terminus	MMP2 (P08253; MMP2_HUMAN). Mmp2 (P33434; MMP2_MOUSE). Mmp2 (P33436; MMP2_RAT)	LPLQVRGY	MEROPS:M10.003	Endopeptidase (input)	-22.1	MEROPS score threshold (-22.7)	76	86.88
40	P10645	400	410	C-terminus	MMP2 (P08253; MMP2_HUMAN). Mmp2 (P33434; MMP2_MOUSE). Mmp2 (P33436; MMP2_RAT)	LPLQVRGY	MEROPS:M10.003	Endopeptidase (input)	-22.1	MEROPS score threshold (-22.7)	76	86.88
42	P10645	402	410	C-terminus	MMP2 (P08253; MMP2_HUMAN). Mmp2 (P33434; MMP2_MOUSE). Mmp2 (P33436; MMP2_RAT)	LPLQVRGY	MEROPS:M10.003	Endopeptidase (input)	-22.1	MEROPS score threshold (-22.7)	76	86.88
43	P10645	413	443	C-terminus	MMP2 (P08253; MMP2_HUMAN). Mmp2 (P33434; MMP2_MOUSE). Mmp2 (P33436; MMP2_RAT)	IEAELEKV	MEROPS:M10.003	Endopeptidase (input)	-21.44	MEROPS score threshold (-22.7)	76	86.88
1	P10645	97	104	N-terminus	Mmp25 (Q3U435; MMP25_MOUSE). MMP25 (Q9NPA2; MMP25_HUMAN)	QQKKHSGF	MEROPS:M10.024	Endopeptidase (input)	-23.87	MEROPS score threshold (-24.46)	28	82.71
2	P10645	97	109	N-terminus	Mmp25 (Q3U435; MMP25_MOUSE). MMP25 (Q9NPA2; MMP25_HUMAN)	QQKKHSGF	MEROPS:M10.024	Endopeptidase (input)	-23.87	MEROPS score threshold (-24.46)	28	82.71
2	P10645	97	109	C-terminus	Mmp25 (Q3U435; MMP25_MOUSE). MMP25 (Q9NPA2; MMP25_HUMAN)	EVLENQSS	MEROPS:M10.024	Endopeptidase (input)	-20.36	MEROPS score threshold (-24.46)	28	82.71
3	P10645	97	116	N-terminus	Mmp25 (Q3U435; MMP25_MOUSE). MMP25 (Q9NPA2; MMP25_HUMAN)	QQKKHSGF	MEROPS:M10.024	Endopeptidase (input)	-23.87	MEROPS score threshold (-24.46)	28	82.71
3	P10645	97	116	C-terminus	Mmp25 (Q3U435; MMP25_MOUSE). MMP25 (Q9NPA2; MMP25_HUMAN)	SQAELKEA	MEROPS:M10.024	Endopeptidase (input)	-19.34	MEROPS score threshold (-24.46)	28	82.71
4	P10645	97	117	N-terminus	Mmp25 (Q3U435; MMP25_MOUSE). MMP25 (Q9NPA2; MMP25_HUMAN)	QQKKHSGF	MEROPS:M10.024	Endopeptidase (input)	-23.87	MEROPS score threshold (-24.46)	28	82.71
5	P10645	97	118	N-terminus	Mmp25 (Q3U435; MMP25_MOUSE). MMP25 (Q9NPA2; MMP25_HUMAN)	QQKKHSGF	MEROPS:M10.024	Endopeptidase (input)	-23.87	MEROPS score threshold (-24.46)	28	82.71
6	P10645	97	119	N-terminus	Mmp25 (Q3U435; MMP25_MOUSE). MMP25 (Q9NPA2; MMP25_HUMAN)	QQKKHSGF	MEROPS:M10.024	Endopeptidase (input)	-23.87	MEROPS score threshold (-24.46)	28	82.71
7	P10645	97	129	N-terminus	Mmp25 (Q3U435; MMP25_MOUSE). MMP25 (Q9NPA2; MMP25_HUMAN)	QQKKHSGF	MEROPS:M10.024	Endopeptidase (input)	-23.87	MEROPS score threshold (-24.46)	28	82.71
8	P10645	97	130	N-terminus	Mmp25 (Q3U435; MMP25_MOUSE). MMP25 (Q9NPA2; MMP25_HUMAN)	QQKKHSGF	MEROPS:M10.024	Endopeptidase (input)	-23.87	MEROPS score threshold (-24.46)	28	82.71
9	P10645	97	131	N-terminus	Mmp25 (Q3U435; MMP25_MOUSE). MMP25 (Q9NPA2; MMP25_HUMAN)	QQKKHSGF	MEROPS:M10.024	Endopeptidase (input)	-23.87	MEROPS score threshold (-24.46)	28	82.71
9	P10645	97	131	C-terminus	Mmp25 (Q3U435; MMP25_MOUSE). MMP25 (Q9NPA2; MMP25_HUMAN)	DVMEKRED	MEROPS:M10.024	Endopeptidase (input)	-23.36	MEROPS score threshold (-24.46)	28	82.71
11	P10645	98	131	C-terminus	Mmp25 (Q3U435; MMP25_MOUSE). MMP25 (Q9NPA2; MMP25_HUMAN)	DVMEKRED	MEROPS:M10.024	Endopeptidase (input)	-23.36	MEROPS score threshold (-24.46)	28	82.71
12	P10645	104	131	C-terminus	Mmp25 (Q3U435; MMP25_MOUSE). MMP25 (Q9NPA2; MMP25_HUMAN)	DVMEKRED	MEROPS:M10.024	Endopeptidase (input)	-23.36	MEROPS score threshold (-24.46)	28	82.71
13	P10645	119	131	C-terminus	Mmp25 (Q3U435; MMP25_MOUSE). MMP25 (Q9NPA2; MMP25_HUMAN)	DVMEKRED	MEROPS:M10.024	Endopeptidase (input)	-23.36	MEROPS score threshold (-24.46)	28	82.71
18	P10645	322	339	N-terminus	Mmp25 (Q3U435; MMP25_MOUSE). MMP25 (Q9NPA2; MMP25_HUMAN)	RGGKSGEL	MEROPS:M10.024	Endopeptidase (input)	-21.32	MEROPS score threshold (-24.46)	28	82.71
24	P10645	358	373	C-terminus	Mmp25 (Q3U435; MMP25_MOUSE). MMP25 (Q9NPA2; MMP25_HUMAN)	SSMKLSFR	MEROPS:M10.024	Endopeptidase (input)	-18.52	MEROPS score threshold (-24.46)	28	82.71
25	P10645	358	374	C-terminus	Mmp25 (Q3U435; MMP25_MOUSE). MMP25 (Q9NPA2; MMP25_HUMAN)	SMKLSFRA	MEROPS:M10.024	Endopeptidase (input)	-21.36	MEROPS score threshold (-24.46)	28	82.71
27	P10645	358	376	C-terminus	Mmp25 (Q3U435; MMP25_MOUSE). MMP25 (Q9NPA2; MMP25_HUMAN)	KLSFRARA	MEROPS:M10.024	Endopeptidase (input)	-22.41	MEROPS score threshold (-24.46)	28	82.71
28	P10645	358	378	C-terminus	Mmp25 (Q3U435; MMP25_MOUSE). MMP25 (Q9NPA2; MMP25_HUMAN)	SFRARAYG	MEROPS:M10.024	Endopeptidase (input)	-22.63	MEROPS score threshold (-24.46)	28	82.71
29	P10645	359	373	C-terminus	Mmp25 (Q3U435; MMP25_MOUSE). MMP25 (Q9NPA2; MMP25_HUMAN)	SSMKLSFR	MEROPS:M10.024	Endopeptidase (input)	-18.52	MEROPS score threshold (-24.46)	28	82.71
30	P10645	359	374	C-terminus	Mmp25 (Q3U435; MMP25_MOUSE). MMP25 (Q9NPA2; MMP25_HUMAN)	SMKLSFRA	MEROPS:M10.024	Endopeptidase (input)	-21.36	MEROPS score threshold (-24.46)	28	82.71
32	P10645	359	376	C-terminus	Mmp25 (Q3U435; MMP25_MOUSE). MMP25 (Q9NPA2; MMP25_HUMAN)	KLSFRARA	MEROPS:M10.024	Endopeptidase (input)	-22.41	MEROPS score threshold (-24.46)	28	82.71
33	P10645	359	378	C-terminus	Mmp25 (Q3U435; MMP25_MOUSE). MMP25 (Q9NPA2; MMP25_HUMAN)	SFRARAYG	MEROPS:M10.024	Endopeptidase (input)	-22.63	MEROPS score threshold (-24.46)	28	82.71
36	P10645	393	409	C-terminus	Mmp25 (Q3U435; MMP25_MOUSE). MMP25 (Q9NPA2; MMP25_HUMAN)	GLPLQVRG	MEROPS:M10.024	Endopeptidase (input)	-22.86	MEROPS score threshold (-24.46)	28	82.71
39	P10645	400	409	C-terminus	Mmp25 (Q3U435; MMP25_MOUSE). MMP25 (Q9NPA2; MMP25_HUMAN)	GLPLQVRG	MEROPS:M10.024	Endopeptidase (input)	-22.86	MEROPS score threshold (-24.46)	28	82.71
2	P10645	97	109	C-terminus	Mmp3 (P03957; MMP3_RAT). MMP3 (P08254; MMP3_HUMAN). Mmp3 (P28862; MMP3_MOUSE)	EVLENQSS	MEROPS:M10.005	Endopeptidase (input)	-21.95	MEROPS score threshold (-23.35)	70	79.35
3	P10645	97	116	C-terminus	Mmp3 (P03957; MMP3_RAT). MMP3 (P08254; MMP3_HUMAN). Mmp3 (P28862; MMP3_MOUSE)	SQAELKEA	MEROPS:M10.005	Endopeptidase (input)	-19.43	MEROPS score threshold (-23.35)	70	79.35
4	P10645	97	117	C-terminus	Mmp3 (P03957; MMP3_RAT). MMP3 (P08254; MMP3_HUMAN). Mmp3 (P28862; MMP3_MOUSE)	QAELKEAV	MEROPS:M10.005	Endopeptidase (input)	-21.65	MEROPS score threshold (-23.35)	70	79.35
6	P10645	97	119	C-terminus	Mmp3 (P03957; MMP3_RAT). MMP3 (P08254; MMP3_HUMAN). Mmp3 (P28862; MMP3_MOUSE)	ELKEAVEE	MEROPS:M10.005	Endopeptidase (input)	-21.92	MEROPS score threshold (-23.35)	70	79.35
9	P10645	97	131	C-terminus	Mmp3 (P03957; MMP3_RAT). MMP3 (P08254; MMP3_HUMAN). Mmp3 (P28862; MMP3_MOUSE)	DVMEKRED	MEROPS:M10.005	Endopeptidase (input)	-22.59	MEROPS score threshold (-23.35)	70	79.35
11	P10645	98	131	C-terminus	Mmp3 (P03957; MMP3_RAT). MMP3 (P08254; MMP3_HUMAN). Mmp3 (P28862; MMP3_MOUSE)	DVMEKRED	MEROPS:M10.005	Endopeptidase (input)	-22.59	MEROPS score threshold (-23.35)	70	79.35
12	P10645	104	131	N-terminus	Mmp3 (P03957; MMP3_RAT). MMP3 (P08254; MMP3_HUMAN). Mmp3 (P28862; MMP3_MOUSE)	FEDELSEV	MEROPS:M10.005	Endopeptidase (input)	-22.93	MEROPS score threshold (-23.35)	70	79.35
12	P10645	104	131	C-terminus	Mmp3 (P03957; MMP3_RAT). MMP3 (P08254; MMP3_HUMAN). Mmp3 (P28862; MMP3_MOUSE)	DVMEKRED	MEROPS:M10.005	Endopeptidase (input)	-22.59	MEROPS score threshold (-23.35)	70	79.35
13	P10645	119	131	C-terminus	Mmp3 (P03957; MMP3_RAT). MMP3 (P08254; MMP3_HUMAN). Mmp3 (P28862; MMP3_MOUSE)	DVMEKRED	MEROPS:M10.005	Endopeptidase (input)	-22.59	MEROPS score threshold (-23.35)	70	79.35
14	P10645	120	129	N-terminus	Mmp3 (P03957; MMP3_RAT). MMP3 (P08254; MMP3_HUMAN). Mmp3 (P28862; MMP3_MOUSE)	ELKEAVEE	MEROPS:M10.005	Endopeptidase (input)	-21.92	MEROPS score threshold (-23.35)	70	79.35
16	P10645	214	225	N-terminus	Mmp3 (P03957; MMP3_RAT). MMP3 (P08254; MMP3_HUMAN). Mmp3 (P28862; MMP3_MOUSE)	LVDREKGL	MEROPS:M10.005	Endopeptidase (input)	-22.53	MEROPS score threshold (-23.35)	70	79.35
16	P10645	214	225	C-terminus	Mmp3 (P03957; MMP3_RAT). MMP3 (P08254; MMP3_HUMAN). Mmp3 (P28862; MMP3_MOUSE)	GWQAKREE	MEROPS:M10.005	Endopeptidase (input)	-22.11	MEROPS score threshold (-23.35)	70	79.35
21	P10645	342	355	C-terminus	Mmp3 (P03957; MMP3_RAT). MMP3 (P08254; MMP3_HUMAN). Mmp3 (P28862; MMP3_MOUSE)	LTAEKRLE	MEROPS:M10.005	Endopeptidase (input)	-19.52	MEROPS score threshold (-23.35)	70	79.35
23	P10645	343	355	C-terminus	Mmp3 (P03957; MMP3_RAT). MMP3 (P08254; MMP3_HUMAN). Mmp3 (P28862; MMP3_MOUSE)	LTAEKRLE	MEROPS:M10.005	Endopeptidase (input)	-19.52	MEROPS score threshold (-23.35)	70	79.35
34	P10645	380	389	C-terminus	Mmp3 (P03957; MMP3_RAT). MMP3 (P08254; MMP3_HUMAN). Mmp3 (P28862; MMP3_MOUSE)	PGPQLRRG	MEROPS:M10.005	Endopeptidase (input)	-20.98	MEROPS score threshold (-23.35)	70	79.35
35	P10645	380	390	C-terminus	Mmp3 (P03957; MMP3_RAT). MMP3 (P08254; MMP3_HUMAN). Mmp3 (P28862; MMP3_MOUSE)	GPQLRRGW	MEROPS:M10.005	Endopeptidase (input)	-23.33	MEROPS score threshold (-23.35)	70	79.35
36	P10645	393	409	C-terminus	Mmp3 (P03957; MMP3_RAT). MMP3 (P08254; MMP3_HUMAN). Mmp3 (P28862; MMP3_MOUSE)	GLPLQVRG	MEROPS:M10.005	Endopeptidase (input)	-20.83	MEROPS score threshold (-23.35)	70	79.35
37	P10645	393	410	C-terminus	Mmp3 (P03957; MMP3_RAT). MMP3 (P08254; MMP3_HUMAN). Mmp3 (P28862; MMP3_MOUSE)	LPLQVRGY	MEROPS:M10.005	Endopeptidase (input)	-20.76	MEROPS score threshold (-23.35)	70	79.35
39	P10645	400	409	C-terminus	Mmp3 (P03957; MMP3_RAT). MMP3 (P08254; MMP3_HUMAN). Mmp3 (P28862; MMP3_MOUSE)	GLPLQVRG	MEROPS:M10.005	Endopeptidase (input)	-20.83	MEROPS score threshold (-23.35)	70	79.35
40	P10645	400	410	C-terminus	Mmp3 (P03957; MMP3_RAT). MMP3 (P08254; MMP3_HUMAN). Mmp3 (P28862; MMP3_MOUSE)	LPLQVRGY	MEROPS:M10.005	Endopeptidase (input)	-20.76	MEROPS score threshold (-23.35)	70	79.35
42	P10645	402	410	C-terminus	Mmp3 (P03957; MMP3_RAT). MMP3 (P08254; MMP3_HUMAN). Mmp3 (P28862; MMP3_MOUSE)	LPLQVRGY	MEROPS:M10.005	Endopeptidase (input)	-20.76	MEROPS score threshold (-23.35)	70	79.35
43	P10645	413	443	C-terminus	Mmp3 (P03957; MMP3_RAT). MMP3 (P08254; MMP3_HUMAN). Mmp3 (P28862; MMP3_MOUSE)	IEAELEKV	MEROPS:M10.005	Endopeptidase (input)	-21.42	MEROPS score threshold (-23.35)	70	79.35
1	P10645	97	104	N-terminus	MMP7 (P09237; MMP7_HUMAN). Mmp7 (P50280; MMP7_RAT). Mmp7 (Q10738; MMP7_MOUSE)	QQKKHSGF	MEROPS:M10.008	Endopeptidase (input)	-26.52	MEROPS score threshold (-26.58)	54	53.97
2	P10645	97	109	N-terminus	MMP7 (P09237; MMP7_HUMAN). Mmp7 (P50280; MMP7_RAT). Mmp7 (Q10738; MMP7_MOUSE)	QQKKHSGF	MEROPS:M10.008	Endopeptidase (input)	-26.52	MEROPS score threshold (-26.58)	54	53.97
3	P10645	97	116	N-terminus	MMP7 (P09237; MMP7_HUMAN). Mmp7 (P50280; MMP7_RAT). Mmp7 (Q10738; MMP7_MOUSE)	QQKKHSGF	MEROPS:M10.008	Endopeptidase (input)	-26.52	MEROPS score threshold (-26.58)	54	53.97
3	P10645	97	116	C-terminus	MMP7 (P09237; MMP7_HUMAN). Mmp7 (P50280; MMP7_RAT). Mmp7 (Q10738; MMP7_MOUSE)	SQAELKEA	MEROPS:M10.008	Endopeptidase (input)	-19.09	MEROPS score threshold (-26.58)	54	53.97
4	P10645	97	117	N-terminus	MMP7 (P09237; MMP7_HUMAN). Mmp7 (P50280; MMP7_RAT). Mmp7 (Q10738; MMP7_MOUSE)	QQKKHSGF	MEROPS:M10.008	Endopeptidase (input)	-26.52	MEROPS score threshold (-26.58)	54	53.97
4	P10645	97	117	C-terminus	MMP7 (P09237; MMP7_HUMAN). Mmp7 (P50280; MMP7_RAT). Mmp7 (Q10738; MMP7_MOUSE)	QAELKEAV	MEROPS:M10.008	Endopeptidase (input)	-21.84	MEROPS score threshold (-26.58)	54	53.97
5	P10645	97	118	N-terminus	MMP7 (P09237; MMP7_HUMAN). Mmp7 (P50280; MMP7_RAT). Mmp7 (Q10738; MMP7_MOUSE)	QQKKHSGF	MEROPS:M10.008	Endopeptidase (input)	-26.52	MEROPS score threshold (-26.58)	54	53.97
5	P10645	97	118	C-terminus	MMP7 (P09237; MMP7_HUMAN). Mmp7 (P50280; MMP7_RAT). Mmp7 (Q10738; MMP7_MOUSE)	AELKEAVE	MEROPS:M10.008	Endopeptidase (input)	-24.37	MEROPS score threshold (-26.58)	54	53.97
6	P10645	97	119	N-terminus	MMP7 (P09237; MMP7_HUMAN). Mmp7 (P50280; MMP7_RAT). Mmp7 (Q10738; MMP7_MOUSE)	QQKKHSGF	MEROPS:M10.008	Endopeptidase (input)	-26.52	MEROPS score threshold (-26.58)	54	53.97
6	P10645	97	119	C-terminus	MMP7 (P09237; MMP7_HUMAN). Mmp7 (P50280; MMP7_RAT). Mmp7 (Q10738; MMP7_MOUSE)	ELKEAVEE	MEROPS:M10.008	Endopeptidase (input)	-21.54	MEROPS score threshold (-26.58)	54	53.97
7	P10645	97	129	N-terminus	MMP7 (P09237; MMP7_HUMAN). Mmp7 (P50280; MMP7_RAT). Mmp7 (Q10738; MMP7_MOUSE)	QQKKHSGF	MEROPS:M10.008	Endopeptidase (input)	-26.52	MEROPS score threshold (-26.58)	54	53.97
8	P10645	97	130	N-terminus	MMP7 (P09237; MMP7_HUMAN). Mmp7 (P50280; MMP7_RAT). Mmp7 (Q10738; MMP7_MOUSE)	QQKKHSGF	MEROPS:M10.008	Endopeptidase (input)	-26.52	MEROPS score threshold (-26.58)	54	53.97
9	P10645	97	131	N-terminus	MMP7 (P09237; MMP7_HUMAN). Mmp7 (P50280; MMP7_RAT). Mmp7 (Q10738; MMP7_MOUSE)	QQKKHSGF	MEROPS:M10.008	Endopeptidase (input)	-26.52	MEROPS score threshold (-26.58)	54	53.97
9	P10645	97	131	C-terminus	MMP7 (P09237; MMP7_HUMAN). Mmp7 (P50280; MMP7_RAT). Mmp7 (Q10738; MMP7_MOUSE)	DVMEKRED	MEROPS:M10.008	Endopeptidase (input)	-23.61	MEROPS score threshold (-26.58)	54	53.97
11	P10645	98	131	C-terminus	MMP7 (P09237; MMP7_HUMAN). Mmp7 (P50280; MMP7_RAT). Mmp7 (Q10738; MMP7_MOUSE)	DVMEKRED	MEROPS:M10.008	Endopeptidase (input)	-23.61	MEROPS score threshold (-26.58)	54	53.97
12	P10645	104	131	N-terminus	MMP7 (P09237; MMP7_HUMAN). Mmp7 (P50280; MMP7_RAT). Mmp7 (Q10738; MMP7_MOUSE)	FEDELSEV	MEROPS:M10.008	Endopeptidase (input)	-22.81	MEROPS score threshold (-26.58)	54	53.97
12	P10645	104	131	C-terminus	MMP7 (P09237; MMP7_HUMAN). Mmp7 (P50280; MMP7_RAT). Mmp7 (Q10738; MMP7_MOUSE)	DVMEKRED	MEROPS:M10.008	Endopeptidase (input)	-23.61	MEROPS score threshold (-26.58)	54	53.97
13	P10645	119	131	N-terminus	MMP7 (P09237; MMP7_HUMAN). Mmp7 (P50280; MMP7_RAT). Mmp7 (Q10738; MMP7_MOUSE)	AELKEAVE	MEROPS:M10.008	Endopeptidase (input)	-24.37	MEROPS score threshold (-26.58)	54	53.97
13	P10645	119	131	C-terminus	MMP7 (P09237; MMP7_HUMAN). Mmp7 (P50280; MMP7_RAT). Mmp7 (Q10738; MMP7_MOUSE)	DVMEKRED	MEROPS:M10.008	Endopeptidase (input)	-23.61	MEROPS score threshold (-26.58)	54	53.97
14	P10645	120	129	N-terminus	MMP7 (P09237; MMP7_HUMAN). Mmp7 (P50280; MMP7_RAT). Mmp7 (Q10738; MMP7_MOUSE)	ELKEAVEE	MEROPS:M10.008	Endopeptidase (input)	-21.54	MEROPS score threshold (-26.58)	54	53.97
16	P10645	214	225	N-terminus	MMP7 (P09237; MMP7_HUMAN). Mmp7 (P50280; MMP7_RAT). Mmp7 (Q10738; MMP7_MOUSE)	LVDREKGL	MEROPS:M10.008	Endopeptidase (input)	-23.94	MEROPS score threshold (-26.58)	54	53.97
17	P10645	216	224	N-terminus	MMP7 (P09237; MMP7_HUMAN). Mmp7 (P50280; MMP7_RAT). Mmp7 (Q10738; MMP7_MOUSE)	DREKGLSA	MEROPS:M10.008	Endopeptidase (input)	-25.15	MEROPS score threshold (-26.58)	54	53.97
19	P10645	342	352	C-terminus	MMP7 (P09237; MMP7_HUMAN). Mmp7 (P50280; MMP7_RAT). Mmp7 (Q10738; MMP7_MOUSE)	AKELTAEK	MEROPS:M10.008	Endopeptidase (input)	-26.08	MEROPS score threshold (-26.58)	54	53.97
21	P10645	342	355	C-terminus	MMP7 (P09237; MMP7_HUMAN). Mmp7 (P50280; MMP7_RAT). Mmp7 (Q10738; MMP7_MOUSE)	LTAEKRLE	MEROPS:M10.008	Endopeptidase (input)	-23.73	MEROPS score threshold (-26.58)	54	53.97
23	P10645	343	355	C-terminus	MMP7 (P09237; MMP7_HUMAN). Mmp7 (P50280; MMP7_RAT). Mmp7 (Q10738; MMP7_MOUSE)	LTAEKRLE	MEROPS:M10.008	Endopeptidase (input)	-23.73	MEROPS score threshold (-26.58)	54	53.97
24	P10645	358	373	N-terminus	MMP7 (P09237; MMP7_HUMAN). Mmp7 (P50280; MMP7_RAT). Mmp7 (Q10738; MMP7_MOUSE)	AEKRLEGQ	MEROPS:M10.008	Endopeptidase (input)	-21.13	MEROPS score threshold (-26.58)	54	53.97
24	P10645	358	373	C-terminus	MMP7 (P09237; MMP7_HUMAN). Mmp7 (P50280; MMP7_RAT). Mmp7 (Q10738; MMP7_MOUSE)	SSMKLSFR	MEROPS:M10.008	Endopeptidase (input)	-23.62	MEROPS score threshold (-26.58)	54	53.97
25	P10645	358	374	N-terminus	MMP7 (P09237; MMP7_HUMAN). Mmp7 (P50280; MMP7_RAT). Mmp7 (Q10738; MMP7_MOUSE)	AEKRLEGQ	MEROPS:M10.008	Endopeptidase (input)	-21.13	MEROPS score threshold (-26.58)	54	53.97
26	P10645	358	375	N-terminus	MMP7 (P09237; MMP7_HUMAN). Mmp7 (P50280; MMP7_RAT). Mmp7 (Q10738; MMP7_MOUSE)	AEKRLEGQ	MEROPS:M10.008	Endopeptidase (input)	-21.13	MEROPS score threshold (-26.58)	54	53.97
26	P10645	358	375	C-terminus	MMP7 (P09237; MMP7_HUMAN). Mmp7 (P50280; MMP7_RAT). Mmp7 (Q10738; MMP7_MOUSE)	MKLSFRAR	MEROPS:M10.008	Endopeptidase (input)	-23.93	MEROPS score threshold (-26.58)	54	53.97
27	P10645	358	376	N-terminus	MMP7 (P09237; MMP7_HUMAN). Mmp7 (P50280; MMP7_RAT). Mmp7 (Q10738; MMP7_MOUSE)	AEKRLEGQ	MEROPS:M10.008	Endopeptidase (input)	-21.13	MEROPS score threshold (-26.58)	54	53.97
27	P10645	358	376	C-terminus	MMP7 (P09237; MMP7_HUMAN). Mmp7 (P50280; MMP7_RAT). Mmp7 (Q10738; MMP7_MOUSE)	KLSFRARA	MEROPS:M10.008	Endopeptidase (input)	-24.66	MEROPS score threshold (-26.58)	54	53.97
28	P10645	358	378	N-terminus	MMP7 (P09237; MMP7_HUMAN). Mmp7 (P50280; MMP7_RAT). Mmp7 (Q10738; MMP7_MOUSE)	AEKRLEGQ	MEROPS:M10.008	Endopeptidase (input)	-21.13	MEROPS score threshold (-26.58)	54	53.97
28	P10645	358	378	C-terminus	MMP7 (P09237; MMP7_HUMAN). Mmp7 (P50280; MMP7_RAT). Mmp7 (Q10738; MMP7_MOUSE)	SFRARAYG	MEROPS:M10.008	Endopeptidase (input)	-26.5	MEROPS score threshold (-26.58)	54	53.97
29	P10645	359	373	C-terminus	MMP7 (P09237; MMP7_HUMAN). Mmp7 (P50280; MMP7_RAT). Mmp7 (Q10738; MMP7_MOUSE)	SSMKLSFR	MEROPS:M10.008	Endopeptidase (input)	-23.62	MEROPS score threshold (-26.58)	54	53.97
31	P10645	359	375	C-terminus	MMP7 (P09237; MMP7_HUMAN). Mmp7 (P50280; MMP7_RAT). Mmp7 (Q10738; MMP7_MOUSE)	MKLSFRAR	MEROPS:M10.008	Endopeptidase (input)	-23.93	MEROPS score threshold (-26.58)	54	53.97
32	P10645	359	376	C-terminus	MMP7 (P09237; MMP7_HUMAN). Mmp7 (P50280; MMP7_RAT). Mmp7 (Q10738; MMP7_MOUSE)	KLSFRARA	MEROPS:M10.008	Endopeptidase (input)	-24.66	MEROPS score threshold (-26.58)	54	53.97
33	P10645	359	378	C-terminus	MMP7 (P09237; MMP7_HUMAN). Mmp7 (P50280; MMP7_RAT). Mmp7 (Q10738; MMP7_MOUSE)	SFRARAYG	MEROPS:M10.008	Endopeptidase (input)	-26.5	MEROPS score threshold (-26.58)	54	53.97
34	P10645	380	389	N-terminus	MMP7 (P09237; MMP7_HUMAN). Mmp7 (P50280; MMP7_RAT). Mmp7 (Q10738; MMP7_MOUSE)	FRARAYGF	MEROPS:M10.008	Endopeptidase (input)	-26.06	MEROPS score threshold (-26.58)	54	53.97
34	P10645	380	389	C-terminus	MMP7 (P09237; MMP7_HUMAN). Mmp7 (P50280; MMP7_RAT). Mmp7 (Q10738; MMP7_MOUSE)	PGPQLRRG	MEROPS:M10.008	Endopeptidase (input)	-18.84	MEROPS score threshold (-26.58)	54	53.97
35	P10645	380	390	N-terminus	MMP7 (P09237; MMP7_HUMAN). Mmp7 (P50280; MMP7_RAT). Mmp7 (Q10738; MMP7_MOUSE)	FRARAYGF	MEROPS:M10.008	Endopeptidase (input)	-26.06	MEROPS score threshold (-26.58)	54	53.97
36	P10645	393	409	N-terminus	MMP7 (P09237; MMP7_HUMAN). Mmp7 (P50280; MMP7_RAT). Mmp7 (Q10738; MMP7_MOUSE)	QLRRGWRP	MEROPS:M10.008	Endopeptidase (input)	-26.45	MEROPS score threshold (-26.58)	54	53.97
37	P10645	393	410	N-terminus	MMP7 (P09237; MMP7_HUMAN). Mmp7 (P50280; MMP7_RAT). Mmp7 (Q10738; MMP7_MOUSE)	QLRRGWRP	MEROPS:M10.008	Endopeptidase (input)	-26.45	MEROPS score threshold (-26.58)	54	53.97
37	P10645	393	410	C-terminus	MMP7 (P09237; MMP7_HUMAN). Mmp7 (P50280; MMP7_RAT). Mmp7 (Q10738; MMP7_MOUSE)	LPLQVRGY	MEROPS:M10.008	Endopeptidase (input)	-19.43	MEROPS score threshold (-26.58)	54	53.97
38	P10645	393	411	N-terminus	MMP7 (P09237; MMP7_HUMAN). Mmp7 (P50280; MMP7_RAT). Mmp7 (Q10738; MMP7_MOUSE)	QLRRGWRP	MEROPS:M10.008	Endopeptidase (input)	-26.45	MEROPS score threshold (-26.58)	54	53.97
38	P10645	393	411	C-terminus	MMP7 (P09237; MMP7_HUMAN). Mmp7 (P50280; MMP7_RAT). Mmp7 (Q10738; MMP7_MOUSE)	PLQVRGYP	MEROPS:M10.008	Endopeptidase (input)	-24.94	MEROPS score threshold (-26.58)	54	53.97
40	P10645	400	410	C-terminus	MMP7 (P09237; MMP7_HUMAN). Mmp7 (P50280; MMP7_RAT). Mmp7 (Q10738; MMP7_MOUSE)	LPLQVRGY	MEROPS:M10.008	Endopeptidase (input)	-19.43	MEROPS score threshold (-26.58)	54	53.97
41	P10645	400	411	C-terminus	MMP7 (P09237; MMP7_HUMAN). Mmp7 (P50280; MMP7_RAT). Mmp7 (Q10738; MMP7_MOUSE)	PLQVRGYP	MEROPS:M10.008	Endopeptidase (input)	-24.94	MEROPS score threshold (-26.58)	54	53.97
42	P10645	402	410	C-terminus	MMP7 (P09237; MMP7_HUMAN). Mmp7 (P50280; MMP7_RAT). Mmp7 (Q10738; MMP7_MOUSE)	LPLQVRGY	MEROPS:M10.008	Endopeptidase (input)	-19.43	MEROPS score threshold (-26.58)	54	53.97
43	P10645	413	443	N-terminus	MMP7 (P09237; MMP7_HUMAN). Mmp7 (P50280; MMP7_RAT). Mmp7 (Q10738; MMP7_MOUSE)	LQVRGYPE	MEROPS:M10.008	Endopeptidase (input)	-25.74	MEROPS score threshold (-26.58)	54	53.97
43	P10645	413	443	C-terminus	MMP7 (P09237; MMP7_HUMAN). Mmp7 (P50280; MMP7_RAT). Mmp7 (Q10738; MMP7_MOUSE)	IEAELEKV	MEROPS:M10.008	Endopeptidase (input)	-21.49	MEROPS score threshold (-26.58)	54	53.97
3	P10645	97	116	C-terminus	Mmp8 (O70138; MMP8_MOUSE). Mmp8 (O88766; MMP8_RAT). MMP8 (P22894; MMP8_HUMAN)	SQAELKEA	MEROPS:M10.002	Endopeptidase (input)	-21.25	MEROPS score threshold (-22.73)	38	906
24	P10645	358	373	N-terminus	Mmp8 (O70138; MMP8_MOUSE). Mmp8 (O88766; MMP8_RAT). MMP8 (P22894; MMP8_HUMAN)	AEKRLEGQ	MEROPS:M10.002	Endopeptidase (input)	-21.77	MEROPS score threshold (-22.73)	38	906
25	P10645	358	374	N-terminus	Mmp8 (O70138; MMP8_MOUSE). Mmp8 (O88766; MMP8_RAT). MMP8 (P22894; MMP8_HUMAN)	AEKRLEGQ	MEROPS:M10.002	Endopeptidase (input)	-21.77	MEROPS score threshold (-22.73)	38	906
26	P10645	358	375	N-terminus	Mmp8 (O70138; MMP8_MOUSE). Mmp8 (O88766; MMP8_RAT). MMP8 (P22894; MMP8_HUMAN)	AEKRLEGQ	MEROPS:M10.002	Endopeptidase (input)	-21.77	MEROPS score threshold (-22.73)	38	906
27	P10645	358	376	N-terminus	Mmp8 (O70138; MMP8_MOUSE). Mmp8 (O88766; MMP8_RAT). MMP8 (P22894; MMP8_HUMAN)	AEKRLEGQ	MEROPS:M10.002	Endopeptidase (input)	-21.77	MEROPS score threshold (-22.73)	38	906
27	P10645	358	376	C-terminus	Mmp8 (O70138; MMP8_MOUSE). Mmp8 (O88766; MMP8_RAT). MMP8 (P22894; MMP8_HUMAN)	KLSFRARA	MEROPS:M10.002	Endopeptidase (input)	-21.53	MEROPS score threshold (-22.73)	38	906
28	P10645	358	378	N-terminus	Mmp8 (O70138; MMP8_MOUSE). Mmp8 (O88766; MMP8_RAT). MMP8 (P22894; MMP8_HUMAN)	AEKRLEGQ	MEROPS:M10.002	Endopeptidase (input)	-21.77	MEROPS score threshold (-22.73)	38	906
32	P10645	359	376	C-terminus	Mmp8 (O70138; MMP8_MOUSE). Mmp8 (O88766; MMP8_RAT). MMP8 (P22894; MMP8_HUMAN)	KLSFRARA	MEROPS:M10.002	Endopeptidase (input)	-21.53	MEROPS score threshold (-22.73)	38	906
36	P10645	393	409	C-terminus	Mmp8 (O70138; MMP8_MOUSE). Mmp8 (O88766; MMP8_RAT). MMP8 (P22894; MMP8_HUMAN)	GLPLQVRG	MEROPS:M10.002	Endopeptidase (input)	-22.58	MEROPS score threshold (-22.73)	38	906
39	P10645	400	409	C-terminus	Mmp8 (O70138; MMP8_MOUSE). Mmp8 (O88766; MMP8_RAT). MMP8 (P22894; MMP8_HUMAN)	GLPLQVRG	MEROPS:M10.002	Endopeptidase (input)	-22.58	MEROPS score threshold (-22.73)	38	906
3	P10645	97	116	C-terminus	MMP9 (P14780; MMP9_HUMAN). Mmp9 (P41245; MMP9_MOUSE). Mmp9 (P50282; MMP9_RAT)	SQAELKEA	MEROPS:M10.004	Endopeptidase (input)	-21.5	MEROPS score threshold (-24.54)	63	63.68
4	P10645	97	117	C-terminus	MMP9 (P14780; MMP9_HUMAN). Mmp9 (P41245; MMP9_MOUSE). Mmp9 (P50282; MMP9_RAT)	QAELKEAV	MEROPS:M10.004	Endopeptidase (input)	-22.69	MEROPS score threshold (-24.54)	63	63.68
5	P10645	97	118	C-terminus	MMP9 (P14780; MMP9_HUMAN). Mmp9 (P41245; MMP9_MOUSE). Mmp9 (P50282; MMP9_RAT)	AELKEAVE	MEROPS:M10.004	Endopeptidase (input)	-24.12	MEROPS score threshold (-24.54)	63	63.68
6	P10645	97	119	C-terminus	MMP9 (P14780; MMP9_HUMAN). Mmp9 (P41245; MMP9_MOUSE). Mmp9 (P50282; MMP9_RAT)	ELKEAVEE	MEROPS:M10.004	Endopeptidase (input)	-23.49	MEROPS score threshold (-24.54)	63	63.68
13	P10645	119	131	N-terminus	MMP9 (P14780; MMP9_HUMAN). Mmp9 (P41245; MMP9_MOUSE). Mmp9 (P50282; MMP9_RAT)	AELKEAVE	MEROPS:M10.004	Endopeptidase (input)	-24.12	MEROPS score threshold (-24.54)	63	63.68
14	P10645	120	129	N-terminus	MMP9 (P14780; MMP9_HUMAN). Mmp9 (P41245; MMP9_MOUSE). Mmp9 (P50282; MMP9_RAT)	ELKEAVEE	MEROPS:M10.004	Endopeptidase (input)	-23.49	MEROPS score threshold (-24.54)	63	63.68
16	P10645	214	225	N-terminus	MMP9 (P14780; MMP9_HUMAN). Mmp9 (P41245; MMP9_MOUSE). Mmp9 (P50282; MMP9_RAT)	LVDREKGL	MEROPS:M10.004	Endopeptidase (input)	-23.56	MEROPS score threshold (-24.54)	63	63.68
18	P10645	322	339	N-terminus	MMP9 (P14780; MMP9_HUMAN). Mmp9 (P41245; MMP9_MOUSE). Mmp9 (P50282; MMP9_RAT)	RGGKSGEL	MEROPS:M10.004	Endopeptidase (input)	-22.65	MEROPS score threshold (-24.54)	63	63.68
21	P10645	342	355	C-terminus	MMP9 (P14780; MMP9_HUMAN). Mmp9 (P41245; MMP9_MOUSE). Mmp9 (P50282; MMP9_RAT)	LTAEKRLE	MEROPS:M10.004	Endopeptidase (input)	-22.26	MEROPS score threshold (-24.54)	63	63.68
23	P10645	343	355	C-terminus	MMP9 (P14780; MMP9_HUMAN). Mmp9 (P41245; MMP9_MOUSE). Mmp9 (P50282; MMP9_RAT)	LTAEKRLE	MEROPS:M10.004	Endopeptidase (input)	-22.26	MEROPS score threshold (-24.54)	63	63.68
24	P10645	358	373	N-terminus	MMP9 (P14780; MMP9_HUMAN). Mmp9 (P41245; MMP9_MOUSE). Mmp9 (P50282; MMP9_RAT)	AEKRLEGQ	MEROPS:M10.004	Endopeptidase (input)	-22.72	MEROPS score threshold (-24.54)	63	63.68
25	P10645	358	374	N-terminus	MMP9 (P14780; MMP9_HUMAN). Mmp9 (P41245; MMP9_MOUSE). Mmp9 (P50282; MMP9_RAT)	AEKRLEGQ	MEROPS:M10.004	Endopeptidase (input)	-22.72	MEROPS score threshold (-24.54)	63	63.68
26	P10645	358	375	N-terminus	MMP9 (P14780; MMP9_HUMAN). Mmp9 (P41245; MMP9_MOUSE). Mmp9 (P50282; MMP9_RAT)	AEKRLEGQ	MEROPS:M10.004	Endopeptidase (input)	-22.72	MEROPS score threshold (-24.54)	63	63.68
27	P10645	358	376	N-terminus	MMP9 (P14780; MMP9_HUMAN). Mmp9 (P41245; MMP9_MOUSE). Mmp9 (P50282; MMP9_RAT)	AEKRLEGQ	MEROPS:M10.004	Endopeptidase (input)	-22.72	MEROPS score threshold (-24.54)	63	63.68
27	P10645	358	376	C-terminus	MMP9 (P14780; MMP9_HUMAN). Mmp9 (P41245; MMP9_MOUSE). Mmp9 (P50282; MMP9_RAT)	KLSFRARA	MEROPS:M10.004	Endopeptidase (input)	-24.39	MEROPS score threshold (-24.54)	63	63.68
28	P10645	358	378	N-terminus	MMP9 (P14780; MMP9_HUMAN). Mmp9 (P41245; MMP9_MOUSE). Mmp9 (P50282; MMP9_RAT)	AEKRLEGQ	MEROPS:M10.004	Endopeptidase (input)	-22.72	MEROPS score threshold (-24.54)	63	63.68
28	P10645	358	378	C-terminus	MMP9 (P14780; MMP9_HUMAN). Mmp9 (P41245; MMP9_MOUSE). Mmp9 (P50282; MMP9_RAT)	SFRARAYG	MEROPS:M10.004	Endopeptidase (input)	-24.25	MEROPS score threshold (-24.54)	63	63.68
32	P10645	359	376	C-terminus	MMP9 (P14780; MMP9_HUMAN). Mmp9 (P41245; MMP9_MOUSE). Mmp9 (P50282; MMP9_RAT)	KLSFRARA	MEROPS:M10.004	Endopeptidase (input)	-24.39	MEROPS score threshold (-24.54)	63	63.68
33	P10645	359	378	C-terminus	MMP9 (P14780; MMP9_HUMAN). Mmp9 (P41245; MMP9_MOUSE). Mmp9 (P50282; MMP9_RAT)	SFRARAYG	MEROPS:M10.004	Endopeptidase (input)	-24.25	MEROPS score threshold (-24.54)	63	63.68
34	P10645	380	389	C-terminus	MMP9 (P14780; MMP9_HUMAN). Mmp9 (P41245; MMP9_MOUSE). Mmp9 (P50282; MMP9_RAT)	PGPQLRRG	MEROPS:M10.004	Endopeptidase (input)	-22.11	MEROPS score threshold (-24.54)	63	63.68
35	P10645	380	390	C-terminus	MMP9 (P14780; MMP9_HUMAN). Mmp9 (P41245; MMP9_MOUSE). Mmp9 (P50282; MMP9_RAT)	GPQLRRGW	MEROPS:M10.004	Endopeptidase (input)	-21.76	MEROPS score threshold (-24.54)	63	63.68
36	P10645	393	409	C-terminus	MMP9 (P14780; MMP9_HUMAN). Mmp9 (P41245; MMP9_MOUSE). Mmp9 (P50282; MMP9_RAT)	GLPLQVRG	MEROPS:M10.004	Endopeptidase (input)	-21.27	MEROPS score threshold (-24.54)	63	63.68
37	P10645	393	410	C-terminus	MMP9 (P14780; MMP9_HUMAN). Mmp9 (P41245; MMP9_MOUSE). Mmp9 (P50282; MMP9_RAT)	LPLQVRGY	MEROPS:M10.004	Endopeptidase (input)	-19.69	MEROPS score threshold (-24.54)	63	63.68
39	P10645	400	409	C-terminus	MMP9 (P14780; MMP9_HUMAN). Mmp9 (P41245; MMP9_MOUSE). Mmp9 (P50282; MMP9_RAT)	GLPLQVRG	MEROPS:M10.004	Endopeptidase (input)	-21.27	MEROPS score threshold (-24.54)	63	63.68
40	P10645	400	410	C-terminus	MMP9 (P14780; MMP9_HUMAN). Mmp9 (P41245; MMP9_MOUSE). Mmp9 (P50282; MMP9_RAT)	LPLQVRGY	MEROPS:M10.004	Endopeptidase (input)	-19.69	MEROPS score threshold (-24.54)	63	63.68
42	P10645	402	410	C-terminus	MMP9 (P14780; MMP9_HUMAN). Mmp9 (P41245; MMP9_MOUSE). Mmp9 (P50282; MMP9_RAT)	LPLQVRGY	MEROPS:M10.004	Endopeptidase (input)	-19.69	MEROPS score threshold (-24.54)	63	63.68
43	P10645	413	443	C-terminus	MMP9 (P14780; MMP9_HUMAN). Mmp9 (P41245; MMP9_MOUSE). Mmp9 (P50282; MMP9_RAT)	IEAELEKV	MEROPS:M10.004	Endopeptidase (input)	-23.86	MEROPS score threshold (-24.54)	63	63.68
1	P10645	97	104	N-terminus	PCSK2 (P16519; NEC2_HUMAN). Pcsk2 (P21661; NEC2_MOUSE). Pcsk2 (P28841; NEC2_RAT)	QQKKHSGF	MEROPS:S08.073	Endopeptidase (input)	-18.86	MEROPS score threshold (-20.42)	63	99.37
2	P10645	97	109	N-terminus	PCSK2 (P16519; NEC2_HUMAN). Pcsk2 (P21661; NEC2_MOUSE). Pcsk2 (P28841; NEC2_RAT)	QQKKHSGF	MEROPS:S08.073	Endopeptidase (input)	-18.86	MEROPS score threshold (-20.42)	63	99.37
3	P10645	97	116	N-terminus	PCSK2 (P16519; NEC2_HUMAN). Pcsk2 (P21661; NEC2_MOUSE). Pcsk2 (P28841; NEC2_RAT)	QQKKHSGF	MEROPS:S08.073	Endopeptidase (input)	-18.86	MEROPS score threshold (-20.42)	63	99.37
4	P10645	97	117	N-terminus	PCSK2 (P16519; NEC2_HUMAN). Pcsk2 (P21661; NEC2_MOUSE). Pcsk2 (P28841; NEC2_RAT)	QQKKHSGF	MEROPS:S08.073	Endopeptidase (input)	-18.86	MEROPS score threshold (-20.42)	63	99.37
5	P10645	97	118	N-terminus	PCSK2 (P16519; NEC2_HUMAN). Pcsk2 (P21661; NEC2_MOUSE). Pcsk2 (P28841; NEC2_RAT)	QQKKHSGF	MEROPS:S08.073	Endopeptidase (input)	-18.86	MEROPS score threshold (-20.42)	63	99.37
6	P10645	97	119	N-terminus	PCSK2 (P16519; NEC2_HUMAN). Pcsk2 (P21661; NEC2_MOUSE). Pcsk2 (P28841; NEC2_RAT)	QQKKHSGF	MEROPS:S08.073	Endopeptidase (input)	-18.86	MEROPS score threshold (-20.42)	63	99.37
7	P10645	97	129	N-terminus	PCSK2 (P16519; NEC2_HUMAN). Pcsk2 (P21661; NEC2_MOUSE). Pcsk2 (P28841; NEC2_RAT)	QQKKHSGF	MEROPS:S08.073	Endopeptidase (input)	-18.86	MEROPS score threshold (-20.42)	63	99.37
8	P10645	97	130	N-terminus	PCSK2 (P16519; NEC2_HUMAN). Pcsk2 (P21661; NEC2_MOUSE). Pcsk2 (P28841; NEC2_RAT)	QQKKHSGF	MEROPS:S08.073	Endopeptidase (input)	-18.86	MEROPS score threshold (-20.42)	63	99.37
9	P10645	97	131	N-terminus	PCSK2 (P16519; NEC2_HUMAN). Pcsk2 (P21661; NEC2_MOUSE). Pcsk2 (P28841; NEC2_RAT)	QQKKHSGF	MEROPS:S08.073	Endopeptidase (input)	-18.86	MEROPS score threshold (-20.42)	63	99.37
15	P10645	134	167	N-terminus	PCSK2 (P16519; NEC2_HUMAN). Pcsk2 (P21661; NEC2_MOUSE). Pcsk2 (P28841; NEC2_RAT)	MEKREDSK	MEROPS:S08.073	Endopeptidase (input)	-18.74	MEROPS score threshold (-20.42)	63	99.37
24	P10645	358	373	N-terminus	PCSK2 (P16519; NEC2_HUMAN). Pcsk2 (P21661; NEC2_MOUSE). Pcsk2 (P28841; NEC2_RAT)	AEKRLEGQ	MEROPS:S08.073	Endopeptidase (input)	-19.7	MEROPS score threshold (-20.42)	63	99.37
25	P10645	358	374	N-terminus	PCSK2 (P16519; NEC2_HUMAN). Pcsk2 (P21661; NEC2_MOUSE). Pcsk2 (P28841; NEC2_RAT)	AEKRLEGQ	MEROPS:S08.073	Endopeptidase (input)	-19.7	MEROPS score threshold (-20.42)	63	99.37
26	P10645	358	375	N-terminus	PCSK2 (P16519; NEC2_HUMAN). Pcsk2 (P21661; NEC2_MOUSE). Pcsk2 (P28841; NEC2_RAT)	AEKRLEGQ	MEROPS:S08.073	Endopeptidase (input)	-19.7	MEROPS score threshold (-20.42)	63	99.37
27	P10645	358	376	N-terminus	PCSK2 (P16519; NEC2_HUMAN). Pcsk2 (P21661; NEC2_MOUSE). Pcsk2 (P28841; NEC2_RAT)	AEKRLEGQ	MEROPS:S08.073	Endopeptidase (input)	-19.7	MEROPS score threshold (-20.42)	63	99.37
28	P10645	358	378	N-terminus	PCSK2 (P16519; NEC2_HUMAN). Pcsk2 (P21661; NEC2_MOUSE). Pcsk2 (P28841; NEC2_RAT)	AEKRLEGQ	MEROPS:S08.073	Endopeptidase (input)	-19.7	MEROPS score threshold (-20.42)	63	99.37
34	P10645	380	389	N-terminus	PCSK2 (P16519; NEC2_HUMAN). Pcsk2 (P21661; NEC2_MOUSE). Pcsk2 (P28841; NEC2_RAT)	FRARAYGF	MEROPS:S08.073	Endopeptidase (input)	-20	MEROPS score threshold (-20.42)	63	99.37
35	P10645	380	390	N-terminus	PCSK2 (P16519; NEC2_HUMAN). Pcsk2 (P21661; NEC2_MOUSE). Pcsk2 (P28841; NEC2_RAT)	FRARAYGF	MEROPS:S08.073	Endopeptidase (input)	-20	MEROPS score threshold (-20.42)	63	99.37
36	P10645	393	409	N-terminus	PCSK2 (P16519; NEC2_HUMAN). Pcsk2 (P21661; NEC2_MOUSE). Pcsk2 (P28841; NEC2_RAT)	QLRRGWRP	MEROPS:S08.073	Endopeptidase (input)	-20.35	MEROPS score threshold (-20.42)	63	99.37
37	P10645	393	410	N-terminus	PCSK2 (P16519; NEC2_HUMAN). Pcsk2 (P21661; NEC2_MOUSE). Pcsk2 (P28841; NEC2_RAT)	QLRRGWRP	MEROPS:S08.073	Endopeptidase (input)	-20.35	MEROPS score threshold (-20.42)	63	99.37
38	P10645	393	411	N-terminus	PCSK2 (P16519; NEC2_HUMAN). Pcsk2 (P21661; NEC2_MOUSE). Pcsk2 (P28841; NEC2_RAT)	QLRRGWRP	MEROPS:S08.073	Endopeptidase (input)	-20.35	MEROPS score threshold (-20.42)	63	99.37
18	P10645	322	339	N-terminus	Pcsk5 (P41413; PCSK5_RAT). Pcsk5 (Q04592; PCSK5_MOUSE). PCSK5 (Q92824; PCSK5_HUMAN)	RGGKSGEL	MEROPS:S08.076	Endopeptidase (input)	-20.78	MEROPS score threshold (-21.35)	36	99.55
39	P10645	400	409	N-terminus	Pcsk5 (P41413; PCSK5_RAT). Pcsk5 (Q04592; PCSK5_MOUSE). PCSK5 (Q92824; PCSK5_HUMAN)	PSSREDSL	MEROPS:S08.076	Endopeptidase (input)	-20.61	MEROPS score threshold (-21.35)	36	99.55
40	P10645	400	410	N-terminus	Pcsk5 (P41413; PCSK5_RAT). Pcsk5 (Q04592; PCSK5_MOUSE). PCSK5 (Q92824; PCSK5_HUMAN)	PSSREDSL	MEROPS:S08.076	Endopeptidase (input)	-20.61	MEROPS score threshold (-21.35)	36	99.55
41	P10645	400	411	N-terminus	Pcsk5 (P41413; PCSK5_RAT). Pcsk5 (Q04592; PCSK5_MOUSE). PCSK5 (Q92824; PCSK5_HUMAN)	PSSREDSL	MEROPS:S08.076	Endopeptidase (input)	-20.61	MEROPS score threshold (-21.35)	36	99.55
1	P10645	97	104	C-terminus	PGA3 (P0DJD8; PEPA3_HUMAN)	EDELSEVL	MEROPS:A01.001	Endopeptidase (input)	-21.53	MEROPS score threshold (-24.17)	72	49.97
2	P10645	97	109	C-terminus	PGA3 (P0DJD8; PEPA3_HUMAN)	EVLENQSS	MEROPS:A01.001	Endopeptidase (input)	-22.52	MEROPS score threshold (-24.17)	72	49.97
3	P10645	97	116	C-terminus	PGA3 (P0DJD8; PEPA3_HUMAN)	SQAELKEA	MEROPS:A01.001	Endopeptidase (input)	-22.52	MEROPS score threshold (-24.17)	72	49.97
4	P10645	97	117	C-terminus	PGA3 (P0DJD8; PEPA3_HUMAN)	QAELKEAV	MEROPS:A01.001	Endopeptidase (input)	-20.54	MEROPS score threshold (-24.17)	72	49.97
5	P10645	97	118	C-terminus	PGA3 (P0DJD8; PEPA3_HUMAN)	AELKEAVE	MEROPS:A01.001	Endopeptidase (input)	-21.89	MEROPS score threshold (-24.17)	72	49.97
6	P10645	97	119	C-terminus	PGA3 (P0DJD8; PEPA3_HUMAN)	ELKEAVEE	MEROPS:A01.001	Endopeptidase (input)	-21.31	MEROPS score threshold (-24.17)	72	49.97
8	P10645	97	130	C-terminus	PGA3 (P0DJD8; PEPA3_HUMAN)	KDVMEKRE	MEROPS:A01.001	Endopeptidase (input)	-23.72	MEROPS score threshold (-24.17)	72	49.97
9	P10645	97	131	C-terminus	PGA3 (P0DJD8; PEPA3_HUMAN)	DVMEKRED	MEROPS:A01.001	Endopeptidase (input)	-22.9	MEROPS score threshold (-24.17)	72	49.97
11	P10645	98	131	C-terminus	PGA3 (P0DJD8; PEPA3_HUMAN)	DVMEKRED	MEROPS:A01.001	Endopeptidase (input)	-22.9	MEROPS score threshold (-24.17)	72	49.97
12	P10645	104	131	N-terminus	PGA3 (P0DJD8; PEPA3_HUMAN)	FEDELSEV	MEROPS:A01.001	Endopeptidase (input)	-22.52	MEROPS score threshold (-24.17)	72	49.97
12	P10645	104	131	C-terminus	PGA3 (P0DJD8; PEPA3_HUMAN)	DVMEKRED	MEROPS:A01.001	Endopeptidase (input)	-22.9	MEROPS score threshold (-24.17)	72	49.97
13	P10645	119	131	N-terminus	PGA3 (P0DJD8; PEPA3_HUMAN)	AELKEAVE	MEROPS:A01.001	Endopeptidase (input)	-21.89	MEROPS score threshold (-24.17)	72	49.97
13	P10645	119	131	C-terminus	PGA3 (P0DJD8; PEPA3_HUMAN)	DVMEKRED	MEROPS:A01.001	Endopeptidase (input)	-22.9	MEROPS score threshold (-24.17)	72	49.97
14	P10645	120	129	N-terminus	PGA3 (P0DJD8; PEPA3_HUMAN)	ELKEAVEE	MEROPS:A01.001	Endopeptidase (input)	-21.31	MEROPS score threshold (-24.17)	72	49.97
15	P10645	134	167	C-terminus	PGA3 (P0DJD8; PEPA3_HUMAN)	EGNNQAPG	MEROPS:A01.001	Endopeptidase (input)	-23.56	MEROPS score threshold (-24.17)	72	49.97
16	P10645	214	225	N-terminus	PGA3 (P0DJD8; PEPA3_HUMAN)	LVDREKGL	MEROPS:A01.001	Endopeptidase (input)	-23.77	MEROPS score threshold (-24.17)	72	49.97
16	P10645	214	225	C-terminus	PGA3 (P0DJD8; PEPA3_HUMAN)	GWQAKREE	MEROPS:A01.001	Endopeptidase (input)	-23.2	MEROPS score threshold (-24.17)	72	49.97
17	P10645	216	224	N-terminus	PGA3 (P0DJD8; PEPA3_HUMAN)	DREKGLSA	MEROPS:A01.001	Endopeptidase (input)	-23.52	MEROPS score threshold (-24.17)	72	49.97
17	P10645	216	224	C-terminus	PGA3 (P0DJD8; PEPA3_HUMAN)	PGWQAKRE	MEROPS:A01.001	Endopeptidase (input)	-23.31	MEROPS score threshold (-24.17)	72	49.97
18	P10645	322	339	N-terminus	PGA3 (P0DJD8; PEPA3_HUMAN)	RGGKSGEL	MEROPS:A01.001	Endopeptidase (input)	-23.72	MEROPS score threshold (-24.17)	72	49.97
19	P10645	342	352	C-terminus	PGA3 (P0DJD8; PEPA3_HUMAN)	AKELTAEK	MEROPS:A01.001	Endopeptidase (input)	-20.19	MEROPS score threshold (-24.17)	72	49.97
20	P10645	342	353	C-terminus	PGA3 (P0DJD8; PEPA3_HUMAN)	KELTAEKR	MEROPS:A01.001	Endopeptidase (input)	-22.13	MEROPS score threshold (-24.17)	72	49.97
21	P10645	342	355	C-terminus	PGA3 (P0DJD8; PEPA3_HUMAN)	LTAEKRLE	MEROPS:A01.001	Endopeptidase (input)	-19.86	MEROPS score threshold (-24.17)	72	49.97
22	P10645	343	353	C-terminus	PGA3 (P0DJD8; PEPA3_HUMAN)	KELTAEKR	MEROPS:A01.001	Endopeptidase (input)	-22.13	MEROPS score threshold (-24.17)	72	49.97
23	P10645	343	355	C-terminus	PGA3 (P0DJD8; PEPA3_HUMAN)	LTAEKRLE	MEROPS:A01.001	Endopeptidase (input)	-19.86	MEROPS score threshold (-24.17)	72	49.97
24	P10645	358	373	N-terminus	PGA3 (P0DJD8; PEPA3_HUMAN)	AEKRLEGQ	MEROPS:A01.001	Endopeptidase (input)	-23.13	MEROPS score threshold (-24.17)	72	49.97
25	P10645	358	374	N-terminus	PGA3 (P0DJD8; PEPA3_HUMAN)	AEKRLEGQ	MEROPS:A01.001	Endopeptidase (input)	-23.13	MEROPS score threshold (-24.17)	72	49.97
26	P10645	358	375	N-terminus	PGA3 (P0DJD8; PEPA3_HUMAN)	AEKRLEGQ	MEROPS:A01.001	Endopeptidase (input)	-23.13	MEROPS score threshold (-24.17)	72	49.97
27	P10645	358	376	N-terminus	PGA3 (P0DJD8; PEPA3_HUMAN)	AEKRLEGQ	MEROPS:A01.001	Endopeptidase (input)	-23.13	MEROPS score threshold (-24.17)	72	49.97
27	P10645	358	376	C-terminus	PGA3 (P0DJD8; PEPA3_HUMAN)	KLSFRARA	MEROPS:A01.001	Endopeptidase (input)	-21.87	MEROPS score threshold (-24.17)	72	49.97
28	P10645	358	378	N-terminus	PGA3 (P0DJD8; PEPA3_HUMAN)	AEKRLEGQ	MEROPS:A01.001	Endopeptidase (input)	-23.13	MEROPS score threshold (-24.17)	72	49.97
29	P10645	359	373	N-terminus	PGA3 (P0DJD8; PEPA3_HUMAN)	EKRLEGQE	MEROPS:A01.001	Endopeptidase (input)	-23.35	MEROPS score threshold (-24.17)	72	49.97
30	P10645	359	374	N-terminus	PGA3 (P0DJD8; PEPA3_HUMAN)	EKRLEGQE	MEROPS:A01.001	Endopeptidase (input)	-23.35	MEROPS score threshold (-24.17)	72	49.97
31	P10645	359	375	N-terminus	PGA3 (P0DJD8; PEPA3_HUMAN)	EKRLEGQE	MEROPS:A01.001	Endopeptidase (input)	-23.35	MEROPS score threshold (-24.17)	72	49.97
32	P10645	359	376	N-terminus	PGA3 (P0DJD8; PEPA3_HUMAN)	EKRLEGQE	MEROPS:A01.001	Endopeptidase (input)	-23.35	MEROPS score threshold (-24.17)	72	49.97
32	P10645	359	376	C-terminus	PGA3 (P0DJD8; PEPA3_HUMAN)	KLSFRARA	MEROPS:A01.001	Endopeptidase (input)	-21.87	MEROPS score threshold (-24.17)	72	49.97
33	P10645	359	378	N-terminus	PGA3 (P0DJD8; PEPA3_HUMAN)	EKRLEGQE	MEROPS:A01.001	Endopeptidase (input)	-23.35	MEROPS score threshold (-24.17)	72	49.97
34	P10645	380	389	C-terminus	PGA3 (P0DJD8; PEPA3_HUMAN)	PGPQLRRG	MEROPS:A01.001	Endopeptidase (input)	-22.24	MEROPS score threshold (-24.17)	72	49.97
36	P10645	393	409	C-terminus	PGA3 (P0DJD8; PEPA3_HUMAN)	GLPLQVRG	MEROPS:A01.001	Endopeptidase (input)	-23.09	MEROPS score threshold (-24.17)	72	49.97
37	P10645	393	410	C-terminus	PGA3 (P0DJD8; PEPA3_HUMAN)	LPLQVRGY	MEROPS:A01.001	Endopeptidase (input)	-23.82	MEROPS score threshold (-24.17)	72	49.97
39	P10645	400	409	N-terminus	PGA3 (P0DJD8; PEPA3_HUMAN)	PSSREDSL	MEROPS:A01.001	Endopeptidase (input)	-23.18	MEROPS score threshold (-24.17)	72	49.97
39	P10645	400	409	C-terminus	PGA3 (P0DJD8; PEPA3_HUMAN)	GLPLQVRG	MEROPS:A01.001	Endopeptidase (input)	-23.09	MEROPS score threshold (-24.17)	72	49.97
40	P10645	400	410	N-terminus	PGA3 (P0DJD8; PEPA3_HUMAN)	PSSREDSL	MEROPS:A01.001	Endopeptidase (input)	-23.18	MEROPS score threshold (-24.17)	72	49.97
40	P10645	400	410	C-terminus	PGA3 (P0DJD8; PEPA3_HUMAN)	LPLQVRGY	MEROPS:A01.001	Endopeptidase (input)	-23.82	MEROPS score threshold (-24.17)	72	49.97
41	P10645	400	411	N-terminus	PGA3 (P0DJD8; PEPA3_HUMAN)	PSSREDSL	MEROPS:A01.001	Endopeptidase (input)	-23.18	MEROPS score threshold (-24.17)	72	49.97
42	P10645	402	410	C-terminus	PGA3 (P0DJD8; PEPA3_HUMAN)	LPLQVRGY	MEROPS:A01.001	Endopeptidase (input)	-23.82	MEROPS score threshold (-24.17)	72	49.97
43	P10645	413	443	C-terminus	PGA3 (P0DJD8; PEPA3_HUMAN)	IEAELEKV	MEROPS:A01.001	Endopeptidase (input)	-21.66	MEROPS score threshold (-24.17)	72	49.97
1	P10645	97	104	N-terminus	PLG (P00747; PLMN_HUMAN). Plg (P20918; PLMN_MOUSE). Plg (Q01177; PLMN_RAT)	QQKKHSGF	MEROPS:S01.233	Endopeptidase (input)	-21.78	MEROPS score threshold (-22.58)	70	94.16
2	P10645	97	109	N-terminus	PLG (P00747; PLMN_HUMAN). Plg (P20918; PLMN_MOUSE). Plg (Q01177; PLMN_RAT)	QQKKHSGF	MEROPS:S01.233	Endopeptidase (input)	-21.78	MEROPS score threshold (-22.58)	70	94.16
3	P10645	97	116	N-terminus	PLG (P00747; PLMN_HUMAN). Plg (P20918; PLMN_MOUSE). Plg (Q01177; PLMN_RAT)	QQKKHSGF	MEROPS:S01.233	Endopeptidase (input)	-21.78	MEROPS score threshold (-22.58)	70	94.16
4	P10645	97	117	N-terminus	PLG (P00747; PLMN_HUMAN). Plg (P20918; PLMN_MOUSE). Plg (Q01177; PLMN_RAT)	QQKKHSGF	MEROPS:S01.233	Endopeptidase (input)	-21.78	MEROPS score threshold (-22.58)	70	94.16
5	P10645	97	118	N-terminus	PLG (P00747; PLMN_HUMAN). Plg (P20918; PLMN_MOUSE). Plg (Q01177; PLMN_RAT)	QQKKHSGF	MEROPS:S01.233	Endopeptidase (input)	-21.78	MEROPS score threshold (-22.58)	70	94.16
5	P10645	97	118	C-terminus	PLG (P00747; PLMN_HUMAN). Plg (P20918; PLMN_MOUSE). Plg (Q01177; PLMN_RAT)	AELKEAVE	MEROPS:S01.233	Endopeptidase (input)	-20.86	MEROPS score threshold (-22.58)	70	94.16
6	P10645	97	119	N-terminus	PLG (P00747; PLMN_HUMAN). Plg (P20918; PLMN_MOUSE). Plg (Q01177; PLMN_RAT)	QQKKHSGF	MEROPS:S01.233	Endopeptidase (input)	-21.78	MEROPS score threshold (-22.58)	70	94.16
7	P10645	97	129	N-terminus	PLG (P00747; PLMN_HUMAN). Plg (P20918; PLMN_MOUSE). Plg (Q01177; PLMN_RAT)	QQKKHSGF	MEROPS:S01.233	Endopeptidase (input)	-21.78	MEROPS score threshold (-22.58)	70	94.16
8	P10645	97	130	N-terminus	PLG (P00747; PLMN_HUMAN). Plg (P20918; PLMN_MOUSE). Plg (Q01177; PLMN_RAT)	QQKKHSGF	MEROPS:S01.233	Endopeptidase (input)	-21.78	MEROPS score threshold (-22.58)	70	94.16
9	P10645	97	131	N-terminus	PLG (P00747; PLMN_HUMAN). Plg (P20918; PLMN_MOUSE). Plg (Q01177; PLMN_RAT)	QQKKHSGF	MEROPS:S01.233	Endopeptidase (input)	-21.78	MEROPS score threshold (-22.58)	70	94.16
13	P10645	119	131	N-terminus	PLG (P00747; PLMN_HUMAN). Plg (P20918; PLMN_MOUSE). Plg (Q01177; PLMN_RAT)	AELKEAVE	MEROPS:S01.233	Endopeptidase (input)	-20.86	MEROPS score threshold (-22.58)	70	94.16
16	P10645	214	225	N-terminus	PLG (P00747; PLMN_HUMAN). Plg (P20918; PLMN_MOUSE). Plg (Q01177; PLMN_RAT)	LVDREKGL	MEROPS:S01.233	Endopeptidase (input)	-22.34	MEROPS score threshold (-22.58)	70	94.16
17	P10645	216	224	N-terminus	PLG (P00747; PLMN_HUMAN). Plg (P20918; PLMN_MOUSE). Plg (Q01177; PLMN_RAT)	DREKGLSA	MEROPS:S01.233	Endopeptidase (input)	-20.41	MEROPS score threshold (-22.58)	70	94.16
18	P10645	322	339	N-terminus	PLG (P00747; PLMN_HUMAN). Plg (P20918; PLMN_MOUSE). Plg (Q01177; PLMN_RAT)	RGGKSGEL	MEROPS:S01.233	Endopeptidase (input)	-18.83	MEROPS score threshold (-22.58)	70	94.16
24	P10645	358	373	N-terminus	PLG (P00747; PLMN_HUMAN). Plg (P20918; PLMN_MOUSE). Plg (Q01177; PLMN_RAT)	AEKRLEGQ	MEROPS:S01.233	Endopeptidase (input)	-22.31	MEROPS score threshold (-22.58)	70	94.16
24	P10645	358	373	C-terminus	PLG (P00747; PLMN_HUMAN). Plg (P20918; PLMN_MOUSE). Plg (Q01177; PLMN_RAT)	SSMKLSFR	MEROPS:S01.233	Endopeptidase (input)	-21.49	MEROPS score threshold (-22.58)	70	94.16
25	P10645	358	374	N-terminus	PLG (P00747; PLMN_HUMAN). Plg (P20918; PLMN_MOUSE). Plg (Q01177; PLMN_RAT)	AEKRLEGQ	MEROPS:S01.233	Endopeptidase (input)	-22.31	MEROPS score threshold (-22.58)	70	94.16
26	P10645	358	375	N-terminus	PLG (P00747; PLMN_HUMAN). Plg (P20918; PLMN_MOUSE). Plg (Q01177; PLMN_RAT)	AEKRLEGQ	MEROPS:S01.233	Endopeptidase (input)	-22.31	MEROPS score threshold (-22.58)	70	94.16
27	P10645	358	376	N-terminus	PLG (P00747; PLMN_HUMAN). Plg (P20918; PLMN_MOUSE). Plg (Q01177; PLMN_RAT)	AEKRLEGQ	MEROPS:S01.233	Endopeptidase (input)	-22.31	MEROPS score threshold (-22.58)	70	94.16
28	P10645	358	378	N-terminus	PLG (P00747; PLMN_HUMAN). Plg (P20918; PLMN_MOUSE). Plg (Q01177; PLMN_RAT)	AEKRLEGQ	MEROPS:S01.233	Endopeptidase (input)	-22.31	MEROPS score threshold (-22.58)	70	94.16
29	P10645	359	373	C-terminus	PLG (P00747; PLMN_HUMAN). Plg (P20918; PLMN_MOUSE). Plg (Q01177; PLMN_RAT)	SSMKLSFR	MEROPS:S01.233	Endopeptidase (input)	-21.49	MEROPS score threshold (-22.58)	70	94.16
34	P10645	380	389	N-terminus	PLG (P00747; PLMN_HUMAN). Plg (P20918; PLMN_MOUSE). Plg (Q01177; PLMN_RAT)	FRARAYGF	MEROPS:S01.233	Endopeptidase (input)	-20.09	MEROPS score threshold (-22.58)	70	94.16
34	P10645	380	389	C-terminus	PLG (P00747; PLMN_HUMAN). Plg (P20918; PLMN_MOUSE). Plg (Q01177; PLMN_RAT)	PGPQLRRG	MEROPS:S01.233	Endopeptidase (input)	-22.09	MEROPS score threshold (-22.58)	70	94.16
35	P10645	380	390	N-terminus	PLG (P00747; PLMN_HUMAN). Plg (P20918; PLMN_MOUSE). Plg (Q01177; PLMN_RAT)	FRARAYGF	MEROPS:S01.233	Endopeptidase (input)	-20.09	MEROPS score threshold (-22.58)	70	94.16
39	P10645	400	409	N-terminus	PLG (P00747; PLMN_HUMAN). Plg (P20918; PLMN_MOUSE). Plg (Q01177; PLMN_RAT)	PSSREDSL	MEROPS:S01.233	Endopeptidase (input)	-19.42	MEROPS score threshold (-22.58)	70	94.16
40	P10645	400	410	N-terminus	PLG (P00747; PLMN_HUMAN). Plg (P20918; PLMN_MOUSE). Plg (Q01177; PLMN_RAT)	PSSREDSL	MEROPS:S01.233	Endopeptidase (input)	-19.42	MEROPS score threshold (-22.58)	70	94.16
41	P10645	400	411	N-terminus	PLG (P00747; PLMN_HUMAN). Plg (P20918; PLMN_MOUSE). Plg (Q01177; PLMN_RAT)	PSSREDSL	MEROPS:S01.233	Endopeptidase (input)	-19.42	MEROPS score threshold (-22.58)	70	94.16
43	P10645	413	443	N-terminus	PLG (P00747; PLMN_HUMAN). Plg (P20918; PLMN_MOUSE). Plg (Q01177; PLMN_RAT)	LQVRGYPE	MEROPS:S01.233	Endopeptidase (input)	-20.77	MEROPS score threshold (-22.58)	70	94.16
43	P10645	413	443	N-terminus	TMPRSS6 (Q8IU80; TMPS6_HUMAN). Tmprss6 (Q9DBI0; TMPS6_MOUSE)	LQVRGYPE	MEROPS:S01.308	Endopeptidase (input)	-20.89	MEROPS score threshold (-20.95)	57	98.81
4	P10645	97	117	C-terminus	TMPRSS7 (Q7RTY8; TMPS7_HUMAN). Tmprss7 (Q8BIK6; TMPS7_MOUSE)	QAELKEAV	MEROPS:S01.072	Endopeptidase (input)	-21.93	MEROPS score threshold (-22.87)	64	94.17
18	P10645	322	339	N-terminus	TMPRSS7 (Q7RTY8; TMPS7_HUMAN). Tmprss7 (Q8BIK6; TMPS7_MOUSE)	RGGKSGEL	MEROPS:S01.072	Endopeptidase (input)	-22.13	MEROPS score threshold (-22.87)	64	94.17
21	P10645	342	355	C-terminus	TMPRSS7 (Q7RTY8; TMPS7_HUMAN). Tmprss7 (Q8BIK6; TMPS7_MOUSE)	LTAEKRLE	MEROPS:S01.072	Endopeptidase (input)	-22.85	MEROPS score threshold (-22.87)	64	94.17
23	P10645	343	355	C-terminus	TMPRSS7 (Q7RTY8; TMPS7_HUMAN). Tmprss7 (Q8BIK6; TMPS7_MOUSE)	LTAEKRLE	MEROPS:S01.072	Endopeptidase (input)	-22.85	MEROPS score threshold (-22.87)	64	94.17
24	P10645	358	373	N-terminus	TMPRSS7 (Q7RTY8; TMPS7_HUMAN). Tmprss7 (Q8BIK6; TMPS7_MOUSE)	AEKRLEGQ	MEROPS:S01.072	Endopeptidase (input)	-22.61	MEROPS score threshold (-22.87)	64	94.17
25	P10645	358	374	N-terminus	TMPRSS7 (Q7RTY8; TMPS7_HUMAN). Tmprss7 (Q8BIK6; TMPS7_MOUSE)	AEKRLEGQ	MEROPS:S01.072	Endopeptidase (input)	-22.61	MEROPS score threshold (-22.87)	64	94.17
26	P10645	358	375	N-terminus	TMPRSS7 (Q7RTY8; TMPS7_HUMAN). Tmprss7 (Q8BIK6; TMPS7_MOUSE)	AEKRLEGQ	MEROPS:S01.072	Endopeptidase (input)	-22.61	MEROPS score threshold (-22.87)	64	94.17
27	P10645	358	376	N-terminus	TMPRSS7 (Q7RTY8; TMPS7_HUMAN). Tmprss7 (Q8BIK6; TMPS7_MOUSE)	AEKRLEGQ	MEROPS:S01.072	Endopeptidase (input)	-22.61	MEROPS score threshold (-22.87)	64	94.17
28	P10645	358	378	N-terminus	TMPRSS7 (Q7RTY8; TMPS7_HUMAN). Tmprss7 (Q8BIK6; TMPS7_MOUSE)	AEKRLEGQ	MEROPS:S01.072	Endopeptidase (input)	-22.61	MEROPS score threshold (-22.87)	64	94.17
34	P10645	380	389	C-terminus	TPP1 (O14773; TPP1_HUMAN). Tpp1 (O89023; TPP1_MOUSE). Tpp1 (Q9EQV6; TPP1_RAT)	PGPQLRRG	MEROPS:S53.003	Endopeptidase (input)	-19.66	99th percentile (-21.01)	20	99.99
5	P10645	97	118	C-terminus	Try3 (P08426; TRY3_RAT)	AELKEAVE	MEROPS:S01.151	Endopeptidase (input)	-17.53	MEROPS score threshold (-21.71)	78	92.67
13	P10645	119	131	N-terminus	Try3 (P08426; TRY3_RAT)	AELKEAVE	MEROPS:S01.151	Endopeptidase (input)	-17.53	MEROPS score threshold (-21.71)	78	92.67
15	P10645	134	167	N-terminus	Try3 (P08426; TRY3_RAT)	MEKREDSK	MEROPS:S01.151	Endopeptidase (input)	-21.49	MEROPS score threshold (-21.71)	78	92.67
16	P10645	214	225	N-terminus	Try3 (P08426; TRY3_RAT)	LVDREKGL	MEROPS:S01.151	Endopeptidase (input)	-19.38	MEROPS score threshold (-21.71)	78	92.67
17	P10645	216	224	N-terminus	Try3 (P08426; TRY3_RAT)	DREKGLSA	MEROPS:S01.151	Endopeptidase (input)	-19.45	MEROPS score threshold (-21.71)	78	92.67
18	P10645	322	339	N-terminus	Try3 (P08426; TRY3_RAT)	RGGKSGEL	MEROPS:S01.151	Endopeptidase (input)	-19.41	MEROPS score threshold (-21.71)	78	92.67
24	P10645	358	373	N-terminus	Try3 (P08426; TRY3_RAT)	AEKRLEGQ	MEROPS:S01.151	Endopeptidase (input)	-19.72	MEROPS score threshold (-21.71)	78	92.67
24	P10645	358	373	C-terminus	Try3 (P08426; TRY3_RAT)	SSMKLSFR	MEROPS:S01.151	Endopeptidase (input)	-21.56	MEROPS score threshold (-21.71)	78	92.67
25	P10645	358	374	N-terminus	Try3 (P08426; TRY3_RAT)	AEKRLEGQ	MEROPS:S01.151	Endopeptidase (input)	-19.72	MEROPS score threshold (-21.71)	78	92.67
26	P10645	358	375	N-terminus	Try3 (P08426; TRY3_RAT)	AEKRLEGQ	MEROPS:S01.151	Endopeptidase (input)	-19.72	MEROPS score threshold (-21.71)	78	92.67
27	P10645	358	376	N-terminus	Try3 (P08426; TRY3_RAT)	AEKRLEGQ	MEROPS:S01.151	Endopeptidase (input)	-19.72	MEROPS score threshold (-21.71)	78	92.67
28	P10645	358	378	N-terminus	Try3 (P08426; TRY3_RAT)	AEKRLEGQ	MEROPS:S01.151	Endopeptidase (input)	-19.72	MEROPS score threshold (-21.71)	78	92.67
29	P10645	359	373	C-terminus	Try3 (P08426; TRY3_RAT)	SSMKLSFR	MEROPS:S01.151	Endopeptidase (input)	-21.56	MEROPS score threshold (-21.71)	78	92.67
39	P10645	400	409	N-terminus	Try3 (P08426; TRY3_RAT)	PSSREDSL	MEROPS:S01.151	Endopeptidase (input)	-19.58	MEROPS score threshold (-21.71)	78	92.67
40	P10645	400	410	N-terminus	Try3 (P08426; TRY3_RAT)	PSSREDSL	MEROPS:S01.151	Endopeptidase (input)	-19.58	MEROPS score threshold (-21.71)	78	92.67
41	P10645	400	411	N-terminus	Try3 (P08426; TRY3_RAT)	PSSREDSL	MEROPS:S01.151	Endopeptidase (input)	-19.58	MEROPS score threshold (-21.71)	78	92.67
43	P10645	413	443	N-terminus	Try3 (P08426; TRY3_RAT)	LQVRGYPE	MEROPS:S01.151	Endopeptidase (input)	-20.47	MEROPS score threshold (-21.71)	78	92.67
_____________________________________________________________________
Generated by http://proteasix.cs.manchester.ac.uk on Mon Mar 07 2022 10:48:35 GMT-0500 (Eastern Standard Time)

## Sheet: CHGA
CHGA										Cerebral Cortex				Hippocampus		Caudate		Cerebellum				RNA Expression Breakdown (nTPM)
acronym	Full Name	Uniprot	Peptides Total	Peptides Brain	Peptides CSF	Peptides Both	Sensitivity	Specificity	Average	Neuronal	Glial	endothelial	Neuropil	Neuronal	Glial	Neuronal	Glial	Purkinje	Granular Lay	Molecular lay	RNA	Olfactory Bulb	amygdala	Basal Ganglia	Thalamus	Midbrain	Pons	Medulla Oblongata	Hippocampal Formation	Spinal Cord	White Matter	Cerebral Cortex	Cerebellum	Choroid Plexus	Hypothalamus	AVERAGE nTPM
Capn1	Calpain-1	P07384	63	34	20	9	84	58.33	71.165	High	N/D	Low	N/D	Medium	Medium	Medium	High	Medium	N/A	Medium	Low	24.1	26.2	23.8	33.3	29.7	41.4	36.1	26	29.1	32.1	29.7	28.3	24.7	30.4	29.6357
Capn2	Calpain-2	P17655	58	31	19	8	57	57.87	57.435	N/D	N/D	Medium	Low	N/D	N/D	N/D	N/D	N/D	N/D	N/D	Low	31.4	38.7	45.2	45.7	44.4	45.7	49.4	34.4	43.3	48.3	39.9	44.4	29.6	47.5	41.9929
MMP7	Matrix Metallopeptidase 7	P09237	51	25	14	12	54	53.97	53.985	N/D	N/D	N/D	N/D	N/D	N/D	N/D	N/D	N/D	N/D	N/D		0	0	0	0.3	0	0	0.1	0	0	0.1	0.3	0	0	0.1	0.0642857
PGA3	Pepsinogen 3	P0DJD8	47	26	14	7	72	49.97	60.985	N/D	N/D	N/D	N/D	N/D	N/D	N/D	N/D	N/D	N/D	N/D		0.6	0.6	0.3	0	0	0.1	0.1	3.2	0	0.3	1	0.8	0	0.1	0.507143
Mep1a	Meprin A subunit Alpha	Q16819	35	17	14	4	78	65.59	71.795	N/D	N/D	N/D	N/D	N/D	N/D	N/D	N/D	N/D	N/D	N/D		0	0	0	0	0.1	0.1	0.1	0	0.1	0.1	0.1	0	0	0.1	0.05
ADAMTS4	ADAM Metallopeptidase with thrombospondin type 1 motif 4	O75173	28	18	6	4	94	85.47	89.735	Medium	Low	N/D	Medium	Medium	N/D	Medium	Medium	N/D	N/D	N/D	Low	3.3	5.8	25.4	21.4	28.4	35.1	44.3	5.4	31.3	47	18.5	26.8	4.5	17.3	22.4643
PLG	Plasminogen	P00747	28	14	7	7	70	94.16	82.08	N/D	N/D	N/D	N/D	N/D	N/D	N/D	N/D	N/D	N/D	N/D		0.4	0.2	0.4	0.1	0	0.1	0.1	0.3	0	0.2	0.4	0	0	0.2	0.171429
MMP9	Matrix Metallopeptidase 9	P14780	27	15	6	6	63	63.68	63.34	N/D	N/D	N/D	N/D	N/D	N/D	N/D	N/D	N/D	N/D	N/D		0.3	0.5	0.6	3.8	0.6	0.7	0.7	0.4	0.4	0.6	8.6	0.4	1.5	1.3	1.45714
MMP14	Matrix Metallopeptidase 14	P50281	26	16	6	4	75	80.66	77.83	Low	N/D	Medium	N/D	Low	N/D	Low	N/D	N/D	N/D	N/D	Minimal	2.4	4.7	4.7	10.1	7.2	8.6	11.3	5.9	9.2	8.2	11	5.6	50.8	14.7	11.0286
Mmp25	Matrix Metallopeptidase 25	Q9NPA2	26	8	10	8	28	82.71	55.355	Low	Low	N/D	Medium	Low	N/D	Low	N/D	N/D	Low	N/D	Minimal	0.2	0.4	0.3	0.6	0.5	0.6	0.6	0.3	0.2	0.5	1.4	0.3	1	0.3	0.514286
Mmp3	Matrix Metallopeptidase 3	P08254	22	14	5	3	70	79.35	74.675	N/A	N/A	N/A	N/A	N/A	N/A	N/A	N/A	N/A	N/A	N/A	Minimal	0.2	0.2	0.3	5.7	0.3	1.4	0.4	0.3	0.3	0.3	1.8	0.2	0.1	1.2	0.907143
Ctss	Cathepsin S	P25774	21	14	5	2	60	61.46	60.73	N/D	Low	N/D	High	N/D	Low	N/D	N/D	N/D	N/D	N/D	Minimal	2.9	3.8	6.2	9.1	5.5	9.4	9.7	4	8.9	13.1	8.8	5.2	11.7	13.6	7.99286
PCSK2	Proprotein Convertase Subtilisin/kexin type 2	P16519	20	10	3	7	63	99.37	81.185	N/D	N/D	N/D	N/D	N/D	N/D	N/D	N/D	N/D	N/D	N/D		20.2	9.8	14.1	21	5.6	6	3.5	14.4	0.3	13.5	31.7	1	0	7.9	10.6429
CTSD	Cathepsin D	P07339	19	9	8	2	79	84.74	81.87	High	Medium	Medium	N/D	High	Medium	High	Medium	Medium	Low	High	Low	112.1	140.3	170.4	275.2	195.4	193.5	242.1	175.4	223.3	288.3	216.9	184.1	554.7	250.9	230.186
CTSK	Cathepsin k	P43235	19	12	4	3	57	76.57	66.785	N/D	N/D	N/D	N/D	N/D	N/D	N/D	N/D	N/D	N/D	N/D		3.3	3.3	3.3	3.2	3.5	3.1	3.2	3.2	3.2	3.4	20.6	3.4	15.6	3.3	5.4
Mme	Membrane metalloendopeptidase	P08473	18	11	3	4	58	87.21	72.605	N/D	N/D	N/D	N/D	N/D	N/D	N/D	N/D	N/D	N/D	N/D		0.5	0.6	13.6	3	3.7	11	7.5	0.1	0.4	9	2.5	1.4	0.6	1.6	3.96429
ctsl	Cathepsin l	P07711	16	13	2	1	68	62.99	65.495	Low	N/D	N/D	N/D	Low	N/D	Low	N/D	N/D	N/D	N/D		49.1	52.4	58	100	55.5	57.6	58.3	50.4	56.3	66.7	68	56.6	69.5	97.1	63.9643
KLK4	Kallikrein Related peptidase 4	Q9Y5K2	15	9	3	3	74	95.82	84.91	N/D	N/D	N/D	N/D	N/D	N/D	N/D	N/D	N/D	N/D	N/D		0.1	0.6	0.3	0.5	0.7	1.4	1.5	0.3	0.4	1.1	1.1	1.6	0	0.3	0.707143
Ctsb	Cathepsin B	P07858	14	9	2	3	79	80.99	79.995	High	Medium	High	High	Medium	Medium	Medium	Medium	Medium	Medium	Medium	Low	51.3	57.8	60	172.2	70.5	85.2	94.7	57.8	94.3	161.9	94.1	60.8	93.5	188.8	95.9214
CTSE	Cathepsin E	P14091	14	4	8	2	71	87.48	79.24	N/D	N/D	N/D	N/D	N/D	N/D	N/D	N/D	N/D	N/D	N/D		0.1	0.2	0.1	0.2	0.1	0.3	0.3	0.1	0.1	0.5	0.3	0.4	0.1	0.1	0.207143
Gzma	Granzyme A	P12544	14	9	2	3	80	94.96	87.48	N/D	N/D	Low	N/D	High	N/D	Low	N/D	High	N/D	N/D	Minimal	0.8	0.9	1.3	1.3	1.1	1.2	1.5	0.9	1.2	1.5	2.5	0.9	1.4	1	1.25
Mmp12	Matrix Metallopeptidase 12	P39900	14	7	2	5	67	88.47	77.735	N/A	N/A	N/A	N/A	N/A	N/A	N/A	N/A	N/A	N/A	N/A		0	0	0.1	0.1	0.1	0.1	0.1	0	0.1	0.1	0	0	0	0.2	0.0642857
CTSG	Cathepsin G	P08311	13	9	3	1	63	78.25	70.625	N/D	N/D	N/D	N/D	N/D	N/D	N/D	N/D	N/D	N/D	N/D		0	0	0	0	0	0	0	0	0	0	0.1	0	0.2	0	0.0214286
MMP2	Matrix Metallopeptidase 2	P08253	13	6	3	4	76	86.88	81.44	N/D	N/D	High	N/D	N/D	N/D	N/D	N/D	N/D	N/D	N/D	?	2.2	3.6	4.9	5.9	4.5	5.5	5.4	3.4	7.2	7.8	12.4	4.9	16.4	6.9	6.5
GZMM	Granzyme M	P51124	11	8	2	1	74	92.47	83.235	N/D	N/D	N/D	N/D	N/D	N/D	N/D	N/D	N/D	N/D	N/D		0.6	1	0.8	0.9	0.8	0.9	0.9	0.8	0.7	1.1	2	3.2	0.1	0.7	1.03571
Mmp13	Matrix Metallopeptidase 13	P45452	11	5	2	4	70	93.66	81.83	N/D	N/D	N/D	N/D	N/D	N/D	N/D	N/D	N/D	N/D	N/D		0	0.1	0.1	0.1	0.1	0.1	0.2	0	0.1	0.4	0	0	0.1	0.1	0.1
Mmp8	Matrix Metallopeptidase 8	P22894	10	3	2	5	38	906	472	N/D	N/D	N/D	N/D	N/D	N/D	N/D	N/D	N/D	N/D	N/D		0	0	0.1	0.4	0.1	0.2	0.2	0	0	0.6	0.2	0.1	0.3	0.1	0.164286
TMPRSS7	Transmembrane serine protease 7	Q7RTY8	9	3	2	4	64	94.17	79.085	N/A	N/A	N/A	N/A	N/A	N/A	N/A	N/A	N/A	N/A	N/A		0.1	0.2	0.2	0.1	0.1	0.1	0.1	0.1	0.2	0.2	0.2	0.3	0.3	0.1	0.164286
ELANE	Elastase, neutrophil expressed	P08246	7	6	1	0	77	77.82	77.41	N/D	N/D	N/D	N/D	N/D	N/D	N/D	N/D	N/D	N/D	N/D		0.2	0.2	0.3	0.2	0.2	0.2	0.1	0.2	0.1	0.2	0.8	0.1	0.1	0.1	0.214286
GZMB	Granzyme B	P10144	7	4	3	0	78	97.16	87.58	N/D	N/D	N/D	N/D	N/D	N/D	N/D	N/D	N/D	N/D	N/D		1.3	1.5	1.5	1.8	1.8	3.2	1.7	1.4	1.6	1.6	2.9	1.5	1.7	6.3	2.12857
KLK6	Kallikrein Related peptidase 6	Q92876	7	5	2	0	80	95.76	87.88	N/A	N/A	N/A	N/A	N/A	N/A	N/A	N/A	N/A	N/A	N/A		69.9	91.6	135.3	130.7	143.3	173.7	188.9	82.8	167	259.4	120.8	172.1	59.3	115.3	136.436
Casp1	Caspase-1	P29466	6	4	2	0	95	96.19	95.595	Low	Low	N/D	Low	N/D	N/D	N/D	N/D	Medium	Low	N/D	Minimal	6.9	8.3	8.8	10.4	9.1	10.4	10.9	9.9	10.2	11.1	15.6	8.9	10.4	10.2	10.0786
CMA1	Chymase 1	P23946	6	3	1	2	93	95.34	94.17	N/D	N/D	N/D	N/D	N/D	N/D	N/D	N/D	N/D	N/D	N/D		0	0.2	0.1	0.3	0.2	0.3	0.4	0.1	0.3	0.3	0.2	0.1	0.2	0.7	0.242857
KLK5	Kallikrein Related peptidase 5	Q9Y337	4	4	0	0	11	99.63	55.315	N/D	N/D	N/D	N/D	N/D	N/D	N/D	N/D	N/D	N/D	N/D		1.2	1.1	1.1	1	1.1	1.3	0.9	1	0.5	1.2	2.6	0.4	0.6	0.9	1.06429
PCSK5	Proprotein Convertase Subtilisin/kexin type 5	Q92824	4	3	1	0	36	99.55	67.775	Medium	N/D	N/D	N/D	Low	N/D	Medium	N/D	Low	N/D	N/D	Minimal	4.8	7.1	5.3	12.2	6.3	21.3	21.7	5.7	18.9	36.1	30.4	20.2	4.5	14.4	14.9214
ADAM17	ADAM Metallopeptidase Domain 17	P78536	3	3	0	0	30	99.49	64.745	Low	Medium	Medium	Medium	Medium	Medium	Low	Low	Medium	Medium	Medium	High	9.1	9.6	9.9	9.9	9.3	10.3	10.3	9.5	9.5	10.8	10.6	9	10.5	10.8	9.93571
F2	Coagulation factor II, thrombin	P00734	3	2	1	0	78	98.93	88.465	N/D	N/D	N/D	N/D	N/D	N/D	N/D	N/D	N/D	N/D	N/D		0.2	0.2	0.2	0.2	0.2	0.3	0.2	0.2	0.1	0.4	0.2	0.7	0	0.2	0.235714
HTRA2	High temperature requirement Protein 2	O43464	3	3	0	0	64	94.69	79.345	Medium	N/D	Low	N/D	Low	N/D	Low	N/D	Low	N/D	N/D	Medium	7.3	7.7	7.7	8.5	8	7.7	7.9	7.4	7.8	8.5	9.7	8.4	7.1	7.7	7.95714
CASP3	Caspase-3	P42574	1	1	0	0	73	99.25	86.125	N/D	N/D	N/D	N/D	Low	N/D	N/D	N/D	N/D	N/D	N/D	Medium	10	11.4	11.3	11.5	13	11.9	11.2	10.9	12.3	13.6	11.5	18.1	10.5	12.6	12.1286
Hpn	Hepsin	P05981	1	0	1	0	66	98.56	82.28	Medium	Medium	Medium	N/D	Medium	Medium	Medium	Medium	Medium	Low	N/D	Minimal	3.9	4.8	7.6	6.5	7.3	7.7	6.6	4.7	5.9	10.9	7.3	6	3.5	5.6	6.30714
TMPRSS6	Transmembrane serine protease 6	Q8IU80	1	0	1	0	57	98.81	77.905	N/A	N/A	N/A	N/A	N/A	N/A	N/A	N/A	N/A	N/A	N/A		0	0.2	3.6	0.9	0.3	0.7	1.9	0.2	0.1	0.1	0.6	0.1	0	0.3	0.642857
TPP1	Tripeptidyl peptidase 1	O14773	1	1	0	0	20	99.99	59.995	Medium	Medium	N/D	N/D	Low	Low	High	High	N/D	High	Medium		60.4	68.1	76.1	74.6	75.2	78.4	82.8	66.3	76	104.4	82.1	78	108.2	83.3	79.5643

## Sheet: Download-SCG1
Peptide ID	Parent Protein AC from input	Start amino acid	End amino acid	N or C-terminus	Protease Human/Mouse/Rat	Cleavage site	Source	Plausible proteolysis	Probability Calculated	Threshold applied (value)	Sensitivity	Specificity
13	P05060	292	323	C-terminus	ADAMTS4 (O75173; ATS4_HUMAN). Adamts4 (Q8BNJ2; ATS4_MOUSE)	SLGEKRDH	MEROPS:M12.221	Endopeptidase (input)	-21.19	MEROPS score threshold (-23.05)	94	85.47
17	P05060	293	312	C-terminus	ADAMTS4 (O75173; ATS4_HUMAN). Adamts4 (Q8BNJ2; ATS4_MOUSE)	EESEESNV	MEROPS:M12.221	Endopeptidase (input)	-20.32	MEROPS score threshold (-23.05)	94	85.47
26	P05060	293	323	C-terminus	ADAMTS4 (O75173; ATS4_HUMAN). Adamts4 (Q8BNJ2; ATS4_MOUSE)	SLGEKRDH	MEROPS:M12.221	Endopeptidase (input)	-21.19	MEROPS score threshold (-23.05)	94	85.47
27	P05060	294	308	N-terminus	ADAMTS4 (O75173; ATS4_HUMAN). Adamts4 (Q8BNJ2; ATS4_MOUSE)	PDRSSQGG	MEROPS:M12.221	Endopeptidase (input)	-21.2	MEROPS score threshold (-23.05)	94	85.47
28	P05060	294	310	N-terminus	ADAMTS4 (O75173; ATS4_HUMAN). Adamts4 (Q8BNJ2; ATS4_MOUSE)	PDRSSQGG	MEROPS:M12.221	Endopeptidase (input)	-21.2	MEROPS score threshold (-23.05)	94	85.47
29	P05060	294	312	N-terminus	ADAMTS4 (O75173; ATS4_HUMAN). Adamts4 (Q8BNJ2; ATS4_MOUSE)	PDRSSQGG	MEROPS:M12.221	Endopeptidase (input)	-21.2	MEROPS score threshold (-23.05)	94	85.47
29	P05060	294	312	C-terminus	ADAMTS4 (O75173; ATS4_HUMAN). Adamts4 (Q8BNJ2; ATS4_MOUSE)	EESEESNV	MEROPS:M12.221	Endopeptidase (input)	-20.32	MEROPS score threshold (-23.05)	94	85.47
30	P05060	294	317	N-terminus	ADAMTS4 (O75173; ATS4_HUMAN). Adamts4 (Q8BNJ2; ATS4_MOUSE)	PDRSSQGG	MEROPS:M12.221	Endopeptidase (input)	-21.2	MEROPS score threshold (-23.05)	94	85.47
33	P05060	296	312	C-terminus	ADAMTS4 (O75173; ATS4_HUMAN). Adamts4 (Q8BNJ2; ATS4_MOUSE)	EESEESNV	MEROPS:M12.221	Endopeptidase (input)	-20.32	MEROPS score threshold (-23.05)	94	85.47
37	P05060	296	320	C-terminus	ADAMTS4 (O75173; ATS4_HUMAN). Adamts4 (Q8BNJ2; ATS4_MOUSE)	SMASLGEK	MEROPS:M12.221	Endopeptidase (input)	-22.68	MEROPS score threshold (-23.05)	94	85.47
44	P05060	388	394	C-terminus	ADAMTS4 (O75173; ATS4_HUMAN). Adamts4 (Q8BNJ2; ATS4_MOUSE)	SLELDKMA	MEROPS:M12.221	Endopeptidase (input)	-21.29	MEROPS score threshold (-23.05)	94	85.47
46	P05060	388	408	C-terminus	ADAMTS4 (O75173; ATS4_HUMAN). Adamts4 (Q8BNJ2; ATS4_MOUSE)	SEEERGLE	MEROPS:M12.221	Endopeptidase (input)	-18.84	MEROPS score threshold (-23.05)	94	85.47
47	P05060	421	437	C-terminus	ADAMTS4 (O75173; ATS4_HUMAN). Adamts4 (Q8BNJ2; ATS4_MOUSE)	TREEKRFL	MEROPS:M12.221	Endopeptidase (input)	-20.97	MEROPS score threshold (-23.05)	94	85.47
48	P05060	423	437	C-terminus	ADAMTS4 (O75173; ATS4_HUMAN). Adamts4 (Q8BNJ2; ATS4_MOUSE)	TREEKRFL	MEROPS:M12.221	Endopeptidase (input)	-20.97	MEROPS score threshold (-23.05)	94	85.47
49	P05060	428	437	C-terminus	ADAMTS4 (O75173; ATS4_HUMAN). Adamts4 (Q8BNJ2; ATS4_MOUSE)	TREEKRFL	MEROPS:M12.221	Endopeptidase (input)	-20.97	MEROPS score threshold (-23.05)	94	85.47
50	P05060	430	437	C-terminus	ADAMTS4 (O75173; ATS4_HUMAN). Adamts4 (Q8BNJ2; ATS4_MOUSE)	TREEKRFL	MEROPS:M12.221	Endopeptidase (input)	-20.97	MEROPS score threshold (-23.05)	94	85.47
51	P05060	440	452	N-terminus	ADAMTS4 (O75173; ATS4_HUMAN). Adamts4 (Q8BNJ2; ATS4_MOUSE)	EEKRFLGE	MEROPS:M12.221	Endopeptidase (input)	-18.81	MEROPS score threshold (-23.05)	94	85.47
52	P05060	440	453	N-terminus	ADAMTS4 (O75173; ATS4_HUMAN). Adamts4 (Q8BNJ2; ATS4_MOUSE)	EEKRFLGE	MEROPS:M12.221	Endopeptidase (input)	-18.81	MEROPS score threshold (-23.05)	94	85.47
52	P05060	440	453	C-terminus	ADAMTS4 (O75173; ATS4_HUMAN). Adamts4 (Q8BNJ2; ATS4_MOUSE)	ENQMDKAR	MEROPS:M12.221	Endopeptidase (input)	-21.18	MEROPS score threshold (-23.05)	94	85.47
53	P05060	440	454	N-terminus	ADAMTS4 (O75173; ATS4_HUMAN). Adamts4 (Q8BNJ2; ATS4_MOUSE)	EEKRFLGE	MEROPS:M12.221	Endopeptidase (input)	-18.81	MEROPS score threshold (-23.05)	94	85.47
54	P05060	440	456	N-terminus	ADAMTS4 (O75173; ATS4_HUMAN). Adamts4 (Q8BNJ2; ATS4_MOUSE)	EEKRFLGE	MEROPS:M12.221	Endopeptidase (input)	-18.81	MEROPS score threshold (-23.05)	94	85.47
55	P05060	473	497	N-terminus	ADAMTS4 (O75173; ATS4_HUMAN). Adamts4 (Q8BNJ2; ATS4_MOUSE)	RNYLNYGE	MEROPS:M12.221	Endopeptidase (input)	-21.76	MEROPS score threshold (-23.05)	94	85.47
55	P05060	473	497	C-terminus	ADAMTS4 (O75173; ATS4_HUMAN). Adamts4 (Q8BNJ2; ATS4_MOUSE)	ENREEARF	MEROPS:M12.221	Endopeptidase (input)	-22.17	MEROPS score threshold (-23.05)	94	85.47
56	P05060	473	498	N-terminus	ADAMTS4 (O75173; ATS4_HUMAN). Adamts4 (Q8BNJ2; ATS4_MOUSE)	RNYLNYGE	MEROPS:M12.221	Endopeptidase (input)	-21.76	MEROPS score threshold (-23.05)	94	85.47
56	P05060	473	498	C-terminus	ADAMTS4 (O75173; ATS4_HUMAN). Adamts4 (Q8BNJ2; ATS4_MOUSE)	NREEARFQ	MEROPS:M12.221	Endopeptidase (input)	-20.5	MEROPS score threshold (-23.05)	94	85.47
58	P05060	474	497	C-terminus	ADAMTS4 (O75173; ATS4_HUMAN). Adamts4 (Q8BNJ2; ATS4_MOUSE)	ENREEARF	MEROPS:M12.221	Endopeptidase (input)	-22.17	MEROPS score threshold (-23.05)	94	85.47
59	P05060	474	498	C-terminus	ADAMTS4 (O75173; ATS4_HUMAN). Adamts4 (Q8BNJ2; ATS4_MOUSE)	NREEARFQ	MEROPS:M12.221	Endopeptidase (input)	-20.5	MEROPS score threshold (-23.05)	94	85.47
61	P05060	475	499	N-terminus	ADAMTS4 (O75173; ATS4_HUMAN). Adamts4 (Q8BNJ2; ATS4_MOUSE)	YLNYGEEG	MEROPS:M12.221	Endopeptidase (input)	-21.61	MEROPS score threshold (-23.05)	94	85.47
62	P05060	476	499	N-terminus	ADAMTS4 (O75173; ATS4_HUMAN). Adamts4 (Q8BNJ2; ATS4_MOUSE)	LNYGEEGA	MEROPS:M12.221	Endopeptidase (input)	-22.58	MEROPS score threshold (-23.05)	94	85.47
63	P05060	516	537	N-terminus	ADAMTS4 (O75173; ATS4_HUMAN). Adamts4 (Q8BNJ2; ATS4_MOUSE)	AEKRKRLG	MEROPS:M12.221	Endopeptidase (input)	-22.78	MEROPS score threshold (-23.05)	94	85.47
64	P05060	518	524	N-terminus	ADAMTS4 (O75173; ATS4_HUMAN). Adamts4 (Q8BNJ2; ATS4_MOUSE)	KRKRLGEL	MEROPS:M12.221	Endopeptidase (input)	-21.87	MEROPS score threshold (-23.05)	94	85.47
65	P05060	518	537	N-terminus	ADAMTS4 (O75173; ATS4_HUMAN). Adamts4 (Q8BNJ2; ATS4_MOUSE)	KRKRLGEL	MEROPS:M12.221	Endopeptidase (input)	-21.87	MEROPS score threshold (-23.05)	94	85.47
70	P05060	588	595	N-terminus	ADAMTS4 (O75173; ATS4_HUMAN). Adamts4 (Q8BNJ2; ATS4_MOUSE)	YEKRNLAR	MEROPS:M12.221	Endopeptidase (input)	-22.29	MEROPS score threshold (-23.05)	94	85.47
70	P05060	588	595	C-terminus	ADAMTS4 (O75173; ATS4_HUMAN). Adamts4 (Q8BNJ2; ATS4_MOUSE)	VPKLDLKR	MEROPS:M12.221	Endopeptidase (input)	-19.34	MEROPS score threshold (-23.05)	94	85.47
71	P05060	588	596	N-terminus	ADAMTS4 (O75173; ATS4_HUMAN). Adamts4 (Q8BNJ2; ATS4_MOUSE)	YEKRNLAR	MEROPS:M12.221	Endopeptidase (input)	-22.29	MEROPS score threshold (-23.05)	94	85.47
72	P05060	588	597	N-terminus	ADAMTS4 (O75173; ATS4_HUMAN). Adamts4 (Q8BNJ2; ATS4_MOUSE)	YEKRNLAR	MEROPS:M12.221	Endopeptidase (input)	-22.29	MEROPS score threshold (-23.05)	94	85.47
73	P05060	600	613	C-terminus	ADAMTS4 (O75173; ATS4_HUMAN). Adamts4 (Q8BNJ2; ATS4_MOUSE)	LLHYRKKS	MEROPS:M12.221	Endopeptidase (input)	-20.9	MEROPS score threshold (-23.05)	94	85.47
74	P05060	604	613	C-terminus	ADAMTS4 (O75173; ATS4_HUMAN). Adamts4 (Q8BNJ2; ATS4_MOUSE)	LLHYRKKS	MEROPS:M12.221	Endopeptidase (input)	-20.9	MEROPS score threshold (-23.05)	94	85.47
75	P05060	606	613	C-terminus	ADAMTS4 (O75173; ATS4_HUMAN). Adamts4 (Q8BNJ2; ATS4_MOUSE)	LLHYRKKS	MEROPS:M12.221	Endopeptidase (input)	-20.9	MEROPS score threshold (-23.05)	94	85.47
10	P05060	135	161	N-terminus	BMP1 (P13497; BMP1_HUMAN). Bmp1 (P98063; BMP1_MOUSE)	RERADEPQ	MEROPS:M12.005	Endopeptidase (input)	-14.92	99th percentile (-16.75)	45	99.97
1	P05060	70	82	C-terminus	Capn1 (O35350; CAN1_MOUSE). CAPN1 (P07384; CAN1_HUMAN). Capn1 (P97571; CAN1_RAT)	TKFEVRLL	MEROPS:C02.001	Endopeptidase (input)	-23.93	MEROPS score threshold (-24.18)	84	58.33
2	P05060	70	84	C-terminus	Capn1 (O35350; CAN1_MOUSE). CAPN1 (P07384; CAN1_HUMAN). Capn1 (P97571; CAN1_RAT)	FEVRLLRD	MEROPS:C02.001	Endopeptidase (input)	-22.42	MEROPS score threshold (-24.18)	84	58.33
3	P05060	70	86	C-terminus	Capn1 (O35350; CAN1_MOUSE). CAPN1 (P07384; CAN1_HUMAN). Capn1 (P97571; CAN1_RAT)	VRLLRDPA	MEROPS:C02.001	Endopeptidase (input)	-22.07	MEROPS score threshold (-24.18)	84	58.33
5	P05060	97	118	N-terminus	Capn1 (O35350; CAN1_MOUSE). CAPN1 (P07384; CAN1_HUMAN). Capn1 (P97571; CAN1_RAT)	SEAHESSS	MEROPS:C02.001	Endopeptidase (input)	-22.31	MEROPS score threshold (-24.18)	84	58.33
6	P05060	102	130	N-terminus	Capn1 (O35350; CAN1_MOUSE). CAPN1 (P07384; CAN1_HUMAN). Capn1 (P97571; CAN1_RAT)	SSSRGEAG	MEROPS:C02.001	Endopeptidase (input)	-19.69	MEROPS score threshold (-24.18)	84	58.33
6	P05060	102	130	C-terminus	Capn1 (O35350; CAN1_MOUSE). CAPN1 (P07384; CAN1_HUMAN). Capn1 (P97571; CAN1_RAT)	GGHSRERA	MEROPS:C02.001	Endopeptidase (input)	-21.9	MEROPS score threshold (-24.18)	84	58.33
7	P05060	134	152	N-terminus	Capn1 (O35350; CAN1_MOUSE). CAPN1 (P07384; CAN1_HUMAN). Capn1 (P97571; CAN1_RAT)	SRERADEP	MEROPS:C02.001	Endopeptidase (input)	-22.95	MEROPS score threshold (-24.18)	84	58.33
7	P05060	134	152	C-terminus	Capn1 (O35350; CAN1_MOUSE). CAPN1 (P07384; CAN1_HUMAN). Capn1 (P97571; CAN1_RAT)	SEEVKTRH	MEROPS:C02.001	Endopeptidase (input)	-23.4	MEROPS score threshold (-24.18)	84	58.33
8	P05060	134	154	N-terminus	Capn1 (O35350; CAN1_MOUSE). CAPN1 (P07384; CAN1_HUMAN). Capn1 (P97571; CAN1_RAT)	SRERADEP	MEROPS:C02.001	Endopeptidase (input)	-22.95	MEROPS score threshold (-24.18)	84	58.33
8	P05060	134	154	C-terminus	Capn1 (O35350; CAN1_MOUSE). CAPN1 (P07384; CAN1_HUMAN). Capn1 (P97571; CAN1_RAT)	EVKTRHSE	MEROPS:C02.001	Endopeptidase (input)	-23.43	MEROPS score threshold (-24.18)	84	58.33
9	P05060	134	161	N-terminus	Capn1 (O35350; CAN1_MOUSE). CAPN1 (P07384; CAN1_HUMAN). Capn1 (P97571; CAN1_RAT)	SRERADEP	MEROPS:C02.001	Endopeptidase (input)	-22.95	MEROPS score threshold (-24.18)	84	58.33
9	P05060	134	161	C-terminus	Capn1 (O35350; CAN1_MOUSE). CAPN1 (P07384; CAN1_HUMAN). Capn1 (P97571; CAN1_RAT)	EKSQREDE	MEROPS:C02.001	Endopeptidase (input)	-22.28	MEROPS score threshold (-24.18)	84	58.33
10	P05060	135	161	N-terminus	Capn1 (O35350; CAN1_MOUSE). CAPN1 (P07384; CAN1_HUMAN). Capn1 (P97571; CAN1_RAT)	RERADEPQ	MEROPS:C02.001	Endopeptidase (input)	-23.48	MEROPS score threshold (-24.18)	84	58.33
10	P05060	135	161	C-terminus	Capn1 (O35350; CAN1_MOUSE). CAPN1 (P07384; CAN1_HUMAN). Capn1 (P97571; CAN1_RAT)	EKSQREDE	MEROPS:C02.001	Endopeptidase (input)	-22.28	MEROPS score threshold (-24.18)	84	58.33
12	P05060	236	257	N-terminus	Capn1 (O35350; CAN1_MOUSE). CAPN1 (P07384; CAN1_HUMAN). Capn1 (P97571; CAN1_RAT)	REKSSQES	MEROPS:C02.001	Endopeptidase (input)	-22.34	MEROPS score threshold (-24.18)	84	58.33
12	P05060	236	257	C-terminus	Capn1 (O35350; CAN1_MOUSE). CAPN1 (P07384; CAN1_HUMAN). Capn1 (P97571; CAN1_RAT)	KGQPRSQE	MEROPS:C02.001	Endopeptidase (input)	-23.34	MEROPS score threshold (-24.18)	84	58.33
13	P05060	292	323	N-terminus	Capn1 (O35350; CAN1_MOUSE). CAPN1 (P07384; CAN1_HUMAN). Capn1 (P97571; CAN1_RAT)	SRPDRSSQ	MEROPS:C02.001	Endopeptidase (input)	-22.98	MEROPS score threshold (-24.18)	84	58.33
14	P05060	293	308	N-terminus	Capn1 (O35350; CAN1_MOUSE). CAPN1 (P07384; CAN1_HUMAN). Capn1 (P97571; CAN1_RAT)	RPDRSSQG	MEROPS:C02.001	Endopeptidase (input)	-20.87	MEROPS score threshold (-24.18)	84	58.33
15	P05060	293	309	N-terminus	Capn1 (O35350; CAN1_MOUSE). CAPN1 (P07384; CAN1_HUMAN). Capn1 (P97571; CAN1_RAT)	RPDRSSQG	MEROPS:C02.001	Endopeptidase (input)	-20.87	MEROPS score threshold (-24.18)	84	58.33
16	P05060	293	311	N-terminus	Capn1 (O35350; CAN1_MOUSE). CAPN1 (P07384; CAN1_HUMAN). Capn1 (P97571; CAN1_RAT)	RPDRSSQG	MEROPS:C02.001	Endopeptidase (input)	-20.87	MEROPS score threshold (-24.18)	84	58.33
16	P05060	293	311	C-terminus	Capn1 (O35350; CAN1_MOUSE). CAPN1 (P07384; CAN1_HUMAN). Capn1 (P97571; CAN1_RAT)	QEESEESN	MEROPS:C02.001	Endopeptidase (input)	-23.37	MEROPS score threshold (-24.18)	84	58.33
17	P05060	293	312	N-terminus	Capn1 (O35350; CAN1_MOUSE). CAPN1 (P07384; CAN1_HUMAN). Capn1 (P97571; CAN1_RAT)	RPDRSSQG	MEROPS:C02.001	Endopeptidase (input)	-20.87	MEROPS score threshold (-24.18)	84	58.33
17	P05060	293	312	C-terminus	Capn1 (O35350; CAN1_MOUSE). CAPN1 (P07384; CAN1_HUMAN). Capn1 (P97571; CAN1_RAT)	EESEESNV	MEROPS:C02.001	Endopeptidase (input)	-22.43	MEROPS score threshold (-24.18)	84	58.33
18	P05060	293	313	N-terminus	Capn1 (O35350; CAN1_MOUSE). CAPN1 (P07384; CAN1_HUMAN). Capn1 (P97571; CAN1_RAT)	RPDRSSQG	MEROPS:C02.001	Endopeptidase (input)	-20.87	MEROPS score threshold (-24.18)	84	58.33
18	P05060	293	313	C-terminus	Capn1 (O35350; CAN1_MOUSE). CAPN1 (P07384; CAN1_HUMAN). Capn1 (P97571; CAN1_RAT)	ESEESNVS	MEROPS:C02.001	Endopeptidase (input)	-22.41	MEROPS score threshold (-24.18)	84	58.33
19	P05060	293	314	N-terminus	Capn1 (O35350; CAN1_MOUSE). CAPN1 (P07384; CAN1_HUMAN). Capn1 (P97571; CAN1_RAT)	RPDRSSQG	MEROPS:C02.001	Endopeptidase (input)	-20.87	MEROPS score threshold (-24.18)	84	58.33
20	P05060	293	315	N-terminus	Capn1 (O35350; CAN1_MOUSE). CAPN1 (P07384; CAN1_HUMAN). Capn1 (P97571; CAN1_RAT)	RPDRSSQG	MEROPS:C02.001	Endopeptidase (input)	-20.87	MEROPS score threshold (-24.18)	84	58.33
20	P05060	293	315	C-terminus	Capn1 (O35350; CAN1_MOUSE). CAPN1 (P07384; CAN1_HUMAN). Capn1 (P97571; CAN1_RAT)	EESNVSMA	MEROPS:C02.001	Endopeptidase (input)	-22.19	MEROPS score threshold (-24.18)	84	58.33
21	P05060	293	316	N-terminus	Capn1 (O35350; CAN1_MOUSE). CAPN1 (P07384; CAN1_HUMAN). Capn1 (P97571; CAN1_RAT)	RPDRSSQG	MEROPS:C02.001	Endopeptidase (input)	-20.87	MEROPS score threshold (-24.18)	84	58.33
21	P05060	293	316	C-terminus	Capn1 (O35350; CAN1_MOUSE). CAPN1 (P07384; CAN1_HUMAN). Capn1 (P97571; CAN1_RAT)	ESNVSMAS	MEROPS:C02.001	Endopeptidase (input)	-23.38	MEROPS score threshold (-24.18)	84	58.33
22	P05060	293	317	N-terminus	Capn1 (O35350; CAN1_MOUSE). CAPN1 (P07384; CAN1_HUMAN). Capn1 (P97571; CAN1_RAT)	RPDRSSQG	MEROPS:C02.001	Endopeptidase (input)	-20.87	MEROPS score threshold (-24.18)	84	58.33
22	P05060	293	317	C-terminus	Capn1 (O35350; CAN1_MOUSE). CAPN1 (P07384; CAN1_HUMAN). Capn1 (P97571; CAN1_RAT)	SNVSMASL	MEROPS:C02.001	Endopeptidase (input)	-22.93	MEROPS score threshold (-24.18)	84	58.33
23	P05060	293	318	N-terminus	Capn1 (O35350; CAN1_MOUSE). CAPN1 (P07384; CAN1_HUMAN). Capn1 (P97571; CAN1_RAT)	RPDRSSQG	MEROPS:C02.001	Endopeptidase (input)	-20.87	MEROPS score threshold (-24.18)	84	58.33
23	P05060	293	318	C-terminus	Capn1 (O35350; CAN1_MOUSE). CAPN1 (P07384; CAN1_HUMAN). Capn1 (P97571; CAN1_RAT)	NVSMASLG	MEROPS:C02.001	Endopeptidase (input)	-21.19	MEROPS score threshold (-24.18)	84	58.33
24	P05060	293	321	N-terminus	Capn1 (O35350; CAN1_MOUSE). CAPN1 (P07384; CAN1_HUMAN). Capn1 (P97571; CAN1_RAT)	RPDRSSQG	MEROPS:C02.001	Endopeptidase (input)	-20.87	MEROPS score threshold (-24.18)	84	58.33
24	P05060	293	321	C-terminus	Capn1 (O35350; CAN1_MOUSE). CAPN1 (P07384; CAN1_HUMAN). Capn1 (P97571; CAN1_RAT)	MASLGEKR	MEROPS:C02.001	Endopeptidase (input)	-22.12	MEROPS score threshold (-24.18)	84	58.33
25	P05060	293	322	N-terminus	Capn1 (O35350; CAN1_MOUSE). CAPN1 (P07384; CAN1_HUMAN). Capn1 (P97571; CAN1_RAT)	RPDRSSQG	MEROPS:C02.001	Endopeptidase (input)	-20.87	MEROPS score threshold (-24.18)	84	58.33
25	P05060	293	322	C-terminus	Capn1 (O35350; CAN1_MOUSE). CAPN1 (P07384; CAN1_HUMAN). Capn1 (P97571; CAN1_RAT)	ASLGEKRD	MEROPS:C02.001	Endopeptidase (input)	-21.21	MEROPS score threshold (-24.18)	84	58.33
26	P05060	293	323	N-terminus	Capn1 (O35350; CAN1_MOUSE). CAPN1 (P07384; CAN1_HUMAN). Capn1 (P97571; CAN1_RAT)	RPDRSSQG	MEROPS:C02.001	Endopeptidase (input)	-20.87	MEROPS score threshold (-24.18)	84	58.33
27	P05060	294	308	N-terminus	Capn1 (O35350; CAN1_MOUSE). CAPN1 (P07384; CAN1_HUMAN). Capn1 (P97571; CAN1_RAT)	PDRSSQGG	MEROPS:C02.001	Endopeptidase (input)	-22.62	MEROPS score threshold (-24.18)	84	58.33
28	P05060	294	310	N-terminus	Capn1 (O35350; CAN1_MOUSE). CAPN1 (P07384; CAN1_HUMAN). Capn1 (P97571; CAN1_RAT)	PDRSSQGG	MEROPS:C02.001	Endopeptidase (input)	-22.62	MEROPS score threshold (-24.18)	84	58.33
28	P05060	294	310	C-terminus	Capn1 (O35350; CAN1_MOUSE). CAPN1 (P07384; CAN1_HUMAN). Capn1 (P97571; CAN1_RAT)	PQEESEES	MEROPS:C02.001	Endopeptidase (input)	-22.85	MEROPS score threshold (-24.18)	84	58.33
29	P05060	294	312	N-terminus	Capn1 (O35350; CAN1_MOUSE). CAPN1 (P07384; CAN1_HUMAN). Capn1 (P97571; CAN1_RAT)	PDRSSQGG	MEROPS:C02.001	Endopeptidase (input)	-22.62	MEROPS score threshold (-24.18)	84	58.33
29	P05060	294	312	C-terminus	Capn1 (O35350; CAN1_MOUSE). CAPN1 (P07384; CAN1_HUMAN). Capn1 (P97571; CAN1_RAT)	EESEESNV	MEROPS:C02.001	Endopeptidase (input)	-22.43	MEROPS score threshold (-24.18)	84	58.33
30	P05060	294	317	N-terminus	Capn1 (O35350; CAN1_MOUSE). CAPN1 (P07384; CAN1_HUMAN). Capn1 (P97571; CAN1_RAT)	PDRSSQGG	MEROPS:C02.001	Endopeptidase (input)	-22.62	MEROPS score threshold (-24.18)	84	58.33
30	P05060	294	317	C-terminus	Capn1 (O35350; CAN1_MOUSE). CAPN1 (P07384; CAN1_HUMAN). Capn1 (P97571; CAN1_RAT)	SNVSMASL	MEROPS:C02.001	Endopeptidase (input)	-22.93	MEROPS score threshold (-24.18)	84	58.33
31	P05060	295	308	N-terminus	Capn1 (O35350; CAN1_MOUSE). CAPN1 (P07384; CAN1_HUMAN). Capn1 (P97571; CAN1_RAT)	DRSSQGGS	MEROPS:C02.001	Endopeptidase (input)	-22.74	MEROPS score threshold (-24.18)	84	58.33
32	P05060	296	310	N-terminus	Capn1 (O35350; CAN1_MOUSE). CAPN1 (P07384; CAN1_HUMAN). Capn1 (P97571; CAN1_RAT)	RSSQGGSL	MEROPS:C02.001	Endopeptidase (input)	-21.61	MEROPS score threshold (-24.18)	84	58.33
32	P05060	296	310	C-terminus	Capn1 (O35350; CAN1_MOUSE). CAPN1 (P07384; CAN1_HUMAN). Capn1 (P97571; CAN1_RAT)	PQEESEES	MEROPS:C02.001	Endopeptidase (input)	-22.85	MEROPS score threshold (-24.18)	84	58.33
33	P05060	296	312	N-terminus	Capn1 (O35350; CAN1_MOUSE). CAPN1 (P07384; CAN1_HUMAN). Capn1 (P97571; CAN1_RAT)	RSSQGGSL	MEROPS:C02.001	Endopeptidase (input)	-21.61	MEROPS score threshold (-24.18)	84	58.33
33	P05060	296	312	C-terminus	Capn1 (O35350; CAN1_MOUSE). CAPN1 (P07384; CAN1_HUMAN). Capn1 (P97571; CAN1_RAT)	EESEESNV	MEROPS:C02.001	Endopeptidase (input)	-22.43	MEROPS score threshold (-24.18)	84	58.33
34	P05060	296	314	N-terminus	Capn1 (O35350; CAN1_MOUSE). CAPN1 (P07384; CAN1_HUMAN). Capn1 (P97571; CAN1_RAT)	RSSQGGSL	MEROPS:C02.001	Endopeptidase (input)	-21.61	MEROPS score threshold (-24.18)	84	58.33
35	P05060	296	317	N-terminus	Capn1 (O35350; CAN1_MOUSE). CAPN1 (P07384; CAN1_HUMAN). Capn1 (P97571; CAN1_RAT)	RSSQGGSL	MEROPS:C02.001	Endopeptidase (input)	-21.61	MEROPS score threshold (-24.18)	84	58.33
35	P05060	296	317	C-terminus	Capn1 (O35350; CAN1_MOUSE). CAPN1 (P07384; CAN1_HUMAN). Capn1 (P97571; CAN1_RAT)	SNVSMASL	MEROPS:C02.001	Endopeptidase (input)	-22.93	MEROPS score threshold (-24.18)	84	58.33
36	P05060	296	318	N-terminus	Capn1 (O35350; CAN1_MOUSE). CAPN1 (P07384; CAN1_HUMAN). Capn1 (P97571; CAN1_RAT)	RSSQGGSL	MEROPS:C02.001	Endopeptidase (input)	-21.61	MEROPS score threshold (-24.18)	84	58.33
36	P05060	296	318	C-terminus	Capn1 (O35350; CAN1_MOUSE). CAPN1 (P07384; CAN1_HUMAN). Capn1 (P97571; CAN1_RAT)	NVSMASLG	MEROPS:C02.001	Endopeptidase (input)	-21.19	MEROPS score threshold (-24.18)	84	58.33
37	P05060	296	320	N-terminus	Capn1 (O35350; CAN1_MOUSE). CAPN1 (P07384; CAN1_HUMAN). Capn1 (P97571; CAN1_RAT)	RSSQGGSL	MEROPS:C02.001	Endopeptidase (input)	-21.61	MEROPS score threshold (-24.18)	84	58.33
37	P05060	296	320	C-terminus	Capn1 (O35350; CAN1_MOUSE). CAPN1 (P07384; CAN1_HUMAN). Capn1 (P97571; CAN1_RAT)	SMASLGEK	MEROPS:C02.001	Endopeptidase (input)	-23.35	MEROPS score threshold (-24.18)	84	58.33
38	P05060	298	315	N-terminus	Capn1 (O35350; CAN1_MOUSE). CAPN1 (P07384; CAN1_HUMAN). Capn1 (P97571; CAN1_RAT)	SQGGSLPS	MEROPS:C02.001	Endopeptidase (input)	-20.78	MEROPS score threshold (-24.18)	84	58.33
38	P05060	298	315	C-terminus	Capn1 (O35350; CAN1_MOUSE). CAPN1 (P07384; CAN1_HUMAN). Capn1 (P97571; CAN1_RAT)	EESNVSMA	MEROPS:C02.001	Endopeptidase (input)	-22.19	MEROPS score threshold (-24.18)	84	58.33
40	P05060	367	385	N-terminus	Capn1 (O35350; CAN1_MOUSE). CAPN1 (P07384; CAN1_HUMAN). Capn1 (P97571; CAN1_RAT)	RGRGSEEY	MEROPS:C02.001	Endopeptidase (input)	-24.02	MEROPS score threshold (-24.18)	84	58.33
41	P05060	372	385	N-terminus	Capn1 (O35350; CAN1_MOUSE). CAPN1 (P07384; CAN1_HUMAN). Capn1 (P97571; CAN1_RAT)	EEYRAPRP	MEROPS:C02.001	Endopeptidase (input)	-19.89	MEROPS score threshold (-24.18)	84	58.33
42	P05060	375	384	N-terminus	Capn1 (O35350; CAN1_MOUSE). CAPN1 (P07384; CAN1_HUMAN). Capn1 (P97571; CAN1_RAT)	RAPRPQSE	MEROPS:C02.001	Endopeptidase (input)	-23.03	MEROPS score threshold (-24.18)	84	58.33
43	P05060	375	385	N-terminus	Capn1 (O35350; CAN1_MOUSE). CAPN1 (P07384; CAN1_HUMAN). Capn1 (P97571; CAN1_RAT)	RAPRPQSE	MEROPS:C02.001	Endopeptidase (input)	-23.03	MEROPS score threshold (-24.18)	84	58.33
45	P05060	388	395	C-terminus	Capn1 (O35350; CAN1_MOUSE). CAPN1 (P07384; CAN1_HUMAN). Capn1 (P97571; CAN1_RAT)	LELDKMAH	MEROPS:C02.001	Endopeptidase (input)	-23.43	MEROPS score threshold (-24.18)	84	58.33
46	P05060	388	408	C-terminus	Capn1 (O35350; CAN1_MOUSE). CAPN1 (P07384; CAN1_HUMAN). Capn1 (P97571; CAN1_RAT)	SEEERGLE	MEROPS:C02.001	Endopeptidase (input)	-22.02	MEROPS score threshold (-24.18)	84	58.33
48	P05060	423	437	N-terminus	Capn1 (O35350; CAN1_MOUSE). CAPN1 (P07384; CAN1_HUMAN). Capn1 (P97571; CAN1_RAT)	HRGRGGEP	MEROPS:C02.001	Endopeptidase (input)	-23.92	MEROPS score threshold (-24.18)	84	58.33
51	P05060	440	452	N-terminus	Capn1 (O35350; CAN1_MOUSE). CAPN1 (P07384; CAN1_HUMAN). Capn1 (P97571; CAN1_RAT)	EEKRFLGE	MEROPS:C02.001	Endopeptidase (input)	-24	MEROPS score threshold (-24.18)	84	58.33
52	P05060	440	453	N-terminus	Capn1 (O35350; CAN1_MOUSE). CAPN1 (P07384; CAN1_HUMAN). Capn1 (P97571; CAN1_RAT)	EEKRFLGE	MEROPS:C02.001	Endopeptidase (input)	-24	MEROPS score threshold (-24.18)	84	58.33
53	P05060	440	454	N-terminus	Capn1 (O35350; CAN1_MOUSE). CAPN1 (P07384; CAN1_HUMAN). Capn1 (P97571; CAN1_RAT)	EEKRFLGE	MEROPS:C02.001	Endopeptidase (input)	-24	MEROPS score threshold (-24.18)	84	58.33
53	P05060	440	454	C-terminus	Capn1 (O35350; CAN1_MOUSE). CAPN1 (P07384; CAN1_HUMAN). Capn1 (P97571; CAN1_RAT)	NQMDKARR	MEROPS:C02.001	Endopeptidase (input)	-24.16	MEROPS score threshold (-24.18)	84	58.33
54	P05060	440	456	N-terminus	Capn1 (O35350; CAN1_MOUSE). CAPN1 (P07384; CAN1_HUMAN). Capn1 (P97571; CAN1_RAT)	EEKRFLGE	MEROPS:C02.001	Endopeptidase (input)	-24	MEROPS score threshold (-24.18)	84	58.33
57	P05060	474	495	C-terminus	Capn1 (O35350; CAN1_MOUSE). CAPN1 (P07384; CAN1_HUMAN). Capn1 (P97571; CAN1_RAT)	TKENREEA	MEROPS:C02.001	Endopeptidase (input)	-23.52	MEROPS score threshold (-24.18)	84	58.33
63	P05060	516	537	N-terminus	Capn1 (O35350; CAN1_MOUSE). CAPN1 (P07384; CAN1_HUMAN). Capn1 (P97571; CAN1_RAT)	AEKRKRLG	MEROPS:C02.001	Endopeptidase (input)	-21.9	MEROPS score threshold (-24.18)	84	58.33
64	P05060	518	524	N-terminus	Capn1 (O35350; CAN1_MOUSE). CAPN1 (P07384; CAN1_HUMAN). Capn1 (P97571; CAN1_RAT)	KRKRLGEL	MEROPS:C02.001	Endopeptidase (input)	-23.53	MEROPS score threshold (-24.18)	84	58.33
65	P05060	518	537	N-terminus	Capn1 (O35350; CAN1_MOUSE). CAPN1 (P07384; CAN1_HUMAN). Capn1 (P97571; CAN1_RAT)	KRKRLGEL	MEROPS:C02.001	Endopeptidase (input)	-23.53	MEROPS score threshold (-24.18)	84	58.33
66	P05060	519	537	N-terminus	Capn1 (O35350; CAN1_MOUSE). CAPN1 (P07384; CAN1_HUMAN). Capn1 (P97571; CAN1_RAT)	RKRLGELF	MEROPS:C02.001	Endopeptidase (input)	-23.96	MEROPS score threshold (-24.18)	84	58.33
71	P05060	588	596	C-terminus	Capn1 (O35350; CAN1_MOUSE). CAPN1 (P07384; CAN1_HUMAN). Capn1 (P97571; CAN1_RAT)	PKLDLKRQ	MEROPS:C02.001	Endopeptidase (input)	-20.47	MEROPS score threshold (-24.18)	84	58.33
73	P05060	600	613	C-terminus	Capn1 (O35350; CAN1_MOUSE). CAPN1 (P07384; CAN1_HUMAN). Capn1 (P97571; CAN1_RAT)	LLHYRKKS	MEROPS:C02.001	Endopeptidase (input)	-22.74	MEROPS score threshold (-24.18)	84	58.33
74	P05060	604	613	C-terminus	Capn1 (O35350; CAN1_MOUSE). CAPN1 (P07384; CAN1_HUMAN). Capn1 (P97571; CAN1_RAT)	LLHYRKKS	MEROPS:C02.001	Endopeptidase (input)	-22.74	MEROPS score threshold (-24.18)	84	58.33
75	P05060	606	613	C-terminus	Capn1 (O35350; CAN1_MOUSE). CAPN1 (P07384; CAN1_HUMAN). Capn1 (P97571; CAN1_RAT)	LLHYRKKS	MEROPS:C02.001	Endopeptidase (input)	-22.74	MEROPS score threshold (-24.18)	84	58.33
1	P05060	70	82	N-terminus	Capn2 (O08529; CAN2_MOUSE). CAPN2 (P17655; CAN2_HUMAN). Capn2 (Q07009; CAN2_RAT)	KDVKDKET	MEROPS:C02.002	Endopeptidase (input)	-23.23	MEROPS score threshold (-24.15)	57	57.87
2	P05060	70	84	N-terminus	Capn2 (O08529; CAN2_MOUSE). CAPN2 (P17655; CAN2_HUMAN). Capn2 (Q07009; CAN2_RAT)	KDVKDKET	MEROPS:C02.002	Endopeptidase (input)	-23.23	MEROPS score threshold (-24.15)	57	57.87
2	P05060	70	84	C-terminus	Capn2 (O08529; CAN2_MOUSE). CAPN2 (P17655; CAN2_HUMAN). Capn2 (Q07009; CAN2_RAT)	FEVRLLRD	MEROPS:C02.002	Endopeptidase (input)	-21.58	MEROPS score threshold (-24.15)	57	57.87
3	P05060	70	86	N-terminus	Capn2 (O08529; CAN2_MOUSE). CAPN2 (P17655; CAN2_HUMAN). Capn2 (Q07009; CAN2_RAT)	KDVKDKET	MEROPS:C02.002	Endopeptidase (input)	-23.23	MEROPS score threshold (-24.15)	57	57.87
3	P05060	70	86	C-terminus	Capn2 (O08529; CAN2_MOUSE). CAPN2 (P17655; CAN2_HUMAN). Capn2 (Q07009; CAN2_RAT)	VRLLRDPA	MEROPS:C02.002	Endopeptidase (input)	-20	MEROPS score threshold (-24.15)	57	57.87
4	P05060	90	118	N-terminus	Capn2 (O08529; CAN2_MOUSE). CAPN2 (P17655; CAN2_HUMAN). Capn2 (Q07009; CAN2_RAT)	LRDPADAS	MEROPS:C02.002	Endopeptidase (input)	-24.1	MEROPS score threshold (-24.15)	57	57.87
5	P05060	97	118	N-terminus	Capn2 (O08529; CAN2_MOUSE). CAPN2 (P17655; CAN2_HUMAN). Capn2 (Q07009; CAN2_RAT)	SEAHESSS	MEROPS:C02.002	Endopeptidase (input)	-22.42	MEROPS score threshold (-24.15)	57	57.87
6	P05060	102	130	N-terminus	Capn2 (O08529; CAN2_MOUSE). CAPN2 (P17655; CAN2_HUMAN). Capn2 (Q07009; CAN2_RAT)	SSSRGEAG	MEROPS:C02.002	Endopeptidase (input)	-20.14	MEROPS score threshold (-24.15)	57	57.87
6	P05060	102	130	C-terminus	Capn2 (O08529; CAN2_MOUSE). CAPN2 (P17655; CAN2_HUMAN). Capn2 (Q07009; CAN2_RAT)	GGHSRERA	MEROPS:C02.002	Endopeptidase (input)	-22.39	MEROPS score threshold (-24.15)	57	57.87
7	P05060	134	152	N-terminus	Capn2 (O08529; CAN2_MOUSE). CAPN2 (P17655; CAN2_HUMAN). Capn2 (Q07009; CAN2_RAT)	SRERADEP	MEROPS:C02.002	Endopeptidase (input)	-21.32	MEROPS score threshold (-24.15)	57	57.87
7	P05060	134	152	C-terminus	Capn2 (O08529; CAN2_MOUSE). CAPN2 (P17655; CAN2_HUMAN). Capn2 (Q07009; CAN2_RAT)	SEEVKTRH	MEROPS:C02.002	Endopeptidase (input)	-23.82	MEROPS score threshold (-24.15)	57	57.87
8	P05060	134	154	N-terminus	Capn2 (O08529; CAN2_MOUSE). CAPN2 (P17655; CAN2_HUMAN). Capn2 (Q07009; CAN2_RAT)	SRERADEP	MEROPS:C02.002	Endopeptidase (input)	-21.32	MEROPS score threshold (-24.15)	57	57.87
8	P05060	134	154	C-terminus	Capn2 (O08529; CAN2_MOUSE). CAPN2 (P17655; CAN2_HUMAN). Capn2 (Q07009; CAN2_RAT)	EVKTRHSE	MEROPS:C02.002	Endopeptidase (input)	-22.91	MEROPS score threshold (-24.15)	57	57.87
9	P05060	134	161	N-terminus	Capn2 (O08529; CAN2_MOUSE). CAPN2 (P17655; CAN2_HUMAN). Capn2 (Q07009; CAN2_RAT)	SRERADEP	MEROPS:C02.002	Endopeptidase (input)	-21.32	MEROPS score threshold (-24.15)	57	57.87
9	P05060	134	161	C-terminus	Capn2 (O08529; CAN2_MOUSE). CAPN2 (P17655; CAN2_HUMAN). Capn2 (Q07009; CAN2_RAT)	EKSQREDE	MEROPS:C02.002	Endopeptidase (input)	-22.14	MEROPS score threshold (-24.15)	57	57.87
10	P05060	135	161	N-terminus	Capn2 (O08529; CAN2_MOUSE). CAPN2 (P17655; CAN2_HUMAN). Capn2 (Q07009; CAN2_RAT)	RERADEPQ	MEROPS:C02.002	Endopeptidase (input)	-22.72	MEROPS score threshold (-24.15)	57	57.87
10	P05060	135	161	C-terminus	Capn2 (O08529; CAN2_MOUSE). CAPN2 (P17655; CAN2_HUMAN). Capn2 (Q07009; CAN2_RAT)	EKSQREDE	MEROPS:C02.002	Endopeptidase (input)	-22.14	MEROPS score threshold (-24.15)	57	57.87
11	P05060	163	177	N-terminus	Capn2 (O08529; CAN2_MOUSE). CAPN2 (P17655; CAN2_HUMAN). Capn2 (Q07009; CAN2_RAT)	KSQREDEE	MEROPS:C02.002	Endopeptidase (input)	-22.85	MEROPS score threshold (-24.15)	57	57.87
11	P05060	163	177	C-terminus	Capn2 (O08529; CAN2_MOUSE). CAPN2 (P17655; CAN2_HUMAN). Capn2 (Q07009; CAN2_RAT)	QKGERGED	MEROPS:C02.002	Endopeptidase (input)	-23.77	MEROPS score threshold (-24.15)	57	57.87
12	P05060	236	257	N-terminus	Capn2 (O08529; CAN2_MOUSE). CAPN2 (P17655; CAN2_HUMAN). Capn2 (Q07009; CAN2_RAT)	REKSSQES	MEROPS:C02.002	Endopeptidase (input)	-21.66	MEROPS score threshold (-24.15)	57	57.87
12	P05060	236	257	C-terminus	Capn2 (O08529; CAN2_MOUSE). CAPN2 (P17655; CAN2_HUMAN). Capn2 (Q07009; CAN2_RAT)	KGQPRSQE	MEROPS:C02.002	Endopeptidase (input)	-22.88	MEROPS score threshold (-24.15)	57	57.87
13	P05060	292	323	N-terminus	Capn2 (O08529; CAN2_MOUSE). CAPN2 (P17655; CAN2_HUMAN). Capn2 (Q07009; CAN2_RAT)	SRPDRSSQ	MEROPS:C02.002	Endopeptidase (input)	-23.13	MEROPS score threshold (-24.15)	57	57.87
14	P05060	293	308	N-terminus	Capn2 (O08529; CAN2_MOUSE). CAPN2 (P17655; CAN2_HUMAN). Capn2 (Q07009; CAN2_RAT)	RPDRSSQG	MEROPS:C02.002	Endopeptidase (input)	-21.48	MEROPS score threshold (-24.15)	57	57.87
15	P05060	293	309	N-terminus	Capn2 (O08529; CAN2_MOUSE). CAPN2 (P17655; CAN2_HUMAN). Capn2 (Q07009; CAN2_RAT)	RPDRSSQG	MEROPS:C02.002	Endopeptidase (input)	-21.48	MEROPS score threshold (-24.15)	57	57.87
15	P05060	293	309	C-terminus	Capn2 (O08529; CAN2_MOUSE). CAPN2 (P17655; CAN2_HUMAN). Capn2 (Q07009; CAN2_RAT)	HPQEESEE	MEROPS:C02.002	Endopeptidase (input)	-23.23	MEROPS score threshold (-24.15)	57	57.87
16	P05060	293	311	N-terminus	Capn2 (O08529; CAN2_MOUSE). CAPN2 (P17655; CAN2_HUMAN). Capn2 (Q07009; CAN2_RAT)	RPDRSSQG	MEROPS:C02.002	Endopeptidase (input)	-21.48	MEROPS score threshold (-24.15)	57	57.87
16	P05060	293	311	C-terminus	Capn2 (O08529; CAN2_MOUSE). CAPN2 (P17655; CAN2_HUMAN). Capn2 (Q07009; CAN2_RAT)	QEESEESN	MEROPS:C02.002	Endopeptidase (input)	-22.48	MEROPS score threshold (-24.15)	57	57.87
17	P05060	293	312	N-terminus	Capn2 (O08529; CAN2_MOUSE). CAPN2 (P17655; CAN2_HUMAN). Capn2 (Q07009; CAN2_RAT)	RPDRSSQG	MEROPS:C02.002	Endopeptidase (input)	-21.48	MEROPS score threshold (-24.15)	57	57.87
17	P05060	293	312	C-terminus	Capn2 (O08529; CAN2_MOUSE). CAPN2 (P17655; CAN2_HUMAN). Capn2 (Q07009; CAN2_RAT)	EESEESNV	MEROPS:C02.002	Endopeptidase (input)	-22.27	MEROPS score threshold (-24.15)	57	57.87
18	P05060	293	313	N-terminus	Capn2 (O08529; CAN2_MOUSE). CAPN2 (P17655; CAN2_HUMAN). Capn2 (Q07009; CAN2_RAT)	RPDRSSQG	MEROPS:C02.002	Endopeptidase (input)	-21.48	MEROPS score threshold (-24.15)	57	57.87
18	P05060	293	313	C-terminus	Capn2 (O08529; CAN2_MOUSE). CAPN2 (P17655; CAN2_HUMAN). Capn2 (Q07009; CAN2_RAT)	ESEESNVS	MEROPS:C02.002	Endopeptidase (input)	-22.25	MEROPS score threshold (-24.15)	57	57.87
19	P05060	293	314	N-terminus	Capn2 (O08529; CAN2_MOUSE). CAPN2 (P17655; CAN2_HUMAN). Capn2 (Q07009; CAN2_RAT)	RPDRSSQG	MEROPS:C02.002	Endopeptidase (input)	-21.48	MEROPS score threshold (-24.15)	57	57.87
20	P05060	293	315	N-terminus	Capn2 (O08529; CAN2_MOUSE). CAPN2 (P17655; CAN2_HUMAN). Capn2 (Q07009; CAN2_RAT)	RPDRSSQG	MEROPS:C02.002	Endopeptidase (input)	-21.48	MEROPS score threshold (-24.15)	57	57.87
20	P05060	293	315	C-terminus	Capn2 (O08529; CAN2_MOUSE). CAPN2 (P17655; CAN2_HUMAN). Capn2 (Q07009; CAN2_RAT)	EESNVSMA	MEROPS:C02.002	Endopeptidase (input)	-22.92	MEROPS score threshold (-24.15)	57	57.87
21	P05060	293	316	N-terminus	Capn2 (O08529; CAN2_MOUSE). CAPN2 (P17655; CAN2_HUMAN). Capn2 (Q07009; CAN2_RAT)	RPDRSSQG	MEROPS:C02.002	Endopeptidase (input)	-21.48	MEROPS score threshold (-24.15)	57	57.87
21	P05060	293	316	C-terminus	Capn2 (O08529; CAN2_MOUSE). CAPN2 (P17655; CAN2_HUMAN). Capn2 (Q07009; CAN2_RAT)	ESNVSMAS	MEROPS:C02.002	Endopeptidase (input)	-23.28	MEROPS score threshold (-24.15)	57	57.87
22	P05060	293	317	N-terminus	Capn2 (O08529; CAN2_MOUSE). CAPN2 (P17655; CAN2_HUMAN). Capn2 (Q07009; CAN2_RAT)	RPDRSSQG	MEROPS:C02.002	Endopeptidase (input)	-21.48	MEROPS score threshold (-24.15)	57	57.87
22	P05060	293	317	C-terminus	Capn2 (O08529; CAN2_MOUSE). CAPN2 (P17655; CAN2_HUMAN). Capn2 (Q07009; CAN2_RAT)	SNVSMASL	MEROPS:C02.002	Endopeptidase (input)	-22.22	MEROPS score threshold (-24.15)	57	57.87
23	P05060	293	318	N-terminus	Capn2 (O08529; CAN2_MOUSE). CAPN2 (P17655; CAN2_HUMAN). Capn2 (Q07009; CAN2_RAT)	RPDRSSQG	MEROPS:C02.002	Endopeptidase (input)	-21.48	MEROPS score threshold (-24.15)	57	57.87
23	P05060	293	318	C-terminus	Capn2 (O08529; CAN2_MOUSE). CAPN2 (P17655; CAN2_HUMAN). Capn2 (Q07009; CAN2_RAT)	NVSMASLG	MEROPS:C02.002	Endopeptidase (input)	-21.64	MEROPS score threshold (-24.15)	57	57.87
24	P05060	293	321	N-terminus	Capn2 (O08529; CAN2_MOUSE). CAPN2 (P17655; CAN2_HUMAN). Capn2 (Q07009; CAN2_RAT)	RPDRSSQG	MEROPS:C02.002	Endopeptidase (input)	-21.48	MEROPS score threshold (-24.15)	57	57.87
24	P05060	293	321	C-terminus	Capn2 (O08529; CAN2_MOUSE). CAPN2 (P17655; CAN2_HUMAN). Capn2 (Q07009; CAN2_RAT)	MASLGEKR	MEROPS:C02.002	Endopeptidase (input)	-22.68	MEROPS score threshold (-24.15)	57	57.87
25	P05060	293	322	N-terminus	Capn2 (O08529; CAN2_MOUSE). CAPN2 (P17655; CAN2_HUMAN). Capn2 (Q07009; CAN2_RAT)	RPDRSSQG	MEROPS:C02.002	Endopeptidase (input)	-21.48	MEROPS score threshold (-24.15)	57	57.87
25	P05060	293	322	C-terminus	Capn2 (O08529; CAN2_MOUSE). CAPN2 (P17655; CAN2_HUMAN). Capn2 (Q07009; CAN2_RAT)	ASLGEKRD	MEROPS:C02.002	Endopeptidase (input)	-19.92	MEROPS score threshold (-24.15)	57	57.87
26	P05060	293	323	N-terminus	Capn2 (O08529; CAN2_MOUSE). CAPN2 (P17655; CAN2_HUMAN). Capn2 (Q07009; CAN2_RAT)	RPDRSSQG	MEROPS:C02.002	Endopeptidase (input)	-21.48	MEROPS score threshold (-24.15)	57	57.87
27	P05060	294	308	N-terminus	Capn2 (O08529; CAN2_MOUSE). CAPN2 (P17655; CAN2_HUMAN). Capn2 (Q07009; CAN2_RAT)	PDRSSQGG	MEROPS:C02.002	Endopeptidase (input)	-21.89	MEROPS score threshold (-24.15)	57	57.87
28	P05060	294	310	N-terminus	Capn2 (O08529; CAN2_MOUSE). CAPN2 (P17655; CAN2_HUMAN). Capn2 (Q07009; CAN2_RAT)	PDRSSQGG	MEROPS:C02.002	Endopeptidase (input)	-21.89	MEROPS score threshold (-24.15)	57	57.87
28	P05060	294	310	C-terminus	Capn2 (O08529; CAN2_MOUSE). CAPN2 (P17655; CAN2_HUMAN). Capn2 (Q07009; CAN2_RAT)	PQEESEES	MEROPS:C02.002	Endopeptidase (input)	-21.79	MEROPS score threshold (-24.15)	57	57.87
29	P05060	294	312	N-terminus	Capn2 (O08529; CAN2_MOUSE). CAPN2 (P17655; CAN2_HUMAN). Capn2 (Q07009; CAN2_RAT)	PDRSSQGG	MEROPS:C02.002	Endopeptidase (input)	-21.89	MEROPS score threshold (-24.15)	57	57.87
29	P05060	294	312	C-terminus	Capn2 (O08529; CAN2_MOUSE). CAPN2 (P17655; CAN2_HUMAN). Capn2 (Q07009; CAN2_RAT)	EESEESNV	MEROPS:C02.002	Endopeptidase (input)	-22.27	MEROPS score threshold (-24.15)	57	57.87
30	P05060	294	317	N-terminus	Capn2 (O08529; CAN2_MOUSE). CAPN2 (P17655; CAN2_HUMAN). Capn2 (Q07009; CAN2_RAT)	PDRSSQGG	MEROPS:C02.002	Endopeptidase (input)	-21.89	MEROPS score threshold (-24.15)	57	57.87
30	P05060	294	317	C-terminus	Capn2 (O08529; CAN2_MOUSE). CAPN2 (P17655; CAN2_HUMAN). Capn2 (Q07009; CAN2_RAT)	SNVSMASL	MEROPS:C02.002	Endopeptidase (input)	-22.22	MEROPS score threshold (-24.15)	57	57.87
31	P05060	295	308	N-terminus	Capn2 (O08529; CAN2_MOUSE). CAPN2 (P17655; CAN2_HUMAN). Capn2 (Q07009; CAN2_RAT)	DRSSQGGS	MEROPS:C02.002	Endopeptidase (input)	-23.09	MEROPS score threshold (-24.15)	57	57.87
32	P05060	296	310	N-terminus	Capn2 (O08529; CAN2_MOUSE). CAPN2 (P17655; CAN2_HUMAN). Capn2 (Q07009; CAN2_RAT)	RSSQGGSL	MEROPS:C02.002	Endopeptidase (input)	-22	MEROPS score threshold (-24.15)	57	57.87
32	P05060	296	310	C-terminus	Capn2 (O08529; CAN2_MOUSE). CAPN2 (P17655; CAN2_HUMAN). Capn2 (Q07009; CAN2_RAT)	PQEESEES	MEROPS:C02.002	Endopeptidase (input)	-21.79	MEROPS score threshold (-24.15)	57	57.87
33	P05060	296	312	N-terminus	Capn2 (O08529; CAN2_MOUSE). CAPN2 (P17655; CAN2_HUMAN). Capn2 (Q07009; CAN2_RAT)	RSSQGGSL	MEROPS:C02.002	Endopeptidase (input)	-22	MEROPS score threshold (-24.15)	57	57.87
33	P05060	296	312	C-terminus	Capn2 (O08529; CAN2_MOUSE). CAPN2 (P17655; CAN2_HUMAN). Capn2 (Q07009; CAN2_RAT)	EESEESNV	MEROPS:C02.002	Endopeptidase (input)	-22.27	MEROPS score threshold (-24.15)	57	57.87
34	P05060	296	314	N-terminus	Capn2 (O08529; CAN2_MOUSE). CAPN2 (P17655; CAN2_HUMAN). Capn2 (Q07009; CAN2_RAT)	RSSQGGSL	MEROPS:C02.002	Endopeptidase (input)	-22	MEROPS score threshold (-24.15)	57	57.87
35	P05060	296	317	N-terminus	Capn2 (O08529; CAN2_MOUSE). CAPN2 (P17655; CAN2_HUMAN). Capn2 (Q07009; CAN2_RAT)	RSSQGGSL	MEROPS:C02.002	Endopeptidase (input)	-22	MEROPS score threshold (-24.15)	57	57.87
35	P05060	296	317	C-terminus	Capn2 (O08529; CAN2_MOUSE). CAPN2 (P17655; CAN2_HUMAN). Capn2 (Q07009; CAN2_RAT)	SNVSMASL	MEROPS:C02.002	Endopeptidase (input)	-22.22	MEROPS score threshold (-24.15)	57	57.87
36	P05060	296	318	N-terminus	Capn2 (O08529; CAN2_MOUSE). CAPN2 (P17655; CAN2_HUMAN). Capn2 (Q07009; CAN2_RAT)	RSSQGGSL	MEROPS:C02.002	Endopeptidase (input)	-22	MEROPS score threshold (-24.15)	57	57.87
36	P05060	296	318	C-terminus	Capn2 (O08529; CAN2_MOUSE). CAPN2 (P17655; CAN2_HUMAN). Capn2 (Q07009; CAN2_RAT)	NVSMASLG	MEROPS:C02.002	Endopeptidase (input)	-21.64	MEROPS score threshold (-24.15)	57	57.87
37	P05060	296	320	N-terminus	Capn2 (O08529; CAN2_MOUSE). CAPN2 (P17655; CAN2_HUMAN). Capn2 (Q07009; CAN2_RAT)	RSSQGGSL	MEROPS:C02.002	Endopeptidase (input)	-22	MEROPS score threshold (-24.15)	57	57.87
37	P05060	296	320	C-terminus	Capn2 (O08529; CAN2_MOUSE). CAPN2 (P17655; CAN2_HUMAN). Capn2 (Q07009; CAN2_RAT)	SMASLGEK	MEROPS:C02.002	Endopeptidase (input)	-23.65	MEROPS score threshold (-24.15)	57	57.87
38	P05060	298	315	N-terminus	Capn2 (O08529; CAN2_MOUSE). CAPN2 (P17655; CAN2_HUMAN). Capn2 (Q07009; CAN2_RAT)	SQGGSLPS	MEROPS:C02.002	Endopeptidase (input)	-19.95	MEROPS score threshold (-24.15)	57	57.87
38	P05060	298	315	C-terminus	Capn2 (O08529; CAN2_MOUSE). CAPN2 (P17655; CAN2_HUMAN). Capn2 (Q07009; CAN2_RAT)	EESNVSMA	MEROPS:C02.002	Endopeptidase (input)	-22.92	MEROPS score threshold (-24.15)	57	57.87
39	P05060	366	381	N-terminus	Capn2 (O08529; CAN2_MOUSE). CAPN2 (P17655; CAN2_HUMAN). Capn2 (Q07009; CAN2_RAT)	YRGRGSEE	MEROPS:C02.002	Endopeptidase (input)	-23.35	MEROPS score threshold (-24.15)	57	57.87
40	P05060	367	385	N-terminus	Capn2 (O08529; CAN2_MOUSE). CAPN2 (P17655; CAN2_HUMAN). Capn2 (Q07009; CAN2_RAT)	RGRGSEEY	MEROPS:C02.002	Endopeptidase (input)	-23.01	MEROPS score threshold (-24.15)	57	57.87
41	P05060	372	385	N-terminus	Capn2 (O08529; CAN2_MOUSE). CAPN2 (P17655; CAN2_HUMAN). Capn2 (Q07009; CAN2_RAT)	EEYRAPRP	MEROPS:C02.002	Endopeptidase (input)	-19.55	MEROPS score threshold (-24.15)	57	57.87
42	P05060	375	384	N-terminus	Capn2 (O08529; CAN2_MOUSE). CAPN2 (P17655; CAN2_HUMAN). Capn2 (Q07009; CAN2_RAT)	RAPRPQSE	MEROPS:C02.002	Endopeptidase (input)	-23.02	MEROPS score threshold (-24.15)	57	57.87
43	P05060	375	385	N-terminus	Capn2 (O08529; CAN2_MOUSE). CAPN2 (P17655; CAN2_HUMAN). Capn2 (Q07009; CAN2_RAT)	RAPRPQSE	MEROPS:C02.002	Endopeptidase (input)	-23.02	MEROPS score threshold (-24.15)	57	57.87
44	P05060	388	394	N-terminus	Capn2 (O08529; CAN2_MOUSE). CAPN2 (P17655; CAN2_HUMAN). Capn2 (Q07009; CAN2_RAT)	EDKRNYPS	MEROPS:C02.002	Endopeptidase (input)	-23.29	MEROPS score threshold (-24.15)	57	57.87
45	P05060	388	395	N-terminus	Capn2 (O08529; CAN2_MOUSE). CAPN2 (P17655; CAN2_HUMAN). Capn2 (Q07009; CAN2_RAT)	EDKRNYPS	MEROPS:C02.002	Endopeptidase (input)	-23.29	MEROPS score threshold (-24.15)	57	57.87
46	P05060	388	408	N-terminus	Capn2 (O08529; CAN2_MOUSE). CAPN2 (P17655; CAN2_HUMAN). Capn2 (Q07009; CAN2_RAT)	EDKRNYPS	MEROPS:C02.002	Endopeptidase (input)	-23.29	MEROPS score threshold (-24.15)	57	57.87
46	P05060	388	408	C-terminus	Capn2 (O08529; CAN2_MOUSE). CAPN2 (P17655; CAN2_HUMAN). Capn2 (Q07009; CAN2_RAT)	SEEERGLE	MEROPS:C02.002	Endopeptidase (input)	-22.13	MEROPS score threshold (-24.15)	57	57.87
48	P05060	423	437	N-terminus	Capn2 (O08529; CAN2_MOUSE). CAPN2 (P17655; CAN2_HUMAN). Capn2 (Q07009; CAN2_RAT)	HRGRGGEP	MEROPS:C02.002	Endopeptidase (input)	-23.31	MEROPS score threshold (-24.15)	57	57.87
51	P05060	440	452	N-terminus	Capn2 (O08529; CAN2_MOUSE). CAPN2 (P17655; CAN2_HUMAN). Capn2 (Q07009; CAN2_RAT)	EEKRFLGE	MEROPS:C02.002	Endopeptidase (input)	-23.34	MEROPS score threshold (-24.15)	57	57.87
51	P05060	440	452	C-terminus	Capn2 (O08529; CAN2_MOUSE). CAPN2 (P17655; CAN2_HUMAN). Capn2 (Q07009; CAN2_RAT)	QENQMDKA	MEROPS:C02.002	Endopeptidase (input)	-23.98	MEROPS score threshold (-24.15)	57	57.87
52	P05060	440	453	N-terminus	Capn2 (O08529; CAN2_MOUSE). CAPN2 (P17655; CAN2_HUMAN). Capn2 (Q07009; CAN2_RAT)	EEKRFLGE	MEROPS:C02.002	Endopeptidase (input)	-23.34	MEROPS score threshold (-24.15)	57	57.87
52	P05060	440	453	C-terminus	Capn2 (O08529; CAN2_MOUSE). CAPN2 (P17655; CAN2_HUMAN). Capn2 (Q07009; CAN2_RAT)	ENQMDKAR	MEROPS:C02.002	Endopeptidase (input)	-23.85	MEROPS score threshold (-24.15)	57	57.87
53	P05060	440	454	N-terminus	Capn2 (O08529; CAN2_MOUSE). CAPN2 (P17655; CAN2_HUMAN). Capn2 (Q07009; CAN2_RAT)	EEKRFLGE	MEROPS:C02.002	Endopeptidase (input)	-23.34	MEROPS score threshold (-24.15)	57	57.87
54	P05060	440	456	N-terminus	Capn2 (O08529; CAN2_MOUSE). CAPN2 (P17655; CAN2_HUMAN). Capn2 (Q07009; CAN2_RAT)	EEKRFLGE	MEROPS:C02.002	Endopeptidase (input)	-23.34	MEROPS score threshold (-24.15)	57	57.87
55	P05060	473	497	C-terminus	Capn2 (O08529; CAN2_MOUSE). CAPN2 (P17655; CAN2_HUMAN). Capn2 (Q07009; CAN2_RAT)	ENREEARF	MEROPS:C02.002	Endopeptidase (input)	-23.84	MEROPS score threshold (-24.15)	57	57.87
57	P05060	474	495	C-terminus	Capn2 (O08529; CAN2_MOUSE). CAPN2 (P17655; CAN2_HUMAN). Capn2 (Q07009; CAN2_RAT)	TKENREEA	MEROPS:C02.002	Endopeptidase (input)	-22.8	MEROPS score threshold (-24.15)	57	57.87
58	P05060	474	497	C-terminus	Capn2 (O08529; CAN2_MOUSE). CAPN2 (P17655; CAN2_HUMAN). Capn2 (Q07009; CAN2_RAT)	ENREEARF	MEROPS:C02.002	Endopeptidase (input)	-23.84	MEROPS score threshold (-24.15)	57	57.87
61	P05060	475	499	N-terminus	Capn2 (O08529; CAN2_MOUSE). CAPN2 (P17655; CAN2_HUMAN). Capn2 (Q07009; CAN2_RAT)	YLNYGEEG	MEROPS:C02.002	Endopeptidase (input)	-23.99	MEROPS score threshold (-24.15)	57	57.87
62	P05060	476	499	N-terminus	Capn2 (O08529; CAN2_MOUSE). CAPN2 (P17655; CAN2_HUMAN). Capn2 (Q07009; CAN2_RAT)	LNYGEEGA	MEROPS:C02.002	Endopeptidase (input)	-23.52	MEROPS score threshold (-24.15)	57	57.87
63	P05060	516	537	N-terminus	Capn2 (O08529; CAN2_MOUSE). CAPN2 (P17655; CAN2_HUMAN). Capn2 (Q07009; CAN2_RAT)	AEKRKRLG	MEROPS:C02.002	Endopeptidase (input)	-21.68	MEROPS score threshold (-24.15)	57	57.87
64	P05060	518	524	N-terminus	Capn2 (O08529; CAN2_MOUSE). CAPN2 (P17655; CAN2_HUMAN). Capn2 (Q07009; CAN2_RAT)	KRKRLGEL	MEROPS:C02.002	Endopeptidase (input)	-22.64	MEROPS score threshold (-24.15)	57	57.87
65	P05060	518	537	N-terminus	Capn2 (O08529; CAN2_MOUSE). CAPN2 (P17655; CAN2_HUMAN). Capn2 (Q07009; CAN2_RAT)	KRKRLGEL	MEROPS:C02.002	Endopeptidase (input)	-22.64	MEROPS score threshold (-24.15)	57	57.87
66	P05060	519	537	N-terminus	Capn2 (O08529; CAN2_MOUSE). CAPN2 (P17655; CAN2_HUMAN). Capn2 (Q07009; CAN2_RAT)	RKRLGELF	MEROPS:C02.002	Endopeptidase (input)	-24.05	MEROPS score threshold (-24.15)	57	57.87
70	P05060	588	595	N-terminus	Capn2 (O08529; CAN2_MOUSE). CAPN2 (P17655; CAN2_HUMAN). Capn2 (Q07009; CAN2_RAT)	YEKRNLAR	MEROPS:C02.002	Endopeptidase (input)	-23.75	MEROPS score threshold (-24.15)	57	57.87
70	P05060	588	595	C-terminus	Capn2 (O08529; CAN2_MOUSE). CAPN2 (P17655; CAN2_HUMAN). Capn2 (Q07009; CAN2_RAT)	VPKLDLKR	MEROPS:C02.002	Endopeptidase (input)	-23.21	MEROPS score threshold (-24.15)	57	57.87
71	P05060	588	596	N-terminus	Capn2 (O08529; CAN2_MOUSE). CAPN2 (P17655; CAN2_HUMAN). Capn2 (Q07009; CAN2_RAT)	YEKRNLAR	MEROPS:C02.002	Endopeptidase (input)	-23.75	MEROPS score threshold (-24.15)	57	57.87
71	P05060	588	596	C-terminus	Capn2 (O08529; CAN2_MOUSE). CAPN2 (P17655; CAN2_HUMAN). Capn2 (Q07009; CAN2_RAT)	PKLDLKRQ	MEROPS:C02.002	Endopeptidase (input)	-21.04	MEROPS score threshold (-24.15)	57	57.87
72	P05060	588	597	N-terminus	Capn2 (O08529; CAN2_MOUSE). CAPN2 (P17655; CAN2_HUMAN). Capn2 (Q07009; CAN2_RAT)	YEKRNLAR	MEROPS:C02.002	Endopeptidase (input)	-23.75	MEROPS score threshold (-24.15)	57	57.87
73	P05060	600	613	C-terminus	Capn2 (O08529; CAN2_MOUSE). CAPN2 (P17655; CAN2_HUMAN). Capn2 (Q07009; CAN2_RAT)	LLHYRKKS	MEROPS:C02.002	Endopeptidase (input)	-23.28	MEROPS score threshold (-24.15)	57	57.87
74	P05060	604	613	C-terminus	Capn2 (O08529; CAN2_MOUSE). CAPN2 (P17655; CAN2_HUMAN). Capn2 (Q07009; CAN2_RAT)	LLHYRKKS	MEROPS:C02.002	Endopeptidase (input)	-23.28	MEROPS score threshold (-24.15)	57	57.87
75	P05060	606	613	C-terminus	Capn2 (O08529; CAN2_MOUSE). CAPN2 (P17655; CAN2_HUMAN). Capn2 (Q07009; CAN2_RAT)	LLHYRKKS	MEROPS:C02.002	Endopeptidase (input)	-23.28	MEROPS score threshold (-24.15)	57	57.87
6	P05060	102	130	N-terminus	Casp1 (P29452; CASP1_MOUSE). CASP1 (P29466; CASP1_HUMAN). Casp1 (P43527; CASP1_RAT)	SSSRGEAG	MEROPS:C14.001	Endopeptidase (input)	-20.11	MEROPS score threshold (-22.04)	95	96.19
45	P05060	388	395	C-terminus	Casp1 (P29452; CASP1_MOUSE). CASP1 (P29466; CASP1_HUMAN). Casp1 (P43527; CASP1_RAT)	LELDKMAH	MEROPS:C14.001	Endopeptidase (input)	-21.79	MEROPS score threshold (-22.04)	95	96.19
40	P05060	367	385	C-terminus	Casp8 (O89110; CASP8_MOUSE). CASP8 (Q14790; CASP8_HUMAN). Casp8 (Q9JHX4; CASP8_RAT)	DEEDKRNY	MEROPS:C14.009	Endopeptidase (input)	-17.55	MEROPS score threshold (-19.04)	38	99.69
41	P05060	372	385	C-terminus	Casp8 (O89110; CASP8_MOUSE). CASP8 (Q14790; CASP8_HUMAN). Casp8 (Q9JHX4; CASP8_RAT)	DEEDKRNY	MEROPS:C14.009	Endopeptidase (input)	-17.55	MEROPS score threshold (-19.04)	38	99.69
43	P05060	375	385	C-terminus	Casp8 (O89110; CASP8_MOUSE). CASP8 (Q14790; CASP8_HUMAN). Casp8 (Q9JHX4; CASP8_RAT)	DEEDKRNY	MEROPS:C14.009	Endopeptidase (input)	-17.55	MEROPS score threshold (-19.04)	38	99.69
6	P05060	102	130	N-terminus	Ctsb (P00787; CATB_RAT). CTSB (P07858; CATB_HUMAN). Ctsb (P10605; CATB_MOUSE)	SSSRGEAG	MEROPS:C01.060	Endopeptidase (input)	-21.35	MEROPS score threshold (-23.76)	79	80.99
22	P05060	293	317	C-terminus	Ctsb (P00787; CATB_RAT). CTSB (P07858; CATB_HUMAN). Ctsb (P10605; CATB_MOUSE)	SNVSMASL	MEROPS:C01.060	Endopeptidase (input)	-23.67	MEROPS score threshold (-23.76)	79	80.99
23	P05060	293	318	C-terminus	Ctsb (P00787; CATB_RAT). CTSB (P07858; CATB_HUMAN). Ctsb (P10605; CATB_MOUSE)	NVSMASLG	MEROPS:C01.060	Endopeptidase (input)	-21.9	MEROPS score threshold (-23.76)	79	80.99
27	P05060	294	308	N-terminus	Ctsb (P00787; CATB_RAT). CTSB (P07858; CATB_HUMAN). Ctsb (P10605; CATB_MOUSE)	PDRSSQGG	MEROPS:C01.060	Endopeptidase (input)	-22.67	MEROPS score threshold (-23.76)	79	80.99
28	P05060	294	310	N-terminus	Ctsb (P00787; CATB_RAT). CTSB (P07858; CATB_HUMAN). Ctsb (P10605; CATB_MOUSE)	PDRSSQGG	MEROPS:C01.060	Endopeptidase (input)	-22.67	MEROPS score threshold (-23.76)	79	80.99
29	P05060	294	312	N-terminus	Ctsb (P00787; CATB_RAT). CTSB (P07858; CATB_HUMAN). Ctsb (P10605; CATB_MOUSE)	PDRSSQGG	MEROPS:C01.060	Endopeptidase (input)	-22.67	MEROPS score threshold (-23.76)	79	80.99
30	P05060	294	317	N-terminus	Ctsb (P00787; CATB_RAT). CTSB (P07858; CATB_HUMAN). Ctsb (P10605; CATB_MOUSE)	PDRSSQGG	MEROPS:C01.060	Endopeptidase (input)	-22.67	MEROPS score threshold (-23.76)	79	80.99
30	P05060	294	317	C-terminus	Ctsb (P00787; CATB_RAT). CTSB (P07858; CATB_HUMAN). Ctsb (P10605; CATB_MOUSE)	SNVSMASL	MEROPS:C01.060	Endopeptidase (input)	-23.67	MEROPS score threshold (-23.76)	79	80.99
31	P05060	295	308	N-terminus	Ctsb (P00787; CATB_RAT). CTSB (P07858; CATB_HUMAN). Ctsb (P10605; CATB_MOUSE)	DRSSQGGS	MEROPS:C01.060	Endopeptidase (input)	-23.03	MEROPS score threshold (-23.76)	79	80.99
32	P05060	296	310	N-terminus	Ctsb (P00787; CATB_RAT). CTSB (P07858; CATB_HUMAN). Ctsb (P10605; CATB_MOUSE)	RSSQGGSL	MEROPS:C01.060	Endopeptidase (input)	-22.22	MEROPS score threshold (-23.76)	79	80.99
33	P05060	296	312	N-terminus	Ctsb (P00787; CATB_RAT). CTSB (P07858; CATB_HUMAN). Ctsb (P10605; CATB_MOUSE)	RSSQGGSL	MEROPS:C01.060	Endopeptidase (input)	-22.22	MEROPS score threshold (-23.76)	79	80.99
34	P05060	296	314	N-terminus	Ctsb (P00787; CATB_RAT). CTSB (P07858; CATB_HUMAN). Ctsb (P10605; CATB_MOUSE)	RSSQGGSL	MEROPS:C01.060	Endopeptidase (input)	-22.22	MEROPS score threshold (-23.76)	79	80.99
35	P05060	296	317	N-terminus	Ctsb (P00787; CATB_RAT). CTSB (P07858; CATB_HUMAN). Ctsb (P10605; CATB_MOUSE)	RSSQGGSL	MEROPS:C01.060	Endopeptidase (input)	-22.22	MEROPS score threshold (-23.76)	79	80.99
35	P05060	296	317	C-terminus	Ctsb (P00787; CATB_RAT). CTSB (P07858; CATB_HUMAN). Ctsb (P10605; CATB_MOUSE)	SNVSMASL	MEROPS:C01.060	Endopeptidase (input)	-23.67	MEROPS score threshold (-23.76)	79	80.99
36	P05060	296	318	N-terminus	Ctsb (P00787; CATB_RAT). CTSB (P07858; CATB_HUMAN). Ctsb (P10605; CATB_MOUSE)	RSSQGGSL	MEROPS:C01.060	Endopeptidase (input)	-22.22	MEROPS score threshold (-23.76)	79	80.99
36	P05060	296	318	C-terminus	Ctsb (P00787; CATB_RAT). CTSB (P07858; CATB_HUMAN). Ctsb (P10605; CATB_MOUSE)	NVSMASLG	MEROPS:C01.060	Endopeptidase (input)	-21.9	MEROPS score threshold (-23.76)	79	80.99
37	P05060	296	320	N-terminus	Ctsb (P00787; CATB_RAT). CTSB (P07858; CATB_HUMAN). Ctsb (P10605; CATB_MOUSE)	RSSQGGSL	MEROPS:C01.060	Endopeptidase (input)	-22.22	MEROPS score threshold (-23.76)	79	80.99
37	P05060	296	320	C-terminus	Ctsb (P00787; CATB_RAT). CTSB (P07858; CATB_HUMAN). Ctsb (P10605; CATB_MOUSE)	SMASLGEK	MEROPS:C01.060	Endopeptidase (input)	-23.31	MEROPS score threshold (-23.76)	79	80.99
38	P05060	298	315	N-terminus	Ctsb (P00787; CATB_RAT). CTSB (P07858; CATB_HUMAN). Ctsb (P10605; CATB_MOUSE)	SQGGSLPS	MEROPS:C01.060	Endopeptidase (input)	-22.03	MEROPS score threshold (-23.76)	79	80.99
51	P05060	440	452	N-terminus	Ctsb (P00787; CATB_RAT). CTSB (P07858; CATB_HUMAN). Ctsb (P10605; CATB_MOUSE)	EEKRFLGE	MEROPS:C01.060	Endopeptidase (input)	-22.96	MEROPS score threshold (-23.76)	79	80.99
52	P05060	440	453	N-terminus	Ctsb (P00787; CATB_RAT). CTSB (P07858; CATB_HUMAN). Ctsb (P10605; CATB_MOUSE)	EEKRFLGE	MEROPS:C01.060	Endopeptidase (input)	-22.96	MEROPS score threshold (-23.76)	79	80.99
53	P05060	440	454	N-terminus	Ctsb (P00787; CATB_RAT). CTSB (P07858; CATB_HUMAN). Ctsb (P10605; CATB_MOUSE)	EEKRFLGE	MEROPS:C01.060	Endopeptidase (input)	-22.96	MEROPS score threshold (-23.76)	79	80.99
54	P05060	440	456	N-terminus	Ctsb (P00787; CATB_RAT). CTSB (P07858; CATB_HUMAN). Ctsb (P10605; CATB_MOUSE)	EEKRFLGE	MEROPS:C01.060	Endopeptidase (input)	-22.96	MEROPS score threshold (-23.76)	79	80.99
62	P05060	476	499	N-terminus	Ctsb (P00787; CATB_RAT). CTSB (P07858; CATB_HUMAN). Ctsb (P10605; CATB_MOUSE)	LNYGEEGA	MEROPS:C01.060	Endopeptidase (input)	-23.09	MEROPS score threshold (-23.76)	79	80.99
4	P05060	90	118	C-terminus	CTSD (P07339; CATD_HUMAN). Ctsd (P18242; CATD_MOUSE). Ctsd (P24268; CATD_RAT)	PTKADTEK	MEROPS:A01.009	Endopeptidase (input)	-22.17	MEROPS score threshold (-22.64)	79	84.74
5	P05060	97	118	C-terminus	CTSD (P07339; CATD_HUMAN). Ctsd (P18242; CATD_MOUSE). Ctsd (P24268; CATD_RAT)	PTKADTEK	MEROPS:A01.009	Endopeptidase (input)	-22.17	MEROPS score threshold (-22.64)	79	84.74
17	P05060	293	312	C-terminus	CTSD (P07339; CATD_HUMAN). Ctsd (P18242; CATD_MOUSE). Ctsd (P24268; CATD_RAT)	EESEESNV	MEROPS:A01.009	Endopeptidase (input)	-21.77	MEROPS score threshold (-22.64)	79	84.74
23	P05060	293	318	C-terminus	CTSD (P07339; CATD_HUMAN). Ctsd (P18242; CATD_MOUSE). Ctsd (P24268; CATD_RAT)	NVSMASLG	MEROPS:A01.009	Endopeptidase (input)	-21.22	MEROPS score threshold (-22.64)	79	84.74
28	P05060	294	310	C-terminus	CTSD (P07339; CATD_HUMAN). Ctsd (P18242; CATD_MOUSE). Ctsd (P24268; CATD_RAT)	PQEESEES	MEROPS:A01.009	Endopeptidase (input)	-21.48	MEROPS score threshold (-22.64)	79	84.74
29	P05060	294	312	C-terminus	CTSD (P07339; CATD_HUMAN). Ctsd (P18242; CATD_MOUSE). Ctsd (P24268; CATD_RAT)	EESEESNV	MEROPS:A01.009	Endopeptidase (input)	-21.77	MEROPS score threshold (-22.64)	79	84.74
32	P05060	296	310	C-terminus	CTSD (P07339; CATD_HUMAN). Ctsd (P18242; CATD_MOUSE). Ctsd (P24268; CATD_RAT)	PQEESEES	MEROPS:A01.009	Endopeptidase (input)	-21.48	MEROPS score threshold (-22.64)	79	84.74
33	P05060	296	312	C-terminus	CTSD (P07339; CATD_HUMAN). Ctsd (P18242; CATD_MOUSE). Ctsd (P24268; CATD_RAT)	EESEESNV	MEROPS:A01.009	Endopeptidase (input)	-21.77	MEROPS score threshold (-22.64)	79	84.74
36	P05060	296	318	C-terminus	CTSD (P07339; CATD_HUMAN). Ctsd (P18242; CATD_MOUSE). Ctsd (P24268; CATD_RAT)	NVSMASLG	MEROPS:A01.009	Endopeptidase (input)	-21.22	MEROPS score threshold (-22.64)	79	84.74
39	P05060	366	381	C-terminus	CTSD (P07339; CATD_HUMAN). Ctsd (P18242; CATD_MOUSE). Ctsd (P24268; CATD_RAT)	EESWDEED	MEROPS:A01.009	Endopeptidase (input)	-21.69	MEROPS score threshold (-22.64)	79	84.74
44	P05060	388	394	C-terminus	CTSD (P07339; CATD_HUMAN). Ctsd (P18242; CATD_MOUSE). Ctsd (P24268; CATD_RAT)	SLELDKMA	MEROPS:A01.009	Endopeptidase (input)	-20.16	MEROPS score threshold (-22.64)	79	84.74
62	P05060	476	499	N-terminus	CTSD (P07339; CATD_HUMAN). Ctsd (P18242; CATD_MOUSE). Ctsd (P24268; CATD_RAT)	LNYGEEGA	MEROPS:A01.009	Endopeptidase (input)	-22.43	MEROPS score threshold (-22.64)	79	84.74
68	P05060	548	561	N-terminus	CTSD (P07339; CATD_HUMAN). Ctsd (P18242; CATD_MOUSE). Ctsd (P24268; CATD_RAT)	DNFLEGEE	MEROPS:A01.009	Endopeptidase (input)	-20.83	MEROPS score threshold (-22.64)	79	84.74
17	P05060	293	312	C-terminus	CTSE (P14091; CATE_HUMAN). Ctse (P16228; CATE_RAT). Ctse (P70269; CATE_MOUSE)	EESEESNV	MEROPS:A01.010	Endopeptidase (input)	-20.95	MEROPS score threshold (-22.27)	71	87.48
18	P05060	293	313	C-terminus	CTSE (P14091; CATE_HUMAN). Ctse (P16228; CATE_RAT). Ctse (P70269; CATE_MOUSE)	ESEESNVS	MEROPS:A01.010	Endopeptidase (input)	-22.24	MEROPS score threshold (-22.27)	71	87.48
20	P05060	293	315	C-terminus	CTSE (P14091; CATE_HUMAN). Ctse (P16228; CATE_RAT). Ctse (P70269; CATE_MOUSE)	EESNVSMA	MEROPS:A01.010	Endopeptidase (input)	-21.57	MEROPS score threshold (-22.27)	71	87.48
23	P05060	293	318	C-terminus	CTSE (P14091; CATE_HUMAN). Ctse (P16228; CATE_RAT). Ctse (P70269; CATE_MOUSE)	NVSMASLG	MEROPS:A01.010	Endopeptidase (input)	-19.56	MEROPS score threshold (-22.27)	71	87.48
28	P05060	294	310	C-terminus	CTSE (P14091; CATE_HUMAN). Ctse (P16228; CATE_RAT). Ctse (P70269; CATE_MOUSE)	PQEESEES	MEROPS:A01.010	Endopeptidase (input)	-20.95	MEROPS score threshold (-22.27)	71	87.48
29	P05060	294	312	C-terminus	CTSE (P14091; CATE_HUMAN). Ctse (P16228; CATE_RAT). Ctse (P70269; CATE_MOUSE)	EESEESNV	MEROPS:A01.010	Endopeptidase (input)	-20.95	MEROPS score threshold (-22.27)	71	87.48
32	P05060	296	310	C-terminus	CTSE (P14091; CATE_HUMAN). Ctse (P16228; CATE_RAT). Ctse (P70269; CATE_MOUSE)	PQEESEES	MEROPS:A01.010	Endopeptidase (input)	-20.95	MEROPS score threshold (-22.27)	71	87.48
33	P05060	296	312	C-terminus	CTSE (P14091; CATE_HUMAN). Ctse (P16228; CATE_RAT). Ctse (P70269; CATE_MOUSE)	EESEESNV	MEROPS:A01.010	Endopeptidase (input)	-20.95	MEROPS score threshold (-22.27)	71	87.48
36	P05060	296	318	C-terminus	CTSE (P14091; CATE_HUMAN). Ctse (P16228; CATE_RAT). Ctse (P70269; CATE_MOUSE)	NVSMASLG	MEROPS:A01.010	Endopeptidase (input)	-19.56	MEROPS score threshold (-22.27)	71	87.48
37	P05060	296	320	C-terminus	CTSE (P14091; CATE_HUMAN). Ctse (P16228; CATE_RAT). Ctse (P70269; CATE_MOUSE)	SMASLGEK	MEROPS:A01.010	Endopeptidase (input)	-22.19	MEROPS score threshold (-22.27)	71	87.48
38	P05060	298	315	C-terminus	CTSE (P14091; CATE_HUMAN). Ctse (P16228; CATE_RAT). Ctse (P70269; CATE_MOUSE)	EESNVSMA	MEROPS:A01.010	Endopeptidase (input)	-21.57	MEROPS score threshold (-22.27)	71	87.48
44	P05060	388	394	C-terminus	CTSE (P14091; CATE_HUMAN). Ctse (P16228; CATE_RAT). Ctse (P70269; CATE_MOUSE)	SLELDKMA	MEROPS:A01.010	Endopeptidase (input)	-20.11	MEROPS score threshold (-22.27)	71	87.48
3	P05060	70	86	C-terminus	CTSG (P08311; CATG_HUMAN). Ctsg (P17977; CATG_RAT). Ctsg (P28293; CATG_MOUSE)	VRLLRDPA	MEROPS:S01.133	Endopeptidase (input)	-21.69	MEROPS score threshold (-24.91)	63	78.25
5	P05060	97	118	N-terminus	CTSG (P08311; CATG_HUMAN). Ctsg (P17977; CATG_RAT). Ctsg (P28293; CATG_MOUSE)	SEAHESSS	MEROPS:S01.133	Endopeptidase (input)	-23.55	MEROPS score threshold (-24.91)	63	78.25
6	P05060	102	130	N-terminus	CTSG (P08311; CATG_HUMAN). Ctsg (P17977; CATG_RAT). Ctsg (P28293; CATG_MOUSE)	SSSRGEAG	MEROPS:S01.133	Endopeptidase (input)	-23.48	MEROPS score threshold (-24.91)	63	78.25
18	P05060	293	313	C-terminus	CTSG (P08311; CATG_HUMAN). Ctsg (P17977; CATG_RAT). Ctsg (P28293; CATG_MOUSE)	ESEESNVS	MEROPS:S01.133	Endopeptidase (input)	-24.26	MEROPS score threshold (-24.91)	63	78.25
20	P05060	293	315	C-terminus	CTSG (P08311; CATG_HUMAN). Ctsg (P17977; CATG_RAT). Ctsg (P28293; CATG_MOUSE)	EESNVSMA	MEROPS:S01.133	Endopeptidase (input)	-23.41	MEROPS score threshold (-24.91)	63	78.25
21	P05060	293	316	C-terminus	CTSG (P08311; CATG_HUMAN). Ctsg (P17977; CATG_RAT). Ctsg (P28293; CATG_MOUSE)	ESNVSMAS	MEROPS:S01.133	Endopeptidase (input)	-22.79	MEROPS score threshold (-24.91)	63	78.25
23	P05060	293	318	C-terminus	CTSG (P08311; CATG_HUMAN). Ctsg (P17977; CATG_RAT). Ctsg (P28293; CATG_MOUSE)	NVSMASLG	MEROPS:S01.133	Endopeptidase (input)	-21.96	MEROPS score threshold (-24.91)	63	78.25
24	P05060	293	321	C-terminus	CTSG (P08311; CATG_HUMAN). Ctsg (P17977; CATG_RAT). Ctsg (P28293; CATG_MOUSE)	MASLGEKR	MEROPS:S01.133	Endopeptidase (input)	-24.42	MEROPS score threshold (-24.91)	63	78.25
28	P05060	294	310	C-terminus	CTSG (P08311; CATG_HUMAN). Ctsg (P17977; CATG_RAT). Ctsg (P28293; CATG_MOUSE)	PQEESEES	MEROPS:S01.133	Endopeptidase (input)	-23.45	MEROPS score threshold (-24.91)	63	78.25
32	P05060	296	310	C-terminus	CTSG (P08311; CATG_HUMAN). Ctsg (P17977; CATG_RAT). Ctsg (P28293; CATG_MOUSE)	PQEESEES	MEROPS:S01.133	Endopeptidase (input)	-23.45	MEROPS score threshold (-24.91)	63	78.25
36	P05060	296	318	C-terminus	CTSG (P08311; CATG_HUMAN). Ctsg (P17977; CATG_RAT). Ctsg (P28293; CATG_MOUSE)	NVSMASLG	MEROPS:S01.133	Endopeptidase (input)	-21.96	MEROPS score threshold (-24.91)	63	78.25
38	P05060	298	315	C-terminus	CTSG (P08311; CATG_HUMAN). Ctsg (P17977; CATG_RAT). Ctsg (P28293; CATG_MOUSE)	EESNVSMA	MEROPS:S01.133	Endopeptidase (input)	-23.41	MEROPS score threshold (-24.91)	63	78.25
55	P05060	473	497	N-terminus	CTSG (P08311; CATG_HUMAN). Ctsg (P17977; CATG_RAT). Ctsg (P28293; CATG_MOUSE)	RNYLNYGE	MEROPS:S01.133	Endopeptidase (input)	-24.62	MEROPS score threshold (-24.91)	63	78.25
56	P05060	473	498	N-terminus	CTSG (P08311; CATG_HUMAN). Ctsg (P17977; CATG_RAT). Ctsg (P28293; CATG_MOUSE)	RNYLNYGE	MEROPS:S01.133	Endopeptidase (input)	-24.62	MEROPS score threshold (-24.91)	63	78.25
61	P05060	475	499	N-terminus	CTSG (P08311; CATG_HUMAN). Ctsg (P17977; CATG_RAT). Ctsg (P28293; CATG_MOUSE)	YLNYGEEG	MEROPS:S01.133	Endopeptidase (input)	-23.14	MEROPS score threshold (-24.91)	63	78.25
68	P05060	548	561	N-terminus	CTSG (P08311; CATG_HUMAN). Ctsg (P17977; CATG_RAT). Ctsg (P28293; CATG_MOUSE)	DNFLEGEE	MEROPS:S01.133	Endopeptidase (input)	-23.48	MEROPS score threshold (-24.91)	63	78.25
1	P05060	70	82	C-terminus	Ctsk (O35186; CATK_RAT). CTSK (P43235; CATK_HUMAN). Ctsk (P55097; CATK_MOUSE)	TKFEVRLL	MEROPS:C01.036	Endopeptidase (input)	-23.34	MEROPS score threshold (-25.77)	57	76.57
2	P05060	70	84	C-terminus	Ctsk (O35186; CATK_RAT). CTSK (P43235; CATK_HUMAN). Ctsk (P55097; CATK_MOUSE)	FEVRLLRD	MEROPS:C01.036	Endopeptidase (input)	-24	MEROPS score threshold (-25.77)	57	76.57
5	P05060	97	118	N-terminus	Ctsk (O35186; CATK_RAT). CTSK (P43235; CATK_HUMAN). Ctsk (P55097; CATK_MOUSE)	SEAHESSS	MEROPS:C01.036	Endopeptidase (input)	-24.72	MEROPS score threshold (-25.77)	57	76.57
6	P05060	102	130	N-terminus	Ctsk (O35186; CATK_RAT). CTSK (P43235; CATK_HUMAN). Ctsk (P55097; CATK_MOUSE)	SSSRGEAG	MEROPS:C01.036	Endopeptidase (input)	-23.84	MEROPS score threshold (-25.77)	57	76.57
14	P05060	293	308	C-terminus	Ctsk (O35186; CATK_RAT). CTSK (P43235; CATK_HUMAN). Ctsk (P55097; CATK_MOUSE)	GHPQEESE	MEROPS:C01.036	Endopeptidase (input)	-23.33	MEROPS score threshold (-25.77)	57	76.57
17	P05060	293	312	C-terminus	Ctsk (O35186; CATK_RAT). CTSK (P43235; CATK_HUMAN). Ctsk (P55097; CATK_MOUSE)	EESEESNV	MEROPS:C01.036	Endopeptidase (input)	-22.79	MEROPS score threshold (-25.77)	57	76.57
22	P05060	293	317	C-terminus	Ctsk (O35186; CATK_RAT). CTSK (P43235; CATK_HUMAN). Ctsk (P55097; CATK_MOUSE)	SNVSMASL	MEROPS:C01.036	Endopeptidase (input)	-23.28	MEROPS score threshold (-25.77)	57	76.57
25	P05060	293	322	C-terminus	Ctsk (O35186; CATK_RAT). CTSK (P43235; CATK_HUMAN). Ctsk (P55097; CATK_MOUSE)	ASLGEKRD	MEROPS:C01.036	Endopeptidase (input)	-18.78	MEROPS score threshold (-25.77)	57	76.57
27	P05060	294	308	C-terminus	Ctsk (O35186; CATK_RAT). CTSK (P43235; CATK_HUMAN). Ctsk (P55097; CATK_MOUSE)	GHPQEESE	MEROPS:C01.036	Endopeptidase (input)	-23.33	MEROPS score threshold (-25.77)	57	76.57
29	P05060	294	312	C-terminus	Ctsk (O35186; CATK_RAT). CTSK (P43235; CATK_HUMAN). Ctsk (P55097; CATK_MOUSE)	EESEESNV	MEROPS:C01.036	Endopeptidase (input)	-22.79	MEROPS score threshold (-25.77)	57	76.57
30	P05060	294	317	C-terminus	Ctsk (O35186; CATK_RAT). CTSK (P43235; CATK_HUMAN). Ctsk (P55097; CATK_MOUSE)	SNVSMASL	MEROPS:C01.036	Endopeptidase (input)	-23.28	MEROPS score threshold (-25.77)	57	76.57
31	P05060	295	308	N-terminus	Ctsk (O35186; CATK_RAT). CTSK (P43235; CATK_HUMAN). Ctsk (P55097; CATK_MOUSE)	DRSSQGGS	MEROPS:C01.036	Endopeptidase (input)	-25.65	MEROPS score threshold (-25.77)	57	76.57
31	P05060	295	308	C-terminus	Ctsk (O35186; CATK_RAT). CTSK (P43235; CATK_HUMAN). Ctsk (P55097; CATK_MOUSE)	GHPQEESE	MEROPS:C01.036	Endopeptidase (input)	-23.33	MEROPS score threshold (-25.77)	57	76.57
32	P05060	296	310	N-terminus	Ctsk (O35186; CATK_RAT). CTSK (P43235; CATK_HUMAN). Ctsk (P55097; CATK_MOUSE)	RSSQGGSL	MEROPS:C01.036	Endopeptidase (input)	-22.98	MEROPS score threshold (-25.77)	57	76.57
33	P05060	296	312	N-terminus	Ctsk (O35186; CATK_RAT). CTSK (P43235; CATK_HUMAN). Ctsk (P55097; CATK_MOUSE)	RSSQGGSL	MEROPS:C01.036	Endopeptidase (input)	-22.98	MEROPS score threshold (-25.77)	57	76.57
33	P05060	296	312	C-terminus	Ctsk (O35186; CATK_RAT). CTSK (P43235; CATK_HUMAN). Ctsk (P55097; CATK_MOUSE)	EESEESNV	MEROPS:C01.036	Endopeptidase (input)	-22.79	MEROPS score threshold (-25.77)	57	76.57
34	P05060	296	314	N-terminus	Ctsk (O35186; CATK_RAT). CTSK (P43235; CATK_HUMAN). Ctsk (P55097; CATK_MOUSE)	RSSQGGSL	MEROPS:C01.036	Endopeptidase (input)	-22.98	MEROPS score threshold (-25.77)	57	76.57
35	P05060	296	317	N-terminus	Ctsk (O35186; CATK_RAT). CTSK (P43235; CATK_HUMAN). Ctsk (P55097; CATK_MOUSE)	RSSQGGSL	MEROPS:C01.036	Endopeptidase (input)	-22.98	MEROPS score threshold (-25.77)	57	76.57
35	P05060	296	317	C-terminus	Ctsk (O35186; CATK_RAT). CTSK (P43235; CATK_HUMAN). Ctsk (P55097; CATK_MOUSE)	SNVSMASL	MEROPS:C01.036	Endopeptidase (input)	-23.28	MEROPS score threshold (-25.77)	57	76.57
36	P05060	296	318	N-terminus	Ctsk (O35186; CATK_RAT). CTSK (P43235; CATK_HUMAN). Ctsk (P55097; CATK_MOUSE)	RSSQGGSL	MEROPS:C01.036	Endopeptidase (input)	-22.98	MEROPS score threshold (-25.77)	57	76.57
37	P05060	296	320	N-terminus	Ctsk (O35186; CATK_RAT). CTSK (P43235; CATK_HUMAN). Ctsk (P55097; CATK_MOUSE)	RSSQGGSL	MEROPS:C01.036	Endopeptidase (input)	-22.98	MEROPS score threshold (-25.77)	57	76.57
37	P05060	296	320	C-terminus	Ctsk (O35186; CATK_RAT). CTSK (P43235; CATK_HUMAN). Ctsk (P55097; CATK_MOUSE)	SMASLGEK	MEROPS:C01.036	Endopeptidase (input)	-24.48	MEROPS score threshold (-25.77)	57	76.57
41	P05060	372	385	N-terminus	Ctsk (O35186; CATK_RAT). CTSK (P43235; CATK_HUMAN). Ctsk (P55097; CATK_MOUSE)	EEYRAPRP	MEROPS:C01.036	Endopeptidase (input)	-24.63	MEROPS score threshold (-25.77)	57	76.57
62	P05060	476	499	N-terminus	Ctsk (O35186; CATK_RAT). CTSK (P43235; CATK_HUMAN). Ctsk (P55097; CATK_MOUSE)	LNYGEEGA	MEROPS:C01.036	Endopeptidase (input)	-21.94	MEROPS score threshold (-25.77)	57	76.57
63	P05060	516	537	C-terminus	Ctsk (O35186; CATK_RAT). CTSK (P43235; CATK_HUMAN). Ctsk (P55097; CATK_MOUSE)	SHFERRDN	MEROPS:C01.036	Endopeptidase (input)	-25.51	MEROPS score threshold (-25.77)	57	76.57
65	P05060	518	537	C-terminus	Ctsk (O35186; CATK_RAT). CTSK (P43235; CATK_HUMAN). Ctsk (P55097; CATK_MOUSE)	SHFERRDN	MEROPS:C01.036	Endopeptidase (input)	-25.51	MEROPS score threshold (-25.77)	57	76.57
66	P05060	519	537	C-terminus	Ctsk (O35186; CATK_RAT). CTSK (P43235; CATK_HUMAN). Ctsk (P55097; CATK_MOUSE)	SHFERRDN	MEROPS:C01.036	Endopeptidase (input)	-25.51	MEROPS score threshold (-25.77)	57	76.57
67	P05060	525	537	C-terminus	Ctsk (O35186; CATK_RAT). CTSK (P43235; CATK_HUMAN). Ctsk (P55097; CATK_MOUSE)	SHFERRDN	MEROPS:C01.036	Endopeptidase (input)	-25.51	MEROPS score threshold (-25.77)	57	76.57
68	P05060	548	561	N-terminus	Ctsk (O35186; CATK_RAT). CTSK (P43235; CATK_HUMAN). Ctsk (P55097; CATK_MOUSE)	DNFLEGEE	MEROPS:C01.036	Endopeptidase (input)	-23.8	MEROPS score threshold (-25.77)	57	76.57
69	P05060	575	585	C-terminus	Ctsk (O35186; CATK_RAT). CTSK (P43235; CATK_HUMAN). Ctsk (P55097; CATK_MOUSE)	WGYEKRNL	MEROPS:C01.036	Endopeptidase (input)	-21.8	MEROPS score threshold (-25.77)	57	76.57
71	P05060	588	596	C-terminus	Ctsk (O35186; CATK_RAT). CTSK (P43235; CATK_HUMAN). Ctsk (P55097; CATK_MOUSE)	PKLDLKRQ	MEROPS:C01.036	Endopeptidase (input)	-25.41	MEROPS score threshold (-25.77)	57	76.57
75	P05060	606	613	N-terminus	Ctsk (O35186; CATK_RAT). CTSK (P43235; CATK_HUMAN). Ctsk (P55097; CATK_MOUSE)	DRVAQLDQ	MEROPS:C01.036	Endopeptidase (input)	-22.54	MEROPS score threshold (-25.77)	57	76.57
2	P05060	70	84	C-terminus	Ctsl (P06797; CATL1_MOUSE). Ctsl (P07154; CATL1_RAT). CTSL (P07711; CATL1_HUMAN)	FEVRLLRD	MEROPS:C01.032	Endopeptidase (input)	-24.42	MEROPS score threshold (-25.1)	68	62.99
3	P05060	70	86	C-terminus	Ctsl (P06797; CATL1_MOUSE). Ctsl (P07154; CATL1_RAT). CTSL (P07711; CATL1_HUMAN)	VRLLRDPA	MEROPS:C01.032	Endopeptidase (input)	-23.22	MEROPS score threshold (-25.1)	68	62.99
5	P05060	97	118	N-terminus	Ctsl (P06797; CATL1_MOUSE). Ctsl (P07154; CATL1_RAT). CTSL (P07711; CATL1_HUMAN)	SEAHESSS	MEROPS:C01.032	Endopeptidase (input)	-23.73	MEROPS score threshold (-25.1)	68	62.99
6	P05060	102	130	N-terminus	Ctsl (P06797; CATL1_MOUSE). Ctsl (P07154; CATL1_RAT). CTSL (P07711; CATL1_HUMAN)	SSSRGEAG	MEROPS:C01.032	Endopeptidase (input)	-22.68	MEROPS score threshold (-25.1)	68	62.99
8	P05060	134	154	C-terminus	Ctsl (P06797; CATL1_MOUSE). Ctsl (P07154; CATL1_RAT). CTSL (P07711; CATL1_HUMAN)	EVKTRHSE	MEROPS:C01.032	Endopeptidase (input)	-24.34	MEROPS score threshold (-25.1)	68	62.99
12	P05060	236	257	N-terminus	Ctsl (P06797; CATL1_MOUSE). Ctsl (P07154; CATL1_RAT). CTSL (P07711; CATL1_HUMAN)	REKSSQES	MEROPS:C01.032	Endopeptidase (input)	-25.01	MEROPS score threshold (-25.1)	68	62.99
14	P05060	293	308	C-terminus	Ctsl (P06797; CATL1_MOUSE). Ctsl (P07154; CATL1_RAT). CTSL (P07711; CATL1_HUMAN)	GHPQEESE	MEROPS:C01.032	Endopeptidase (input)	-22.74	MEROPS score threshold (-25.1)	68	62.99
15	P05060	293	309	C-terminus	Ctsl (P06797; CATL1_MOUSE). Ctsl (P07154; CATL1_RAT). CTSL (P07711; CATL1_HUMAN)	HPQEESEE	MEROPS:C01.032	Endopeptidase (input)	-24.84	MEROPS score threshold (-25.1)	68	62.99
17	P05060	293	312	C-terminus	Ctsl (P06797; CATL1_MOUSE). Ctsl (P07154; CATL1_RAT). CTSL (P07711; CATL1_HUMAN)	EESEESNV	MEROPS:C01.032	Endopeptidase (input)	-24.62	MEROPS score threshold (-25.1)	68	62.99
18	P05060	293	313	C-terminus	Ctsl (P06797; CATL1_MOUSE). Ctsl (P07154; CATL1_RAT). CTSL (P07711; CATL1_HUMAN)	ESEESNVS	MEROPS:C01.032	Endopeptidase (input)	-24	MEROPS score threshold (-25.1)	68	62.99
22	P05060	293	317	C-terminus	Ctsl (P06797; CATL1_MOUSE). Ctsl (P07154; CATL1_RAT). CTSL (P07711; CATL1_HUMAN)	SNVSMASL	MEROPS:C01.032	Endopeptidase (input)	-21.94	MEROPS score threshold (-25.1)	68	62.99
23	P05060	293	318	C-terminus	Ctsl (P06797; CATL1_MOUSE). Ctsl (P07154; CATL1_RAT). CTSL (P07711; CATL1_HUMAN)	NVSMASLG	MEROPS:C01.032	Endopeptidase (input)	-24.4	MEROPS score threshold (-25.1)	68	62.99
25	P05060	293	322	C-terminus	Ctsl (P06797; CATL1_MOUSE). Ctsl (P07154; CATL1_RAT). CTSL (P07711; CATL1_HUMAN)	ASLGEKRD	MEROPS:C01.032	Endopeptidase (input)	-20.34	MEROPS score threshold (-25.1)	68	62.99
27	P05060	294	308	N-terminus	Ctsl (P06797; CATL1_MOUSE). Ctsl (P07154; CATL1_RAT). CTSL (P07711; CATL1_HUMAN)	PDRSSQGG	MEROPS:C01.032	Endopeptidase (input)	-24.71	MEROPS score threshold (-25.1)	68	62.99
27	P05060	294	308	C-terminus	Ctsl (P06797; CATL1_MOUSE). Ctsl (P07154; CATL1_RAT). CTSL (P07711; CATL1_HUMAN)	GHPQEESE	MEROPS:C01.032	Endopeptidase (input)	-22.74	MEROPS score threshold (-25.1)	68	62.99
28	P05060	294	310	N-terminus	Ctsl (P06797; CATL1_MOUSE). Ctsl (P07154; CATL1_RAT). CTSL (P07711; CATL1_HUMAN)	PDRSSQGG	MEROPS:C01.032	Endopeptidase (input)	-24.71	MEROPS score threshold (-25.1)	68	62.99
28	P05060	294	310	C-terminus	Ctsl (P06797; CATL1_MOUSE). Ctsl (P07154; CATL1_RAT). CTSL (P07711; CATL1_HUMAN)	PQEESEES	MEROPS:C01.032	Endopeptidase (input)	-24.85	MEROPS score threshold (-25.1)	68	62.99
29	P05060	294	312	N-terminus	Ctsl (P06797; CATL1_MOUSE). Ctsl (P07154; CATL1_RAT). CTSL (P07711; CATL1_HUMAN)	PDRSSQGG	MEROPS:C01.032	Endopeptidase (input)	-24.71	MEROPS score threshold (-25.1)	68	62.99
29	P05060	294	312	C-terminus	Ctsl (P06797; CATL1_MOUSE). Ctsl (P07154; CATL1_RAT). CTSL (P07711; CATL1_HUMAN)	EESEESNV	MEROPS:C01.032	Endopeptidase (input)	-24.62	MEROPS score threshold (-25.1)	68	62.99
30	P05060	294	317	N-terminus	Ctsl (P06797; CATL1_MOUSE). Ctsl (P07154; CATL1_RAT). CTSL (P07711; CATL1_HUMAN)	PDRSSQGG	MEROPS:C01.032	Endopeptidase (input)	-24.71	MEROPS score threshold (-25.1)	68	62.99
30	P05060	294	317	C-terminus	Ctsl (P06797; CATL1_MOUSE). Ctsl (P07154; CATL1_RAT). CTSL (P07711; CATL1_HUMAN)	SNVSMASL	MEROPS:C01.032	Endopeptidase (input)	-21.94	MEROPS score threshold (-25.1)	68	62.99
31	P05060	295	308	C-terminus	Ctsl (P06797; CATL1_MOUSE). Ctsl (P07154; CATL1_RAT). CTSL (P07711; CATL1_HUMAN)	GHPQEESE	MEROPS:C01.032	Endopeptidase (input)	-22.74	MEROPS score threshold (-25.1)	68	62.99
32	P05060	296	310	N-terminus	Ctsl (P06797; CATL1_MOUSE). Ctsl (P07154; CATL1_RAT). CTSL (P07711; CATL1_HUMAN)	RSSQGGSL	MEROPS:C01.032	Endopeptidase (input)	-23.04	MEROPS score threshold (-25.1)	68	62.99
32	P05060	296	310	C-terminus	Ctsl (P06797; CATL1_MOUSE). Ctsl (P07154; CATL1_RAT). CTSL (P07711; CATL1_HUMAN)	PQEESEES	MEROPS:C01.032	Endopeptidase (input)	-24.85	MEROPS score threshold (-25.1)	68	62.99
33	P05060	296	312	N-terminus	Ctsl (P06797; CATL1_MOUSE). Ctsl (P07154; CATL1_RAT). CTSL (P07711; CATL1_HUMAN)	RSSQGGSL	MEROPS:C01.032	Endopeptidase (input)	-23.04	MEROPS score threshold (-25.1)	68	62.99
33	P05060	296	312	C-terminus	Ctsl (P06797; CATL1_MOUSE). Ctsl (P07154; CATL1_RAT). CTSL (P07711; CATL1_HUMAN)	EESEESNV	MEROPS:C01.032	Endopeptidase (input)	-24.62	MEROPS score threshold (-25.1)	68	62.99
34	P05060	296	314	N-terminus	Ctsl (P06797; CATL1_MOUSE). Ctsl (P07154; CATL1_RAT). CTSL (P07711; CATL1_HUMAN)	RSSQGGSL	MEROPS:C01.032	Endopeptidase (input)	-23.04	MEROPS score threshold (-25.1)	68	62.99
35	P05060	296	317	N-terminus	Ctsl (P06797; CATL1_MOUSE). Ctsl (P07154; CATL1_RAT). CTSL (P07711; CATL1_HUMAN)	RSSQGGSL	MEROPS:C01.032	Endopeptidase (input)	-23.04	MEROPS score threshold (-25.1)	68	62.99
35	P05060	296	317	C-terminus	Ctsl (P06797; CATL1_MOUSE). Ctsl (P07154; CATL1_RAT). CTSL (P07711; CATL1_HUMAN)	SNVSMASL	MEROPS:C01.032	Endopeptidase (input)	-21.94	MEROPS score threshold (-25.1)	68	62.99
36	P05060	296	318	N-terminus	Ctsl (P06797; CATL1_MOUSE). Ctsl (P07154; CATL1_RAT). CTSL (P07711; CATL1_HUMAN)	RSSQGGSL	MEROPS:C01.032	Endopeptidase (input)	-23.04	MEROPS score threshold (-25.1)	68	62.99
36	P05060	296	318	C-terminus	Ctsl (P06797; CATL1_MOUSE). Ctsl (P07154; CATL1_RAT). CTSL (P07711; CATL1_HUMAN)	NVSMASLG	MEROPS:C01.032	Endopeptidase (input)	-24.4	MEROPS score threshold (-25.1)	68	62.99
37	P05060	296	320	N-terminus	Ctsl (P06797; CATL1_MOUSE). Ctsl (P07154; CATL1_RAT). CTSL (P07711; CATL1_HUMAN)	RSSQGGSL	MEROPS:C01.032	Endopeptidase (input)	-23.04	MEROPS score threshold (-25.1)	68	62.99
37	P05060	296	320	C-terminus	Ctsl (P06797; CATL1_MOUSE). Ctsl (P07154; CATL1_RAT). CTSL (P07711; CATL1_HUMAN)	SMASLGEK	MEROPS:C01.032	Endopeptidase (input)	-24.91	MEROPS score threshold (-25.1)	68	62.99
38	P05060	298	315	N-terminus	Ctsl (P06797; CATL1_MOUSE). Ctsl (P07154; CATL1_RAT). CTSL (P07711; CATL1_HUMAN)	SQGGSLPS	MEROPS:C01.032	Endopeptidase (input)	-22.39	MEROPS score threshold (-25.1)	68	62.99
41	P05060	372	385	N-terminus	Ctsl (P06797; CATL1_MOUSE). Ctsl (P07154; CATL1_RAT). CTSL (P07711; CATL1_HUMAN)	EEYRAPRP	MEROPS:C01.032	Endopeptidase (input)	-22.09	MEROPS score threshold (-25.1)	68	62.99
55	P05060	473	497	N-terminus	Ctsl (P06797; CATL1_MOUSE). Ctsl (P07154; CATL1_RAT). CTSL (P07711; CATL1_HUMAN)	RNYLNYGE	MEROPS:C01.032	Endopeptidase (input)	-24.54	MEROPS score threshold (-25.1)	68	62.99
56	P05060	473	498	N-terminus	Ctsl (P06797; CATL1_MOUSE). Ctsl (P07154; CATL1_RAT). CTSL (P07711; CATL1_HUMAN)	RNYLNYGE	MEROPS:C01.032	Endopeptidase (input)	-24.54	MEROPS score threshold (-25.1)	68	62.99
57	P05060	474	495	N-terminus	Ctsl (P06797; CATL1_MOUSE). Ctsl (P07154; CATL1_RAT). CTSL (P07711; CATL1_HUMAN)	NYLNYGEE	MEROPS:C01.032	Endopeptidase (input)	-24.03	MEROPS score threshold (-25.1)	68	62.99
58	P05060	474	497	N-terminus	Ctsl (P06797; CATL1_MOUSE). Ctsl (P07154; CATL1_RAT). CTSL (P07711; CATL1_HUMAN)	NYLNYGEE	MEROPS:C01.032	Endopeptidase (input)	-24.03	MEROPS score threshold (-25.1)	68	62.99
59	P05060	474	498	N-terminus	Ctsl (P06797; CATL1_MOUSE). Ctsl (P07154; CATL1_RAT). CTSL (P07711; CATL1_HUMAN)	NYLNYGEE	MEROPS:C01.032	Endopeptidase (input)	-24.03	MEROPS score threshold (-25.1)	68	62.99
60	P05060	474	499	N-terminus	Ctsl (P06797; CATL1_MOUSE). Ctsl (P07154; CATL1_RAT). CTSL (P07711; CATL1_HUMAN)	NYLNYGEE	MEROPS:C01.032	Endopeptidase (input)	-24.03	MEROPS score threshold (-25.1)	68	62.99
62	P05060	476	499	N-terminus	Ctsl (P06797; CATL1_MOUSE). Ctsl (P07154; CATL1_RAT). CTSL (P07711; CATL1_HUMAN)	LNYGEEGA	MEROPS:C01.032	Endopeptidase (input)	-20.96	MEROPS score threshold (-25.1)	68	62.99
63	P05060	516	537	C-terminus	Ctsl (P06797; CATL1_MOUSE). Ctsl (P07154; CATL1_RAT). CTSL (P07711; CATL1_HUMAN)	SHFERRDN	MEROPS:C01.032	Endopeptidase (input)	-24.48	MEROPS score threshold (-25.1)	68	62.99
65	P05060	518	537	C-terminus	Ctsl (P06797; CATL1_MOUSE). Ctsl (P07154; CATL1_RAT). CTSL (P07711; CATL1_HUMAN)	SHFERRDN	MEROPS:C01.032	Endopeptidase (input)	-24.48	MEROPS score threshold (-25.1)	68	62.99
66	P05060	519	537	C-terminus	Ctsl (P06797; CATL1_MOUSE). Ctsl (P07154; CATL1_RAT). CTSL (P07711; CATL1_HUMAN)	SHFERRDN	MEROPS:C01.032	Endopeptidase (input)	-24.48	MEROPS score threshold (-25.1)	68	62.99
67	P05060	525	537	C-terminus	Ctsl (P06797; CATL1_MOUSE). Ctsl (P07154; CATL1_RAT). CTSL (P07711; CATL1_HUMAN)	SHFERRDN	MEROPS:C01.032	Endopeptidase (input)	-24.48	MEROPS score threshold (-25.1)	68	62.99
68	P05060	548	561	N-terminus	Ctsl (P06797; CATL1_MOUSE). Ctsl (P07154; CATL1_RAT). CTSL (P07711; CATL1_HUMAN)	DNFLEGEE	MEROPS:C01.032	Endopeptidase (input)	-21.95	MEROPS score threshold (-25.1)	68	62.99
75	P05060	606	613	N-terminus	Ctsl (P06797; CATL1_MOUSE). Ctsl (P07154; CATL1_RAT). CTSL (P07711; CATL1_HUMAN)	DRVAQLDQ	MEROPS:C01.032	Endopeptidase (input)	-24.19	MEROPS score threshold (-25.1)	68	62.99
2	P05060	70	84	C-terminus	Ctss (O70370; CATS_MOUSE). CTSS (P25774; CATS_HUMAN). Ctss (Q02765; CATS_RAT)	FEVRLLRD	MEROPS:C01.034	Endopeptidase (input)	-24.91	MEROPS score threshold (-25.53)	60	61.46
3	P05060	70	86	C-terminus	Ctss (O70370; CATS_MOUSE). CTSS (P25774; CATS_HUMAN). Ctss (Q02765; CATS_RAT)	VRLLRDPA	MEROPS:C01.034	Endopeptidase (input)	-24.2	MEROPS score threshold (-25.53)	60	61.46
5	P05060	97	118	N-terminus	Ctss (O70370; CATS_MOUSE). CTSS (P25774; CATS_HUMAN). Ctss (Q02765; CATS_RAT)	SEAHESSS	MEROPS:C01.034	Endopeptidase (input)	-22.84	MEROPS score threshold (-25.53)	60	61.46
6	P05060	102	130	N-terminus	Ctss (O70370; CATS_MOUSE). CTSS (P25774; CATS_HUMAN). Ctss (Q02765; CATS_RAT)	SSSRGEAG	MEROPS:C01.034	Endopeptidase (input)	-22.76	MEROPS score threshold (-25.53)	60	61.46
14	P05060	293	308	C-terminus	Ctss (O70370; CATS_MOUSE). CTSS (P25774; CATS_HUMAN). Ctss (Q02765; CATS_RAT)	GHPQEESE	MEROPS:C01.034	Endopeptidase (input)	-24.13	MEROPS score threshold (-25.53)	60	61.46
15	P05060	293	309	C-terminus	Ctss (O70370; CATS_MOUSE). CTSS (P25774; CATS_HUMAN). Ctss (Q02765; CATS_RAT)	HPQEESEE	MEROPS:C01.034	Endopeptidase (input)	-22.45	MEROPS score threshold (-25.53)	60	61.46
16	P05060	293	311	C-terminus	Ctss (O70370; CATS_MOUSE). CTSS (P25774; CATS_HUMAN). Ctss (Q02765; CATS_RAT)	QEESEESN	MEROPS:C01.034	Endopeptidase (input)	-25.09	MEROPS score threshold (-25.53)	60	61.46
17	P05060	293	312	C-terminus	Ctss (O70370; CATS_MOUSE). CTSS (P25774; CATS_HUMAN). Ctss (Q02765; CATS_RAT)	EESEESNV	MEROPS:C01.034	Endopeptidase (input)	-22.62	MEROPS score threshold (-25.53)	60	61.46
18	P05060	293	313	C-terminus	Ctss (O70370; CATS_MOUSE). CTSS (P25774; CATS_HUMAN). Ctss (Q02765; CATS_RAT)	ESEESNVS	MEROPS:C01.034	Endopeptidase (input)	-24.34	MEROPS score threshold (-25.53)	60	61.46
22	P05060	293	317	C-terminus	Ctss (O70370; CATS_MOUSE). CTSS (P25774; CATS_HUMAN). Ctss (Q02765; CATS_RAT)	SNVSMASL	MEROPS:C01.034	Endopeptidase (input)	-22.07	MEROPS score threshold (-25.53)	60	61.46
23	P05060	293	318	C-terminus	Ctss (O70370; CATS_MOUSE). CTSS (P25774; CATS_HUMAN). Ctss (Q02765; CATS_RAT)	NVSMASLG	MEROPS:C01.034	Endopeptidase (input)	-24.07	MEROPS score threshold (-25.53)	60	61.46
25	P05060	293	322	C-terminus	Ctss (O70370; CATS_MOUSE). CTSS (P25774; CATS_HUMAN). Ctss (Q02765; CATS_RAT)	ASLGEKRD	MEROPS:C01.034	Endopeptidase (input)	-20.59	MEROPS score threshold (-25.53)	60	61.46
27	P05060	294	308	N-terminus	Ctss (O70370; CATS_MOUSE). CTSS (P25774; CATS_HUMAN). Ctss (Q02765; CATS_RAT)	PDRSSQGG	MEROPS:C01.034	Endopeptidase (input)	-24.22	MEROPS score threshold (-25.53)	60	61.46
27	P05060	294	308	C-terminus	Ctss (O70370; CATS_MOUSE). CTSS (P25774; CATS_HUMAN). Ctss (Q02765; CATS_RAT)	GHPQEESE	MEROPS:C01.034	Endopeptidase (input)	-24.13	MEROPS score threshold (-25.53)	60	61.46
28	P05060	294	310	N-terminus	Ctss (O70370; CATS_MOUSE). CTSS (P25774; CATS_HUMAN). Ctss (Q02765; CATS_RAT)	PDRSSQGG	MEROPS:C01.034	Endopeptidase (input)	-24.22	MEROPS score threshold (-25.53)	60	61.46
28	P05060	294	310	C-terminus	Ctss (O70370; CATS_MOUSE). CTSS (P25774; CATS_HUMAN). Ctss (Q02765; CATS_RAT)	PQEESEES	MEROPS:C01.034	Endopeptidase (input)	-24.54	MEROPS score threshold (-25.53)	60	61.46
29	P05060	294	312	N-terminus	Ctss (O70370; CATS_MOUSE). CTSS (P25774; CATS_HUMAN). Ctss (Q02765; CATS_RAT)	PDRSSQGG	MEROPS:C01.034	Endopeptidase (input)	-24.22	MEROPS score threshold (-25.53)	60	61.46
29	P05060	294	312	C-terminus	Ctss (O70370; CATS_MOUSE). CTSS (P25774; CATS_HUMAN). Ctss (Q02765; CATS_RAT)	EESEESNV	MEROPS:C01.034	Endopeptidase (input)	-22.62	MEROPS score threshold (-25.53)	60	61.46
30	P05060	294	317	N-terminus	Ctss (O70370; CATS_MOUSE). CTSS (P25774; CATS_HUMAN). Ctss (Q02765; CATS_RAT)	PDRSSQGG	MEROPS:C01.034	Endopeptidase (input)	-24.22	MEROPS score threshold (-25.53)	60	61.46
30	P05060	294	317	C-terminus	Ctss (O70370; CATS_MOUSE). CTSS (P25774; CATS_HUMAN). Ctss (Q02765; CATS_RAT)	SNVSMASL	MEROPS:C01.034	Endopeptidase (input)	-22.07	MEROPS score threshold (-25.53)	60	61.46
31	P05060	295	308	N-terminus	Ctss (O70370; CATS_MOUSE). CTSS (P25774; CATS_HUMAN). Ctss (Q02765; CATS_RAT)	DRSSQGGS	MEROPS:C01.034	Endopeptidase (input)	-23.65	MEROPS score threshold (-25.53)	60	61.46
31	P05060	295	308	C-terminus	Ctss (O70370; CATS_MOUSE). CTSS (P25774; CATS_HUMAN). Ctss (Q02765; CATS_RAT)	GHPQEESE	MEROPS:C01.034	Endopeptidase (input)	-24.13	MEROPS score threshold (-25.53)	60	61.46
32	P05060	296	310	N-terminus	Ctss (O70370; CATS_MOUSE). CTSS (P25774; CATS_HUMAN). Ctss (Q02765; CATS_RAT)	RSSQGGSL	MEROPS:C01.034	Endopeptidase (input)	-24.14	MEROPS score threshold (-25.53)	60	61.46
32	P05060	296	310	C-terminus	Ctss (O70370; CATS_MOUSE). CTSS (P25774; CATS_HUMAN). Ctss (Q02765; CATS_RAT)	PQEESEES	MEROPS:C01.034	Endopeptidase (input)	-24.54	MEROPS score threshold (-25.53)	60	61.46
33	P05060	296	312	N-terminus	Ctss (O70370; CATS_MOUSE). CTSS (P25774; CATS_HUMAN). Ctss (Q02765; CATS_RAT)	RSSQGGSL	MEROPS:C01.034	Endopeptidase (input)	-24.14	MEROPS score threshold (-25.53)	60	61.46
33	P05060	296	312	C-terminus	Ctss (O70370; CATS_MOUSE). CTSS (P25774; CATS_HUMAN). Ctss (Q02765; CATS_RAT)	EESEESNV	MEROPS:C01.034	Endopeptidase (input)	-22.62	MEROPS score threshold (-25.53)	60	61.46
34	P05060	296	314	N-terminus	Ctss (O70370; CATS_MOUSE). CTSS (P25774; CATS_HUMAN). Ctss (Q02765; CATS_RAT)	RSSQGGSL	MEROPS:C01.034	Endopeptidase (input)	-24.14	MEROPS score threshold (-25.53)	60	61.46
35	P05060	296	317	N-terminus	Ctss (O70370; CATS_MOUSE). CTSS (P25774; CATS_HUMAN). Ctss (Q02765; CATS_RAT)	RSSQGGSL	MEROPS:C01.034	Endopeptidase (input)	-24.14	MEROPS score threshold (-25.53)	60	61.46
35	P05060	296	317	C-terminus	Ctss (O70370; CATS_MOUSE). CTSS (P25774; CATS_HUMAN). Ctss (Q02765; CATS_RAT)	SNVSMASL	MEROPS:C01.034	Endopeptidase (input)	-22.07	MEROPS score threshold (-25.53)	60	61.46
36	P05060	296	318	N-terminus	Ctss (O70370; CATS_MOUSE). CTSS (P25774; CATS_HUMAN). Ctss (Q02765; CATS_RAT)	RSSQGGSL	MEROPS:C01.034	Endopeptidase (input)	-24.14	MEROPS score threshold (-25.53)	60	61.46
36	P05060	296	318	C-terminus	Ctss (O70370; CATS_MOUSE). CTSS (P25774; CATS_HUMAN). Ctss (Q02765; CATS_RAT)	NVSMASLG	MEROPS:C01.034	Endopeptidase (input)	-24.07	MEROPS score threshold (-25.53)	60	61.46
37	P05060	296	320	N-terminus	Ctss (O70370; CATS_MOUSE). CTSS (P25774; CATS_HUMAN). Ctss (Q02765; CATS_RAT)	RSSQGGSL	MEROPS:C01.034	Endopeptidase (input)	-24.14	MEROPS score threshold (-25.53)	60	61.46
37	P05060	296	320	C-terminus	Ctss (O70370; CATS_MOUSE). CTSS (P25774; CATS_HUMAN). Ctss (Q02765; CATS_RAT)	SMASLGEK	MEROPS:C01.034	Endopeptidase (input)	-24.06	MEROPS score threshold (-25.53)	60	61.46
38	P05060	298	315	N-terminus	Ctss (O70370; CATS_MOUSE). CTSS (P25774; CATS_HUMAN). Ctss (Q02765; CATS_RAT)	SQGGSLPS	MEROPS:C01.034	Endopeptidase (input)	-22.25	MEROPS score threshold (-25.53)	60	61.46
41	P05060	372	385	N-terminus	Ctss (O70370; CATS_MOUSE). CTSS (P25774; CATS_HUMAN). Ctss (Q02765; CATS_RAT)	EEYRAPRP	MEROPS:C01.034	Endopeptidase (input)	-23.81	MEROPS score threshold (-25.53)	60	61.46
45	P05060	388	395	C-terminus	Ctss (O70370; CATS_MOUSE). CTSS (P25774; CATS_HUMAN). Ctss (Q02765; CATS_RAT)	LELDKMAH	MEROPS:C01.034	Endopeptidase (input)	-24.57	MEROPS score threshold (-25.53)	60	61.46
57	P05060	474	495	N-terminus	Ctss (O70370; CATS_MOUSE). CTSS (P25774; CATS_HUMAN). Ctss (Q02765; CATS_RAT)	NYLNYGEE	MEROPS:C01.034	Endopeptidase (input)	-22.63	MEROPS score threshold (-25.53)	60	61.46
58	P05060	474	497	N-terminus	Ctss (O70370; CATS_MOUSE). CTSS (P25774; CATS_HUMAN). Ctss (Q02765; CATS_RAT)	NYLNYGEE	MEROPS:C01.034	Endopeptidase (input)	-22.63	MEROPS score threshold (-25.53)	60	61.46
59	P05060	474	498	N-terminus	Ctss (O70370; CATS_MOUSE). CTSS (P25774; CATS_HUMAN). Ctss (Q02765; CATS_RAT)	NYLNYGEE	MEROPS:C01.034	Endopeptidase (input)	-22.63	MEROPS score threshold (-25.53)	60	61.46
60	P05060	474	499	N-terminus	Ctss (O70370; CATS_MOUSE). CTSS (P25774; CATS_HUMAN). Ctss (Q02765; CATS_RAT)	NYLNYGEE	MEROPS:C01.034	Endopeptidase (input)	-22.63	MEROPS score threshold (-25.53)	60	61.46
62	P05060	476	499	N-terminus	Ctss (O70370; CATS_MOUSE). CTSS (P25774; CATS_HUMAN). Ctss (Q02765; CATS_RAT)	LNYGEEGA	MEROPS:C01.034	Endopeptidase (input)	-21.42	MEROPS score threshold (-25.53)	60	61.46
68	P05060	548	561	N-terminus	Ctss (O70370; CATS_MOUSE). CTSS (P25774; CATS_HUMAN). Ctss (Q02765; CATS_RAT)	DNFLEGEE	MEROPS:C01.034	Endopeptidase (input)	-21.08	MEROPS score threshold (-25.53)	60	61.46
75	P05060	606	613	N-terminus	Ctss (O70370; CATS_MOUSE). CTSS (P25774; CATS_HUMAN). Ctss (Q02765; CATS_RAT)	DRVAQLDQ	MEROPS:C01.034	Endopeptidase (input)	-22.1	MEROPS score threshold (-25.53)	60	61.46
20	P05060	293	315	C-terminus	ELANE (P08246; ELNE_HUMAN). Elane (Q3UP87; ELNE_MOUSE)	EESNVSMA	MEROPS:S01.131	Endopeptidase (input)	-23.28	MEROPS score threshold (-23.57)	77	77.82
21	P05060	293	316	C-terminus	ELANE (P08246; ELNE_HUMAN). Elane (Q3UP87; ELNE_MOUSE)	ESNVSMAS	MEROPS:S01.131	Endopeptidase (input)	-22.84	MEROPS score threshold (-23.57)	77	77.82
22	P05060	293	317	C-terminus	ELANE (P08246; ELNE_HUMAN). Elane (Q3UP87; ELNE_MOUSE)	SNVSMASL	MEROPS:S01.131	Endopeptidase (input)	-23.24	MEROPS score threshold (-23.57)	77	77.82
30	P05060	294	317	C-terminus	ELANE (P08246; ELNE_HUMAN). Elane (Q3UP87; ELNE_MOUSE)	SNVSMASL	MEROPS:S01.131	Endopeptidase (input)	-23.24	MEROPS score threshold (-23.57)	77	77.82
35	P05060	296	317	C-terminus	ELANE (P08246; ELNE_HUMAN). Elane (Q3UP87; ELNE_MOUSE)	SNVSMASL	MEROPS:S01.131	Endopeptidase (input)	-23.24	MEROPS score threshold (-23.57)	77	77.82
38	P05060	298	315	N-terminus	ELANE (P08246; ELNE_HUMAN). Elane (Q3UP87; ELNE_MOUSE)	SQGGSLPS	MEROPS:S01.131	Endopeptidase (input)	-22.94	MEROPS score threshold (-23.57)	77	77.82
38	P05060	298	315	C-terminus	ELANE (P08246; ELNE_HUMAN). Elane (Q3UP87; ELNE_MOUSE)	EESNVSMA	MEROPS:S01.131	Endopeptidase (input)	-23.28	MEROPS score threshold (-23.57)	77	77.82
48	P05060	423	437	N-terminus	ELANE (P08246; ELNE_HUMAN). Elane (Q3UP87; ELNE_MOUSE)	HRGRGGEP	MEROPS:S01.131	Endopeptidase (input)	-23.09	MEROPS score threshold (-23.57)	77	77.82
60	P05060	474	499	C-terminus	ELANE (P08246; ELNE_HUMAN). Elane (Q3UP87; ELNE_MOUSE)	REEARFQD	MEROPS:S01.131	Endopeptidase (input)	-22.84	MEROPS score threshold (-23.57)	77	77.82
61	P05060	475	499	C-terminus	ELANE (P08246; ELNE_HUMAN). Elane (Q3UP87; ELNE_MOUSE)	REEARFQD	MEROPS:S01.131	Endopeptidase (input)	-22.84	MEROPS score threshold (-23.57)	77	77.82
62	P05060	476	499	C-terminus	ELANE (P08246; ELNE_HUMAN). Elane (Q3UP87; ELNE_MOUSE)	REEARFQD	MEROPS:S01.131	Endopeptidase (input)	-22.84	MEROPS score threshold (-23.57)	77	77.82
75	P05060	606	613	N-terminus	ELANE (P08246; ELNE_HUMAN). Elane (Q3UP87; ELNE_MOUSE)	DRVAQLDQ	MEROPS:S01.131	Endopeptidase (input)	-23.3	MEROPS score threshold (-23.57)	77	77.82
47	P05060	421	437	N-terminus	FURIN (P09958; FURIN_HUMAN). Furin (P23188; FURIN_MOUSE). Furin (P23377; FURIN_RAT)	RHHRGRGG	MEROPS:S08.071	Endopeptidase (input)	-17.99	MEROPS score threshold (-18.7)	79	99.84
6	P05060	102	130	N-terminus	Gzma (P11032; GRAA_MOUSE). GZMA (P12544; GRAA_HUMAN)	SSSRGEAG	MEROPS:S01.135	Endopeptidase (input)	-17.91	MEROPS score threshold (-21.78)	80	94.96
7	P05060	134	152	N-terminus	Gzma (P11032; GRAA_MOUSE). GZMA (P12544; GRAA_HUMAN)	SRERADEP	MEROPS:S01.135	Endopeptidase (input)	-21.65	MEROPS score threshold (-21.78)	80	94.96
8	P05060	134	154	N-terminus	Gzma (P11032; GRAA_MOUSE). GZMA (P12544; GRAA_HUMAN)	SRERADEP	MEROPS:S01.135	Endopeptidase (input)	-21.65	MEROPS score threshold (-21.78)	80	94.96
9	P05060	134	161	N-terminus	Gzma (P11032; GRAA_MOUSE). GZMA (P12544; GRAA_HUMAN)	SRERADEP	MEROPS:S01.135	Endopeptidase (input)	-21.65	MEROPS score threshold (-21.78)	80	94.96
14	P05060	293	308	N-terminus	Gzma (P11032; GRAA_MOUSE). GZMA (P12544; GRAA_HUMAN)	RPDRSSQG	MEROPS:S01.135	Endopeptidase (input)	-20.58	MEROPS score threshold (-21.78)	80	94.96
15	P05060	293	309	N-terminus	Gzma (P11032; GRAA_MOUSE). GZMA (P12544; GRAA_HUMAN)	RPDRSSQG	MEROPS:S01.135	Endopeptidase (input)	-20.58	MEROPS score threshold (-21.78)	80	94.96
16	P05060	293	311	N-terminus	Gzma (P11032; GRAA_MOUSE). GZMA (P12544; GRAA_HUMAN)	RPDRSSQG	MEROPS:S01.135	Endopeptidase (input)	-20.58	MEROPS score threshold (-21.78)	80	94.96
17	P05060	293	312	N-terminus	Gzma (P11032; GRAA_MOUSE). GZMA (P12544; GRAA_HUMAN)	RPDRSSQG	MEROPS:S01.135	Endopeptidase (input)	-20.58	MEROPS score threshold (-21.78)	80	94.96
18	P05060	293	313	N-terminus	Gzma (P11032; GRAA_MOUSE). GZMA (P12544; GRAA_HUMAN)	RPDRSSQG	MEROPS:S01.135	Endopeptidase (input)	-20.58	MEROPS score threshold (-21.78)	80	94.96
19	P05060	293	314	N-terminus	Gzma (P11032; GRAA_MOUSE). GZMA (P12544; GRAA_HUMAN)	RPDRSSQG	MEROPS:S01.135	Endopeptidase (input)	-20.58	MEROPS score threshold (-21.78)	80	94.96
20	P05060	293	315	N-terminus	Gzma (P11032; GRAA_MOUSE). GZMA (P12544; GRAA_HUMAN)	RPDRSSQG	MEROPS:S01.135	Endopeptidase (input)	-20.58	MEROPS score threshold (-21.78)	80	94.96
21	P05060	293	316	N-terminus	Gzma (P11032; GRAA_MOUSE). GZMA (P12544; GRAA_HUMAN)	RPDRSSQG	MEROPS:S01.135	Endopeptidase (input)	-20.58	MEROPS score threshold (-21.78)	80	94.96
22	P05060	293	317	N-terminus	Gzma (P11032; GRAA_MOUSE). GZMA (P12544; GRAA_HUMAN)	RPDRSSQG	MEROPS:S01.135	Endopeptidase (input)	-20.58	MEROPS score threshold (-21.78)	80	94.96
23	P05060	293	318	N-terminus	Gzma (P11032; GRAA_MOUSE). GZMA (P12544; GRAA_HUMAN)	RPDRSSQG	MEROPS:S01.135	Endopeptidase (input)	-20.58	MEROPS score threshold (-21.78)	80	94.96
24	P05060	293	321	N-terminus	Gzma (P11032; GRAA_MOUSE). GZMA (P12544; GRAA_HUMAN)	RPDRSSQG	MEROPS:S01.135	Endopeptidase (input)	-20.58	MEROPS score threshold (-21.78)	80	94.96
25	P05060	293	322	N-terminus	Gzma (P11032; GRAA_MOUSE). GZMA (P12544; GRAA_HUMAN)	RPDRSSQG	MEROPS:S01.135	Endopeptidase (input)	-20.58	MEROPS score threshold (-21.78)	80	94.96
26	P05060	293	323	N-terminus	Gzma (P11032; GRAA_MOUSE). GZMA (P12544; GRAA_HUMAN)	RPDRSSQG	MEROPS:S01.135	Endopeptidase (input)	-20.58	MEROPS score threshold (-21.78)	80	94.96
48	P05060	423	437	N-terminus	Gzma (P11032; GRAA_MOUSE). GZMA (P12544; GRAA_HUMAN)	HRGRGGEP	MEROPS:S01.135	Endopeptidase (input)	-21.44	MEROPS score threshold (-21.78)	80	94.96
49	P05060	428	437	N-terminus	Gzma (P11032; GRAA_MOUSE). GZMA (P12544; GRAA_HUMAN)	GEPRAYFM	MEROPS:S01.135	Endopeptidase (input)	-21.25	MEROPS score threshold (-21.78)	80	94.96
64	P05060	518	524	N-terminus	Gzma (P11032; GRAA_MOUSE). GZMA (P12544; GRAA_HUMAN)	KRKRLGEL	MEROPS:S01.135	Endopeptidase (input)	-20.66	MEROPS score threshold (-21.78)	80	94.96
65	P05060	518	537	N-terminus	Gzma (P11032; GRAA_MOUSE). GZMA (P12544; GRAA_HUMAN)	KRKRLGEL	MEROPS:S01.135	Endopeptidase (input)	-20.66	MEROPS score threshold (-21.78)	80	94.96
74	P05060	604	613	N-terminus	Gzma (P11032; GRAA_MOUSE). GZMA (P12544; GRAA_HUMAN)	QYDRVAQL	MEROPS:S01.135	Endopeptidase (input)	-20.95	MEROPS score threshold (-21.78)	80	94.96
17	P05060	293	312	C-terminus	Gzmb (P04187; GRAB_MOUSE)	EESEESNV	MEROPS:S01.136	Endopeptidase (input)	-20.82	MEROPS score threshold (-21.02)	78	97.16
28	P05060	294	310	C-terminus	Gzmb (P04187; GRAB_MOUSE)	PQEESEES	MEROPS:S01.136	Endopeptidase (input)	-19.77	MEROPS score threshold (-21.02)	78	97.16
29	P05060	294	312	C-terminus	Gzmb (P04187; GRAB_MOUSE)	EESEESNV	MEROPS:S01.136	Endopeptidase (input)	-20.82	MEROPS score threshold (-21.02)	78	97.16
32	P05060	296	310	C-terminus	Gzmb (P04187; GRAB_MOUSE)	PQEESEES	MEROPS:S01.136	Endopeptidase (input)	-19.77	MEROPS score threshold (-21.02)	78	97.16
33	P05060	296	312	C-terminus	Gzmb (P04187; GRAB_MOUSE)	EESEESNV	MEROPS:S01.136	Endopeptidase (input)	-20.82	MEROPS score threshold (-21.02)	78	97.16
17	P05060	293	312	C-terminus	GZMB (P10144; GRAB_HUMAN)	EESEESNV	MEROPS:S01.010	Endopeptidase (input)	-20.46	MEROPS score threshold (-21.02)	78	97.16
18	P05060	293	313	C-terminus	GZMB (P10144; GRAB_HUMAN)	ESEESNVS	MEROPS:S01.010	Endopeptidase (input)	-20.5	MEROPS score threshold (-21.02)	78	97.16
28	P05060	294	310	C-terminus	GZMB (P10144; GRAB_HUMAN)	PQEESEES	MEROPS:S01.010	Endopeptidase (input)	-18.42	MEROPS score threshold (-21.02)	78	97.16
29	P05060	294	312	C-terminus	GZMB (P10144; GRAB_HUMAN)	EESEESNV	MEROPS:S01.010	Endopeptidase (input)	-20.46	MEROPS score threshold (-21.02)	78	97.16
32	P05060	296	310	C-terminus	GZMB (P10144; GRAB_HUMAN)	PQEESEES	MEROPS:S01.010	Endopeptidase (input)	-18.42	MEROPS score threshold (-21.02)	78	97.16
33	P05060	296	312	C-terminus	GZMB (P10144; GRAB_HUMAN)	EESEESNV	MEROPS:S01.010	Endopeptidase (input)	-20.46	MEROPS score threshold (-21.02)	78	97.16
46	P05060	388	408	C-terminus	GZMB (P10144; GRAB_HUMAN)	SEEERGLE	MEROPS:S01.010	Endopeptidase (input)	-20.72	MEROPS score threshold (-21.02)	78	97.16
1	P05060	70	82	N-terminus	GZMM (P51124; GRAM_HUMAN). Gzmm (Q03238; GRAM_RAT)	KDVKDKET	MEROPS:S01.139	Endopeptidase (input)	-21.71	MEROPS score threshold (-21.93)	74	92.47
2	P05060	70	84	N-terminus	GZMM (P51124; GRAM_HUMAN). Gzmm (Q03238; GRAM_RAT)	KDVKDKET	MEROPS:S01.139	Endopeptidase (input)	-21.71	MEROPS score threshold (-21.93)	74	92.47
3	P05060	70	86	N-terminus	GZMM (P51124; GRAM_HUMAN). Gzmm (Q03238; GRAM_RAT)	KDVKDKET	MEROPS:S01.139	Endopeptidase (input)	-21.71	MEROPS score threshold (-21.93)	74	92.47
11	P05060	163	177	N-terminus	GZMM (P51124; GRAM_HUMAN). Gzmm (Q03238; GRAM_RAT)	KSQREDEE	MEROPS:S01.139	Endopeptidase (input)	-21.71	MEROPS score threshold (-21.93)	74	92.47
12	P05060	236	257	N-terminus	GZMM (P51124; GRAM_HUMAN). Gzmm (Q03238; GRAM_RAT)	REKSSQES	MEROPS:S01.139	Endopeptidase (input)	-20.61	MEROPS score threshold (-21.93)	74	92.47
23	P05060	293	318	C-terminus	GZMM (P51124; GRAM_HUMAN). Gzmm (Q03238; GRAM_RAT)	NVSMASLG	MEROPS:S01.139	Endopeptidase (input)	-21.67	MEROPS score threshold (-21.93)	74	92.47
36	P05060	296	318	C-terminus	GZMM (P51124; GRAM_HUMAN). Gzmm (Q03238; GRAM_RAT)	NVSMASLG	MEROPS:S01.139	Endopeptidase (input)	-21.67	MEROPS score threshold (-21.93)	74	92.47
55	P05060	473	497	N-terminus	GZMM (P51124; GRAM_HUMAN). Gzmm (Q03238; GRAM_RAT)	RNYLNYGE	MEROPS:S01.139	Endopeptidase (input)	-21.33	MEROPS score threshold (-21.93)	74	92.47
56	P05060	473	498	N-terminus	GZMM (P51124; GRAM_HUMAN). Gzmm (Q03238; GRAM_RAT)	RNYLNYGE	MEROPS:S01.139	Endopeptidase (input)	-21.33	MEROPS score threshold (-21.93)	74	92.47
6	P05060	102	130	N-terminus	Hpn (O35453; HEPS_MOUSE). HPN (P05981; HEPS_HUMAN). Hpn (Q05511; HEPS_RAT)	SSSRGEAG	MEROPS:S01.224	Endopeptidase (input)	-19.27	MEROPS score threshold (-22.19)	66	98.56
14	P05060	293	308	N-terminus	Hpn (O35453; HEPS_MOUSE). HPN (P05981; HEPS_HUMAN). Hpn (Q05511; HEPS_RAT)	RPDRSSQG	MEROPS:S01.224	Endopeptidase (input)	-21.22	MEROPS score threshold (-22.19)	66	98.56
15	P05060	293	309	N-terminus	Hpn (O35453; HEPS_MOUSE). HPN (P05981; HEPS_HUMAN). Hpn (Q05511; HEPS_RAT)	RPDRSSQG	MEROPS:S01.224	Endopeptidase (input)	-21.22	MEROPS score threshold (-22.19)	66	98.56
16	P05060	293	311	N-terminus	Hpn (O35453; HEPS_MOUSE). HPN (P05981; HEPS_HUMAN). Hpn (Q05511; HEPS_RAT)	RPDRSSQG	MEROPS:S01.224	Endopeptidase (input)	-21.22	MEROPS score threshold (-22.19)	66	98.56
17	P05060	293	312	N-terminus	Hpn (O35453; HEPS_MOUSE). HPN (P05981; HEPS_HUMAN). Hpn (Q05511; HEPS_RAT)	RPDRSSQG	MEROPS:S01.224	Endopeptidase (input)	-21.22	MEROPS score threshold (-22.19)	66	98.56
18	P05060	293	313	N-terminus	Hpn (O35453; HEPS_MOUSE). HPN (P05981; HEPS_HUMAN). Hpn (Q05511; HEPS_RAT)	RPDRSSQG	MEROPS:S01.224	Endopeptidase (input)	-21.22	MEROPS score threshold (-22.19)	66	98.56
19	P05060	293	314	N-terminus	Hpn (O35453; HEPS_MOUSE). HPN (P05981; HEPS_HUMAN). Hpn (Q05511; HEPS_RAT)	RPDRSSQG	MEROPS:S01.224	Endopeptidase (input)	-21.22	MEROPS score threshold (-22.19)	66	98.56
20	P05060	293	315	N-terminus	Hpn (O35453; HEPS_MOUSE). HPN (P05981; HEPS_HUMAN). Hpn (Q05511; HEPS_RAT)	RPDRSSQG	MEROPS:S01.224	Endopeptidase (input)	-21.22	MEROPS score threshold (-22.19)	66	98.56
21	P05060	293	316	N-terminus	Hpn (O35453; HEPS_MOUSE). HPN (P05981; HEPS_HUMAN). Hpn (Q05511; HEPS_RAT)	RPDRSSQG	MEROPS:S01.224	Endopeptidase (input)	-21.22	MEROPS score threshold (-22.19)	66	98.56
22	P05060	293	317	N-terminus	Hpn (O35453; HEPS_MOUSE). HPN (P05981; HEPS_HUMAN). Hpn (Q05511; HEPS_RAT)	RPDRSSQG	MEROPS:S01.224	Endopeptidase (input)	-21.22	MEROPS score threshold (-22.19)	66	98.56
23	P05060	293	318	N-terminus	Hpn (O35453; HEPS_MOUSE). HPN (P05981; HEPS_HUMAN). Hpn (Q05511; HEPS_RAT)	RPDRSSQG	MEROPS:S01.224	Endopeptidase (input)	-21.22	MEROPS score threshold (-22.19)	66	98.56
24	P05060	293	321	N-terminus	Hpn (O35453; HEPS_MOUSE). HPN (P05981; HEPS_HUMAN). Hpn (Q05511; HEPS_RAT)	RPDRSSQG	MEROPS:S01.224	Endopeptidase (input)	-21.22	MEROPS score threshold (-22.19)	66	98.56
25	P05060	293	322	N-terminus	Hpn (O35453; HEPS_MOUSE). HPN (P05981; HEPS_HUMAN). Hpn (Q05511; HEPS_RAT)	RPDRSSQG	MEROPS:S01.224	Endopeptidase (input)	-21.22	MEROPS score threshold (-22.19)	66	98.56
26	P05060	293	323	N-terminus	Hpn (O35453; HEPS_MOUSE). HPN (P05981; HEPS_HUMAN). Hpn (Q05511; HEPS_RAT)	RPDRSSQG	MEROPS:S01.224	Endopeptidase (input)	-21.22	MEROPS score threshold (-22.19)	66	98.56
64	P05060	518	524	N-terminus	Hpn (O35453; HEPS_MOUSE). HPN (P05981; HEPS_HUMAN). Hpn (Q05511; HEPS_RAT)	KRKRLGEL	MEROPS:S01.224	Endopeptidase (input)	-20.58	MEROPS score threshold (-22.19)	66	98.56
65	P05060	518	537	N-terminus	Hpn (O35453; HEPS_MOUSE). HPN (P05981; HEPS_HUMAN). Hpn (Q05511; HEPS_RAT)	KRKRLGEL	MEROPS:S01.224	Endopeptidase (input)	-20.58	MEROPS score threshold (-22.19)	66	98.56
3	P05060	70	86	C-terminus	HTRA2 (O43464; HTRA2_HUMAN). Htra2 (Q9JIY5; HTRA2_MOUSE)	VRLLRDPA	MEROPS:S01.278	Endopeptidase (input)	-21.19	MEROPS score threshold (-22.4)	64	94.69
4	P05060	90	118	C-terminus	HTRA2 (O43464; HTRA2_HUMAN). Htra2 (Q9JIY5; HTRA2_MOUSE)	PTKADTEK	MEROPS:S01.278	Endopeptidase (input)	-21.38	MEROPS score threshold (-22.4)	64	94.69
5	P05060	97	118	C-terminus	HTRA2 (O43464; HTRA2_HUMAN). Htra2 (Q9JIY5; HTRA2_MOUSE)	PTKADTEK	MEROPS:S01.278	Endopeptidase (input)	-21.38	MEROPS score threshold (-22.4)	64	94.69
14	P05060	293	308	C-terminus	HTRA2 (O43464; HTRA2_HUMAN). Htra2 (Q9JIY5; HTRA2_MOUSE)	GHPQEESE	MEROPS:S01.278	Endopeptidase (input)	-21.8	MEROPS score threshold (-22.4)	64	94.69
27	P05060	294	308	C-terminus	HTRA2 (O43464; HTRA2_HUMAN). Htra2 (Q9JIY5; HTRA2_MOUSE)	GHPQEESE	MEROPS:S01.278	Endopeptidase (input)	-21.8	MEROPS score threshold (-22.4)	64	94.69
31	P05060	295	308	C-terminus	HTRA2 (O43464; HTRA2_HUMAN). Htra2 (Q9JIY5; HTRA2_MOUSE)	GHPQEESE	MEROPS:S01.278	Endopeptidase (input)	-21.8	MEROPS score threshold (-22.4)	64	94.69
44	P05060	388	394	C-terminus	HTRA2 (O43464; HTRA2_HUMAN). Htra2 (Q9JIY5; HTRA2_MOUSE)	SLELDKMA	MEROPS:S01.278	Endopeptidase (input)	-22.03	MEROPS score threshold (-22.4)	64	94.69
6	P05060	102	130	N-terminus	Klk14 (Q8CGR5; KLK14_MOUSE). KLK14 (Q9P0G3; KLK14_HUMAN)	SSSRGEAG	MEROPS:S01.029	Endopeptidase (input)	-19.22	99th percentile (-19.9)	26	99.75
13	P05060	292	323	N-terminus	KLK3 (P07288; KLK3_HUMAN)	SRPDRSSQ	MEROPS:S01.162	Endopeptidase (input)	-21.44	MEROPS score threshold (-22.71)	35	97.89
32	P05060	296	310	N-terminus	KLK3 (P07288; KLK3_HUMAN)	RSSQGGSL	MEROPS:S01.162	Endopeptidase (input)	-19	MEROPS score threshold (-22.71)	35	97.89
33	P05060	296	312	N-terminus	KLK3 (P07288; KLK3_HUMAN)	RSSQGGSL	MEROPS:S01.162	Endopeptidase (input)	-19	MEROPS score threshold (-22.71)	35	97.89
34	P05060	296	314	N-terminus	KLK3 (P07288; KLK3_HUMAN)	RSSQGGSL	MEROPS:S01.162	Endopeptidase (input)	-19	MEROPS score threshold (-22.71)	35	97.89
35	P05060	296	317	N-terminus	KLK3 (P07288; KLK3_HUMAN)	RSSQGGSL	MEROPS:S01.162	Endopeptidase (input)	-19	MEROPS score threshold (-22.71)	35	97.89
36	P05060	296	318	N-terminus	KLK3 (P07288; KLK3_HUMAN)	RSSQGGSL	MEROPS:S01.162	Endopeptidase (input)	-19	MEROPS score threshold (-22.71)	35	97.89
37	P05060	296	320	N-terminus	KLK3 (P07288; KLK3_HUMAN)	RSSQGGSL	MEROPS:S01.162	Endopeptidase (input)	-19	MEROPS score threshold (-22.71)	35	97.89
6	P05060	102	130	N-terminus	KLK4 (Q9Y5K2; KLK4_HUMAN). Klk4 (Q9Z0M1; KLK4_MOUSE)	SSSRGEAG	MEROPS:S01.251	Endopeptidase (input)	-19.05	MEROPS score threshold (-22.45)	74	95.82
14	P05060	293	308	N-terminus	KLK4 (Q9Y5K2; KLK4_HUMAN). Klk4 (Q9Z0M1; KLK4_MOUSE)	RPDRSSQG	MEROPS:S01.251	Endopeptidase (input)	-20.15	MEROPS score threshold (-22.45)	74	95.82
15	P05060	293	309	N-terminus	KLK4 (Q9Y5K2; KLK4_HUMAN). Klk4 (Q9Z0M1; KLK4_MOUSE)	RPDRSSQG	MEROPS:S01.251	Endopeptidase (input)	-20.15	MEROPS score threshold (-22.45)	74	95.82
16	P05060	293	311	N-terminus	KLK4 (Q9Y5K2; KLK4_HUMAN). Klk4 (Q9Z0M1; KLK4_MOUSE)	RPDRSSQG	MEROPS:S01.251	Endopeptidase (input)	-20.15	MEROPS score threshold (-22.45)	74	95.82
17	P05060	293	312	N-terminus	KLK4 (Q9Y5K2; KLK4_HUMAN). Klk4 (Q9Z0M1; KLK4_MOUSE)	RPDRSSQG	MEROPS:S01.251	Endopeptidase (input)	-20.15	MEROPS score threshold (-22.45)	74	95.82
18	P05060	293	313	N-terminus	KLK4 (Q9Y5K2; KLK4_HUMAN). Klk4 (Q9Z0M1; KLK4_MOUSE)	RPDRSSQG	MEROPS:S01.251	Endopeptidase (input)	-20.15	MEROPS score threshold (-22.45)	74	95.82
19	P05060	293	314	N-terminus	KLK4 (Q9Y5K2; KLK4_HUMAN). Klk4 (Q9Z0M1; KLK4_MOUSE)	RPDRSSQG	MEROPS:S01.251	Endopeptidase (input)	-20.15	MEROPS score threshold (-22.45)	74	95.82
20	P05060	293	315	N-terminus	KLK4 (Q9Y5K2; KLK4_HUMAN). Klk4 (Q9Z0M1; KLK4_MOUSE)	RPDRSSQG	MEROPS:S01.251	Endopeptidase (input)	-20.15	MEROPS score threshold (-22.45)	74	95.82
21	P05060	293	316	N-terminus	KLK4 (Q9Y5K2; KLK4_HUMAN). Klk4 (Q9Z0M1; KLK4_MOUSE)	RPDRSSQG	MEROPS:S01.251	Endopeptidase (input)	-20.15	MEROPS score threshold (-22.45)	74	95.82
22	P05060	293	317	N-terminus	KLK4 (Q9Y5K2; KLK4_HUMAN). Klk4 (Q9Z0M1; KLK4_MOUSE)	RPDRSSQG	MEROPS:S01.251	Endopeptidase (input)	-20.15	MEROPS score threshold (-22.45)	74	95.82
23	P05060	293	318	N-terminus	KLK4 (Q9Y5K2; KLK4_HUMAN). Klk4 (Q9Z0M1; KLK4_MOUSE)	RPDRSSQG	MEROPS:S01.251	Endopeptidase (input)	-20.15	MEROPS score threshold (-22.45)	74	95.82
23	P05060	293	318	C-terminus	KLK4 (Q9Y5K2; KLK4_HUMAN). Klk4 (Q9Z0M1; KLK4_MOUSE)	NVSMASLG	MEROPS:S01.251	Endopeptidase (input)	-21.98	MEROPS score threshold (-22.45)	74	95.82
24	P05060	293	321	N-terminus	KLK4 (Q9Y5K2; KLK4_HUMAN). Klk4 (Q9Z0M1; KLK4_MOUSE)	RPDRSSQG	MEROPS:S01.251	Endopeptidase (input)	-20.15	MEROPS score threshold (-22.45)	74	95.82
25	P05060	293	322	N-terminus	KLK4 (Q9Y5K2; KLK4_HUMAN). Klk4 (Q9Z0M1; KLK4_MOUSE)	RPDRSSQG	MEROPS:S01.251	Endopeptidase (input)	-20.15	MEROPS score threshold (-22.45)	74	95.82
26	P05060	293	323	N-terminus	KLK4 (Q9Y5K2; KLK4_HUMAN). Klk4 (Q9Z0M1; KLK4_MOUSE)	RPDRSSQG	MEROPS:S01.251	Endopeptidase (input)	-20.15	MEROPS score threshold (-22.45)	74	95.82
32	P05060	296	310	N-terminus	KLK4 (Q9Y5K2; KLK4_HUMAN). Klk4 (Q9Z0M1; KLK4_MOUSE)	RSSQGGSL	MEROPS:S01.251	Endopeptidase (input)	-19.79	MEROPS score threshold (-22.45)	74	95.82
33	P05060	296	312	N-terminus	KLK4 (Q9Y5K2; KLK4_HUMAN). Klk4 (Q9Z0M1; KLK4_MOUSE)	RSSQGGSL	MEROPS:S01.251	Endopeptidase (input)	-19.79	MEROPS score threshold (-22.45)	74	95.82
34	P05060	296	314	N-terminus	KLK4 (Q9Y5K2; KLK4_HUMAN). Klk4 (Q9Z0M1; KLK4_MOUSE)	RSSQGGSL	MEROPS:S01.251	Endopeptidase (input)	-19.79	MEROPS score threshold (-22.45)	74	95.82
35	P05060	296	317	N-terminus	KLK4 (Q9Y5K2; KLK4_HUMAN). Klk4 (Q9Z0M1; KLK4_MOUSE)	RSSQGGSL	MEROPS:S01.251	Endopeptidase (input)	-19.79	MEROPS score threshold (-22.45)	74	95.82
36	P05060	296	318	N-terminus	KLK4 (Q9Y5K2; KLK4_HUMAN). Klk4 (Q9Z0M1; KLK4_MOUSE)	RSSQGGSL	MEROPS:S01.251	Endopeptidase (input)	-19.79	MEROPS score threshold (-22.45)	74	95.82
36	P05060	296	318	C-terminus	KLK4 (Q9Y5K2; KLK4_HUMAN). Klk4 (Q9Z0M1; KLK4_MOUSE)	NVSMASLG	MEROPS:S01.251	Endopeptidase (input)	-21.98	MEROPS score threshold (-22.45)	74	95.82
37	P05060	296	320	N-terminus	KLK4 (Q9Y5K2; KLK4_HUMAN). Klk4 (Q9Z0M1; KLK4_MOUSE)	RSSQGGSL	MEROPS:S01.251	Endopeptidase (input)	-19.79	MEROPS score threshold (-22.45)	74	95.82
38	P05060	298	315	N-terminus	KLK4 (Q9Y5K2; KLK4_HUMAN). Klk4 (Q9Z0M1; KLK4_MOUSE)	SQGGSLPS	MEROPS:S01.251	Endopeptidase (input)	-21.58	MEROPS score threshold (-22.45)	74	95.82
39	P05060	366	381	N-terminus	KLK4 (Q9Y5K2; KLK4_HUMAN). Klk4 (Q9Z0M1; KLK4_MOUSE)	YRGRGSEE	MEROPS:S01.251	Endopeptidase (input)	-20.53	MEROPS score threshold (-22.45)	74	95.82
41	P05060	372	385	N-terminus	KLK4 (Q9Y5K2; KLK4_HUMAN). Klk4 (Q9Z0M1; KLK4_MOUSE)	EEYRAPRP	MEROPS:S01.251	Endopeptidase (input)	-21.43	MEROPS score threshold (-22.45)	74	95.82
42	P05060	375	384	N-terminus	KLK4 (Q9Y5K2; KLK4_HUMAN). Klk4 (Q9Z0M1; KLK4_MOUSE)	RAPRPQSE	MEROPS:S01.251	Endopeptidase (input)	-20.68	MEROPS score threshold (-22.45)	74	95.82
43	P05060	375	385	N-terminus	KLK4 (Q9Y5K2; KLK4_HUMAN). Klk4 (Q9Z0M1; KLK4_MOUSE)	RAPRPQSE	MEROPS:S01.251	Endopeptidase (input)	-20.68	MEROPS score threshold (-22.45)	74	95.82
47	P05060	421	437	N-terminus	KLK4 (Q9Y5K2; KLK4_HUMAN). Klk4 (Q9Z0M1; KLK4_MOUSE)	RHHRGRGG	MEROPS:S01.251	Endopeptidase (input)	-19.54	MEROPS score threshold (-22.45)	74	95.82
51	P05060	440	452	N-terminus	KLK4 (Q9Y5K2; KLK4_HUMAN). Klk4 (Q9Z0M1; KLK4_MOUSE)	EEKRFLGE	MEROPS:S01.251	Endopeptidase (input)	-19.3	MEROPS score threshold (-22.45)	74	95.82
52	P05060	440	453	N-terminus	KLK4 (Q9Y5K2; KLK4_HUMAN). Klk4 (Q9Z0M1; KLK4_MOUSE)	EEKRFLGE	MEROPS:S01.251	Endopeptidase (input)	-19.3	MEROPS score threshold (-22.45)	74	95.82
53	P05060	440	454	N-terminus	KLK4 (Q9Y5K2; KLK4_HUMAN). Klk4 (Q9Z0M1; KLK4_MOUSE)	EEKRFLGE	MEROPS:S01.251	Endopeptidase (input)	-19.3	MEROPS score threshold (-22.45)	74	95.82
54	P05060	440	456	N-terminus	KLK4 (Q9Y5K2; KLK4_HUMAN). Klk4 (Q9Z0M1; KLK4_MOUSE)	EEKRFLGE	MEROPS:S01.251	Endopeptidase (input)	-19.3	MEROPS score threshold (-22.45)	74	95.82
63	P05060	516	537	N-terminus	KLK4 (Q9Y5K2; KLK4_HUMAN). Klk4 (Q9Z0M1; KLK4_MOUSE)	AEKRKRLG	MEROPS:S01.251	Endopeptidase (input)	-20.27	MEROPS score threshold (-22.45)	74	95.82
64	P05060	518	524	N-terminus	KLK4 (Q9Y5K2; KLK4_HUMAN). Klk4 (Q9Z0M1; KLK4_MOUSE)	KRKRLGEL	MEROPS:S01.251	Endopeptidase (input)	-21	MEROPS score threshold (-22.45)	74	95.82
65	P05060	518	537	N-terminus	KLK4 (Q9Y5K2; KLK4_HUMAN). Klk4 (Q9Z0M1; KLK4_MOUSE)	KRKRLGEL	MEROPS:S01.251	Endopeptidase (input)	-21	MEROPS score threshold (-22.45)	74	95.82
70	P05060	588	595	N-terminus	KLK4 (Q9Y5K2; KLK4_HUMAN). Klk4 (Q9Z0M1; KLK4_MOUSE)	YEKRNLAR	MEROPS:S01.251	Endopeptidase (input)	-21.25	MEROPS score threshold (-22.45)	74	95.82
71	P05060	588	596	N-terminus	KLK4 (Q9Y5K2; KLK4_HUMAN). Klk4 (Q9Z0M1; KLK4_MOUSE)	YEKRNLAR	MEROPS:S01.251	Endopeptidase (input)	-21.25	MEROPS score threshold (-22.45)	74	95.82
72	P05060	588	597	N-terminus	KLK4 (Q9Y5K2; KLK4_HUMAN). Klk4 (Q9Z0M1; KLK4_MOUSE)	YEKRNLAR	MEROPS:S01.251	Endopeptidase (input)	-21.25	MEROPS score threshold (-22.45)	74	95.82
73	P05060	600	613	N-terminus	KLK4 (Q9Y5K2; KLK4_HUMAN). Klk4 (Q9Z0M1; KLK4_MOUSE)	DLKRQYDR	MEROPS:S01.251	Endopeptidase (input)	-20.51	MEROPS score threshold (-22.45)	74	95.82
6	P05060	102	130	N-terminus	KLK5 (Q9Y337; KLK5_HUMAN)	SSSRGEAG	MEROPS:S01.017	Endopeptidase (input)	-17.87	99th percentile (-19.33)	11	99.63
2	P05060	70	84	C-terminus	KLK6 (Q92876; KLK6_HUMAN)	FEVRLLRD	MEROPS:S01.236	Endopeptidase (input)	-22.12	MEROPS score threshold (-23.61)	80	95.76
14	P05060	293	308	N-terminus	KLK6 (Q92876; KLK6_HUMAN)	RPDRSSQG	MEROPS:S01.236	Endopeptidase (input)	-19.95	MEROPS score threshold (-23.61)	80	95.76
15	P05060	293	309	N-terminus	KLK6 (Q92876; KLK6_HUMAN)	RPDRSSQG	MEROPS:S01.236	Endopeptidase (input)	-19.95	MEROPS score threshold (-23.61)	80	95.76
16	P05060	293	311	N-terminus	KLK6 (Q92876; KLK6_HUMAN)	RPDRSSQG	MEROPS:S01.236	Endopeptidase (input)	-19.95	MEROPS score threshold (-23.61)	80	95.76
17	P05060	293	312	N-terminus	KLK6 (Q92876; KLK6_HUMAN)	RPDRSSQG	MEROPS:S01.236	Endopeptidase (input)	-19.95	MEROPS score threshold (-23.61)	80	95.76
18	P05060	293	313	N-terminus	KLK6 (Q92876; KLK6_HUMAN)	RPDRSSQG	MEROPS:S01.236	Endopeptidase (input)	-19.95	MEROPS score threshold (-23.61)	80	95.76
19	P05060	293	314	N-terminus	KLK6 (Q92876; KLK6_HUMAN)	RPDRSSQG	MEROPS:S01.236	Endopeptidase (input)	-19.95	MEROPS score threshold (-23.61)	80	95.76
20	P05060	293	315	N-terminus	KLK6 (Q92876; KLK6_HUMAN)	RPDRSSQG	MEROPS:S01.236	Endopeptidase (input)	-19.95	MEROPS score threshold (-23.61)	80	95.76
21	P05060	293	316	N-terminus	KLK6 (Q92876; KLK6_HUMAN)	RPDRSSQG	MEROPS:S01.236	Endopeptidase (input)	-19.95	MEROPS score threshold (-23.61)	80	95.76
22	P05060	293	317	N-terminus	KLK6 (Q92876; KLK6_HUMAN)	RPDRSSQG	MEROPS:S01.236	Endopeptidase (input)	-19.95	MEROPS score threshold (-23.61)	80	95.76
22	P05060	293	317	C-terminus	KLK6 (Q92876; KLK6_HUMAN)	SNVSMASL	MEROPS:S01.236	Endopeptidase (input)	-23.11	MEROPS score threshold (-23.61)	80	95.76
23	P05060	293	318	N-terminus	KLK6 (Q92876; KLK6_HUMAN)	RPDRSSQG	MEROPS:S01.236	Endopeptidase (input)	-19.95	MEROPS score threshold (-23.61)	80	95.76
24	P05060	293	321	N-terminus	KLK6 (Q92876; KLK6_HUMAN)	RPDRSSQG	MEROPS:S01.236	Endopeptidase (input)	-19.95	MEROPS score threshold (-23.61)	80	95.76
25	P05060	293	322	N-terminus	KLK6 (Q92876; KLK6_HUMAN)	RPDRSSQG	MEROPS:S01.236	Endopeptidase (input)	-19.95	MEROPS score threshold (-23.61)	80	95.76
26	P05060	293	323	N-terminus	KLK6 (Q92876; KLK6_HUMAN)	RPDRSSQG	MEROPS:S01.236	Endopeptidase (input)	-19.95	MEROPS score threshold (-23.61)	80	95.76
27	P05060	294	308	N-terminus	KLK6 (Q92876; KLK6_HUMAN)	PDRSSQGG	MEROPS:S01.236	Endopeptidase (input)	-22.67	MEROPS score threshold (-23.61)	80	95.76
28	P05060	294	310	N-terminus	KLK6 (Q92876; KLK6_HUMAN)	PDRSSQGG	MEROPS:S01.236	Endopeptidase (input)	-22.67	MEROPS score threshold (-23.61)	80	95.76
29	P05060	294	312	N-terminus	KLK6 (Q92876; KLK6_HUMAN)	PDRSSQGG	MEROPS:S01.236	Endopeptidase (input)	-22.67	MEROPS score threshold (-23.61)	80	95.76
30	P05060	294	317	N-terminus	KLK6 (Q92876; KLK6_HUMAN)	PDRSSQGG	MEROPS:S01.236	Endopeptidase (input)	-22.67	MEROPS score threshold (-23.61)	80	95.76
30	P05060	294	317	C-terminus	KLK6 (Q92876; KLK6_HUMAN)	SNVSMASL	MEROPS:S01.236	Endopeptidase (input)	-23.11	MEROPS score threshold (-23.61)	80	95.76
35	P05060	296	317	C-terminus	KLK6 (Q92876; KLK6_HUMAN)	SNVSMASL	MEROPS:S01.236	Endopeptidase (input)	-23.11	MEROPS score threshold (-23.61)	80	95.76
39	P05060	366	381	N-terminus	KLK6 (Q92876; KLK6_HUMAN)	YRGRGSEE	MEROPS:S01.236	Endopeptidase (input)	-21.27	MEROPS score threshold (-23.61)	80	95.76
47	P05060	421	437	N-terminus	KLK6 (Q92876; KLK6_HUMAN)	RHHRGRGG	MEROPS:S01.236	Endopeptidase (input)	-22.73	MEROPS score threshold (-23.61)	80	95.76
48	P05060	423	437	N-terminus	KLK6 (Q92876; KLK6_HUMAN)	HRGRGGEP	MEROPS:S01.236	Endopeptidase (input)	-21.78	MEROPS score threshold (-23.61)	80	95.76
51	P05060	440	452	N-terminus	KLK6 (Q92876; KLK6_HUMAN)	EEKRFLGE	MEROPS:S01.236	Endopeptidase (input)	-22.64	MEROPS score threshold (-23.61)	80	95.76
52	P05060	440	453	N-terminus	KLK6 (Q92876; KLK6_HUMAN)	EEKRFLGE	MEROPS:S01.236	Endopeptidase (input)	-22.64	MEROPS score threshold (-23.61)	80	95.76
53	P05060	440	454	N-terminus	KLK6 (Q92876; KLK6_HUMAN)	EEKRFLGE	MEROPS:S01.236	Endopeptidase (input)	-22.64	MEROPS score threshold (-23.61)	80	95.76
54	P05060	440	456	N-terminus	KLK6 (Q92876; KLK6_HUMAN)	EEKRFLGE	MEROPS:S01.236	Endopeptidase (input)	-22.64	MEROPS score threshold (-23.61)	80	95.76
3	P05060	70	86	C-terminus	Mcpt3 (P21843; MCPT3_MOUSE). CMA1 (P23946; CMA1_HUMAN)	VRLLRDPA	MEROPS:S01.140	Endopeptidase (input)	-21.58	MEROPS score threshold (-23.04)	93	95.34
50	P05060	430	437	N-terminus	Mcpt3 (P21843; MCPT3_MOUSE). CMA1 (P23946; CMA1_HUMAN)	PRAYFMSD	MEROPS:S01.140	Endopeptidase (input)	-22.92	MEROPS score threshold (-23.04)	93	95.34
66	P05060	519	537	N-terminus	Mcpt3 (P21843; MCPT3_MOUSE). CMA1 (P23946; CMA1_HUMAN)	RKRLGELF	MEROPS:S01.140	Endopeptidase (input)	-22.41	MEROPS score threshold (-23.04)	93	95.34
1	P05060	70	82	N-terminus	Mep1a (P28825; MEP1A_MOUSE). MEP1A (Q16819; MEP1A_HUMAN). Mep1a (Q64230; MEP1A_RAT)	KDVKDKET	MEROPS:M12.002	Endopeptidase (input)	-21.67	MEROPS score threshold (-23.48)	78	65.59
1	P05060	70	82	C-terminus	Mep1a (P28825; MEP1A_MOUSE). MEP1A (Q16819; MEP1A_HUMAN). Mep1a (Q64230; MEP1A_RAT)	TKFEVRLL	MEROPS:M12.002	Endopeptidase (input)	-22.46	MEROPS score threshold (-23.48)	78	65.59
2	P05060	70	84	N-terminus	Mep1a (P28825; MEP1A_MOUSE). MEP1A (Q16819; MEP1A_HUMAN). Mep1a (Q64230; MEP1A_RAT)	KDVKDKET	MEROPS:M12.002	Endopeptidase (input)	-21.67	MEROPS score threshold (-23.48)	78	65.59
3	P05060	70	86	N-terminus	Mep1a (P28825; MEP1A_MOUSE). MEP1A (Q16819; MEP1A_HUMAN). Mep1a (Q64230; MEP1A_RAT)	KDVKDKET	MEROPS:M12.002	Endopeptidase (input)	-21.67	MEROPS score threshold (-23.48)	78	65.59
3	P05060	70	86	C-terminus	Mep1a (P28825; MEP1A_MOUSE). MEP1A (Q16819; MEP1A_HUMAN). Mep1a (Q64230; MEP1A_RAT)	VRLLRDPA	MEROPS:M12.002	Endopeptidase (input)	-22.53	MEROPS score threshold (-23.48)	78	65.59
4	P05060	90	118	C-terminus	Mep1a (P28825; MEP1A_MOUSE). MEP1A (Q16819; MEP1A_HUMAN). Mep1a (Q64230; MEP1A_RAT)	PTKADTEK	MEROPS:M12.002	Endopeptidase (input)	-21.43	MEROPS score threshold (-23.48)	78	65.59
5	P05060	97	118	N-terminus	Mep1a (P28825; MEP1A_MOUSE). MEP1A (Q16819; MEP1A_HUMAN). Mep1a (Q64230; MEP1A_RAT)	SEAHESSS	MEROPS:M12.002	Endopeptidase (input)	-22.21	MEROPS score threshold (-23.48)	78	65.59
5	P05060	97	118	C-terminus	Mep1a (P28825; MEP1A_MOUSE). MEP1A (Q16819; MEP1A_HUMAN). Mep1a (Q64230; MEP1A_RAT)	PTKADTEK	MEROPS:M12.002	Endopeptidase (input)	-21.43	MEROPS score threshold (-23.48)	78	65.59
6	P05060	102	130	N-terminus	Mep1a (P28825; MEP1A_MOUSE). MEP1A (Q16819; MEP1A_HUMAN). Mep1a (Q64230; MEP1A_RAT)	SSSRGEAG	MEROPS:M12.002	Endopeptidase (input)	-21.5	MEROPS score threshold (-23.48)	78	65.59
7	P05060	134	152	N-terminus	Mep1a (P28825; MEP1A_MOUSE). MEP1A (Q16819; MEP1A_HUMAN). Mep1a (Q64230; MEP1A_RAT)	SRERADEP	MEROPS:M12.002	Endopeptidase (input)	-21.14	MEROPS score threshold (-23.48)	78	65.59
8	P05060	134	154	N-terminus	Mep1a (P28825; MEP1A_MOUSE). MEP1A (Q16819; MEP1A_HUMAN). Mep1a (Q64230; MEP1A_RAT)	SRERADEP	MEROPS:M12.002	Endopeptidase (input)	-21.14	MEROPS score threshold (-23.48)	78	65.59
9	P05060	134	161	N-terminus	Mep1a (P28825; MEP1A_MOUSE). MEP1A (Q16819; MEP1A_HUMAN). Mep1a (Q64230; MEP1A_RAT)	SRERADEP	MEROPS:M12.002	Endopeptidase (input)	-21.14	MEROPS score threshold (-23.48)	78	65.59
9	P05060	134	161	C-terminus	Mep1a (P28825; MEP1A_MOUSE). MEP1A (Q16819; MEP1A_HUMAN). Mep1a (Q64230; MEP1A_RAT)	EKSQREDE	MEROPS:M12.002	Endopeptidase (input)	-22.33	MEROPS score threshold (-23.48)	78	65.59
10	P05060	135	161	N-terminus	Mep1a (P28825; MEP1A_MOUSE). MEP1A (Q16819; MEP1A_HUMAN). Mep1a (Q64230; MEP1A_RAT)	RERADEPQ	MEROPS:M12.002	Endopeptidase (input)	-21.08	MEROPS score threshold (-23.48)	78	65.59
10	P05060	135	161	C-terminus	Mep1a (P28825; MEP1A_MOUSE). MEP1A (Q16819; MEP1A_HUMAN). Mep1a (Q64230; MEP1A_RAT)	EKSQREDE	MEROPS:M12.002	Endopeptidase (input)	-22.33	MEROPS score threshold (-23.48)	78	65.59
11	P05060	163	177	N-terminus	Mep1a (P28825; MEP1A_MOUSE). MEP1A (Q16819; MEP1A_HUMAN). Mep1a (Q64230; MEP1A_RAT)	KSQREDEE	MEROPS:M12.002	Endopeptidase (input)	-19.76	MEROPS score threshold (-23.48)	78	65.59
11	P05060	163	177	C-terminus	Mep1a (P28825; MEP1A_MOUSE). MEP1A (Q16819; MEP1A_HUMAN). Mep1a (Q64230; MEP1A_RAT)	QKGERGED	MEROPS:M12.002	Endopeptidase (input)	-22.24	MEROPS score threshold (-23.48)	78	65.59
12	P05060	236	257	N-terminus	Mep1a (P28825; MEP1A_MOUSE). MEP1A (Q16819; MEP1A_HUMAN). Mep1a (Q64230; MEP1A_RAT)	REKSSQES	MEROPS:M12.002	Endopeptidase (input)	-22.58	MEROPS score threshold (-23.48)	78	65.59
14	P05060	293	308	N-terminus	Mep1a (P28825; MEP1A_MOUSE). MEP1A (Q16819; MEP1A_HUMAN). Mep1a (Q64230; MEP1A_RAT)	RPDRSSQG	MEROPS:M12.002	Endopeptidase (input)	-22.78	MEROPS score threshold (-23.48)	78	65.59
14	P05060	293	308	C-terminus	Mep1a (P28825; MEP1A_MOUSE). MEP1A (Q16819; MEP1A_HUMAN). Mep1a (Q64230; MEP1A_RAT)	GHPQEESE	MEROPS:M12.002	Endopeptidase (input)	-21.33	MEROPS score threshold (-23.48)	78	65.59
15	P05060	293	309	N-terminus	Mep1a (P28825; MEP1A_MOUSE). MEP1A (Q16819; MEP1A_HUMAN). Mep1a (Q64230; MEP1A_RAT)	RPDRSSQG	MEROPS:M12.002	Endopeptidase (input)	-22.78	MEROPS score threshold (-23.48)	78	65.59
15	P05060	293	309	C-terminus	Mep1a (P28825; MEP1A_MOUSE). MEP1A (Q16819; MEP1A_HUMAN). Mep1a (Q64230; MEP1A_RAT)	HPQEESEE	MEROPS:M12.002	Endopeptidase (input)	-20.25	MEROPS score threshold (-23.48)	78	65.59
16	P05060	293	311	N-terminus	Mep1a (P28825; MEP1A_MOUSE). MEP1A (Q16819; MEP1A_HUMAN). Mep1a (Q64230; MEP1A_RAT)	RPDRSSQG	MEROPS:M12.002	Endopeptidase (input)	-22.78	MEROPS score threshold (-23.48)	78	65.59
16	P05060	293	311	C-terminus	Mep1a (P28825; MEP1A_MOUSE). MEP1A (Q16819; MEP1A_HUMAN). Mep1a (Q64230; MEP1A_RAT)	QEESEESN	MEROPS:M12.002	Endopeptidase (input)	-22.32	MEROPS score threshold (-23.48)	78	65.59
17	P05060	293	312	N-terminus	Mep1a (P28825; MEP1A_MOUSE). MEP1A (Q16819; MEP1A_HUMAN). Mep1a (Q64230; MEP1A_RAT)	RPDRSSQG	MEROPS:M12.002	Endopeptidase (input)	-22.78	MEROPS score threshold (-23.48)	78	65.59
17	P05060	293	312	C-terminus	Mep1a (P28825; MEP1A_MOUSE). MEP1A (Q16819; MEP1A_HUMAN). Mep1a (Q64230; MEP1A_RAT)	EESEESNV	MEROPS:M12.002	Endopeptidase (input)	-22.36	MEROPS score threshold (-23.48)	78	65.59
18	P05060	293	313	N-terminus	Mep1a (P28825; MEP1A_MOUSE). MEP1A (Q16819; MEP1A_HUMAN). Mep1a (Q64230; MEP1A_RAT)	RPDRSSQG	MEROPS:M12.002	Endopeptidase (input)	-22.78	MEROPS score threshold (-23.48)	78	65.59
18	P05060	293	313	C-terminus	Mep1a (P28825; MEP1A_MOUSE). MEP1A (Q16819; MEP1A_HUMAN). Mep1a (Q64230; MEP1A_RAT)	ESEESNVS	MEROPS:M12.002	Endopeptidase (input)	-22.82	MEROPS score threshold (-23.48)	78	65.59
19	P05060	293	314	N-terminus	Mep1a (P28825; MEP1A_MOUSE). MEP1A (Q16819; MEP1A_HUMAN). Mep1a (Q64230; MEP1A_RAT)	RPDRSSQG	MEROPS:M12.002	Endopeptidase (input)	-22.78	MEROPS score threshold (-23.48)	78	65.59
20	P05060	293	315	N-terminus	Mep1a (P28825; MEP1A_MOUSE). MEP1A (Q16819; MEP1A_HUMAN). Mep1a (Q64230; MEP1A_RAT)	RPDRSSQG	MEROPS:M12.002	Endopeptidase (input)	-22.78	MEROPS score threshold (-23.48)	78	65.59
21	P05060	293	316	N-terminus	Mep1a (P28825; MEP1A_MOUSE). MEP1A (Q16819; MEP1A_HUMAN). Mep1a (Q64230; MEP1A_RAT)	RPDRSSQG	MEROPS:M12.002	Endopeptidase (input)	-22.78	MEROPS score threshold (-23.48)	78	65.59
22	P05060	293	317	N-terminus	Mep1a (P28825; MEP1A_MOUSE). MEP1A (Q16819; MEP1A_HUMAN). Mep1a (Q64230; MEP1A_RAT)	RPDRSSQG	MEROPS:M12.002	Endopeptidase (input)	-22.78	MEROPS score threshold (-23.48)	78	65.59
22	P05060	293	317	C-terminus	Mep1a (P28825; MEP1A_MOUSE). MEP1A (Q16819; MEP1A_HUMAN). Mep1a (Q64230; MEP1A_RAT)	SNVSMASL	MEROPS:M12.002	Endopeptidase (input)	-22.69	MEROPS score threshold (-23.48)	78	65.59
23	P05060	293	318	N-terminus	Mep1a (P28825; MEP1A_MOUSE). MEP1A (Q16819; MEP1A_HUMAN). Mep1a (Q64230; MEP1A_RAT)	RPDRSSQG	MEROPS:M12.002	Endopeptidase (input)	-22.78	MEROPS score threshold (-23.48)	78	65.59
23	P05060	293	318	C-terminus	Mep1a (P28825; MEP1A_MOUSE). MEP1A (Q16819; MEP1A_HUMAN). Mep1a (Q64230; MEP1A_RAT)	NVSMASLG	MEROPS:M12.002	Endopeptidase (input)	-22.19	MEROPS score threshold (-23.48)	78	65.59
24	P05060	293	321	N-terminus	Mep1a (P28825; MEP1A_MOUSE). MEP1A (Q16819; MEP1A_HUMAN). Mep1a (Q64230; MEP1A_RAT)	RPDRSSQG	MEROPS:M12.002	Endopeptidase (input)	-22.78	MEROPS score threshold (-23.48)	78	65.59
25	P05060	293	322	N-terminus	Mep1a (P28825; MEP1A_MOUSE). MEP1A (Q16819; MEP1A_HUMAN). Mep1a (Q64230; MEP1A_RAT)	RPDRSSQG	MEROPS:M12.002	Endopeptidase (input)	-22.78	MEROPS score threshold (-23.48)	78	65.59
25	P05060	293	322	C-terminus	Mep1a (P28825; MEP1A_MOUSE). MEP1A (Q16819; MEP1A_HUMAN). Mep1a (Q64230; MEP1A_RAT)	ASLGEKRD	MEROPS:M12.002	Endopeptidase (input)	-22.25	MEROPS score threshold (-23.48)	78	65.59
26	P05060	293	323	N-terminus	Mep1a (P28825; MEP1A_MOUSE). MEP1A (Q16819; MEP1A_HUMAN). Mep1a (Q64230; MEP1A_RAT)	RPDRSSQG	MEROPS:M12.002	Endopeptidase (input)	-22.78	MEROPS score threshold (-23.48)	78	65.59
27	P05060	294	308	C-terminus	Mep1a (P28825; MEP1A_MOUSE). MEP1A (Q16819; MEP1A_HUMAN). Mep1a (Q64230; MEP1A_RAT)	GHPQEESE	MEROPS:M12.002	Endopeptidase (input)	-21.33	MEROPS score threshold (-23.48)	78	65.59
28	P05060	294	310	C-terminus	Mep1a (P28825; MEP1A_MOUSE). MEP1A (Q16819; MEP1A_HUMAN). Mep1a (Q64230; MEP1A_RAT)	PQEESEES	MEROPS:M12.002	Endopeptidase (input)	-21.57	MEROPS score threshold (-23.48)	78	65.59
29	P05060	294	312	C-terminus	Mep1a (P28825; MEP1A_MOUSE). MEP1A (Q16819; MEP1A_HUMAN). Mep1a (Q64230; MEP1A_RAT)	EESEESNV	MEROPS:M12.002	Endopeptidase (input)	-22.36	MEROPS score threshold (-23.48)	78	65.59
30	P05060	294	317	C-terminus	Mep1a (P28825; MEP1A_MOUSE). MEP1A (Q16819; MEP1A_HUMAN). Mep1a (Q64230; MEP1A_RAT)	SNVSMASL	MEROPS:M12.002	Endopeptidase (input)	-22.69	MEROPS score threshold (-23.48)	78	65.59
31	P05060	295	308	N-terminus	Mep1a (P28825; MEP1A_MOUSE). MEP1A (Q16819; MEP1A_HUMAN). Mep1a (Q64230; MEP1A_RAT)	DRSSQGGS	MEROPS:M12.002	Endopeptidase (input)	-22.41	MEROPS score threshold (-23.48)	78	65.59
31	P05060	295	308	C-terminus	Mep1a (P28825; MEP1A_MOUSE). MEP1A (Q16819; MEP1A_HUMAN). Mep1a (Q64230; MEP1A_RAT)	GHPQEESE	MEROPS:M12.002	Endopeptidase (input)	-21.33	MEROPS score threshold (-23.48)	78	65.59
32	P05060	296	310	N-terminus	Mep1a (P28825; MEP1A_MOUSE). MEP1A (Q16819; MEP1A_HUMAN). Mep1a (Q64230; MEP1A_RAT)	RSSQGGSL	MEROPS:M12.002	Endopeptidase (input)	-21.9	MEROPS score threshold (-23.48)	78	65.59
32	P05060	296	310	C-terminus	Mep1a (P28825; MEP1A_MOUSE). MEP1A (Q16819; MEP1A_HUMAN). Mep1a (Q64230; MEP1A_RAT)	PQEESEES	MEROPS:M12.002	Endopeptidase (input)	-21.57	MEROPS score threshold (-23.48)	78	65.59
33	P05060	296	312	N-terminus	Mep1a (P28825; MEP1A_MOUSE). MEP1A (Q16819; MEP1A_HUMAN). Mep1a (Q64230; MEP1A_RAT)	RSSQGGSL	MEROPS:M12.002	Endopeptidase (input)	-21.9	MEROPS score threshold (-23.48)	78	65.59
33	P05060	296	312	C-terminus	Mep1a (P28825; MEP1A_MOUSE). MEP1A (Q16819; MEP1A_HUMAN). Mep1a (Q64230; MEP1A_RAT)	EESEESNV	MEROPS:M12.002	Endopeptidase (input)	-22.36	MEROPS score threshold (-23.48)	78	65.59
34	P05060	296	314	N-terminus	Mep1a (P28825; MEP1A_MOUSE). MEP1A (Q16819; MEP1A_HUMAN). Mep1a (Q64230; MEP1A_RAT)	RSSQGGSL	MEROPS:M12.002	Endopeptidase (input)	-21.9	MEROPS score threshold (-23.48)	78	65.59
35	P05060	296	317	N-terminus	Mep1a (P28825; MEP1A_MOUSE). MEP1A (Q16819; MEP1A_HUMAN). Mep1a (Q64230; MEP1A_RAT)	RSSQGGSL	MEROPS:M12.002	Endopeptidase (input)	-21.9	MEROPS score threshold (-23.48)	78	65.59
35	P05060	296	317	C-terminus	Mep1a (P28825; MEP1A_MOUSE). MEP1A (Q16819; MEP1A_HUMAN). Mep1a (Q64230; MEP1A_RAT)	SNVSMASL	MEROPS:M12.002	Endopeptidase (input)	-22.69	MEROPS score threshold (-23.48)	78	65.59
36	P05060	296	318	N-terminus	Mep1a (P28825; MEP1A_MOUSE). MEP1A (Q16819; MEP1A_HUMAN). Mep1a (Q64230; MEP1A_RAT)	RSSQGGSL	MEROPS:M12.002	Endopeptidase (input)	-21.9	MEROPS score threshold (-23.48)	78	65.59
36	P05060	296	318	C-terminus	Mep1a (P28825; MEP1A_MOUSE). MEP1A (Q16819; MEP1A_HUMAN). Mep1a (Q64230; MEP1A_RAT)	NVSMASLG	MEROPS:M12.002	Endopeptidase (input)	-22.19	MEROPS score threshold (-23.48)	78	65.59
37	P05060	296	320	N-terminus	Mep1a (P28825; MEP1A_MOUSE). MEP1A (Q16819; MEP1A_HUMAN). Mep1a (Q64230; MEP1A_RAT)	RSSQGGSL	MEROPS:M12.002	Endopeptidase (input)	-21.9	MEROPS score threshold (-23.48)	78	65.59
37	P05060	296	320	C-terminus	Mep1a (P28825; MEP1A_MOUSE). MEP1A (Q16819; MEP1A_HUMAN). Mep1a (Q64230; MEP1A_RAT)	SMASLGEK	MEROPS:M12.002	Endopeptidase (input)	-21.43	MEROPS score threshold (-23.48)	78	65.59
38	P05060	298	315	N-terminus	Mep1a (P28825; MEP1A_MOUSE). MEP1A (Q16819; MEP1A_HUMAN). Mep1a (Q64230; MEP1A_RAT)	SQGGSLPS	MEROPS:M12.002	Endopeptidase (input)	-21.4	MEROPS score threshold (-23.48)	78	65.59
39	P05060	366	381	N-terminus	Mep1a (P28825; MEP1A_MOUSE). MEP1A (Q16819; MEP1A_HUMAN). Mep1a (Q64230; MEP1A_RAT)	YRGRGSEE	MEROPS:M12.002	Endopeptidase (input)	-22.65	MEROPS score threshold (-23.48)	78	65.59
39	P05060	366	381	C-terminus	Mep1a (P28825; MEP1A_MOUSE). MEP1A (Q16819; MEP1A_HUMAN). Mep1a (Q64230; MEP1A_RAT)	EESWDEED	MEROPS:M12.002	Endopeptidase (input)	-21.41	MEROPS score threshold (-23.48)	78	65.59
40	P05060	367	385	N-terminus	Mep1a (P28825; MEP1A_MOUSE). MEP1A (Q16819; MEP1A_HUMAN). Mep1a (Q64230; MEP1A_RAT)	RGRGSEEY	MEROPS:M12.002	Endopeptidase (input)	-23.44	MEROPS score threshold (-23.48)	78	65.59
41	P05060	372	385	N-terminus	Mep1a (P28825; MEP1A_MOUSE). MEP1A (Q16819; MEP1A_HUMAN). Mep1a (Q64230; MEP1A_RAT)	EEYRAPRP	MEROPS:M12.002	Endopeptidase (input)	-23.38	MEROPS score threshold (-23.48)	78	65.59
44	P05060	388	394	C-terminus	Mep1a (P28825; MEP1A_MOUSE). MEP1A (Q16819; MEP1A_HUMAN). Mep1a (Q64230; MEP1A_RAT)	SLELDKMA	MEROPS:M12.002	Endopeptidase (input)	-22.14	MEROPS score threshold (-23.48)	78	65.59
46	P05060	388	408	C-terminus	Mep1a (P28825; MEP1A_MOUSE). MEP1A (Q16819; MEP1A_HUMAN). Mep1a (Q64230; MEP1A_RAT)	SEEERGLE	MEROPS:M12.002	Endopeptidase (input)	-22	MEROPS score threshold (-23.48)	78	65.59
48	P05060	423	437	N-terminus	Mep1a (P28825; MEP1A_MOUSE). MEP1A (Q16819; MEP1A_HUMAN). Mep1a (Q64230; MEP1A_RAT)	HRGRGGEP	MEROPS:M12.002	Endopeptidase (input)	-22.95	MEROPS score threshold (-23.48)	78	65.59
51	P05060	440	452	N-terminus	Mep1a (P28825; MEP1A_MOUSE). MEP1A (Q16819; MEP1A_HUMAN). Mep1a (Q64230; MEP1A_RAT)	EEKRFLGE	MEROPS:M12.002	Endopeptidase (input)	-22.67	MEROPS score threshold (-23.48)	78	65.59
52	P05060	440	453	N-terminus	Mep1a (P28825; MEP1A_MOUSE). MEP1A (Q16819; MEP1A_HUMAN). Mep1a (Q64230; MEP1A_RAT)	EEKRFLGE	MEROPS:M12.002	Endopeptidase (input)	-22.67	MEROPS score threshold (-23.48)	78	65.59
53	P05060	440	454	N-terminus	Mep1a (P28825; MEP1A_MOUSE). MEP1A (Q16819; MEP1A_HUMAN). Mep1a (Q64230; MEP1A_RAT)	EEKRFLGE	MEROPS:M12.002	Endopeptidase (input)	-22.67	MEROPS score threshold (-23.48)	78	65.59
54	P05060	440	456	N-terminus	Mep1a (P28825; MEP1A_MOUSE). MEP1A (Q16819; MEP1A_HUMAN). Mep1a (Q64230; MEP1A_RAT)	EEKRFLGE	MEROPS:M12.002	Endopeptidase (input)	-22.67	MEROPS score threshold (-23.48)	78	65.59
57	P05060	474	495	N-terminus	Mep1a (P28825; MEP1A_MOUSE). MEP1A (Q16819; MEP1A_HUMAN). Mep1a (Q64230; MEP1A_RAT)	NYLNYGEE	MEROPS:M12.002	Endopeptidase (input)	-22.75	MEROPS score threshold (-23.48)	78	65.59
57	P05060	474	495	C-terminus	Mep1a (P28825; MEP1A_MOUSE). MEP1A (Q16819; MEP1A_HUMAN). Mep1a (Q64230; MEP1A_RAT)	TKENREEA	MEROPS:M12.002	Endopeptidase (input)	-22.37	MEROPS score threshold (-23.48)	78	65.59
58	P05060	474	497	N-terminus	Mep1a (P28825; MEP1A_MOUSE). MEP1A (Q16819; MEP1A_HUMAN). Mep1a (Q64230; MEP1A_RAT)	NYLNYGEE	MEROPS:M12.002	Endopeptidase (input)	-22.75	MEROPS score threshold (-23.48)	78	65.59
59	P05060	474	498	N-terminus	Mep1a (P28825; MEP1A_MOUSE). MEP1A (Q16819; MEP1A_HUMAN). Mep1a (Q64230; MEP1A_RAT)	NYLNYGEE	MEROPS:M12.002	Endopeptidase (input)	-22.75	MEROPS score threshold (-23.48)	78	65.59
60	P05060	474	499	N-terminus	Mep1a (P28825; MEP1A_MOUSE). MEP1A (Q16819; MEP1A_HUMAN). Mep1a (Q64230; MEP1A_RAT)	NYLNYGEE	MEROPS:M12.002	Endopeptidase (input)	-22.75	MEROPS score threshold (-23.48)	78	65.59
61	P05060	475	499	N-terminus	Mep1a (P28825; MEP1A_MOUSE). MEP1A (Q16819; MEP1A_HUMAN). Mep1a (Q64230; MEP1A_RAT)	YLNYGEEG	MEROPS:M12.002	Endopeptidase (input)	-23.35	MEROPS score threshold (-23.48)	78	65.59
62	P05060	476	499	N-terminus	Mep1a (P28825; MEP1A_MOUSE). MEP1A (Q16819; MEP1A_HUMAN). Mep1a (Q64230; MEP1A_RAT)	LNYGEEGA	MEROPS:M12.002	Endopeptidase (input)	-21.04	MEROPS score threshold (-23.48)	78	65.59
64	P05060	518	524	N-terminus	Mep1a (P28825; MEP1A_MOUSE). MEP1A (Q16819; MEP1A_HUMAN). Mep1a (Q64230; MEP1A_RAT)	KRKRLGEL	MEROPS:M12.002	Endopeptidase (input)	-20.94	MEROPS score threshold (-23.48)	78	65.59
65	P05060	518	537	N-terminus	Mep1a (P28825; MEP1A_MOUSE). MEP1A (Q16819; MEP1A_HUMAN). Mep1a (Q64230; MEP1A_RAT)	KRKRLGEL	MEROPS:M12.002	Endopeptidase (input)	-20.94	MEROPS score threshold (-23.48)	78	65.59
66	P05060	519	537	N-terminus	Mep1a (P28825; MEP1A_MOUSE). MEP1A (Q16819; MEP1A_HUMAN). Mep1a (Q64230; MEP1A_RAT)	RKRLGELF	MEROPS:M12.002	Endopeptidase (input)	-23.06	MEROPS score threshold (-23.48)	78	65.59
68	P05060	548	561	N-terminus	Mep1a (P28825; MEP1A_MOUSE). MEP1A (Q16819; MEP1A_HUMAN). Mep1a (Q64230; MEP1A_RAT)	DNFLEGEE	MEROPS:M12.002	Endopeptidase (input)	-21.3	MEROPS score threshold (-23.48)	78	65.59
70	P05060	588	595	C-terminus	Mep1a (P28825; MEP1A_MOUSE). MEP1A (Q16819; MEP1A_HUMAN). Mep1a (Q64230; MEP1A_RAT)	VPKLDLKR	MEROPS:M12.002	Endopeptidase (input)	-22.73	MEROPS score threshold (-23.48)	78	65.59
71	P05060	588	596	C-terminus	Mep1a (P28825; MEP1A_MOUSE). MEP1A (Q16819; MEP1A_HUMAN). Mep1a (Q64230; MEP1A_RAT)	PKLDLKRQ	MEROPS:M12.002	Endopeptidase (input)	-23.2	MEROPS score threshold (-23.48)	78	65.59
75	P05060	606	613	N-terminus	Mep1a (P28825; MEP1A_MOUSE). MEP1A (Q16819; MEP1A_HUMAN). Mep1a (Q64230; MEP1A_RAT)	DRVAQLDQ	MEROPS:M12.002	Endopeptidase (input)	-23.21	MEROPS score threshold (-23.48)	78	65.59
2	P05060	70	84	C-terminus	Mme (P07861; NEP_RAT). MME (P08473; NEP_HUMAN). Mme (Q61391; NEP_MOUSE)	FEVRLLRD	MEROPS:M13.001	Endopeptidase (input)	-22.58	MEROPS score threshold (-24.37)	58	87.21
7	P05060	134	152	N-terminus	Mme (P07861; NEP_RAT). MME (P08473; NEP_HUMAN). Mme (Q61391; NEP_MOUSE)	SRERADEP	MEROPS:M13.001	Endopeptidase (input)	-23.9	MEROPS score threshold (-24.37)	58	87.21
8	P05060	134	154	N-terminus	Mme (P07861; NEP_RAT). MME (P08473; NEP_HUMAN). Mme (Q61391; NEP_MOUSE)	SRERADEP	MEROPS:M13.001	Endopeptidase (input)	-23.9	MEROPS score threshold (-24.37)	58	87.21
9	P05060	134	161	N-terminus	Mme (P07861; NEP_RAT). MME (P08473; NEP_HUMAN). Mme (Q61391; NEP_MOUSE)	SRERADEP	MEROPS:M13.001	Endopeptidase (input)	-23.9	MEROPS score threshold (-24.37)	58	87.21
13	P05060	292	323	N-terminus	Mme (P07861; NEP_RAT). MME (P08473; NEP_HUMAN). Mme (Q61391; NEP_MOUSE)	SRPDRSSQ	MEROPS:M13.001	Endopeptidase (input)	-23.19	MEROPS score threshold (-24.37)	58	87.21
32	P05060	296	310	N-terminus	Mme (P07861; NEP_RAT). MME (P08473; NEP_HUMAN). Mme (Q61391; NEP_MOUSE)	RSSQGGSL	MEROPS:M13.001	Endopeptidase (input)	-23.48	MEROPS score threshold (-24.37)	58	87.21
33	P05060	296	312	N-terminus	Mme (P07861; NEP_RAT). MME (P08473; NEP_HUMAN). Mme (Q61391; NEP_MOUSE)	RSSQGGSL	MEROPS:M13.001	Endopeptidase (input)	-23.48	MEROPS score threshold (-24.37)	58	87.21
34	P05060	296	314	N-terminus	Mme (P07861; NEP_RAT). MME (P08473; NEP_HUMAN). Mme (Q61391; NEP_MOUSE)	RSSQGGSL	MEROPS:M13.001	Endopeptidase (input)	-23.48	MEROPS score threshold (-24.37)	58	87.21
35	P05060	296	317	N-terminus	Mme (P07861; NEP_RAT). MME (P08473; NEP_HUMAN). Mme (Q61391; NEP_MOUSE)	RSSQGGSL	MEROPS:M13.001	Endopeptidase (input)	-23.48	MEROPS score threshold (-24.37)	58	87.21
36	P05060	296	318	N-terminus	Mme (P07861; NEP_RAT). MME (P08473; NEP_HUMAN). Mme (Q61391; NEP_MOUSE)	RSSQGGSL	MEROPS:M13.001	Endopeptidase (input)	-23.48	MEROPS score threshold (-24.37)	58	87.21
37	P05060	296	320	N-terminus	Mme (P07861; NEP_RAT). MME (P08473; NEP_HUMAN). Mme (Q61391; NEP_MOUSE)	RSSQGGSL	MEROPS:M13.001	Endopeptidase (input)	-23.48	MEROPS score threshold (-24.37)	58	87.21
37	P05060	296	320	C-terminus	Mme (P07861; NEP_RAT). MME (P08473; NEP_HUMAN). Mme (Q61391; NEP_MOUSE)	SMASLGEK	MEROPS:M13.001	Endopeptidase (input)	-21.8	MEROPS score threshold (-24.37)	58	87.21
38	P05060	298	315	N-terminus	Mme (P07861; NEP_RAT). MME (P08473; NEP_HUMAN). Mme (Q61391; NEP_MOUSE)	SQGGSLPS	MEROPS:M13.001	Endopeptidase (input)	-23.11	MEROPS score threshold (-24.37)	58	87.21
39	P05060	366	381	N-terminus	Mme (P07861; NEP_RAT). MME (P08473; NEP_HUMAN). Mme (Q61391; NEP_MOUSE)	YRGRGSEE	MEROPS:M13.001	Endopeptidase (input)	-22.92	MEROPS score threshold (-24.37)	58	87.21
47	P05060	421	437	N-terminus	Mme (P07861; NEP_RAT). MME (P08473; NEP_HUMAN). Mme (Q61391; NEP_MOUSE)	RHHRGRGG	MEROPS:M13.001	Endopeptidase (input)	-23.51	MEROPS score threshold (-24.37)	58	87.21
48	P05060	423	437	N-terminus	Mme (P07861; NEP_RAT). MME (P08473; NEP_HUMAN). Mme (Q61391; NEP_MOUSE)	HRGRGGEP	MEROPS:M13.001	Endopeptidase (input)	-24.24	MEROPS score threshold (-24.37)	58	87.21
50	P05060	430	437	N-terminus	Mme (P07861; NEP_RAT). MME (P08473; NEP_HUMAN). Mme (Q61391; NEP_MOUSE)	PRAYFMSD	MEROPS:M13.001	Endopeptidase (input)	-20.56	MEROPS score threshold (-24.37)	58	87.21
51	P05060	440	452	N-terminus	Mme (P07861; NEP_RAT). MME (P08473; NEP_HUMAN). Mme (Q61391; NEP_MOUSE)	EEKRFLGE	MEROPS:M13.001	Endopeptidase (input)	-20.51	MEROPS score threshold (-24.37)	58	87.21
52	P05060	440	453	N-terminus	Mme (P07861; NEP_RAT). MME (P08473; NEP_HUMAN). Mme (Q61391; NEP_MOUSE)	EEKRFLGE	MEROPS:M13.001	Endopeptidase (input)	-20.51	MEROPS score threshold (-24.37)	58	87.21
53	P05060	440	454	N-terminus	Mme (P07861; NEP_RAT). MME (P08473; NEP_HUMAN). Mme (Q61391; NEP_MOUSE)	EEKRFLGE	MEROPS:M13.001	Endopeptidase (input)	-20.51	MEROPS score threshold (-24.37)	58	87.21
54	P05060	440	456	N-terminus	Mme (P07861; NEP_RAT). MME (P08473; NEP_HUMAN). Mme (Q61391; NEP_MOUSE)	EEKRFLGE	MEROPS:M13.001	Endopeptidase (input)	-20.51	MEROPS score threshold (-24.37)	58	87.21
64	P05060	518	524	N-terminus	Mme (P07861; NEP_RAT). MME (P08473; NEP_HUMAN). Mme (Q61391; NEP_MOUSE)	KRKRLGEL	MEROPS:M13.001	Endopeptidase (input)	-19.38	MEROPS score threshold (-24.37)	58	87.21
65	P05060	518	537	N-terminus	Mme (P07861; NEP_RAT). MME (P08473; NEP_HUMAN). Mme (Q61391; NEP_MOUSE)	KRKRLGEL	MEROPS:M13.001	Endopeptidase (input)	-19.38	MEROPS score threshold (-24.37)	58	87.21
71	P05060	588	596	C-terminus	Mme (P07861; NEP_RAT). MME (P08473; NEP_HUMAN). Mme (Q61391; NEP_MOUSE)	PKLDLKRQ	MEROPS:M13.001	Endopeptidase (input)	-22.08	MEROPS score threshold (-24.37)	58	87.21
74	P05060	604	613	N-terminus	Mme (P07861; NEP_RAT). MME (P08473; NEP_HUMAN). Mme (Q61391; NEP_MOUSE)	QYDRVAQL	MEROPS:M13.001	Endopeptidase (input)	-22.92	MEROPS score threshold (-24.37)	58	87.21
63	P05060	516	537	N-terminus	Mmp12 (P34960; MMP12_MOUSE). MMP12 (P39900; MMP12_HUMAN). Mmp12 (Q63341; MMP12_RAT)	AEKRKRLG	MEROPS:M10.009	Endopeptidase (input)	-22.67	MEROPS score threshold (-22.75)	67	88.47
15	P05060	293	309	C-terminus	Mmp13 (P23097; MMP13_RAT). Mmp13 (P33435; MMP13_MOUSE). MMP13 (P45452; MMP13_HUMAN)	HPQEESEE	MEROPS:M10.013	Endopeptidase (input)	-22.43	MEROPS score threshold (-23.33)	70	93.66
27	P05060	294	308	N-terminus	Mmp13 (P23097; MMP13_RAT). Mmp13 (P33435; MMP13_MOUSE). MMP13 (P45452; MMP13_HUMAN)	PDRSSQGG	MEROPS:M10.013	Endopeptidase (input)	-22.35	MEROPS score threshold (-23.33)	70	93.66
28	P05060	294	310	N-terminus	Mmp13 (P23097; MMP13_RAT). Mmp13 (P33435; MMP13_MOUSE). MMP13 (P45452; MMP13_HUMAN)	PDRSSQGG	MEROPS:M10.013	Endopeptidase (input)	-22.35	MEROPS score threshold (-23.33)	70	93.66
29	P05060	294	312	N-terminus	Mmp13 (P23097; MMP13_RAT). Mmp13 (P33435; MMP13_MOUSE). MMP13 (P45452; MMP13_HUMAN)	PDRSSQGG	MEROPS:M10.013	Endopeptidase (input)	-22.35	MEROPS score threshold (-23.33)	70	93.66
30	P05060	294	317	N-terminus	Mmp13 (P23097; MMP13_RAT). Mmp13 (P33435; MMP13_MOUSE). MMP13 (P45452; MMP13_HUMAN)	PDRSSQGG	MEROPS:M10.013	Endopeptidase (input)	-22.35	MEROPS score threshold (-23.33)	70	93.66
6	P05060	102	130	N-terminus	MMP14 (P50281; MMP14_HUMAN). Mmp14 (P53690; MMP14_MOUSE). Mmp14 (Q10739; MMP14_RAT)	SSSRGEAG	MEROPS:M10.014	Endopeptidase (input)	-19.9	MEROPS score threshold (-22.96)	75	80.66
6	P05060	102	130	C-terminus	MMP14 (P50281; MMP14_HUMAN). Mmp14 (P53690; MMP14_MOUSE). Mmp14 (Q10739; MMP14_RAT)	GGHSRERA	MEROPS:M10.014	Endopeptidase (input)	-22.7	MEROPS score threshold (-22.96)	75	80.66
11	P05060	163	177	N-terminus	MMP14 (P50281; MMP14_HUMAN). Mmp14 (P53690; MMP14_MOUSE). Mmp14 (Q10739; MMP14_RAT)	KSQREDEE	MEROPS:M10.014	Endopeptidase (input)	-22.65	MEROPS score threshold (-22.96)	75	80.66
12	P05060	236	257	N-terminus	MMP14 (P50281; MMP14_HUMAN). Mmp14 (P53690; MMP14_MOUSE). Mmp14 (Q10739; MMP14_RAT)	REKSSQES	MEROPS:M10.014	Endopeptidase (input)	-22.7	MEROPS score threshold (-22.96)	75	80.66
12	P05060	236	257	C-terminus	MMP14 (P50281; MMP14_HUMAN). Mmp14 (P53690; MMP14_MOUSE). Mmp14 (Q10739; MMP14_RAT)	KGQPRSQE	MEROPS:M10.014	Endopeptidase (input)	-22.17	MEROPS score threshold (-22.96)	75	80.66
14	P05060	293	308	N-terminus	MMP14 (P50281; MMP14_HUMAN). Mmp14 (P53690; MMP14_MOUSE). Mmp14 (Q10739; MMP14_RAT)	RPDRSSQG	MEROPS:M10.014	Endopeptidase (input)	-20.59	MEROPS score threshold (-22.96)	75	80.66
15	P05060	293	309	N-terminus	MMP14 (P50281; MMP14_HUMAN). Mmp14 (P53690; MMP14_MOUSE). Mmp14 (Q10739; MMP14_RAT)	RPDRSSQG	MEROPS:M10.014	Endopeptidase (input)	-20.59	MEROPS score threshold (-22.96)	75	80.66
15	P05060	293	309	C-terminus	MMP14 (P50281; MMP14_HUMAN). Mmp14 (P53690; MMP14_MOUSE). Mmp14 (Q10739; MMP14_RAT)	HPQEESEE	MEROPS:M10.014	Endopeptidase (input)	-21.67	MEROPS score threshold (-22.96)	75	80.66
16	P05060	293	311	N-terminus	MMP14 (P50281; MMP14_HUMAN). Mmp14 (P53690; MMP14_MOUSE). Mmp14 (Q10739; MMP14_RAT)	RPDRSSQG	MEROPS:M10.014	Endopeptidase (input)	-20.59	MEROPS score threshold (-22.96)	75	80.66
17	P05060	293	312	N-terminus	MMP14 (P50281; MMP14_HUMAN). Mmp14 (P53690; MMP14_MOUSE). Mmp14 (Q10739; MMP14_RAT)	RPDRSSQG	MEROPS:M10.014	Endopeptidase (input)	-20.59	MEROPS score threshold (-22.96)	75	80.66
18	P05060	293	313	N-terminus	MMP14 (P50281; MMP14_HUMAN). Mmp14 (P53690; MMP14_MOUSE). Mmp14 (Q10739; MMP14_RAT)	RPDRSSQG	MEROPS:M10.014	Endopeptidase (input)	-20.59	MEROPS score threshold (-22.96)	75	80.66
18	P05060	293	313	C-terminus	MMP14 (P50281; MMP14_HUMAN). Mmp14 (P53690; MMP14_MOUSE). Mmp14 (Q10739; MMP14_RAT)	ESEESNVS	MEROPS:M10.014	Endopeptidase (input)	-22.19	MEROPS score threshold (-22.96)	75	80.66
19	P05060	293	314	N-terminus	MMP14 (P50281; MMP14_HUMAN). Mmp14 (P53690; MMP14_MOUSE). Mmp14 (Q10739; MMP14_RAT)	RPDRSSQG	MEROPS:M10.014	Endopeptidase (input)	-20.59	MEROPS score threshold (-22.96)	75	80.66
20	P05060	293	315	N-terminus	MMP14 (P50281; MMP14_HUMAN). Mmp14 (P53690; MMP14_MOUSE). Mmp14 (Q10739; MMP14_RAT)	RPDRSSQG	MEROPS:M10.014	Endopeptidase (input)	-20.59	MEROPS score threshold (-22.96)	75	80.66
21	P05060	293	316	N-terminus	MMP14 (P50281; MMP14_HUMAN). Mmp14 (P53690; MMP14_MOUSE). Mmp14 (Q10739; MMP14_RAT)	RPDRSSQG	MEROPS:M10.014	Endopeptidase (input)	-20.59	MEROPS score threshold (-22.96)	75	80.66
22	P05060	293	317	N-terminus	MMP14 (P50281; MMP14_HUMAN). Mmp14 (P53690; MMP14_MOUSE). Mmp14 (Q10739; MMP14_RAT)	RPDRSSQG	MEROPS:M10.014	Endopeptidase (input)	-20.59	MEROPS score threshold (-22.96)	75	80.66
22	P05060	293	317	C-terminus	MMP14 (P50281; MMP14_HUMAN). Mmp14 (P53690; MMP14_MOUSE). Mmp14 (Q10739; MMP14_RAT)	SNVSMASL	MEROPS:M10.014	Endopeptidase (input)	-22.76	MEROPS score threshold (-22.96)	75	80.66
23	P05060	293	318	N-terminus	MMP14 (P50281; MMP14_HUMAN). Mmp14 (P53690; MMP14_MOUSE). Mmp14 (Q10739; MMP14_RAT)	RPDRSSQG	MEROPS:M10.014	Endopeptidase (input)	-20.59	MEROPS score threshold (-22.96)	75	80.66
24	P05060	293	321	N-terminus	MMP14 (P50281; MMP14_HUMAN). Mmp14 (P53690; MMP14_MOUSE). Mmp14 (Q10739; MMP14_RAT)	RPDRSSQG	MEROPS:M10.014	Endopeptidase (input)	-20.59	MEROPS score threshold (-22.96)	75	80.66
25	P05060	293	322	N-terminus	MMP14 (P50281; MMP14_HUMAN). Mmp14 (P53690; MMP14_MOUSE). Mmp14 (Q10739; MMP14_RAT)	RPDRSSQG	MEROPS:M10.014	Endopeptidase (input)	-20.59	MEROPS score threshold (-22.96)	75	80.66
25	P05060	293	322	C-terminus	MMP14 (P50281; MMP14_HUMAN). Mmp14 (P53690; MMP14_MOUSE). Mmp14 (Q10739; MMP14_RAT)	ASLGEKRD	MEROPS:M10.014	Endopeptidase (input)	-22.63	MEROPS score threshold (-22.96)	75	80.66
26	P05060	293	323	N-terminus	MMP14 (P50281; MMP14_HUMAN). Mmp14 (P53690; MMP14_MOUSE). Mmp14 (Q10739; MMP14_RAT)	RPDRSSQG	MEROPS:M10.014	Endopeptidase (input)	-20.59	MEROPS score threshold (-22.96)	75	80.66
28	P05060	294	310	C-terminus	MMP14 (P50281; MMP14_HUMAN). Mmp14 (P53690; MMP14_MOUSE). Mmp14 (Q10739; MMP14_RAT)	PQEESEES	MEROPS:M10.014	Endopeptidase (input)	-22.37	MEROPS score threshold (-22.96)	75	80.66
30	P05060	294	317	C-terminus	MMP14 (P50281; MMP14_HUMAN). Mmp14 (P53690; MMP14_MOUSE). Mmp14 (Q10739; MMP14_RAT)	SNVSMASL	MEROPS:M10.014	Endopeptidase (input)	-22.76	MEROPS score threshold (-22.96)	75	80.66
31	P05060	295	308	N-terminus	MMP14 (P50281; MMP14_HUMAN). Mmp14 (P53690; MMP14_MOUSE). Mmp14 (Q10739; MMP14_RAT)	DRSSQGGS	MEROPS:M10.014	Endopeptidase (input)	-22.87	MEROPS score threshold (-22.96)	75	80.66
32	P05060	296	310	N-terminus	MMP14 (P50281; MMP14_HUMAN). Mmp14 (P53690; MMP14_MOUSE). Mmp14 (Q10739; MMP14_RAT)	RSSQGGSL	MEROPS:M10.014	Endopeptidase (input)	-21.88	MEROPS score threshold (-22.96)	75	80.66
32	P05060	296	310	C-terminus	MMP14 (P50281; MMP14_HUMAN). Mmp14 (P53690; MMP14_MOUSE). Mmp14 (Q10739; MMP14_RAT)	PQEESEES	MEROPS:M10.014	Endopeptidase (input)	-22.37	MEROPS score threshold (-22.96)	75	80.66
33	P05060	296	312	N-terminus	MMP14 (P50281; MMP14_HUMAN). Mmp14 (P53690; MMP14_MOUSE). Mmp14 (Q10739; MMP14_RAT)	RSSQGGSL	MEROPS:M10.014	Endopeptidase (input)	-21.88	MEROPS score threshold (-22.96)	75	80.66
34	P05060	296	314	N-terminus	MMP14 (P50281; MMP14_HUMAN). Mmp14 (P53690; MMP14_MOUSE). Mmp14 (Q10739; MMP14_RAT)	RSSQGGSL	MEROPS:M10.014	Endopeptidase (input)	-21.88	MEROPS score threshold (-22.96)	75	80.66
35	P05060	296	317	N-terminus	MMP14 (P50281; MMP14_HUMAN). Mmp14 (P53690; MMP14_MOUSE). Mmp14 (Q10739; MMP14_RAT)	RSSQGGSL	MEROPS:M10.014	Endopeptidase (input)	-21.88	MEROPS score threshold (-22.96)	75	80.66
35	P05060	296	317	C-terminus	MMP14 (P50281; MMP14_HUMAN). Mmp14 (P53690; MMP14_MOUSE). Mmp14 (Q10739; MMP14_RAT)	SNVSMASL	MEROPS:M10.014	Endopeptidase (input)	-22.76	MEROPS score threshold (-22.96)	75	80.66
36	P05060	296	318	N-terminus	MMP14 (P50281; MMP14_HUMAN). Mmp14 (P53690; MMP14_MOUSE). Mmp14 (Q10739; MMP14_RAT)	RSSQGGSL	MEROPS:M10.014	Endopeptidase (input)	-21.88	MEROPS score threshold (-22.96)	75	80.66
37	P05060	296	320	N-terminus	MMP14 (P50281; MMP14_HUMAN). Mmp14 (P53690; MMP14_MOUSE). Mmp14 (Q10739; MMP14_RAT)	RSSQGGSL	MEROPS:M10.014	Endopeptidase (input)	-21.88	MEROPS score threshold (-22.96)	75	80.66
37	P05060	296	320	C-terminus	MMP14 (P50281; MMP14_HUMAN). Mmp14 (P53690; MMP14_MOUSE). Mmp14 (Q10739; MMP14_RAT)	SMASLGEK	MEROPS:M10.014	Endopeptidase (input)	-21.55	MEROPS score threshold (-22.96)	75	80.66
38	P05060	298	315	N-terminus	MMP14 (P50281; MMP14_HUMAN). Mmp14 (P53690; MMP14_MOUSE). Mmp14 (Q10739; MMP14_RAT)	SQGGSLPS	MEROPS:M10.014	Endopeptidase (input)	-22.19	MEROPS score threshold (-22.96)	75	80.66
40	P05060	367	385	N-terminus	MMP14 (P50281; MMP14_HUMAN). Mmp14 (P53690; MMP14_MOUSE). Mmp14 (Q10739; MMP14_RAT)	RGRGSEEY	MEROPS:M10.014	Endopeptidase (input)	-20.87	MEROPS score threshold (-22.96)	75	80.66
42	P05060	375	384	N-terminus	MMP14 (P50281; MMP14_HUMAN). Mmp14 (P53690; MMP14_MOUSE). Mmp14 (Q10739; MMP14_RAT)	RAPRPQSE	MEROPS:M10.014	Endopeptidase (input)	-22.55	MEROPS score threshold (-22.96)	75	80.66
43	P05060	375	385	N-terminus	MMP14 (P50281; MMP14_HUMAN). Mmp14 (P53690; MMP14_MOUSE). Mmp14 (Q10739; MMP14_RAT)	RAPRPQSE	MEROPS:M10.014	Endopeptidase (input)	-22.55	MEROPS score threshold (-22.96)	75	80.66
57	P05060	474	495	N-terminus	MMP14 (P50281; MMP14_HUMAN). Mmp14 (P53690; MMP14_MOUSE). Mmp14 (Q10739; MMP14_RAT)	NYLNYGEE	MEROPS:M10.014	Endopeptidase (input)	-22.91	MEROPS score threshold (-22.96)	75	80.66
58	P05060	474	497	N-terminus	MMP14 (P50281; MMP14_HUMAN). Mmp14 (P53690; MMP14_MOUSE). Mmp14 (Q10739; MMP14_RAT)	NYLNYGEE	MEROPS:M10.014	Endopeptidase (input)	-22.91	MEROPS score threshold (-22.96)	75	80.66
59	P05060	474	498	N-terminus	MMP14 (P50281; MMP14_HUMAN). Mmp14 (P53690; MMP14_MOUSE). Mmp14 (Q10739; MMP14_RAT)	NYLNYGEE	MEROPS:M10.014	Endopeptidase (input)	-22.91	MEROPS score threshold (-22.96)	75	80.66
60	P05060	474	499	N-terminus	MMP14 (P50281; MMP14_HUMAN). Mmp14 (P53690; MMP14_MOUSE). Mmp14 (Q10739; MMP14_RAT)	NYLNYGEE	MEROPS:M10.014	Endopeptidase (input)	-22.91	MEROPS score threshold (-22.96)	75	80.66
64	P05060	518	524	N-terminus	MMP14 (P50281; MMP14_HUMAN). Mmp14 (P53690; MMP14_MOUSE). Mmp14 (Q10739; MMP14_RAT)	KRKRLGEL	MEROPS:M10.014	Endopeptidase (input)	-22.13	MEROPS score threshold (-22.96)	75	80.66
65	P05060	518	537	N-terminus	MMP14 (P50281; MMP14_HUMAN). Mmp14 (P53690; MMP14_MOUSE). Mmp14 (Q10739; MMP14_RAT)	KRKRLGEL	MEROPS:M10.014	Endopeptidase (input)	-22.13	MEROPS score threshold (-22.96)	75	80.66
71	P05060	588	596	C-terminus	MMP14 (P50281; MMP14_HUMAN). Mmp14 (P53690; MMP14_MOUSE). Mmp14 (Q10739; MMP14_RAT)	PKLDLKRQ	MEROPS:M10.014	Endopeptidase (input)	-22.16	MEROPS score threshold (-22.96)	75	80.66
73	P05060	600	613	N-terminus	MMP14 (P50281; MMP14_HUMAN). Mmp14 (P53690; MMP14_MOUSE). Mmp14 (Q10739; MMP14_RAT)	DLKRQYDR	MEROPS:M10.014	Endopeptidase (input)	-22.51	MEROPS score threshold (-22.96)	75	80.66
22	P05060	293	317	C-terminus	MMP2 (P08253; MMP2_HUMAN). Mmp2 (P33434; MMP2_MOUSE). Mmp2 (P33436; MMP2_RAT)	SNVSMASL	MEROPS:M10.003	Endopeptidase (input)	-22.69	MEROPS score threshold (-22.7)	76	86.88
30	P05060	294	317	C-terminus	MMP2 (P08253; MMP2_HUMAN). Mmp2 (P33434; MMP2_MOUSE). Mmp2 (P33436; MMP2_RAT)	SNVSMASL	MEROPS:M10.003	Endopeptidase (input)	-22.69	MEROPS score threshold (-22.7)	76	86.88
35	P05060	296	317	C-terminus	MMP2 (P08253; MMP2_HUMAN). Mmp2 (P33434; MMP2_MOUSE). Mmp2 (P33436; MMP2_RAT)	SNVSMASL	MEROPS:M10.003	Endopeptidase (input)	-22.69	MEROPS score threshold (-22.7)	76	86.88
37	P05060	296	320	C-terminus	MMP2 (P08253; MMP2_HUMAN). Mmp2 (P33434; MMP2_MOUSE). Mmp2 (P33436; MMP2_RAT)	SMASLGEK	MEROPS:M10.003	Endopeptidase (input)	-20.73	MEROPS score threshold (-22.7)	76	86.88
6	P05060	102	130	N-terminus	Mmp25 (Q3U435; MMP25_MOUSE). MMP25 (Q9NPA2; MMP25_HUMAN)	SSSRGEAG	MEROPS:M10.024	Endopeptidase (input)	-20.98	MEROPS score threshold (-24.46)	28	82.71
6	P05060	102	130	C-terminus	Mmp25 (Q3U435; MMP25_MOUSE). MMP25 (Q9NPA2; MMP25_HUMAN)	GGHSRERA	MEROPS:M10.024	Endopeptidase (input)	-21.94	MEROPS score threshold (-24.46)	28	82.71
8	P05060	134	154	C-terminus	Mmp25 (Q3U435; MMP25_MOUSE). MMP25 (Q9NPA2; MMP25_HUMAN)	EVKTRHSE	MEROPS:M10.024	Endopeptidase (input)	-23.57	MEROPS score threshold (-24.46)	28	82.71
12	P05060	236	257	C-terminus	Mmp25 (Q3U435; MMP25_MOUSE). MMP25 (Q9NPA2; MMP25_HUMAN)	KGQPRSQE	MEROPS:M10.024	Endopeptidase (input)	-22.77	MEROPS score threshold (-24.46)	28	82.71
13	P05060	292	323	C-terminus	Mmp25 (Q3U435; MMP25_MOUSE). MMP25 (Q9NPA2; MMP25_HUMAN)	SLGEKRDH	MEROPS:M10.024	Endopeptidase (input)	-24.43	MEROPS score threshold (-24.46)	28	82.71
14	P05060	293	308	N-terminus	Mmp25 (Q3U435; MMP25_MOUSE). MMP25 (Q9NPA2; MMP25_HUMAN)	RPDRSSQG	MEROPS:M10.024	Endopeptidase (input)	-19.88	MEROPS score threshold (-24.46)	28	82.71
15	P05060	293	309	N-terminus	Mmp25 (Q3U435; MMP25_MOUSE). MMP25 (Q9NPA2; MMP25_HUMAN)	RPDRSSQG	MEROPS:M10.024	Endopeptidase (input)	-19.88	MEROPS score threshold (-24.46)	28	82.71
16	P05060	293	311	N-terminus	Mmp25 (Q3U435; MMP25_MOUSE). MMP25 (Q9NPA2; MMP25_HUMAN)	RPDRSSQG	MEROPS:M10.024	Endopeptidase (input)	-19.88	MEROPS score threshold (-24.46)	28	82.71
17	P05060	293	312	N-terminus	Mmp25 (Q3U435; MMP25_MOUSE). MMP25 (Q9NPA2; MMP25_HUMAN)	RPDRSSQG	MEROPS:M10.024	Endopeptidase (input)	-19.88	MEROPS score threshold (-24.46)	28	82.71
18	P05060	293	313	N-terminus	Mmp25 (Q3U435; MMP25_MOUSE). MMP25 (Q9NPA2; MMP25_HUMAN)	RPDRSSQG	MEROPS:M10.024	Endopeptidase (input)	-19.88	MEROPS score threshold (-24.46)	28	82.71
19	P05060	293	314	N-terminus	Mmp25 (Q3U435; MMP25_MOUSE). MMP25 (Q9NPA2; MMP25_HUMAN)	RPDRSSQG	MEROPS:M10.024	Endopeptidase (input)	-19.88	MEROPS score threshold (-24.46)	28	82.71
20	P05060	293	315	N-terminus	Mmp25 (Q3U435; MMP25_MOUSE). MMP25 (Q9NPA2; MMP25_HUMAN)	RPDRSSQG	MEROPS:M10.024	Endopeptidase (input)	-19.88	MEROPS score threshold (-24.46)	28	82.71
21	P05060	293	316	N-terminus	Mmp25 (Q3U435; MMP25_MOUSE). MMP25 (Q9NPA2; MMP25_HUMAN)	RPDRSSQG	MEROPS:M10.024	Endopeptidase (input)	-19.88	MEROPS score threshold (-24.46)	28	82.71
22	P05060	293	317	N-terminus	Mmp25 (Q3U435; MMP25_MOUSE). MMP25 (Q9NPA2; MMP25_HUMAN)	RPDRSSQG	MEROPS:M10.024	Endopeptidase (input)	-19.88	MEROPS score threshold (-24.46)	28	82.71
22	P05060	293	317	C-terminus	Mmp25 (Q3U435; MMP25_MOUSE). MMP25 (Q9NPA2; MMP25_HUMAN)	SNVSMASL	MEROPS:M10.024	Endopeptidase (input)	-23.21	MEROPS score threshold (-24.46)	28	82.71
23	P05060	293	318	N-terminus	Mmp25 (Q3U435; MMP25_MOUSE). MMP25 (Q9NPA2; MMP25_HUMAN)	RPDRSSQG	MEROPS:M10.024	Endopeptidase (input)	-19.88	MEROPS score threshold (-24.46)	28	82.71
24	P05060	293	321	N-terminus	Mmp25 (Q3U435; MMP25_MOUSE). MMP25 (Q9NPA2; MMP25_HUMAN)	RPDRSSQG	MEROPS:M10.024	Endopeptidase (input)	-19.88	MEROPS score threshold (-24.46)	28	82.71
25	P05060	293	322	N-terminus	Mmp25 (Q3U435; MMP25_MOUSE). MMP25 (Q9NPA2; MMP25_HUMAN)	RPDRSSQG	MEROPS:M10.024	Endopeptidase (input)	-19.88	MEROPS score threshold (-24.46)	28	82.71
26	P05060	293	323	N-terminus	Mmp25 (Q3U435; MMP25_MOUSE). MMP25 (Q9NPA2; MMP25_HUMAN)	RPDRSSQG	MEROPS:M10.024	Endopeptidase (input)	-19.88	MEROPS score threshold (-24.46)	28	82.71
26	P05060	293	323	C-terminus	Mmp25 (Q3U435; MMP25_MOUSE). MMP25 (Q9NPA2; MMP25_HUMAN)	SLGEKRDH	MEROPS:M10.024	Endopeptidase (input)	-24.43	MEROPS score threshold (-24.46)	28	82.71
30	P05060	294	317	C-terminus	Mmp25 (Q3U435; MMP25_MOUSE). MMP25 (Q9NPA2; MMP25_HUMAN)	SNVSMASL	MEROPS:M10.024	Endopeptidase (input)	-23.21	MEROPS score threshold (-24.46)	28	82.71
35	P05060	296	317	C-terminus	Mmp25 (Q3U435; MMP25_MOUSE). MMP25 (Q9NPA2; MMP25_HUMAN)	SNVSMASL	MEROPS:M10.024	Endopeptidase (input)	-23.21	MEROPS score threshold (-24.46)	28	82.71
37	P05060	296	320	C-terminus	Mmp25 (Q3U435; MMP25_MOUSE). MMP25 (Q9NPA2; MMP25_HUMAN)	SMASLGEK	MEROPS:M10.024	Endopeptidase (input)	-21.32	MEROPS score threshold (-24.46)	28	82.71
38	P05060	298	315	N-terminus	Mmp25 (Q3U435; MMP25_MOUSE). MMP25 (Q9NPA2; MMP25_HUMAN)	SQGGSLPS	MEROPS:M10.024	Endopeptidase (input)	-23.55	MEROPS score threshold (-24.46)	28	82.71
42	P05060	375	384	N-terminus	Mmp25 (Q3U435; MMP25_MOUSE). MMP25 (Q9NPA2; MMP25_HUMAN)	RAPRPQSE	MEROPS:M10.024	Endopeptidase (input)	-21.16	MEROPS score threshold (-24.46)	28	82.71
43	P05060	375	385	N-terminus	Mmp25 (Q3U435; MMP25_MOUSE). MMP25 (Q9NPA2; MMP25_HUMAN)	RAPRPQSE	MEROPS:M10.024	Endopeptidase (input)	-21.16	MEROPS score threshold (-24.46)	28	82.71
73	P05060	600	613	N-terminus	Mmp25 (Q3U435; MMP25_MOUSE). MMP25 (Q9NPA2; MMP25_HUMAN)	DLKRQYDR	MEROPS:M10.024	Endopeptidase (input)	-24.43	MEROPS score threshold (-24.46)	28	82.71
73	P05060	600	613	C-terminus	Mmp25 (Q3U435; MMP25_MOUSE). MMP25 (Q9NPA2; MMP25_HUMAN)	LLHYRKKS	MEROPS:M10.024	Endopeptidase (input)	-22.64	MEROPS score threshold (-24.46)	28	82.71
74	P05060	604	613	C-terminus	Mmp25 (Q3U435; MMP25_MOUSE). MMP25 (Q9NPA2; MMP25_HUMAN)	LLHYRKKS	MEROPS:M10.024	Endopeptidase (input)	-22.64	MEROPS score threshold (-24.46)	28	82.71
75	P05060	606	613	C-terminus	Mmp25 (Q3U435; MMP25_MOUSE). MMP25 (Q9NPA2; MMP25_HUMAN)	LLHYRKKS	MEROPS:M10.024	Endopeptidase (input)	-22.64	MEROPS score threshold (-24.46)	28	82.71
1	P05060	70	82	C-terminus	Mmp3 (P03957; MMP3_RAT). MMP3 (P08254; MMP3_HUMAN). Mmp3 (P28862; MMP3_MOUSE)	TKFEVRLL	MEROPS:M10.005	Endopeptidase (input)	-22.66	MEROPS score threshold (-23.35)	70	79.35
13	P05060	292	323	C-terminus	Mmp3 (P03957; MMP3_RAT). MMP3 (P08254; MMP3_HUMAN). Mmp3 (P28862; MMP3_MOUSE)	SLGEKRDH	MEROPS:M10.005	Endopeptidase (input)	-22.99	MEROPS score threshold (-23.35)	70	79.35
14	P05060	293	308	N-terminus	Mmp3 (P03957; MMP3_RAT). MMP3 (P08254; MMP3_HUMAN). Mmp3 (P28862; MMP3_MOUSE)	RPDRSSQG	MEROPS:M10.005	Endopeptidase (input)	-23.29	MEROPS score threshold (-23.35)	70	79.35
15	P05060	293	309	N-terminus	Mmp3 (P03957; MMP3_RAT). MMP3 (P08254; MMP3_HUMAN). Mmp3 (P28862; MMP3_MOUSE)	RPDRSSQG	MEROPS:M10.005	Endopeptidase (input)	-23.29	MEROPS score threshold (-23.35)	70	79.35
15	P05060	293	309	C-terminus	Mmp3 (P03957; MMP3_RAT). MMP3 (P08254; MMP3_HUMAN). Mmp3 (P28862; MMP3_MOUSE)	HPQEESEE	MEROPS:M10.005	Endopeptidase (input)	-20.2	MEROPS score threshold (-23.35)	70	79.35
16	P05060	293	311	N-terminus	Mmp3 (P03957; MMP3_RAT). MMP3 (P08254; MMP3_HUMAN). Mmp3 (P28862; MMP3_MOUSE)	RPDRSSQG	MEROPS:M10.005	Endopeptidase (input)	-23.29	MEROPS score threshold (-23.35)	70	79.35
17	P05060	293	312	N-terminus	Mmp3 (P03957; MMP3_RAT). MMP3 (P08254; MMP3_HUMAN). Mmp3 (P28862; MMP3_MOUSE)	RPDRSSQG	MEROPS:M10.005	Endopeptidase (input)	-23.29	MEROPS score threshold (-23.35)	70	79.35
18	P05060	293	313	N-terminus	Mmp3 (P03957; MMP3_RAT). MMP3 (P08254; MMP3_HUMAN). Mmp3 (P28862; MMP3_MOUSE)	RPDRSSQG	MEROPS:M10.005	Endopeptidase (input)	-23.29	MEROPS score threshold (-23.35)	70	79.35
18	P05060	293	313	C-terminus	Mmp3 (P03957; MMP3_RAT). MMP3 (P08254; MMP3_HUMAN). Mmp3 (P28862; MMP3_MOUSE)	ESEESNVS	MEROPS:M10.005	Endopeptidase (input)	-22.89	MEROPS score threshold (-23.35)	70	79.35
19	P05060	293	314	N-terminus	Mmp3 (P03957; MMP3_RAT). MMP3 (P08254; MMP3_HUMAN). Mmp3 (P28862; MMP3_MOUSE)	RPDRSSQG	MEROPS:M10.005	Endopeptidase (input)	-23.29	MEROPS score threshold (-23.35)	70	79.35
20	P05060	293	315	N-terminus	Mmp3 (P03957; MMP3_RAT). MMP3 (P08254; MMP3_HUMAN). Mmp3 (P28862; MMP3_MOUSE)	RPDRSSQG	MEROPS:M10.005	Endopeptidase (input)	-23.29	MEROPS score threshold (-23.35)	70	79.35
21	P05060	293	316	N-terminus	Mmp3 (P03957; MMP3_RAT). MMP3 (P08254; MMP3_HUMAN). Mmp3 (P28862; MMP3_MOUSE)	RPDRSSQG	MEROPS:M10.005	Endopeptidase (input)	-23.29	MEROPS score threshold (-23.35)	70	79.35
22	P05060	293	317	N-terminus	Mmp3 (P03957; MMP3_RAT). MMP3 (P08254; MMP3_HUMAN). Mmp3 (P28862; MMP3_MOUSE)	RPDRSSQG	MEROPS:M10.005	Endopeptidase (input)	-23.29	MEROPS score threshold (-23.35)	70	79.35
23	P05060	293	318	N-terminus	Mmp3 (P03957; MMP3_RAT). MMP3 (P08254; MMP3_HUMAN). Mmp3 (P28862; MMP3_MOUSE)	RPDRSSQG	MEROPS:M10.005	Endopeptidase (input)	-23.29	MEROPS score threshold (-23.35)	70	79.35
23	P05060	293	318	C-terminus	Mmp3 (P03957; MMP3_RAT). MMP3 (P08254; MMP3_HUMAN). Mmp3 (P28862; MMP3_MOUSE)	NVSMASLG	MEROPS:M10.005	Endopeptidase (input)	-22.97	MEROPS score threshold (-23.35)	70	79.35
24	P05060	293	321	N-terminus	Mmp3 (P03957; MMP3_RAT). MMP3 (P08254; MMP3_HUMAN). Mmp3 (P28862; MMP3_MOUSE)	RPDRSSQG	MEROPS:M10.005	Endopeptidase (input)	-23.29	MEROPS score threshold (-23.35)	70	79.35
25	P05060	293	322	N-terminus	Mmp3 (P03957; MMP3_RAT). MMP3 (P08254; MMP3_HUMAN). Mmp3 (P28862; MMP3_MOUSE)	RPDRSSQG	MEROPS:M10.005	Endopeptidase (input)	-23.29	MEROPS score threshold (-23.35)	70	79.35
25	P05060	293	322	C-terminus	Mmp3 (P03957; MMP3_RAT). MMP3 (P08254; MMP3_HUMAN). Mmp3 (P28862; MMP3_MOUSE)	ASLGEKRD	MEROPS:M10.005	Endopeptidase (input)	-21.05	MEROPS score threshold (-23.35)	70	79.35
26	P05060	293	323	N-terminus	Mmp3 (P03957; MMP3_RAT). MMP3 (P08254; MMP3_HUMAN). Mmp3 (P28862; MMP3_MOUSE)	RPDRSSQG	MEROPS:M10.005	Endopeptidase (input)	-23.29	MEROPS score threshold (-23.35)	70	79.35
26	P05060	293	323	C-terminus	Mmp3 (P03957; MMP3_RAT). MMP3 (P08254; MMP3_HUMAN). Mmp3 (P28862; MMP3_MOUSE)	SLGEKRDH	MEROPS:M10.005	Endopeptidase (input)	-22.99	MEROPS score threshold (-23.35)	70	79.35
28	P05060	294	310	C-terminus	Mmp3 (P03957; MMP3_RAT). MMP3 (P08254; MMP3_HUMAN). Mmp3 (P28862; MMP3_MOUSE)	PQEESEES	MEROPS:M10.005	Endopeptidase (input)	-23.17	MEROPS score threshold (-23.35)	70	79.35
31	P05060	295	308	N-terminus	Mmp3 (P03957; MMP3_RAT). MMP3 (P08254; MMP3_HUMAN). Mmp3 (P28862; MMP3_MOUSE)	DRSSQGGS	MEROPS:M10.005	Endopeptidase (input)	-22.8	MEROPS score threshold (-23.35)	70	79.35
32	P05060	296	310	C-terminus	Mmp3 (P03957; MMP3_RAT). MMP3 (P08254; MMP3_HUMAN). Mmp3 (P28862; MMP3_MOUSE)	PQEESEES	MEROPS:M10.005	Endopeptidase (input)	-23.17	MEROPS score threshold (-23.35)	70	79.35
36	P05060	296	318	C-terminus	Mmp3 (P03957; MMP3_RAT). MMP3 (P08254; MMP3_HUMAN). Mmp3 (P28862; MMP3_MOUSE)	NVSMASLG	MEROPS:M10.005	Endopeptidase (input)	-22.97	MEROPS score threshold (-23.35)	70	79.35
37	P05060	296	320	C-terminus	Mmp3 (P03957; MMP3_RAT). MMP3 (P08254; MMP3_HUMAN). Mmp3 (P28862; MMP3_MOUSE)	SMASLGEK	MEROPS:M10.005	Endopeptidase (input)	-21.05	MEROPS score threshold (-23.35)	70	79.35
47	P05060	421	437	C-terminus	Mmp3 (P03957; MMP3_RAT). MMP3 (P08254; MMP3_HUMAN). Mmp3 (P28862; MMP3_MOUSE)	TREEKRFL	MEROPS:M10.005	Endopeptidase (input)	-23.23	MEROPS score threshold (-23.35)	70	79.35
48	P05060	423	437	C-terminus	Mmp3 (P03957; MMP3_RAT). MMP3 (P08254; MMP3_HUMAN). Mmp3 (P28862; MMP3_MOUSE)	TREEKRFL	MEROPS:M10.005	Endopeptidase (input)	-23.23	MEROPS score threshold (-23.35)	70	79.35
49	P05060	428	437	C-terminus	Mmp3 (P03957; MMP3_RAT). MMP3 (P08254; MMP3_HUMAN). Mmp3 (P28862; MMP3_MOUSE)	TREEKRFL	MEROPS:M10.005	Endopeptidase (input)	-23.23	MEROPS score threshold (-23.35)	70	79.35
50	P05060	430	437	C-terminus	Mmp3 (P03957; MMP3_RAT). MMP3 (P08254; MMP3_HUMAN). Mmp3 (P28862; MMP3_MOUSE)	TREEKRFL	MEROPS:M10.005	Endopeptidase (input)	-23.23	MEROPS score threshold (-23.35)	70	79.35
62	P05060	476	499	N-terminus	Mmp3 (P03957; MMP3_RAT). MMP3 (P08254; MMP3_HUMAN). Mmp3 (P28862; MMP3_MOUSE)	LNYGEEGA	MEROPS:M10.005	Endopeptidase (input)	-23.26	MEROPS score threshold (-23.35)	70	79.35
71	P05060	588	596	C-terminus	Mmp3 (P03957; MMP3_RAT). MMP3 (P08254; MMP3_HUMAN). Mmp3 (P28862; MMP3_MOUSE)	PKLDLKRQ	MEROPS:M10.005	Endopeptidase (input)	-23.07	MEROPS score threshold (-23.35)	70	79.35
1	P05060	70	82	C-terminus	MMP7 (P09237; MMP7_HUMAN). Mmp7 (P50280; MMP7_RAT). Mmp7 (Q10738; MMP7_MOUSE)	TKFEVRLL	MEROPS:M10.008	Endopeptidase (input)	-24.95	MEROPS score threshold (-26.58)	54	53.97
2	P05060	70	84	C-terminus	MMP7 (P09237; MMP7_HUMAN). Mmp7 (P50280; MMP7_RAT). Mmp7 (Q10738; MMP7_MOUSE)	FEVRLLRD	MEROPS:M10.008	Endopeptidase (input)	-26.11	MEROPS score threshold (-26.58)	54	53.97
4	P05060	90	118	C-terminus	MMP7 (P09237; MMP7_HUMAN). Mmp7 (P50280; MMP7_RAT). Mmp7 (Q10738; MMP7_MOUSE)	PTKADTEK	MEROPS:M10.008	Endopeptidase (input)	-25.7	MEROPS score threshold (-26.58)	54	53.97
5	P05060	97	118	C-terminus	MMP7 (P09237; MMP7_HUMAN). Mmp7 (P50280; MMP7_RAT). Mmp7 (Q10738; MMP7_MOUSE)	PTKADTEK	MEROPS:M10.008	Endopeptidase (input)	-25.7	MEROPS score threshold (-26.58)	54	53.97
6	P05060	102	130	N-terminus	MMP7 (P09237; MMP7_HUMAN). Mmp7 (P50280; MMP7_RAT). Mmp7 (Q10738; MMP7_MOUSE)	SSSRGEAG	MEROPS:M10.008	Endopeptidase (input)	-22.17	MEROPS score threshold (-26.58)	54	53.97
6	P05060	102	130	C-terminus	MMP7 (P09237; MMP7_HUMAN). Mmp7 (P50280; MMP7_RAT). Mmp7 (Q10738; MMP7_MOUSE)	GGHSRERA	MEROPS:M10.008	Endopeptidase (input)	-25.04	MEROPS score threshold (-26.58)	54	53.97
7	P05060	134	152	N-terminus	MMP7 (P09237; MMP7_HUMAN). Mmp7 (P50280; MMP7_RAT). Mmp7 (Q10738; MMP7_MOUSE)	SRERADEP	MEROPS:M10.008	Endopeptidase (input)	-26.04	MEROPS score threshold (-26.58)	54	53.97
8	P05060	134	154	N-terminus	MMP7 (P09237; MMP7_HUMAN). Mmp7 (P50280; MMP7_RAT). Mmp7 (Q10738; MMP7_MOUSE)	SRERADEP	MEROPS:M10.008	Endopeptidase (input)	-26.04	MEROPS score threshold (-26.58)	54	53.97
8	P05060	134	154	C-terminus	MMP7 (P09237; MMP7_HUMAN). Mmp7 (P50280; MMP7_RAT). Mmp7 (Q10738; MMP7_MOUSE)	EVKTRHSE	MEROPS:M10.008	Endopeptidase (input)	-26.42	MEROPS score threshold (-26.58)	54	53.97
9	P05060	134	161	N-terminus	MMP7 (P09237; MMP7_HUMAN). Mmp7 (P50280; MMP7_RAT). Mmp7 (Q10738; MMP7_MOUSE)	SRERADEP	MEROPS:M10.008	Endopeptidase (input)	-26.04	MEROPS score threshold (-26.58)	54	53.97
11	P05060	163	177	N-terminus	MMP7 (P09237; MMP7_HUMAN). Mmp7 (P50280; MMP7_RAT). Mmp7 (Q10738; MMP7_MOUSE)	KSQREDEE	MEROPS:M10.008	Endopeptidase (input)	-26.5	MEROPS score threshold (-26.58)	54	53.97
11	P05060	163	177	C-terminus	MMP7 (P09237; MMP7_HUMAN). Mmp7 (P50280; MMP7_RAT). Mmp7 (Q10738; MMP7_MOUSE)	QKGERGED	MEROPS:M10.008	Endopeptidase (input)	-25.68	MEROPS score threshold (-26.58)	54	53.97
12	P05060	236	257	C-terminus	MMP7 (P09237; MMP7_HUMAN). Mmp7 (P50280; MMP7_RAT). Mmp7 (Q10738; MMP7_MOUSE)	KGQPRSQE	MEROPS:M10.008	Endopeptidase (input)	-24.97	MEROPS score threshold (-26.58)	54	53.97
14	P05060	293	308	C-terminus	MMP7 (P09237; MMP7_HUMAN). Mmp7 (P50280; MMP7_RAT). Mmp7 (Q10738; MMP7_MOUSE)	GHPQEESE	MEROPS:M10.008	Endopeptidase (input)	-25.12	MEROPS score threshold (-26.58)	54	53.97
15	P05060	293	309	C-terminus	MMP7 (P09237; MMP7_HUMAN). Mmp7 (P50280; MMP7_RAT). Mmp7 (Q10738; MMP7_MOUSE)	HPQEESEE	MEROPS:M10.008	Endopeptidase (input)	-22.02	MEROPS score threshold (-26.58)	54	53.97
17	P05060	293	312	C-terminus	MMP7 (P09237; MMP7_HUMAN). Mmp7 (P50280; MMP7_RAT). Mmp7 (Q10738; MMP7_MOUSE)	EESEESNV	MEROPS:M10.008	Endopeptidase (input)	-26.04	MEROPS score threshold (-26.58)	54	53.97
20	P05060	293	315	C-terminus	MMP7 (P09237; MMP7_HUMAN). Mmp7 (P50280; MMP7_RAT). Mmp7 (Q10738; MMP7_MOUSE)	EESNVSMA	MEROPS:M10.008	Endopeptidase (input)	-25.74	MEROPS score threshold (-26.58)	54	53.97
22	P05060	293	317	C-terminus	MMP7 (P09237; MMP7_HUMAN). Mmp7 (P50280; MMP7_RAT). Mmp7 (Q10738; MMP7_MOUSE)	SNVSMASL	MEROPS:M10.008	Endopeptidase (input)	-26.28	MEROPS score threshold (-26.58)	54	53.97
24	P05060	293	321	C-terminus	MMP7 (P09237; MMP7_HUMAN). Mmp7 (P50280; MMP7_RAT). Mmp7 (Q10738; MMP7_MOUSE)	MASLGEKR	MEROPS:M10.008	Endopeptidase (input)	-24.54	MEROPS score threshold (-26.58)	54	53.97
25	P05060	293	322	C-terminus	MMP7 (P09237; MMP7_HUMAN). Mmp7 (P50280; MMP7_RAT). Mmp7 (Q10738; MMP7_MOUSE)	ASLGEKRD	MEROPS:M10.008	Endopeptidase (input)	-24.4	MEROPS score threshold (-26.58)	54	53.97
27	P05060	294	308	C-terminus	MMP7 (P09237; MMP7_HUMAN). Mmp7 (P50280; MMP7_RAT). Mmp7 (Q10738; MMP7_MOUSE)	GHPQEESE	MEROPS:M10.008	Endopeptidase (input)	-25.12	MEROPS score threshold (-26.58)	54	53.97
29	P05060	294	312	C-terminus	MMP7 (P09237; MMP7_HUMAN). Mmp7 (P50280; MMP7_RAT). Mmp7 (Q10738; MMP7_MOUSE)	EESEESNV	MEROPS:M10.008	Endopeptidase (input)	-26.04	MEROPS score threshold (-26.58)	54	53.97
30	P05060	294	317	C-terminus	MMP7 (P09237; MMP7_HUMAN). Mmp7 (P50280; MMP7_RAT). Mmp7 (Q10738; MMP7_MOUSE)	SNVSMASL	MEROPS:M10.008	Endopeptidase (input)	-26.28	MEROPS score threshold (-26.58)	54	53.97
31	P05060	295	308	C-terminus	MMP7 (P09237; MMP7_HUMAN). Mmp7 (P50280; MMP7_RAT). Mmp7 (Q10738; MMP7_MOUSE)	GHPQEESE	MEROPS:M10.008	Endopeptidase (input)	-25.12	MEROPS score threshold (-26.58)	54	53.97
32	P05060	296	310	N-terminus	MMP7 (P09237; MMP7_HUMAN). Mmp7 (P50280; MMP7_RAT). Mmp7 (Q10738; MMP7_MOUSE)	RSSQGGSL	MEROPS:M10.008	Endopeptidase (input)	-23.98	MEROPS score threshold (-26.58)	54	53.97
33	P05060	296	312	N-terminus	MMP7 (P09237; MMP7_HUMAN). Mmp7 (P50280; MMP7_RAT). Mmp7 (Q10738; MMP7_MOUSE)	RSSQGGSL	MEROPS:M10.008	Endopeptidase (input)	-23.98	MEROPS score threshold (-26.58)	54	53.97
33	P05060	296	312	C-terminus	MMP7 (P09237; MMP7_HUMAN). Mmp7 (P50280; MMP7_RAT). Mmp7 (Q10738; MMP7_MOUSE)	EESEESNV	MEROPS:M10.008	Endopeptidase (input)	-26.04	MEROPS score threshold (-26.58)	54	53.97
34	P05060	296	314	N-terminus	MMP7 (P09237; MMP7_HUMAN). Mmp7 (P50280; MMP7_RAT). Mmp7 (Q10738; MMP7_MOUSE)	RSSQGGSL	MEROPS:M10.008	Endopeptidase (input)	-23.98	MEROPS score threshold (-26.58)	54	53.97
35	P05060	296	317	N-terminus	MMP7 (P09237; MMP7_HUMAN). Mmp7 (P50280; MMP7_RAT). Mmp7 (Q10738; MMP7_MOUSE)	RSSQGGSL	MEROPS:M10.008	Endopeptidase (input)	-23.98	MEROPS score threshold (-26.58)	54	53.97
35	P05060	296	317	C-terminus	MMP7 (P09237; MMP7_HUMAN). Mmp7 (P50280; MMP7_RAT). Mmp7 (Q10738; MMP7_MOUSE)	SNVSMASL	MEROPS:M10.008	Endopeptidase (input)	-26.28	MEROPS score threshold (-26.58)	54	53.97
36	P05060	296	318	N-terminus	MMP7 (P09237; MMP7_HUMAN). Mmp7 (P50280; MMP7_RAT). Mmp7 (Q10738; MMP7_MOUSE)	RSSQGGSL	MEROPS:M10.008	Endopeptidase (input)	-23.98	MEROPS score threshold (-26.58)	54	53.97
37	P05060	296	320	N-terminus	MMP7 (P09237; MMP7_HUMAN). Mmp7 (P50280; MMP7_RAT). Mmp7 (Q10738; MMP7_MOUSE)	RSSQGGSL	MEROPS:M10.008	Endopeptidase (input)	-23.98	MEROPS score threshold (-26.58)	54	53.97
37	P05060	296	320	C-terminus	MMP7 (P09237; MMP7_HUMAN). Mmp7 (P50280; MMP7_RAT). Mmp7 (Q10738; MMP7_MOUSE)	SMASLGEK	MEROPS:M10.008	Endopeptidase (input)	-19.81	MEROPS score threshold (-26.58)	54	53.97
38	P05060	298	315	C-terminus	MMP7 (P09237; MMP7_HUMAN). Mmp7 (P50280; MMP7_RAT). Mmp7 (Q10738; MMP7_MOUSE)	EESNVSMA	MEROPS:M10.008	Endopeptidase (input)	-25.74	MEROPS score threshold (-26.58)	54	53.97
39	P05060	366	381	N-terminus	MMP7 (P09237; MMP7_HUMAN). Mmp7 (P50280; MMP7_RAT). Mmp7 (Q10738; MMP7_MOUSE)	YRGRGSEE	MEROPS:M10.008	Endopeptidase (input)	-23.39	MEROPS score threshold (-26.58)	54	53.97
42	P05060	375	384	N-terminus	MMP7 (P09237; MMP7_HUMAN). Mmp7 (P50280; MMP7_RAT). Mmp7 (Q10738; MMP7_MOUSE)	RAPRPQSE	MEROPS:M10.008	Endopeptidase (input)	-24.25	MEROPS score threshold (-26.58)	54	53.97
43	P05060	375	385	N-terminus	MMP7 (P09237; MMP7_HUMAN). Mmp7 (P50280; MMP7_RAT). Mmp7 (Q10738; MMP7_MOUSE)	RAPRPQSE	MEROPS:M10.008	Endopeptidase (input)	-24.25	MEROPS score threshold (-26.58)	54	53.97
44	P05060	388	394	C-terminus	MMP7 (P09237; MMP7_HUMAN). Mmp7 (P50280; MMP7_RAT). Mmp7 (Q10738; MMP7_MOUSE)	SLELDKMA	MEROPS:M10.008	Endopeptidase (input)	-25.99	MEROPS score threshold (-26.58)	54	53.97
46	P05060	388	408	C-terminus	MMP7 (P09237; MMP7_HUMAN). Mmp7 (P50280; MMP7_RAT). Mmp7 (Q10738; MMP7_MOUSE)	SEEERGLE	MEROPS:M10.008	Endopeptidase (input)	-25.06	MEROPS score threshold (-26.58)	54	53.97
47	P05060	421	437	N-terminus	MMP7 (P09237; MMP7_HUMAN). Mmp7 (P50280; MMP7_RAT). Mmp7 (Q10738; MMP7_MOUSE)	RHHRGRGG	MEROPS:M10.008	Endopeptidase (input)	-23.75	MEROPS score threshold (-26.58)	54	53.97
47	P05060	421	437	C-terminus	MMP7 (P09237; MMP7_HUMAN). Mmp7 (P50280; MMP7_RAT). Mmp7 (Q10738; MMP7_MOUSE)	TREEKRFL	MEROPS:M10.008	Endopeptidase (input)	-24.05	MEROPS score threshold (-26.58)	54	53.97
48	P05060	423	437	N-terminus	MMP7 (P09237; MMP7_HUMAN). Mmp7 (P50280; MMP7_RAT). Mmp7 (Q10738; MMP7_MOUSE)	HRGRGGEP	MEROPS:M10.008	Endopeptidase (input)	-21.23	MEROPS score threshold (-26.58)	54	53.97
48	P05060	423	437	C-terminus	MMP7 (P09237; MMP7_HUMAN). Mmp7 (P50280; MMP7_RAT). Mmp7 (Q10738; MMP7_MOUSE)	TREEKRFL	MEROPS:M10.008	Endopeptidase (input)	-24.05	MEROPS score threshold (-26.58)	54	53.97
49	P05060	428	437	C-terminus	MMP7 (P09237; MMP7_HUMAN). Mmp7 (P50280; MMP7_RAT). Mmp7 (Q10738; MMP7_MOUSE)	TREEKRFL	MEROPS:M10.008	Endopeptidase (input)	-24.05	MEROPS score threshold (-26.58)	54	53.97
50	P05060	430	437	N-terminus	MMP7 (P09237; MMP7_HUMAN). Mmp7 (P50280; MMP7_RAT). Mmp7 (Q10738; MMP7_MOUSE)	PRAYFMSD	MEROPS:M10.008	Endopeptidase (input)	-25.41	MEROPS score threshold (-26.58)	54	53.97
50	P05060	430	437	C-terminus	MMP7 (P09237; MMP7_HUMAN). Mmp7 (P50280; MMP7_RAT). Mmp7 (Q10738; MMP7_MOUSE)	TREEKRFL	MEROPS:M10.008	Endopeptidase (input)	-24.05	MEROPS score threshold (-26.58)	54	53.97
51	P05060	440	452	N-terminus	MMP7 (P09237; MMP7_HUMAN). Mmp7 (P50280; MMP7_RAT). Mmp7 (Q10738; MMP7_MOUSE)	EEKRFLGE	MEROPS:M10.008	Endopeptidase (input)	-23.59	MEROPS score threshold (-26.58)	54	53.97
52	P05060	440	453	N-terminus	MMP7 (P09237; MMP7_HUMAN). Mmp7 (P50280; MMP7_RAT). Mmp7 (Q10738; MMP7_MOUSE)	EEKRFLGE	MEROPS:M10.008	Endopeptidase (input)	-23.59	MEROPS score threshold (-26.58)	54	53.97
53	P05060	440	454	N-terminus	MMP7 (P09237; MMP7_HUMAN). Mmp7 (P50280; MMP7_RAT). Mmp7 (Q10738; MMP7_MOUSE)	EEKRFLGE	MEROPS:M10.008	Endopeptidase (input)	-23.59	MEROPS score threshold (-26.58)	54	53.97
54	P05060	440	456	N-terminus	MMP7 (P09237; MMP7_HUMAN). Mmp7 (P50280; MMP7_RAT). Mmp7 (Q10738; MMP7_MOUSE)	EEKRFLGE	MEROPS:M10.008	Endopeptidase (input)	-23.59	MEROPS score threshold (-26.58)	54	53.97
57	P05060	474	495	N-terminus	MMP7 (P09237; MMP7_HUMAN). Mmp7 (P50280; MMP7_RAT). Mmp7 (Q10738; MMP7_MOUSE)	NYLNYGEE	MEROPS:M10.008	Endopeptidase (input)	-26.26	MEROPS score threshold (-26.58)	54	53.97
58	P05060	474	497	N-terminus	MMP7 (P09237; MMP7_HUMAN). Mmp7 (P50280; MMP7_RAT). Mmp7 (Q10738; MMP7_MOUSE)	NYLNYGEE	MEROPS:M10.008	Endopeptidase (input)	-26.26	MEROPS score threshold (-26.58)	54	53.97
59	P05060	474	498	N-terminus	MMP7 (P09237; MMP7_HUMAN). Mmp7 (P50280; MMP7_RAT). Mmp7 (Q10738; MMP7_MOUSE)	NYLNYGEE	MEROPS:M10.008	Endopeptidase (input)	-26.26	MEROPS score threshold (-26.58)	54	53.97
60	P05060	474	499	N-terminus	MMP7 (P09237; MMP7_HUMAN). Mmp7 (P50280; MMP7_RAT). Mmp7 (Q10738; MMP7_MOUSE)	NYLNYGEE	MEROPS:M10.008	Endopeptidase (input)	-26.26	MEROPS score threshold (-26.58)	54	53.97
61	P05060	475	499	N-terminus	MMP7 (P09237; MMP7_HUMAN). Mmp7 (P50280; MMP7_RAT). Mmp7 (Q10738; MMP7_MOUSE)	YLNYGEEG	MEROPS:M10.008	Endopeptidase (input)	-23.05	MEROPS score threshold (-26.58)	54	53.97
62	P05060	476	499	N-terminus	MMP7 (P09237; MMP7_HUMAN). Mmp7 (P50280; MMP7_RAT). Mmp7 (Q10738; MMP7_MOUSE)	LNYGEEGA	MEROPS:M10.008	Endopeptidase (input)	-24.59	MEROPS score threshold (-26.58)	54	53.97
63	P05060	516	537	N-terminus	MMP7 (P09237; MMP7_HUMAN). Mmp7 (P50280; MMP7_RAT). Mmp7 (Q10738; MMP7_MOUSE)	AEKRKRLG	MEROPS:M10.008	Endopeptidase (input)	-23.18	MEROPS score threshold (-26.58)	54	53.97
64	P05060	518	524	N-terminus	MMP7 (P09237; MMP7_HUMAN). Mmp7 (P50280; MMP7_RAT). Mmp7 (Q10738; MMP7_MOUSE)	KRKRLGEL	MEROPS:M10.008	Endopeptidase (input)	-20.12	MEROPS score threshold (-26.58)	54	53.97
64	P05060	518	524	C-terminus	MMP7 (P09237; MMP7_HUMAN). Mmp7 (P50280; MMP7_RAT). Mmp7 (Q10738; MMP7_MOUSE)	LFNPYYDP	MEROPS:M10.008	Endopeptidase (input)	-25.86	MEROPS score threshold (-26.58)	54	53.97
65	P05060	518	537	N-terminus	MMP7 (P09237; MMP7_HUMAN). Mmp7 (P50280; MMP7_RAT). Mmp7 (Q10738; MMP7_MOUSE)	KRKRLGEL	MEROPS:M10.008	Endopeptidase (input)	-20.12	MEROPS score threshold (-26.58)	54	53.97
67	P05060	525	537	N-terminus	MMP7 (P09237; MMP7_HUMAN). Mmp7 (P50280; MMP7_RAT). Mmp7 (Q10738; MMP7_MOUSE)	LFNPYYDP	MEROPS:M10.008	Endopeptidase (input)	-25.86	MEROPS score threshold (-26.58)	54	53.97
70	P05060	588	595	C-terminus	MMP7 (P09237; MMP7_HUMAN). Mmp7 (P50280; MMP7_RAT). Mmp7 (Q10738; MMP7_MOUSE)	VPKLDLKR	MEROPS:M10.008	Endopeptidase (input)	-25.49	MEROPS score threshold (-26.58)	54	53.97
71	P05060	588	596	C-terminus	MMP7 (P09237; MMP7_HUMAN). Mmp7 (P50280; MMP7_RAT). Mmp7 (Q10738; MMP7_MOUSE)	PKLDLKRQ	MEROPS:M10.008	Endopeptidase (input)	-23.66	MEROPS score threshold (-26.58)	54	53.97
72	P05060	588	597	C-terminus	MMP7 (P09237; MMP7_HUMAN). Mmp7 (P50280; MMP7_RAT). Mmp7 (Q10738; MMP7_MOUSE)	KLDLKRQY	MEROPS:M10.008	Endopeptidase (input)	-25.76	MEROPS score threshold (-26.58)	54	53.97
12	P05060	236	257	C-terminus	Mmp8 (O70138; MMP8_MOUSE). Mmp8 (O88766; MMP8_RAT). MMP8 (P22894; MMP8_HUMAN)	KGQPRSQE	MEROPS:M10.002	Endopeptidase (input)	-22.02	MEROPS score threshold (-22.73)	38	906
70	P05060	588	595	C-terminus	Mmp8 (O70138; MMP8_MOUSE). Mmp8 (O88766; MMP8_RAT). MMP8 (P22894; MMP8_HUMAN)	VPKLDLKR	MEROPS:M10.002	Endopeptidase (input)	-22.67	MEROPS score threshold (-22.73)	38	906
1	P05060	70	82	C-terminus	MMP9 (P14780; MMP9_HUMAN). Mmp9 (P41245; MMP9_MOUSE). Mmp9 (P50282; MMP9_RAT)	TKFEVRLL	MEROPS:M10.004	Endopeptidase (input)	-24	MEROPS score threshold (-24.54)	63	63.68
6	P05060	102	130	N-terminus	MMP9 (P14780; MMP9_HUMAN). Mmp9 (P41245; MMP9_MOUSE). Mmp9 (P50282; MMP9_RAT)	SSSRGEAG	MEROPS:M10.004	Endopeptidase (input)	-22.92	MEROPS score threshold (-24.54)	63	63.68
14	P05060	293	308	C-terminus	MMP9 (P14780; MMP9_HUMAN). Mmp9 (P41245; MMP9_MOUSE). Mmp9 (P50282; MMP9_RAT)	GHPQEESE	MEROPS:M10.004	Endopeptidase (input)	-23.6	MEROPS score threshold (-24.54)	63	63.68
15	P05060	293	309	C-terminus	MMP9 (P14780; MMP9_HUMAN). Mmp9 (P41245; MMP9_MOUSE). Mmp9 (P50282; MMP9_RAT)	HPQEESEE	MEROPS:M10.004	Endopeptidase (input)	-24.02	MEROPS score threshold (-24.54)	63	63.68
22	P05060	293	317	C-terminus	MMP9 (P14780; MMP9_HUMAN). Mmp9 (P41245; MMP9_MOUSE). Mmp9 (P50282; MMP9_RAT)	SNVSMASL	MEROPS:M10.004	Endopeptidase (input)	-23.85	MEROPS score threshold (-24.54)	63	63.68
23	P05060	293	318	C-terminus	MMP9 (P14780; MMP9_HUMAN). Mmp9 (P41245; MMP9_MOUSE). Mmp9 (P50282; MMP9_RAT)	NVSMASLG	MEROPS:M10.004	Endopeptidase (input)	-24.06	MEROPS score threshold (-24.54)	63	63.68
25	P05060	293	322	C-terminus	MMP9 (P14780; MMP9_HUMAN). Mmp9 (P41245; MMP9_MOUSE). Mmp9 (P50282; MMP9_RAT)	ASLGEKRD	MEROPS:M10.004	Endopeptidase (input)	-22.27	MEROPS score threshold (-24.54)	63	63.68
27	P05060	294	308	N-terminus	MMP9 (P14780; MMP9_HUMAN). Mmp9 (P41245; MMP9_MOUSE). Mmp9 (P50282; MMP9_RAT)	PDRSSQGG	MEROPS:M10.004	Endopeptidase (input)	-21.74	MEROPS score threshold (-24.54)	63	63.68
27	P05060	294	308	C-terminus	MMP9 (P14780; MMP9_HUMAN). Mmp9 (P41245; MMP9_MOUSE). Mmp9 (P50282; MMP9_RAT)	GHPQEESE	MEROPS:M10.004	Endopeptidase (input)	-23.6	MEROPS score threshold (-24.54)	63	63.68
28	P05060	294	310	N-terminus	MMP9 (P14780; MMP9_HUMAN). Mmp9 (P41245; MMP9_MOUSE). Mmp9 (P50282; MMP9_RAT)	PDRSSQGG	MEROPS:M10.004	Endopeptidase (input)	-21.74	MEROPS score threshold (-24.54)	63	63.68
29	P05060	294	312	N-terminus	MMP9 (P14780; MMP9_HUMAN). Mmp9 (P41245; MMP9_MOUSE). Mmp9 (P50282; MMP9_RAT)	PDRSSQGG	MEROPS:M10.004	Endopeptidase (input)	-21.74	MEROPS score threshold (-24.54)	63	63.68
30	P05060	294	317	N-terminus	MMP9 (P14780; MMP9_HUMAN). Mmp9 (P41245; MMP9_MOUSE). Mmp9 (P50282; MMP9_RAT)	PDRSSQGG	MEROPS:M10.004	Endopeptidase (input)	-21.74	MEROPS score threshold (-24.54)	63	63.68
30	P05060	294	317	C-terminus	MMP9 (P14780; MMP9_HUMAN). Mmp9 (P41245; MMP9_MOUSE). Mmp9 (P50282; MMP9_RAT)	SNVSMASL	MEROPS:M10.004	Endopeptidase (input)	-23.85	MEROPS score threshold (-24.54)	63	63.68
31	P05060	295	308	N-terminus	MMP9 (P14780; MMP9_HUMAN). Mmp9 (P41245; MMP9_MOUSE). Mmp9 (P50282; MMP9_RAT)	DRSSQGGS	MEROPS:M10.004	Endopeptidase (input)	-23.5	MEROPS score threshold (-24.54)	63	63.68
31	P05060	295	308	C-terminus	MMP9 (P14780; MMP9_HUMAN). Mmp9 (P41245; MMP9_MOUSE). Mmp9 (P50282; MMP9_RAT)	GHPQEESE	MEROPS:M10.004	Endopeptidase (input)	-23.6	MEROPS score threshold (-24.54)	63	63.68
32	P05060	296	310	N-terminus	MMP9 (P14780; MMP9_HUMAN). Mmp9 (P41245; MMP9_MOUSE). Mmp9 (P50282; MMP9_RAT)	RSSQGGSL	MEROPS:M10.004	Endopeptidase (input)	-23.16	MEROPS score threshold (-24.54)	63	63.68
33	P05060	296	312	N-terminus	MMP9 (P14780; MMP9_HUMAN). Mmp9 (P41245; MMP9_MOUSE). Mmp9 (P50282; MMP9_RAT)	RSSQGGSL	MEROPS:M10.004	Endopeptidase (input)	-23.16	MEROPS score threshold (-24.54)	63	63.68
34	P05060	296	314	N-terminus	MMP9 (P14780; MMP9_HUMAN). Mmp9 (P41245; MMP9_MOUSE). Mmp9 (P50282; MMP9_RAT)	RSSQGGSL	MEROPS:M10.004	Endopeptidase (input)	-23.16	MEROPS score threshold (-24.54)	63	63.68
35	P05060	296	317	N-terminus	MMP9 (P14780; MMP9_HUMAN). Mmp9 (P41245; MMP9_MOUSE). Mmp9 (P50282; MMP9_RAT)	RSSQGGSL	MEROPS:M10.004	Endopeptidase (input)	-23.16	MEROPS score threshold (-24.54)	63	63.68
35	P05060	296	317	C-terminus	MMP9 (P14780; MMP9_HUMAN). Mmp9 (P41245; MMP9_MOUSE). Mmp9 (P50282; MMP9_RAT)	SNVSMASL	MEROPS:M10.004	Endopeptidase (input)	-23.85	MEROPS score threshold (-24.54)	63	63.68
36	P05060	296	318	N-terminus	MMP9 (P14780; MMP9_HUMAN). Mmp9 (P41245; MMP9_MOUSE). Mmp9 (P50282; MMP9_RAT)	RSSQGGSL	MEROPS:M10.004	Endopeptidase (input)	-23.16	MEROPS score threshold (-24.54)	63	63.68
36	P05060	296	318	C-terminus	MMP9 (P14780; MMP9_HUMAN). Mmp9 (P41245; MMP9_MOUSE). Mmp9 (P50282; MMP9_RAT)	NVSMASLG	MEROPS:M10.004	Endopeptidase (input)	-24.06	MEROPS score threshold (-24.54)	63	63.68
37	P05060	296	320	N-terminus	MMP9 (P14780; MMP9_HUMAN). Mmp9 (P41245; MMP9_MOUSE). Mmp9 (P50282; MMP9_RAT)	RSSQGGSL	MEROPS:M10.004	Endopeptidase (input)	-23.16	MEROPS score threshold (-24.54)	63	63.68
37	P05060	296	320	C-terminus	MMP9 (P14780; MMP9_HUMAN). Mmp9 (P41245; MMP9_MOUSE). Mmp9 (P50282; MMP9_RAT)	SMASLGEK	MEROPS:M10.004	Endopeptidase (input)	-24.01	MEROPS score threshold (-24.54)	63	63.68
38	P05060	298	315	N-terminus	MMP9 (P14780; MMP9_HUMAN). Mmp9 (P41245; MMP9_MOUSE). Mmp9 (P50282; MMP9_RAT)	SQGGSLPS	MEROPS:M10.004	Endopeptidase (input)	-23.08	MEROPS score threshold (-24.54)	63	63.68
40	P05060	367	385	N-terminus	MMP9 (P14780; MMP9_HUMAN). Mmp9 (P41245; MMP9_MOUSE). Mmp9 (P50282; MMP9_RAT)	RGRGSEEY	MEROPS:M10.004	Endopeptidase (input)	-23.31	MEROPS score threshold (-24.54)	63	63.68
42	P05060	375	384	N-terminus	MMP9 (P14780; MMP9_HUMAN). Mmp9 (P41245; MMP9_MOUSE). Mmp9 (P50282; MMP9_RAT)	RAPRPQSE	MEROPS:M10.004	Endopeptidase (input)	-22.83	MEROPS score threshold (-24.54)	63	63.68
43	P05060	375	385	N-terminus	MMP9 (P14780; MMP9_HUMAN). Mmp9 (P41245; MMP9_MOUSE). Mmp9 (P50282; MMP9_RAT)	RAPRPQSE	MEROPS:M10.004	Endopeptidase (input)	-22.83	MEROPS score threshold (-24.54)	63	63.68
51	P05060	440	452	N-terminus	MMP9 (P14780; MMP9_HUMAN). Mmp9 (P41245; MMP9_MOUSE). Mmp9 (P50282; MMP9_RAT)	EEKRFLGE	MEROPS:M10.004	Endopeptidase (input)	-24.15	MEROPS score threshold (-24.54)	63	63.68
52	P05060	440	453	N-terminus	MMP9 (P14780; MMP9_HUMAN). Mmp9 (P41245; MMP9_MOUSE). Mmp9 (P50282; MMP9_RAT)	EEKRFLGE	MEROPS:M10.004	Endopeptidase (input)	-24.15	MEROPS score threshold (-24.54)	63	63.68
53	P05060	440	454	N-terminus	MMP9 (P14780; MMP9_HUMAN). Mmp9 (P41245; MMP9_MOUSE). Mmp9 (P50282; MMP9_RAT)	EEKRFLGE	MEROPS:M10.004	Endopeptidase (input)	-24.15	MEROPS score threshold (-24.54)	63	63.68
54	P05060	440	456	N-terminus	MMP9 (P14780; MMP9_HUMAN). Mmp9 (P41245; MMP9_MOUSE). Mmp9 (P50282; MMP9_RAT)	EEKRFLGE	MEROPS:M10.004	Endopeptidase (input)	-24.15	MEROPS score threshold (-24.54)	63	63.68
62	P05060	476	499	N-terminus	MMP9 (P14780; MMP9_HUMAN). Mmp9 (P41245; MMP9_MOUSE). Mmp9 (P50282; MMP9_RAT)	LNYGEEGA	MEROPS:M10.004	Endopeptidase (input)	-21.5	MEROPS score threshold (-24.54)	63	63.68
63	P05060	516	537	N-terminus	MMP9 (P14780; MMP9_HUMAN). Mmp9 (P41245; MMP9_MOUSE). Mmp9 (P50282; MMP9_RAT)	AEKRKRLG	MEROPS:M10.004	Endopeptidase (input)	-23.9	MEROPS score threshold (-24.54)	63	63.68
64	P05060	518	524	N-terminus	MMP9 (P14780; MMP9_HUMAN). Mmp9 (P41245; MMP9_MOUSE). Mmp9 (P50282; MMP9_RAT)	KRKRLGEL	MEROPS:M10.004	Endopeptidase (input)	-23.7	MEROPS score threshold (-24.54)	63	63.68
65	P05060	518	537	N-terminus	MMP9 (P14780; MMP9_HUMAN). Mmp9 (P41245; MMP9_MOUSE). Mmp9 (P50282; MMP9_RAT)	KRKRLGEL	MEROPS:M10.004	Endopeptidase (input)	-23.7	MEROPS score threshold (-24.54)	63	63.68
70	P05060	588	595	C-terminus	MMP9 (P14780; MMP9_HUMAN). Mmp9 (P41245; MMP9_MOUSE). Mmp9 (P50282; MMP9_RAT)	VPKLDLKR	MEROPS:M10.004	Endopeptidase (input)	-23.65	MEROPS score threshold (-24.54)	63	63.68
51	P05060	440	452	N-terminus	Pcsk1 (P28840; NEC1_RAT). PCSK1 (P29120; NEC1_HUMAN). Pcsk1 (P63239; NEC1_MOUSE)	EEKRFLGE	MEROPS:S08.072	Endopeptidase (input)	-16	MEROPS score threshold (-18.39)	64	99.9
52	P05060	440	453	N-terminus	Pcsk1 (P28840; NEC1_RAT). PCSK1 (P29120; NEC1_HUMAN). Pcsk1 (P63239; NEC1_MOUSE)	EEKRFLGE	MEROPS:S08.072	Endopeptidase (input)	-16	MEROPS score threshold (-18.39)	64	99.9
53	P05060	440	454	N-terminus	Pcsk1 (P28840; NEC1_RAT). PCSK1 (P29120; NEC1_HUMAN). Pcsk1 (P63239; NEC1_MOUSE)	EEKRFLGE	MEROPS:S08.072	Endopeptidase (input)	-16	MEROPS score threshold (-18.39)	64	99.9
54	P05060	440	456	N-terminus	Pcsk1 (P28840; NEC1_RAT). PCSK1 (P29120; NEC1_HUMAN). Pcsk1 (P63239; NEC1_MOUSE)	EEKRFLGE	MEROPS:S08.072	Endopeptidase (input)	-16	MEROPS score threshold (-18.39)	64	99.9
12	P05060	236	257	N-terminus	PCSK2 (P16519; NEC2_HUMAN). Pcsk2 (P21661; NEC2_MOUSE). Pcsk2 (P28841; NEC2_RAT)	REKSSQES	MEROPS:S08.073	Endopeptidase (input)	-19.39	MEROPS score threshold (-20.42)	63	99.37
14	P05060	293	308	N-terminus	PCSK2 (P16519; NEC2_HUMAN). Pcsk2 (P21661; NEC2_MOUSE). Pcsk2 (P28841; NEC2_RAT)	RPDRSSQG	MEROPS:S08.073	Endopeptidase (input)	-19.8	MEROPS score threshold (-20.42)	63	99.37
15	P05060	293	309	N-terminus	PCSK2 (P16519; NEC2_HUMAN). Pcsk2 (P21661; NEC2_MOUSE). Pcsk2 (P28841; NEC2_RAT)	RPDRSSQG	MEROPS:S08.073	Endopeptidase (input)	-19.8	MEROPS score threshold (-20.42)	63	99.37
16	P05060	293	311	N-terminus	PCSK2 (P16519; NEC2_HUMAN). Pcsk2 (P21661; NEC2_MOUSE). Pcsk2 (P28841; NEC2_RAT)	RPDRSSQG	MEROPS:S08.073	Endopeptidase (input)	-19.8	MEROPS score threshold (-20.42)	63	99.37
17	P05060	293	312	N-terminus	PCSK2 (P16519; NEC2_HUMAN). Pcsk2 (P21661; NEC2_MOUSE). Pcsk2 (P28841; NEC2_RAT)	RPDRSSQG	MEROPS:S08.073	Endopeptidase (input)	-19.8	MEROPS score threshold (-20.42)	63	99.37
18	P05060	293	313	N-terminus	PCSK2 (P16519; NEC2_HUMAN). Pcsk2 (P21661; NEC2_MOUSE). Pcsk2 (P28841; NEC2_RAT)	RPDRSSQG	MEROPS:S08.073	Endopeptidase (input)	-19.8	MEROPS score threshold (-20.42)	63	99.37
19	P05060	293	314	N-terminus	PCSK2 (P16519; NEC2_HUMAN). Pcsk2 (P21661; NEC2_MOUSE). Pcsk2 (P28841; NEC2_RAT)	RPDRSSQG	MEROPS:S08.073	Endopeptidase (input)	-19.8	MEROPS score threshold (-20.42)	63	99.37
20	P05060	293	315	N-terminus	PCSK2 (P16519; NEC2_HUMAN). Pcsk2 (P21661; NEC2_MOUSE). Pcsk2 (P28841; NEC2_RAT)	RPDRSSQG	MEROPS:S08.073	Endopeptidase (input)	-19.8	MEROPS score threshold (-20.42)	63	99.37
21	P05060	293	316	N-terminus	PCSK2 (P16519; NEC2_HUMAN). Pcsk2 (P21661; NEC2_MOUSE). Pcsk2 (P28841; NEC2_RAT)	RPDRSSQG	MEROPS:S08.073	Endopeptidase (input)	-19.8	MEROPS score threshold (-20.42)	63	99.37
22	P05060	293	317	N-terminus	PCSK2 (P16519; NEC2_HUMAN). Pcsk2 (P21661; NEC2_MOUSE). Pcsk2 (P28841; NEC2_RAT)	RPDRSSQG	MEROPS:S08.073	Endopeptidase (input)	-19.8	MEROPS score threshold (-20.42)	63	99.37
23	P05060	293	318	N-terminus	PCSK2 (P16519; NEC2_HUMAN). Pcsk2 (P21661; NEC2_MOUSE). Pcsk2 (P28841; NEC2_RAT)	RPDRSSQG	MEROPS:S08.073	Endopeptidase (input)	-19.8	MEROPS score threshold (-20.42)	63	99.37
24	P05060	293	321	N-terminus	PCSK2 (P16519; NEC2_HUMAN). Pcsk2 (P21661; NEC2_MOUSE). Pcsk2 (P28841; NEC2_RAT)	RPDRSSQG	MEROPS:S08.073	Endopeptidase (input)	-19.8	MEROPS score threshold (-20.42)	63	99.37
25	P05060	293	322	N-terminus	PCSK2 (P16519; NEC2_HUMAN). Pcsk2 (P21661; NEC2_MOUSE). Pcsk2 (P28841; NEC2_RAT)	RPDRSSQG	MEROPS:S08.073	Endopeptidase (input)	-19.8	MEROPS score threshold (-20.42)	63	99.37
26	P05060	293	323	N-terminus	PCSK2 (P16519; NEC2_HUMAN). Pcsk2 (P21661; NEC2_MOUSE). Pcsk2 (P28841; NEC2_RAT)	RPDRSSQG	MEROPS:S08.073	Endopeptidase (input)	-19.8	MEROPS score threshold (-20.42)	63	99.37
42	P05060	375	384	N-terminus	PCSK2 (P16519; NEC2_HUMAN). Pcsk2 (P21661; NEC2_MOUSE). Pcsk2 (P28841; NEC2_RAT)	RAPRPQSE	MEROPS:S08.073	Endopeptidase (input)	-19.56	MEROPS score threshold (-20.42)	63	99.37
43	P05060	375	385	N-terminus	PCSK2 (P16519; NEC2_HUMAN). Pcsk2 (P21661; NEC2_MOUSE). Pcsk2 (P28841; NEC2_RAT)	RAPRPQSE	MEROPS:S08.073	Endopeptidase (input)	-19.56	MEROPS score threshold (-20.42)	63	99.37
44	P05060	388	394	N-terminus	PCSK2 (P16519; NEC2_HUMAN). Pcsk2 (P21661; NEC2_MOUSE). Pcsk2 (P28841; NEC2_RAT)	EDKRNYPS	MEROPS:S08.073	Endopeptidase (input)	-19.9	MEROPS score threshold (-20.42)	63	99.37
45	P05060	388	395	N-terminus	PCSK2 (P16519; NEC2_HUMAN). Pcsk2 (P21661; NEC2_MOUSE). Pcsk2 (P28841; NEC2_RAT)	EDKRNYPS	MEROPS:S08.073	Endopeptidase (input)	-19.9	MEROPS score threshold (-20.42)	63	99.37
46	P05060	388	408	N-terminus	PCSK2 (P16519; NEC2_HUMAN). Pcsk2 (P21661; NEC2_MOUSE). Pcsk2 (P28841; NEC2_RAT)	EDKRNYPS	MEROPS:S08.073	Endopeptidase (input)	-19.9	MEROPS score threshold (-20.42)	63	99.37
51	P05060	440	452	N-terminus	PCSK2 (P16519; NEC2_HUMAN). Pcsk2 (P21661; NEC2_MOUSE). Pcsk2 (P28841; NEC2_RAT)	EEKRFLGE	MEROPS:S08.073	Endopeptidase (input)	-15.28	MEROPS score threshold (-20.42)	63	99.37
52	P05060	440	453	N-terminus	PCSK2 (P16519; NEC2_HUMAN). Pcsk2 (P21661; NEC2_MOUSE). Pcsk2 (P28841; NEC2_RAT)	EEKRFLGE	MEROPS:S08.073	Endopeptidase (input)	-15.28	MEROPS score threshold (-20.42)	63	99.37
53	P05060	440	454	N-terminus	PCSK2 (P16519; NEC2_HUMAN). Pcsk2 (P21661; NEC2_MOUSE). Pcsk2 (P28841; NEC2_RAT)	EEKRFLGE	MEROPS:S08.073	Endopeptidase (input)	-15.28	MEROPS score threshold (-20.42)	63	99.37
54	P05060	440	456	N-terminus	PCSK2 (P16519; NEC2_HUMAN). Pcsk2 (P21661; NEC2_MOUSE). Pcsk2 (P28841; NEC2_RAT)	EEKRFLGE	MEROPS:S08.073	Endopeptidase (input)	-15.28	MEROPS score threshold (-20.42)	63	99.37
63	P05060	516	537	N-terminus	PCSK2 (P16519; NEC2_HUMAN). Pcsk2 (P21661; NEC2_MOUSE). Pcsk2 (P28841; NEC2_RAT)	AEKRKRLG	MEROPS:S08.073	Endopeptidase (input)	-19.74	MEROPS score threshold (-20.42)	63	99.37
64	P05060	518	524	N-terminus	PCSK2 (P16519; NEC2_HUMAN). Pcsk2 (P21661; NEC2_MOUSE). Pcsk2 (P28841; NEC2_RAT)	KRKRLGEL	MEROPS:S08.073	Endopeptidase (input)	-16.34	MEROPS score threshold (-20.42)	63	99.37
65	P05060	518	537	N-terminus	PCSK2 (P16519; NEC2_HUMAN). Pcsk2 (P21661; NEC2_MOUSE). Pcsk2 (P28841; NEC2_RAT)	KRKRLGEL	MEROPS:S08.073	Endopeptidase (input)	-16.34	MEROPS score threshold (-20.42)	63	99.37
70	P05060	588	595	N-terminus	PCSK2 (P16519; NEC2_HUMAN). Pcsk2 (P21661; NEC2_MOUSE). Pcsk2 (P28841; NEC2_RAT)	YEKRNLAR	MEROPS:S08.073	Endopeptidase (input)	-18.82	MEROPS score threshold (-20.42)	63	99.37
71	P05060	588	596	N-terminus	PCSK2 (P16519; NEC2_HUMAN). Pcsk2 (P21661; NEC2_MOUSE). Pcsk2 (P28841; NEC2_RAT)	YEKRNLAR	MEROPS:S08.073	Endopeptidase (input)	-18.82	MEROPS score threshold (-20.42)	63	99.37
72	P05060	588	597	N-terminus	PCSK2 (P16519; NEC2_HUMAN). Pcsk2 (P21661; NEC2_MOUSE). Pcsk2 (P28841; NEC2_RAT)	YEKRNLAR	MEROPS:S08.073	Endopeptidase (input)	-18.82	MEROPS score threshold (-20.42)	63	99.37
51	P05060	440	452	N-terminus	Pcsk5 (P41413; PCSK5_RAT). Pcsk5 (Q04592; PCSK5_MOUSE). PCSK5 (Q92824; PCSK5_HUMAN)	EEKRFLGE	MEROPS:S08.076	Endopeptidase (input)	-16.56	MEROPS score threshold (-21.35)	36	99.55
52	P05060	440	453	N-terminus	Pcsk5 (P41413; PCSK5_RAT). Pcsk5 (Q04592; PCSK5_MOUSE). PCSK5 (Q92824; PCSK5_HUMAN)	EEKRFLGE	MEROPS:S08.076	Endopeptidase (input)	-16.56	MEROPS score threshold (-21.35)	36	99.55
53	P05060	440	454	N-terminus	Pcsk5 (P41413; PCSK5_RAT). Pcsk5 (Q04592; PCSK5_MOUSE). PCSK5 (Q92824; PCSK5_HUMAN)	EEKRFLGE	MEROPS:S08.076	Endopeptidase (input)	-16.56	MEROPS score threshold (-21.35)	36	99.55
54	P05060	440	456	N-terminus	Pcsk5 (P41413; PCSK5_RAT). Pcsk5 (Q04592; PCSK5_MOUSE). PCSK5 (Q92824; PCSK5_HUMAN)	EEKRFLGE	MEROPS:S08.076	Endopeptidase (input)	-16.56	MEROPS score threshold (-21.35)	36	99.55
64	P05060	518	524	N-terminus	Pcsk5 (P41413; PCSK5_RAT). Pcsk5 (Q04592; PCSK5_MOUSE). PCSK5 (Q92824; PCSK5_HUMAN)	KRKRLGEL	MEROPS:S08.076	Endopeptidase (input)	-17.9	MEROPS score threshold (-21.35)	36	99.55
65	P05060	518	537	N-terminus	Pcsk5 (P41413; PCSK5_RAT). Pcsk5 (Q04592; PCSK5_MOUSE). PCSK5 (Q92824; PCSK5_HUMAN)	KRKRLGEL	MEROPS:S08.076	Endopeptidase (input)	-17.9	MEROPS score threshold (-21.35)	36	99.55
70	P05060	588	595	N-terminus	Pcsk5 (P41413; PCSK5_RAT). Pcsk5 (Q04592; PCSK5_MOUSE). PCSK5 (Q92824; PCSK5_HUMAN)	YEKRNLAR	MEROPS:S08.076	Endopeptidase (input)	-20.89	MEROPS score threshold (-21.35)	36	99.55
71	P05060	588	596	N-terminus	Pcsk5 (P41413; PCSK5_RAT). Pcsk5 (Q04592; PCSK5_MOUSE). PCSK5 (Q92824; PCSK5_HUMAN)	YEKRNLAR	MEROPS:S08.076	Endopeptidase (input)	-20.89	MEROPS score threshold (-21.35)	36	99.55
72	P05060	588	597	N-terminus	Pcsk5 (P41413; PCSK5_RAT). Pcsk5 (Q04592; PCSK5_MOUSE). PCSK5 (Q92824; PCSK5_HUMAN)	YEKRNLAR	MEROPS:S08.076	Endopeptidase (input)	-20.89	MEROPS score threshold (-21.35)	36	99.55
1	P05060	70	82	N-terminus	PGA3 (P0DJD8; PEPA3_HUMAN)	KDVKDKET	MEROPS:A01.001	Endopeptidase (input)	-22.72	MEROPS score threshold (-24.17)	72	49.97
1	P05060	70	82	C-terminus	PGA3 (P0DJD8; PEPA3_HUMAN)	TKFEVRLL	MEROPS:A01.001	Endopeptidase (input)	-20.87	MEROPS score threshold (-24.17)	72	49.97
2	P05060	70	84	N-terminus	PGA3 (P0DJD8; PEPA3_HUMAN)	KDVKDKET	MEROPS:A01.001	Endopeptidase (input)	-22.72	MEROPS score threshold (-24.17)	72	49.97
3	P05060	70	86	N-terminus	PGA3 (P0DJD8; PEPA3_HUMAN)	KDVKDKET	MEROPS:A01.001	Endopeptidase (input)	-22.72	MEROPS score threshold (-24.17)	72	49.97
4	P05060	90	118	C-terminus	PGA3 (P0DJD8; PEPA3_HUMAN)	PTKADTEK	MEROPS:A01.001	Endopeptidase (input)	-20.31	MEROPS score threshold (-24.17)	72	49.97
5	P05060	97	118	C-terminus	PGA3 (P0DJD8; PEPA3_HUMAN)	PTKADTEK	MEROPS:A01.001	Endopeptidase (input)	-20.31	MEROPS score threshold (-24.17)	72	49.97
13	P05060	292	323	C-terminus	PGA3 (P0DJD8; PEPA3_HUMAN)	SLGEKRDH	MEROPS:A01.001	Endopeptidase (input)	-23.13	MEROPS score threshold (-24.17)	72	49.97
16	P05060	293	311	C-terminus	PGA3 (P0DJD8; PEPA3_HUMAN)	QEESEESN	MEROPS:A01.001	Endopeptidase (input)	-23.66	MEROPS score threshold (-24.17)	72	49.97
17	P05060	293	312	C-terminus	PGA3 (P0DJD8; PEPA3_HUMAN)	EESEESNV	MEROPS:A01.001	Endopeptidase (input)	-23.64	MEROPS score threshold (-24.17)	72	49.97
18	P05060	293	313	C-terminus	PGA3 (P0DJD8; PEPA3_HUMAN)	ESEESNVS	MEROPS:A01.001	Endopeptidase (input)	-22.45	MEROPS score threshold (-24.17)	72	49.97
20	P05060	293	315	C-terminus	PGA3 (P0DJD8; PEPA3_HUMAN)	EESNVSMA	MEROPS:A01.001	Endopeptidase (input)	-23.84	MEROPS score threshold (-24.17)	72	49.97
23	P05060	293	318	C-terminus	PGA3 (P0DJD8; PEPA3_HUMAN)	NVSMASLG	MEROPS:A01.001	Endopeptidase (input)	-21.4	MEROPS score threshold (-24.17)	72	49.97
24	P05060	293	321	C-terminus	PGA3 (P0DJD8; PEPA3_HUMAN)	MASLGEKR	MEROPS:A01.001	Endopeptidase (input)	-22.96	MEROPS score threshold (-24.17)	72	49.97
25	P05060	293	322	C-terminus	PGA3 (P0DJD8; PEPA3_HUMAN)	ASLGEKRD	MEROPS:A01.001	Endopeptidase (input)	-23.46	MEROPS score threshold (-24.17)	72	49.97
26	P05060	293	323	C-terminus	PGA3 (P0DJD8; PEPA3_HUMAN)	SLGEKRDH	MEROPS:A01.001	Endopeptidase (input)	-23.13	MEROPS score threshold (-24.17)	72	49.97
28	P05060	294	310	C-terminus	PGA3 (P0DJD8; PEPA3_HUMAN)	PQEESEES	MEROPS:A01.001	Endopeptidase (input)	-22.05	MEROPS score threshold (-24.17)	72	49.97
29	P05060	294	312	C-terminus	PGA3 (P0DJD8; PEPA3_HUMAN)	EESEESNV	MEROPS:A01.001	Endopeptidase (input)	-23.64	MEROPS score threshold (-24.17)	72	49.97
32	P05060	296	310	C-terminus	PGA3 (P0DJD8; PEPA3_HUMAN)	PQEESEES	MEROPS:A01.001	Endopeptidase (input)	-22.05	MEROPS score threshold (-24.17)	72	49.97
33	P05060	296	312	C-terminus	PGA3 (P0DJD8; PEPA3_HUMAN)	EESEESNV	MEROPS:A01.001	Endopeptidase (input)	-23.64	MEROPS score threshold (-24.17)	72	49.97
36	P05060	296	318	C-terminus	PGA3 (P0DJD8; PEPA3_HUMAN)	NVSMASLG	MEROPS:A01.001	Endopeptidase (input)	-21.4	MEROPS score threshold (-24.17)	72	49.97
38	P05060	298	315	C-terminus	PGA3 (P0DJD8; PEPA3_HUMAN)	EESNVSMA	MEROPS:A01.001	Endopeptidase (input)	-23.84	MEROPS score threshold (-24.17)	72	49.97
39	P05060	366	381	C-terminus	PGA3 (P0DJD8; PEPA3_HUMAN)	EESWDEED	MEROPS:A01.001	Endopeptidase (input)	-23.8	MEROPS score threshold (-24.17)	72	49.97
40	P05060	367	385	C-terminus	PGA3 (P0DJD8; PEPA3_HUMAN)	DEEDKRNY	MEROPS:A01.001	Endopeptidase (input)	-23.63	MEROPS score threshold (-24.17)	72	49.97
41	P05060	372	385	C-terminus	PGA3 (P0DJD8; PEPA3_HUMAN)	DEEDKRNY	MEROPS:A01.001	Endopeptidase (input)	-23.63	MEROPS score threshold (-24.17)	72	49.97
43	P05060	375	385	C-terminus	PGA3 (P0DJD8; PEPA3_HUMAN)	DEEDKRNY	MEROPS:A01.001	Endopeptidase (input)	-23.63	MEROPS score threshold (-24.17)	72	49.97
44	P05060	388	394	C-terminus	PGA3 (P0DJD8; PEPA3_HUMAN)	SLELDKMA	MEROPS:A01.001	Endopeptidase (input)	-22.65	MEROPS score threshold (-24.17)	72	49.97
46	P05060	388	408	C-terminus	PGA3 (P0DJD8; PEPA3_HUMAN)	SEEERGLE	MEROPS:A01.001	Endopeptidase (input)	-22.52	MEROPS score threshold (-24.17)	72	49.97
47	P05060	421	437	C-terminus	PGA3 (P0DJD8; PEPA3_HUMAN)	TREEKRFL	MEROPS:A01.001	Endopeptidase (input)	-22.08	MEROPS score threshold (-24.17)	72	49.97
48	P05060	423	437	C-terminus	PGA3 (P0DJD8; PEPA3_HUMAN)	TREEKRFL	MEROPS:A01.001	Endopeptidase (input)	-22.08	MEROPS score threshold (-24.17)	72	49.97
49	P05060	428	437	C-terminus	PGA3 (P0DJD8; PEPA3_HUMAN)	TREEKRFL	MEROPS:A01.001	Endopeptidase (input)	-22.08	MEROPS score threshold (-24.17)	72	49.97
50	P05060	430	437	C-terminus	PGA3 (P0DJD8; PEPA3_HUMAN)	TREEKRFL	MEROPS:A01.001	Endopeptidase (input)	-22.08	MEROPS score threshold (-24.17)	72	49.97
51	P05060	440	452	N-terminus	PGA3 (P0DJD8; PEPA3_HUMAN)	EEKRFLGE	MEROPS:A01.001	Endopeptidase (input)	-23.44	MEROPS score threshold (-24.17)	72	49.97
52	P05060	440	453	N-terminus	PGA3 (P0DJD8; PEPA3_HUMAN)	EEKRFLGE	MEROPS:A01.001	Endopeptidase (input)	-23.44	MEROPS score threshold (-24.17)	72	49.97
53	P05060	440	454	N-terminus	PGA3 (P0DJD8; PEPA3_HUMAN)	EEKRFLGE	MEROPS:A01.001	Endopeptidase (input)	-23.44	MEROPS score threshold (-24.17)	72	49.97
54	P05060	440	456	N-terminus	PGA3 (P0DJD8; PEPA3_HUMAN)	EEKRFLGE	MEROPS:A01.001	Endopeptidase (input)	-23.44	MEROPS score threshold (-24.17)	72	49.97
56	P05060	473	498	C-terminus	PGA3 (P0DJD8; PEPA3_HUMAN)	NREEARFQ	MEROPS:A01.001	Endopeptidase (input)	-22.44	MEROPS score threshold (-24.17)	72	49.97
57	P05060	474	495	C-terminus	PGA3 (P0DJD8; PEPA3_HUMAN)	TKENREEA	MEROPS:A01.001	Endopeptidase (input)	-23.29	MEROPS score threshold (-24.17)	72	49.97
59	P05060	474	498	C-terminus	PGA3 (P0DJD8; PEPA3_HUMAN)	NREEARFQ	MEROPS:A01.001	Endopeptidase (input)	-22.44	MEROPS score threshold (-24.17)	72	49.97
61	P05060	475	499	N-terminus	PGA3 (P0DJD8; PEPA3_HUMAN)	YLNYGEEG	MEROPS:A01.001	Endopeptidase (input)	-24.15	MEROPS score threshold (-24.17)	72	49.97
63	P05060	516	537	N-terminus	PGA3 (P0DJD8; PEPA3_HUMAN)	AEKRKRLG	MEROPS:A01.001	Endopeptidase (input)	-21.62	MEROPS score threshold (-24.17)	72	49.97
64	P05060	518	524	N-terminus	PGA3 (P0DJD8; PEPA3_HUMAN)	KRKRLGEL	MEROPS:A01.001	Endopeptidase (input)	-23.97	MEROPS score threshold (-24.17)	72	49.97
65	P05060	518	537	N-terminus	PGA3 (P0DJD8; PEPA3_HUMAN)	KRKRLGEL	MEROPS:A01.001	Endopeptidase (input)	-23.97	MEROPS score threshold (-24.17)	72	49.97
66	P05060	519	537	N-terminus	PGA3 (P0DJD8; PEPA3_HUMAN)	RKRLGELF	MEROPS:A01.001	Endopeptidase (input)	-23.72	MEROPS score threshold (-24.17)	72	49.97
70	P05060	588	595	C-terminus	PGA3 (P0DJD8; PEPA3_HUMAN)	VPKLDLKR	MEROPS:A01.001	Endopeptidase (input)	-22.92	MEROPS score threshold (-24.17)	72	49.97
71	P05060	588	596	C-terminus	PGA3 (P0DJD8; PEPA3_HUMAN)	PKLDLKRQ	MEROPS:A01.001	Endopeptidase (input)	-22.2	MEROPS score threshold (-24.17)	72	49.97
72	P05060	588	597	C-terminus	PGA3 (P0DJD8; PEPA3_HUMAN)	KLDLKRQY	MEROPS:A01.001	Endopeptidase (input)	-21.84	MEROPS score threshold (-24.17)	72	49.97
74	P05060	604	613	N-terminus	PGA3 (P0DJD8; PEPA3_HUMAN)	QYDRVAQL	MEROPS:A01.001	Endopeptidase (input)	-24.1	MEROPS score threshold (-24.17)	72	49.97
18	P05060	293	313	C-terminus	Pgc (P04073; PEPC_RAT). PGC (P20142; PEPC_HUMAN). Pgc (Q9D7R7; PEPC_MOUSE)	ESEESNVS	MEROPS:A01.003	Endopeptidase (input)	-20.15	99th percentile (-20.44)	100	99.53
64	P05060	518	524	N-terminus	PITRM1 (Q5JRX3; PREP_HUMAN)	KRKRLGEL	MEROPS:M16.009	Endopeptidase (input)	-19.92	99th percentile (-20.01)	0	99.55
65	P05060	518	537	N-terminus	PITRM1 (Q5JRX3; PREP_HUMAN)	KRKRLGEL	MEROPS:M16.009	Endopeptidase (input)	-19.92	99th percentile (-20.01)	0	99.55
6	P05060	102	130	N-terminus	PLG (P00747; PLMN_HUMAN). Plg (P20918; PLMN_MOUSE). Plg (Q01177; PLMN_RAT)	SSSRGEAG	MEROPS:S01.233	Endopeptidase (input)	-19.61	MEROPS score threshold (-22.58)	70	94.16
7	P05060	134	152	N-terminus	PLG (P00747; PLMN_HUMAN). Plg (P20918; PLMN_MOUSE). Plg (Q01177; PLMN_RAT)	SRERADEP	MEROPS:S01.233	Endopeptidase (input)	-20.47	MEROPS score threshold (-22.58)	70	94.16
8	P05060	134	154	N-terminus	PLG (P00747; PLMN_HUMAN). Plg (P20918; PLMN_MOUSE). Plg (Q01177; PLMN_RAT)	SRERADEP	MEROPS:S01.233	Endopeptidase (input)	-20.47	MEROPS score threshold (-22.58)	70	94.16
9	P05060	134	161	N-terminus	PLG (P00747; PLMN_HUMAN). Plg (P20918; PLMN_MOUSE). Plg (Q01177; PLMN_RAT)	SRERADEP	MEROPS:S01.233	Endopeptidase (input)	-20.47	MEROPS score threshold (-22.58)	70	94.16
13	P05060	292	323	N-terminus	PLG (P00747; PLMN_HUMAN). Plg (P20918; PLMN_MOUSE). Plg (Q01177; PLMN_RAT)	SRPDRSSQ	MEROPS:S01.233	Endopeptidase (input)	-22.55	MEROPS score threshold (-22.58)	70	94.16
14	P05060	293	308	N-terminus	PLG (P00747; PLMN_HUMAN). Plg (P20918; PLMN_MOUSE). Plg (Q01177; PLMN_RAT)	RPDRSSQG	MEROPS:S01.233	Endopeptidase (input)	-19.97	MEROPS score threshold (-22.58)	70	94.16
15	P05060	293	309	N-terminus	PLG (P00747; PLMN_HUMAN). Plg (P20918; PLMN_MOUSE). Plg (Q01177; PLMN_RAT)	RPDRSSQG	MEROPS:S01.233	Endopeptidase (input)	-19.97	MEROPS score threshold (-22.58)	70	94.16
16	P05060	293	311	N-terminus	PLG (P00747; PLMN_HUMAN). Plg (P20918; PLMN_MOUSE). Plg (Q01177; PLMN_RAT)	RPDRSSQG	MEROPS:S01.233	Endopeptidase (input)	-19.97	MEROPS score threshold (-22.58)	70	94.16
17	P05060	293	312	N-terminus	PLG (P00747; PLMN_HUMAN). Plg (P20918; PLMN_MOUSE). Plg (Q01177; PLMN_RAT)	RPDRSSQG	MEROPS:S01.233	Endopeptidase (input)	-19.97	MEROPS score threshold (-22.58)	70	94.16
18	P05060	293	313	N-terminus	PLG (P00747; PLMN_HUMAN). Plg (P20918; PLMN_MOUSE). Plg (Q01177; PLMN_RAT)	RPDRSSQG	MEROPS:S01.233	Endopeptidase (input)	-19.97	MEROPS score threshold (-22.58)	70	94.16
19	P05060	293	314	N-terminus	PLG (P00747; PLMN_HUMAN). Plg (P20918; PLMN_MOUSE). Plg (Q01177; PLMN_RAT)	RPDRSSQG	MEROPS:S01.233	Endopeptidase (input)	-19.97	MEROPS score threshold (-22.58)	70	94.16
20	P05060	293	315	N-terminus	PLG (P00747; PLMN_HUMAN). Plg (P20918; PLMN_MOUSE). Plg (Q01177; PLMN_RAT)	RPDRSSQG	MEROPS:S01.233	Endopeptidase (input)	-19.97	MEROPS score threshold (-22.58)	70	94.16
21	P05060	293	316	N-terminus	PLG (P00747; PLMN_HUMAN). Plg (P20918; PLMN_MOUSE). Plg (Q01177; PLMN_RAT)	RPDRSSQG	MEROPS:S01.233	Endopeptidase (input)	-19.97	MEROPS score threshold (-22.58)	70	94.16
22	P05060	293	317	N-terminus	PLG (P00747; PLMN_HUMAN). Plg (P20918; PLMN_MOUSE). Plg (Q01177; PLMN_RAT)	RPDRSSQG	MEROPS:S01.233	Endopeptidase (input)	-19.97	MEROPS score threshold (-22.58)	70	94.16
23	P05060	293	318	N-terminus	PLG (P00747; PLMN_HUMAN). Plg (P20918; PLMN_MOUSE). Plg (Q01177; PLMN_RAT)	RPDRSSQG	MEROPS:S01.233	Endopeptidase (input)	-19.97	MEROPS score threshold (-22.58)	70	94.16
24	P05060	293	321	N-terminus	PLG (P00747; PLMN_HUMAN). Plg (P20918; PLMN_MOUSE). Plg (Q01177; PLMN_RAT)	RPDRSSQG	MEROPS:S01.233	Endopeptidase (input)	-19.97	MEROPS score threshold (-22.58)	70	94.16
25	P05060	293	322	N-terminus	PLG (P00747; PLMN_HUMAN). Plg (P20918; PLMN_MOUSE). Plg (Q01177; PLMN_RAT)	RPDRSSQG	MEROPS:S01.233	Endopeptidase (input)	-19.97	MEROPS score threshold (-22.58)	70	94.16
26	P05060	293	323	N-terminus	PLG (P00747; PLMN_HUMAN). Plg (P20918; PLMN_MOUSE). Plg (Q01177; PLMN_RAT)	RPDRSSQG	MEROPS:S01.233	Endopeptidase (input)	-19.97	MEROPS score threshold (-22.58)	70	94.16
32	P05060	296	310	N-terminus	PLG (P00747; PLMN_HUMAN). Plg (P20918; PLMN_MOUSE). Plg (Q01177; PLMN_RAT)	RSSQGGSL	MEROPS:S01.233	Endopeptidase (input)	-22.33	MEROPS score threshold (-22.58)	70	94.16
33	P05060	296	312	N-terminus	PLG (P00747; PLMN_HUMAN). Plg (P20918; PLMN_MOUSE). Plg (Q01177; PLMN_RAT)	RSSQGGSL	MEROPS:S01.233	Endopeptidase (input)	-22.33	MEROPS score threshold (-22.58)	70	94.16
34	P05060	296	314	N-terminus	PLG (P00747; PLMN_HUMAN). Plg (P20918; PLMN_MOUSE). Plg (Q01177; PLMN_RAT)	RSSQGGSL	MEROPS:S01.233	Endopeptidase (input)	-22.33	MEROPS score threshold (-22.58)	70	94.16
35	P05060	296	317	N-terminus	PLG (P00747; PLMN_HUMAN). Plg (P20918; PLMN_MOUSE). Plg (Q01177; PLMN_RAT)	RSSQGGSL	MEROPS:S01.233	Endopeptidase (input)	-22.33	MEROPS score threshold (-22.58)	70	94.16
36	P05060	296	318	N-terminus	PLG (P00747; PLMN_HUMAN). Plg (P20918; PLMN_MOUSE). Plg (Q01177; PLMN_RAT)	RSSQGGSL	MEROPS:S01.233	Endopeptidase (input)	-22.33	MEROPS score threshold (-22.58)	70	94.16
37	P05060	296	320	N-terminus	PLG (P00747; PLMN_HUMAN). Plg (P20918; PLMN_MOUSE). Plg (Q01177; PLMN_RAT)	RSSQGGSL	MEROPS:S01.233	Endopeptidase (input)	-22.33	MEROPS score threshold (-22.58)	70	94.16
39	P05060	366	381	N-terminus	PLG (P00747; PLMN_HUMAN). Plg (P20918; PLMN_MOUSE). Plg (Q01177; PLMN_RAT)	YRGRGSEE	MEROPS:S01.233	Endopeptidase (input)	-20.7	MEROPS score threshold (-22.58)	70	94.16
41	P05060	372	385	N-terminus	PLG (P00747; PLMN_HUMAN). Plg (P20918; PLMN_MOUSE). Plg (Q01177; PLMN_RAT)	EEYRAPRP	MEROPS:S01.233	Endopeptidase (input)	-20.31	MEROPS score threshold (-22.58)	70	94.16
47	P05060	421	437	N-terminus	PLG (P00747; PLMN_HUMAN). Plg (P20918; PLMN_MOUSE). Plg (Q01177; PLMN_RAT)	RHHRGRGG	MEROPS:S01.233	Endopeptidase (input)	-20.07	MEROPS score threshold (-22.58)	70	94.16
48	P05060	423	437	N-terminus	PLG (P00747; PLMN_HUMAN). Plg (P20918; PLMN_MOUSE). Plg (Q01177; PLMN_RAT)	HRGRGGEP	MEROPS:S01.233	Endopeptidase (input)	-20.78	MEROPS score threshold (-22.58)	70	94.16
49	P05060	428	437	N-terminus	PLG (P00747; PLMN_HUMAN). Plg (P20918; PLMN_MOUSE). Plg (Q01177; PLMN_RAT)	GEPRAYFM	MEROPS:S01.233	Endopeptidase (input)	-21.1	MEROPS score threshold (-22.58)	70	94.16
63	P05060	516	537	N-terminus	PLG (P00747; PLMN_HUMAN). Plg (P20918; PLMN_MOUSE). Plg (Q01177; PLMN_RAT)	AEKRKRLG	MEROPS:S01.233	Endopeptidase (input)	-19.49	MEROPS score threshold (-22.58)	70	94.16
64	P05060	518	524	N-terminus	PLG (P00747; PLMN_HUMAN). Plg (P20918; PLMN_MOUSE). Plg (Q01177; PLMN_RAT)	KRKRLGEL	MEROPS:S01.233	Endopeptidase (input)	-20.88	MEROPS score threshold (-22.58)	70	94.16
65	P05060	518	537	N-terminus	PLG (P00747; PLMN_HUMAN). Plg (P20918; PLMN_MOUSE). Plg (Q01177; PLMN_RAT)	KRKRLGEL	MEROPS:S01.233	Endopeptidase (input)	-20.88	MEROPS score threshold (-22.58)	70	94.16
74	P05060	604	613	N-terminus	PLG (P00747; PLMN_HUMAN). Plg (P20918; PLMN_MOUSE). Plg (Q01177; PLMN_RAT)	QYDRVAQL	MEROPS:S01.233	Endopeptidase (input)	-22.36	MEROPS score threshold (-22.58)	70	94.16
14	P05060	293	308	N-terminus	St14 (P56677; ST14_MOUSE). ST14 (Q9Y5Y6; ST14_HUMAN)	RPDRSSQG	MEROPS:S01.302	Endopeptidase (input)	-20.2	MEROPS score threshold (-20.45)	60	99.34
15	P05060	293	309	N-terminus	St14 (P56677; ST14_MOUSE). ST14 (Q9Y5Y6; ST14_HUMAN)	RPDRSSQG	MEROPS:S01.302	Endopeptidase (input)	-20.2	MEROPS score threshold (-20.45)	60	99.34
16	P05060	293	311	N-terminus	St14 (P56677; ST14_MOUSE). ST14 (Q9Y5Y6; ST14_HUMAN)	RPDRSSQG	MEROPS:S01.302	Endopeptidase (input)	-20.2	MEROPS score threshold (-20.45)	60	99.34
17	P05060	293	312	N-terminus	St14 (P56677; ST14_MOUSE). ST14 (Q9Y5Y6; ST14_HUMAN)	RPDRSSQG	MEROPS:S01.302	Endopeptidase (input)	-20.2	MEROPS score threshold (-20.45)	60	99.34
18	P05060	293	313	N-terminus	St14 (P56677; ST14_MOUSE). ST14 (Q9Y5Y6; ST14_HUMAN)	RPDRSSQG	MEROPS:S01.302	Endopeptidase (input)	-20.2	MEROPS score threshold (-20.45)	60	99.34
19	P05060	293	314	N-terminus	St14 (P56677; ST14_MOUSE). ST14 (Q9Y5Y6; ST14_HUMAN)	RPDRSSQG	MEROPS:S01.302	Endopeptidase (input)	-20.2	MEROPS score threshold (-20.45)	60	99.34
20	P05060	293	315	N-terminus	St14 (P56677; ST14_MOUSE). ST14 (Q9Y5Y6; ST14_HUMAN)	RPDRSSQG	MEROPS:S01.302	Endopeptidase (input)	-20.2	MEROPS score threshold (-20.45)	60	99.34
21	P05060	293	316	N-terminus	St14 (P56677; ST14_MOUSE). ST14 (Q9Y5Y6; ST14_HUMAN)	RPDRSSQG	MEROPS:S01.302	Endopeptidase (input)	-20.2	MEROPS score threshold (-20.45)	60	99.34
22	P05060	293	317	N-terminus	St14 (P56677; ST14_MOUSE). ST14 (Q9Y5Y6; ST14_HUMAN)	RPDRSSQG	MEROPS:S01.302	Endopeptidase (input)	-20.2	MEROPS score threshold (-20.45)	60	99.34
23	P05060	293	318	N-terminus	St14 (P56677; ST14_MOUSE). ST14 (Q9Y5Y6; ST14_HUMAN)	RPDRSSQG	MEROPS:S01.302	Endopeptidase (input)	-20.2	MEROPS score threshold (-20.45)	60	99.34
24	P05060	293	321	N-terminus	St14 (P56677; ST14_MOUSE). ST14 (Q9Y5Y6; ST14_HUMAN)	RPDRSSQG	MEROPS:S01.302	Endopeptidase (input)	-20.2	MEROPS score threshold (-20.45)	60	99.34
25	P05060	293	322	N-terminus	St14 (P56677; ST14_MOUSE). ST14 (Q9Y5Y6; ST14_HUMAN)	RPDRSSQG	MEROPS:S01.302	Endopeptidase (input)	-20.2	MEROPS score threshold (-20.45)	60	99.34
26	P05060	293	323	N-terminus	St14 (P56677; ST14_MOUSE). ST14 (Q9Y5Y6; ST14_HUMAN)	RPDRSSQG	MEROPS:S01.302	Endopeptidase (input)	-20.2	MEROPS score threshold (-20.45)	60	99.34
6	P05060	102	130	N-terminus	TMPRSS6 (Q8IU80; TMPS6_HUMAN). Tmprss6 (Q9DBI0; TMPS6_MOUSE)	SSSRGEAG	MEROPS:S01.308	Endopeptidase (input)	-20.25	MEROPS score threshold (-20.95)	57	98.81
14	P05060	293	308	N-terminus	TMPRSS6 (Q8IU80; TMPS6_HUMAN). Tmprss6 (Q9DBI0; TMPS6_MOUSE)	RPDRSSQG	MEROPS:S01.308	Endopeptidase (input)	-20.89	MEROPS score threshold (-20.95)	57	98.81
15	P05060	293	309	N-terminus	TMPRSS6 (Q8IU80; TMPS6_HUMAN). Tmprss6 (Q9DBI0; TMPS6_MOUSE)	RPDRSSQG	MEROPS:S01.308	Endopeptidase (input)	-20.89	MEROPS score threshold (-20.95)	57	98.81
16	P05060	293	311	N-terminus	TMPRSS6 (Q8IU80; TMPS6_HUMAN). Tmprss6 (Q9DBI0; TMPS6_MOUSE)	RPDRSSQG	MEROPS:S01.308	Endopeptidase (input)	-20.89	MEROPS score threshold (-20.95)	57	98.81
17	P05060	293	312	N-terminus	TMPRSS6 (Q8IU80; TMPS6_HUMAN). Tmprss6 (Q9DBI0; TMPS6_MOUSE)	RPDRSSQG	MEROPS:S01.308	Endopeptidase (input)	-20.89	MEROPS score threshold (-20.95)	57	98.81
18	P05060	293	313	N-terminus	TMPRSS6 (Q8IU80; TMPS6_HUMAN). Tmprss6 (Q9DBI0; TMPS6_MOUSE)	RPDRSSQG	MEROPS:S01.308	Endopeptidase (input)	-20.89	MEROPS score threshold (-20.95)	57	98.81
19	P05060	293	314	N-terminus	TMPRSS6 (Q8IU80; TMPS6_HUMAN). Tmprss6 (Q9DBI0; TMPS6_MOUSE)	RPDRSSQG	MEROPS:S01.308	Endopeptidase (input)	-20.89	MEROPS score threshold (-20.95)	57	98.81
20	P05060	293	315	N-terminus	TMPRSS6 (Q8IU80; TMPS6_HUMAN). Tmprss6 (Q9DBI0; TMPS6_MOUSE)	RPDRSSQG	MEROPS:S01.308	Endopeptidase (input)	-20.89	MEROPS score threshold (-20.95)	57	98.81
21	P05060	293	316	N-terminus	TMPRSS6 (Q8IU80; TMPS6_HUMAN). Tmprss6 (Q9DBI0; TMPS6_MOUSE)	RPDRSSQG	MEROPS:S01.308	Endopeptidase (input)	-20.89	MEROPS score threshold (-20.95)	57	98.81
22	P05060	293	317	N-terminus	TMPRSS6 (Q8IU80; TMPS6_HUMAN). Tmprss6 (Q9DBI0; TMPS6_MOUSE)	RPDRSSQG	MEROPS:S01.308	Endopeptidase (input)	-20.89	MEROPS score threshold (-20.95)	57	98.81
23	P05060	293	318	N-terminus	TMPRSS6 (Q8IU80; TMPS6_HUMAN). Tmprss6 (Q9DBI0; TMPS6_MOUSE)	RPDRSSQG	MEROPS:S01.308	Endopeptidase (input)	-20.89	MEROPS score threshold (-20.95)	57	98.81
24	P05060	293	321	N-terminus	TMPRSS6 (Q8IU80; TMPS6_HUMAN). Tmprss6 (Q9DBI0; TMPS6_MOUSE)	RPDRSSQG	MEROPS:S01.308	Endopeptidase (input)	-20.89	MEROPS score threshold (-20.95)	57	98.81
25	P05060	293	322	N-terminus	TMPRSS6 (Q8IU80; TMPS6_HUMAN). Tmprss6 (Q9DBI0; TMPS6_MOUSE)	RPDRSSQG	MEROPS:S01.308	Endopeptidase (input)	-20.89	MEROPS score threshold (-20.95)	57	98.81
26	P05060	293	323	N-terminus	TMPRSS6 (Q8IU80; TMPS6_HUMAN). Tmprss6 (Q9DBI0; TMPS6_MOUSE)	RPDRSSQG	MEROPS:S01.308	Endopeptidase (input)	-20.89	MEROPS score threshold (-20.95)	57	98.81
48	P05060	423	437	N-terminus	TMPRSS6 (Q8IU80; TMPS6_HUMAN). Tmprss6 (Q9DBI0; TMPS6_MOUSE)	HRGRGGEP	MEROPS:S01.308	Endopeptidase (input)	-20.95	MEROPS score threshold (-20.95)	57	98.81
63	P05060	516	537	N-terminus	TMPRSS6 (Q8IU80; TMPS6_HUMAN). Tmprss6 (Q9DBI0; TMPS6_MOUSE)	AEKRKRLG	MEROPS:S01.308	Endopeptidase (input)	-19.67	MEROPS score threshold (-20.95)	57	98.81
64	P05060	518	524	N-terminus	TMPRSS6 (Q8IU80; TMPS6_HUMAN). Tmprss6 (Q9DBI0; TMPS6_MOUSE)	KRKRLGEL	MEROPS:S01.308	Endopeptidase (input)	-19.98	MEROPS score threshold (-20.95)	57	98.81
65	P05060	518	537	N-terminus	TMPRSS6 (Q8IU80; TMPS6_HUMAN). Tmprss6 (Q9DBI0; TMPS6_MOUSE)	KRKRLGEL	MEROPS:S01.308	Endopeptidase (input)	-19.98	MEROPS score threshold (-20.95)	57	98.81
2	P05060	70	84	C-terminus	TMPRSS7 (Q7RTY8; TMPS7_HUMAN). Tmprss7 (Q8BIK6; TMPS7_MOUSE)	FEVRLLRD	MEROPS:S01.072	Endopeptidase (input)	-20.53	MEROPS score threshold (-22.87)	64	94.17
6	P05060	102	130	N-terminus	TMPRSS7 (Q7RTY8; TMPS7_HUMAN). Tmprss7 (Q8BIK6; TMPS7_MOUSE)	SSSRGEAG	MEROPS:S01.072	Endopeptidase (input)	-19.08	MEROPS score threshold (-22.87)	64	94.17
7	P05060	134	152	N-terminus	TMPRSS7 (Q7RTY8; TMPS7_HUMAN). Tmprss7 (Q8BIK6; TMPS7_MOUSE)	SRERADEP	MEROPS:S01.072	Endopeptidase (input)	-21.05	MEROPS score threshold (-22.87)	64	94.17
8	P05060	134	154	N-terminus	TMPRSS7 (Q7RTY8; TMPS7_HUMAN). Tmprss7 (Q8BIK6; TMPS7_MOUSE)	SRERADEP	MEROPS:S01.072	Endopeptidase (input)	-21.05	MEROPS score threshold (-22.87)	64	94.17
9	P05060	134	161	N-terminus	TMPRSS7 (Q7RTY8; TMPS7_HUMAN). Tmprss7 (Q8BIK6; TMPS7_MOUSE)	SRERADEP	MEROPS:S01.072	Endopeptidase (input)	-21.05	MEROPS score threshold (-22.87)	64	94.17
11	P05060	163	177	C-terminus	TMPRSS7 (Q7RTY8; TMPS7_HUMAN). Tmprss7 (Q8BIK6; TMPS7_MOUSE)	QKGERGED	MEROPS:S01.072	Endopeptidase (input)	-22.62	MEROPS score threshold (-22.87)	64	94.17
14	P05060	293	308	N-terminus	TMPRSS7 (Q7RTY8; TMPS7_HUMAN). Tmprss7 (Q8BIK6; TMPS7_MOUSE)	RPDRSSQG	MEROPS:S01.072	Endopeptidase (input)	-20.54	MEROPS score threshold (-22.87)	64	94.17
15	P05060	293	309	N-terminus	TMPRSS7 (Q7RTY8; TMPS7_HUMAN). Tmprss7 (Q8BIK6; TMPS7_MOUSE)	RPDRSSQG	MEROPS:S01.072	Endopeptidase (input)	-20.54	MEROPS score threshold (-22.87)	64	94.17
16	P05060	293	311	N-terminus	TMPRSS7 (Q7RTY8; TMPS7_HUMAN). Tmprss7 (Q8BIK6; TMPS7_MOUSE)	RPDRSSQG	MEROPS:S01.072	Endopeptidase (input)	-20.54	MEROPS score threshold (-22.87)	64	94.17
17	P05060	293	312	N-terminus	TMPRSS7 (Q7RTY8; TMPS7_HUMAN). Tmprss7 (Q8BIK6; TMPS7_MOUSE)	RPDRSSQG	MEROPS:S01.072	Endopeptidase (input)	-20.54	MEROPS score threshold (-22.87)	64	94.17
18	P05060	293	313	N-terminus	TMPRSS7 (Q7RTY8; TMPS7_HUMAN). Tmprss7 (Q8BIK6; TMPS7_MOUSE)	RPDRSSQG	MEROPS:S01.072	Endopeptidase (input)	-20.54	MEROPS score threshold (-22.87)	64	94.17
19	P05060	293	314	N-terminus	TMPRSS7 (Q7RTY8; TMPS7_HUMAN). Tmprss7 (Q8BIK6; TMPS7_MOUSE)	RPDRSSQG	MEROPS:S01.072	Endopeptidase (input)	-20.54	MEROPS score threshold (-22.87)	64	94.17
20	P05060	293	315	N-terminus	TMPRSS7 (Q7RTY8; TMPS7_HUMAN). Tmprss7 (Q8BIK6; TMPS7_MOUSE)	RPDRSSQG	MEROPS:S01.072	Endopeptidase (input)	-20.54	MEROPS score threshold (-22.87)	64	94.17
21	P05060	293	316	N-terminus	TMPRSS7 (Q7RTY8; TMPS7_HUMAN). Tmprss7 (Q8BIK6; TMPS7_MOUSE)	RPDRSSQG	MEROPS:S01.072	Endopeptidase (input)	-20.54	MEROPS score threshold (-22.87)	64	94.17
22	P05060	293	317	N-terminus	TMPRSS7 (Q7RTY8; TMPS7_HUMAN). Tmprss7 (Q8BIK6; TMPS7_MOUSE)	RPDRSSQG	MEROPS:S01.072	Endopeptidase (input)	-20.54	MEROPS score threshold (-22.87)	64	94.17
23	P05060	293	318	N-terminus	TMPRSS7 (Q7RTY8; TMPS7_HUMAN). Tmprss7 (Q8BIK6; TMPS7_MOUSE)	RPDRSSQG	MEROPS:S01.072	Endopeptidase (input)	-20.54	MEROPS score threshold (-22.87)	64	94.17
24	P05060	293	321	N-terminus	TMPRSS7 (Q7RTY8; TMPS7_HUMAN). Tmprss7 (Q8BIK6; TMPS7_MOUSE)	RPDRSSQG	MEROPS:S01.072	Endopeptidase (input)	-20.54	MEROPS score threshold (-22.87)	64	94.17
25	P05060	293	322	N-terminus	TMPRSS7 (Q7RTY8; TMPS7_HUMAN). Tmprss7 (Q8BIK6; TMPS7_MOUSE)	RPDRSSQG	MEROPS:S01.072	Endopeptidase (input)	-20.54	MEROPS score threshold (-22.87)	64	94.17
26	P05060	293	323	N-terminus	TMPRSS7 (Q7RTY8; TMPS7_HUMAN). Tmprss7 (Q8BIK6; TMPS7_MOUSE)	RPDRSSQG	MEROPS:S01.072	Endopeptidase (input)	-20.54	MEROPS score threshold (-22.87)	64	94.17
32	P05060	296	310	N-terminus	TMPRSS7 (Q7RTY8; TMPS7_HUMAN). Tmprss7 (Q8BIK6; TMPS7_MOUSE)	RSSQGGSL	MEROPS:S01.072	Endopeptidase (input)	-21.17	MEROPS score threshold (-22.87)	64	94.17
33	P05060	296	312	N-terminus	TMPRSS7 (Q7RTY8; TMPS7_HUMAN). Tmprss7 (Q8BIK6; TMPS7_MOUSE)	RSSQGGSL	MEROPS:S01.072	Endopeptidase (input)	-21.17	MEROPS score threshold (-22.87)	64	94.17
34	P05060	296	314	N-terminus	TMPRSS7 (Q7RTY8; TMPS7_HUMAN). Tmprss7 (Q8BIK6; TMPS7_MOUSE)	RSSQGGSL	MEROPS:S01.072	Endopeptidase (input)	-21.17	MEROPS score threshold (-22.87)	64	94.17
35	P05060	296	317	N-terminus	TMPRSS7 (Q7RTY8; TMPS7_HUMAN). Tmprss7 (Q8BIK6; TMPS7_MOUSE)	RSSQGGSL	MEROPS:S01.072	Endopeptidase (input)	-21.17	MEROPS score threshold (-22.87)	64	94.17
36	P05060	296	318	N-terminus	TMPRSS7 (Q7RTY8; TMPS7_HUMAN). Tmprss7 (Q8BIK6; TMPS7_MOUSE)	RSSQGGSL	MEROPS:S01.072	Endopeptidase (input)	-21.17	MEROPS score threshold (-22.87)	64	94.17
37	P05060	296	320	N-terminus	TMPRSS7 (Q7RTY8; TMPS7_HUMAN). Tmprss7 (Q8BIK6; TMPS7_MOUSE)	RSSQGGSL	MEROPS:S01.072	Endopeptidase (input)	-21.17	MEROPS score threshold (-22.87)	64	94.17
39	P05060	366	381	N-terminus	TMPRSS7 (Q7RTY8; TMPS7_HUMAN). Tmprss7 (Q8BIK6; TMPS7_MOUSE)	YRGRGSEE	MEROPS:S01.072	Endopeptidase (input)	-20.36	MEROPS score threshold (-22.87)	64	94.17
63	P05060	516	537	N-terminus	TMPRSS7 (Q7RTY8; TMPS7_HUMAN). Tmprss7 (Q8BIK6; TMPS7_MOUSE)	AEKRKRLG	MEROPS:S01.072	Endopeptidase (input)	-20.7	MEROPS score threshold (-22.87)	64	94.17
64	P05060	518	524	N-terminus	TMPRSS7 (Q7RTY8; TMPS7_HUMAN). Tmprss7 (Q8BIK6; TMPS7_MOUSE)	KRKRLGEL	MEROPS:S01.072	Endopeptidase (input)	-22.17	MEROPS score threshold (-22.87)	64	94.17
65	P05060	518	537	N-terminus	TMPRSS7 (Q7RTY8; TMPS7_HUMAN). Tmprss7 (Q8BIK6; TMPS7_MOUSE)	KRKRLGEL	MEROPS:S01.072	Endopeptidase (input)	-22.17	MEROPS score threshold (-22.87)	64	94.17
1	P05060	70	82	N-terminus	Try3 (P08426; TRY3_RAT)	KDVKDKET	MEROPS:S01.151	Endopeptidase (input)	-20.28	MEROPS score threshold (-21.71)	78	92.67
2	P05060	70	84	N-terminus	Try3 (P08426; TRY3_RAT)	KDVKDKET	MEROPS:S01.151	Endopeptidase (input)	-20.28	MEROPS score threshold (-21.71)	78	92.67
2	P05060	70	84	C-terminus	Try3 (P08426; TRY3_RAT)	FEVRLLRD	MEROPS:S01.151	Endopeptidase (input)	-20.17	MEROPS score threshold (-21.71)	78	92.67
3	P05060	70	86	N-terminus	Try3 (P08426; TRY3_RAT)	KDVKDKET	MEROPS:S01.151	Endopeptidase (input)	-20.28	MEROPS score threshold (-21.71)	78	92.67
6	P05060	102	130	N-terminus	Try3 (P08426; TRY3_RAT)	SSSRGEAG	MEROPS:S01.151	Endopeptidase (input)	-20.08	MEROPS score threshold (-21.71)	78	92.67
7	P05060	134	152	N-terminus	Try3 (P08426; TRY3_RAT)	SRERADEP	MEROPS:S01.151	Endopeptidase (input)	-20.56	MEROPS score threshold (-21.71)	78	92.67
8	P05060	134	154	N-terminus	Try3 (P08426; TRY3_RAT)	SRERADEP	MEROPS:S01.151	Endopeptidase (input)	-20.56	MEROPS score threshold (-21.71)	78	92.67
9	P05060	134	161	N-terminus	Try3 (P08426; TRY3_RAT)	SRERADEP	MEROPS:S01.151	Endopeptidase (input)	-20.56	MEROPS score threshold (-21.71)	78	92.67
11	P05060	163	177	N-terminus	Try3 (P08426; TRY3_RAT)	KSQREDEE	MEROPS:S01.151	Endopeptidase (input)	-19.98	MEROPS score threshold (-21.71)	78	92.67
39	P05060	366	381	N-terminus	Try3 (P08426; TRY3_RAT)	YRGRGSEE	MEROPS:S01.151	Endopeptidase (input)	-21.28	MEROPS score threshold (-21.71)	78	92.67
41	P05060	372	385	N-terminus	Try3 (P08426; TRY3_RAT)	EEYRAPRP	MEROPS:S01.151	Endopeptidase (input)	-21.26	MEROPS score threshold (-21.71)	78	92.67
44	P05060	388	394	N-terminus	Try3 (P08426; TRY3_RAT)	EDKRNYPS	MEROPS:S01.151	Endopeptidase (input)	-21.16	MEROPS score threshold (-21.71)	78	92.67
45	P05060	388	395	N-terminus	Try3 (P08426; TRY3_RAT)	EDKRNYPS	MEROPS:S01.151	Endopeptidase (input)	-21.16	MEROPS score threshold (-21.71)	78	92.67
46	P05060	388	408	N-terminus	Try3 (P08426; TRY3_RAT)	EDKRNYPS	MEROPS:S01.151	Endopeptidase (input)	-21.16	MEROPS score threshold (-21.71)	78	92.67
51	P05060	440	452	N-terminus	Try3 (P08426; TRY3_RAT)	EEKRFLGE	MEROPS:S01.151	Endopeptidase (input)	-19.02	MEROPS score threshold (-21.71)	78	92.67
52	P05060	440	453	N-terminus	Try3 (P08426; TRY3_RAT)	EEKRFLGE	MEROPS:S01.151	Endopeptidase (input)	-19.02	MEROPS score threshold (-21.71)	78	92.67
53	P05060	440	454	N-terminus	Try3 (P08426; TRY3_RAT)	EEKRFLGE	MEROPS:S01.151	Endopeptidase (input)	-19.02	MEROPS score threshold (-21.71)	78	92.67
54	P05060	440	456	N-terminus	Try3 (P08426; TRY3_RAT)	EEKRFLGE	MEROPS:S01.151	Endopeptidase (input)	-19.02	MEROPS score threshold (-21.71)	78	92.67
63	P05060	516	537	N-terminus	Try3 (P08426; TRY3_RAT)	AEKRKRLG	MEROPS:S01.151	Endopeptidase (input)	-20.15	MEROPS score threshold (-21.71)	78	92.67
64	P05060	518	524	N-terminus	Try3 (P08426; TRY3_RAT)	KRKRLGEL	MEROPS:S01.151	Endopeptidase (input)	-20.61	MEROPS score threshold (-21.71)	78	92.67
65	P05060	518	537	N-terminus	Try3 (P08426; TRY3_RAT)	KRKRLGEL	MEROPS:S01.151	Endopeptidase (input)	-20.61	MEROPS score threshold (-21.71)	78	92.67
70	P05060	588	595	N-terminus	Try3 (P08426; TRY3_RAT)	YEKRNLAR	MEROPS:S01.151	Endopeptidase (input)	-21.29	MEROPS score threshold (-21.71)	78	92.67
71	P05060	588	596	N-terminus	Try3 (P08426; TRY3_RAT)	YEKRNLAR	MEROPS:S01.151	Endopeptidase (input)	-21.29	MEROPS score threshold (-21.71)	78	92.67
72	P05060	588	597	N-terminus	Try3 (P08426; TRY3_RAT)	YEKRNLAR	MEROPS:S01.151	Endopeptidase (input)	-21.29	MEROPS score threshold (-21.71)	78	92.67
73	P05060	600	613	N-terminus	Try3 (P08426; TRY3_RAT)	DLKRQYDR	MEROPS:S01.151	Endopeptidase (input)	-21.42	MEROPS score threshold (-21.71)	78	92.67
74	P05060	604	613	N-terminus	Try3 (P08426; TRY3_RAT)	QYDRVAQL	MEROPS:S01.151	Endopeptidase (input)	-20.96	MEROPS score threshold (-21.71)	78	92.67

## Sheet: SCG1
Secretogranin-1										Cerebral Cortex				Hippocampus		Caudate		Cerebellum				RNA Expression Breakdown (nTPM)
acronym	Full Name	Uniprot	Peptides Total	Peptides Brain	Peptides CSF	Peptides Both	Sensitivity	Specificity	Average	Neuronal	Glial	endothelial	Neuropil	Neuronal	Glial	Neuronal	Glial	Purkinje	Granular Lay	Molecular lay	RNA	Olfactory Bulb	amygdala	Basal Ganglia	Thalamus	Midbrain	Pons	Medulla Oblongata	Hippocampal Formation	Spinal Cord	White Matter	Cerebral Cortex	Cerebellum	Choroid Plexus	Hypothalamus	AVERAGE nTPM
Capn2	Calpain-2	P17655	99	36	61	2	57	57.87	57.435	N/D	N/D	Medium	Low	N/D	N/D	N/D	N/D	N/D	N/D	N/D	Low	31.4	38.7	45.2	45.7	44.4	45.7	49.4	34.4	43.3	48.3	39.9	44.4	29.6	47.5	41.9929
Mep1a	Meprin A, subunit Alpha	Q16819	82	22	57	3	78	65.59	71.795	N/D	N/D	N/D	N/D	N/D	N/D	N/D	N/D	N/D	N/D	N/D		0	0	0	0	0.1	0.1	0.1	0	0.1	0.1	0.1	0	0	0.1	0.05
Capn1	Calpain-1	P07384	81	26	53	2	84	58.33	71.165	High	N/D	Low	N/D	Medium	Medium	Medium	High	Medium	N/A	Medium	Low	24.1	26.2	23.8	33.3	29.7	41.4	36.1	26	29.1	32.1	29.7	28.3	24.7	30.4	29.6357
MMP7	Matrix Metallopeptidase 7	P09237	64	27	36	1	54	53.97	53.985	N/D	N/D	N/D	N/D	N/D	N/D	N/D	N/D	N/D	N/D	N/D		0	0	0	0.3	0	0	0.1	0	0	0.1	0.3	0	0	0.1	0.0642857
Ctsl	Cathepsin L	P07711	48	8	40	0	68	62.99	65.495	Low	N/D	N/D	N/D	Low	N/D	Low	N/D	N/D	N/D	N/D	?	49.1	52.4	58	100	55.5	57.6	58.3	50.4	56.3	66.7	68	56.6	69.5	97.1	63.9643
PGA3	Pepsinogen 3	P0DJD8	47	20	24	3	72	49.97	60.985	N/D	N/D	N/D	N/D	N/D	N/D	N/D	N/D	N/D	N/D	N/D		0.6	0.6	0.3	0	0	0.1	0.1	3.2	0	0.3	1	0.8	0	0.1	0.507143
MMP14	Matrix Metallopeptidase 14	P50281	46	7	38	1	75	80.66	77.83	Low	N/D	Medium	N/D	Low	N/D	Low	N/D	N/D	N/D	N/D	Minimal	2.4	4.7	4.7	10.1	7.2	8.6	11.3	5.9	9.2	8.2	11	5.6	50.8	14.7	11.0286
CTSS	Cathepsin s	P25774	43	4	39	0	60	61.46	60.73	N/D	Low	N/D	High	N/D	Low	N/D	N/D	N/D	N/D	N/D	Minimal	2.9	3.8	6.2	9.1	5.5	9.4	9.7	4	8.9	13.1	8.8	5.2	11.7	13.6	7.99286
ADAMTS4	ADAM Metallopeptidase with thrombospondin type 1 motif 4	O75173	39	20	18	1	94	85.47	89.735	Medium	Low	N/D	Medium	Medium	N/D	Medium	Medium	N/D	N/D	N/D	Low	3.3	5.8	25.4	21.4	28.4	35.1	44.3	5.4	31.3	47	18.5	26.8	4.5	17.3	22.4643
KLK4	Kallikrein Related peptidase 4	Q9Y5K2	39	15	23	1	74	95.82	84.91	N/D	N/D	N/D	N/D	N/D	N/D	N/D	N/D	N/D	N/D	N/D		0.1	0.6	0.3	0.5	0.7	1.4	1.5	0.3	0.4	1.1	1.1	1.6	0	0.3	0.707143
MMP9	Matrix Metallopeptidase 9	P14780	37	10	26	1	63	63.68	63.34	N/D	N/D	N/D	N/D	N/D	N/D	N/D	N/D	N/D	N/D	N/D		0.3	0.5	0.6	3.8	0.6	0.7	0.7	0.4	0.4	0.6	8.6	0.4	1.5	1.3	1.45714
PLG	Plasminogen	P00747	33	11	21	1	70	94.16	82.08	N/D	N/D	N/D	N/D	N/D	N/D	N/D	N/D	N/D	N/D	N/D		0.4	0.2	0.4	0.1	0	0.1	0.1	0.3	0	0.2	0.4	0	0	0.2	0.171429
CTSK	Cathepsin K	P43235	32	8	23	1	57	76.57	66.785	N/A	N/A	N/A	N/A	N/A	N/A	N/A	N/A	N/A	N/A	N/A		3.3	3.3	3.3	3.2	3.5	3.1	3.2	3.2	3.2	3.4	20.6	3.4	15.6	3.3	5.4
Mmp3	Matrix Metallopeptidase 3	P08254	31	4	24	3	70	79.35	74.675	N/A	N/A	N/A	N/A	N/A	N/A	N/A	N/A	N/A	N/A	N/A	Minimal	0.2	0.2	0.3	5.7	0.3	1.4	0.4	0.3	0.3	0.3	1.8	0.2	0.1	1.2	0.907143
MMP25	Matrix Metallopeptidase 25	Q9NPA2	30	7	21	2	28	82.71	55.355	Low	Low	N/D	Medium	Low	N/D	Low	N/D	N/D	Low	N/D	Minimal	0.2	0.4	0.3	0.6	0.5	0.6	0.6	0.3	0.2	0.5	1.4	0.3	1	0.3	0.514286
PCSK2	Proprotein Convertase Subtilisin/kexin type 2	P16519	29	15	13	1	63	99.37	81.185	N/D	N/D	N/D	N/D	N/D	N/D	N/D	N/D	N/D	N/D	N/D	Medium	20.2	9.8	14.1	21	5.6	6	3.5	14.4	0.3	13.5	31.7	1	0	7.9	10.6429
TMPRSS7	Transmembrane serine protease 7	Q7RTY8	29	7	21	1	64	94.17	79.085	N/A	N/A	N/A	N/A	N/A	N/A	N/A	N/A	N/A	N/A	N/A	Minimal	0.1	0.2	0.2	0.1	0.1	0.1	0.1	0.1	0.2	0.2	0.2	0.3	0.3	0.1	0.164286
KLK6	Kallikrein Related peptidase 6	Q92876	28	6	21	1	80	95.76	87.88	N/A	N/A	N/A	N/A	N/A	N/A	N/A	N/A	N/A	N/A	N/A	High	69.9	91.6	135.3	130.7	143.3	173.7	188.9	82.8	167	259.4	120.8	172.1	59.3	115.3	136.436
Mme	Membrane metalloendopeptidase	P08473	25	13	12	0	58	87.21	72.605	N/D	N/D	N/D	N/D	N/D	N/D	N/D	N/D	N/D	N/D	N/D		0.5	0.6	13.6	3	3.7	11	7.5	0.1	0.4	9	2.5	1.4	0.6	1.6	3.96429
Ctsb	Cathepsin B	P07858	24	5	19	0	79	80.99	79.995	High	Medium	High	High	Medium	Medium	Medium	Medium	Medium	Medium	Medium	Low	51.3	57.8	60	172.2	70.5	85.2	94.7	57.8	94.3	161.9	94.1	60.8	93.5	188.8	95.9214
Gzma	Granzyme A	P12544	22	8	13	1	80	94.96	87.48	N/D	N/D	Low	N/D	High	N/D	Low	N/D	HIgh	N/D	N/D	Minimal	0.8	0.9	1.3	1.3	1.1	1.2	1.5	0.9	1.2	1.5	2.5	0.9	1.4	1	1.25
TMPRSS6	Transmembrane serine protease 6	Q8IU80	18	4	13	1	57	98.81	77.905	N/A	N/A	N/A	N/A	N/A	N/A	N/A	N/A	N/A	N/A	N/A	Minimal	0	0.2	3.6	0.9	0.3	0.7	1.9	0.2	0.1	0.1	0.6	0.1	0	0.3	0.642857
CTSG	Cathepsin G	P08311	16	1	15	0	63	78.25	70.625	N/D	N/D	N/D	N/D	N/D	N/D	N/D	N/D	N/D	N/D	N/D		0	0	0	0	0	0	0	0	0	0	0.1	0	0.2	0	0.0214286
HPN	Hepsin	P05981	16	2	13	1	66	98.56	82.28	Medium	Medium	Medium	N/D	Medium	Medium	Medium	Medium	Medium	Low	N/D	Minimal	3.9	4.8	7.6	6.5	7.3	7.7	6.6	4.7	5.9	10.9	7.3	6	3.5	5.6	6.30714
CTSD	Cathepsin D	P07339	13	1	12	0	79	84.74	81.87	High	Medium	Medium	N/D	High	Medium	High	Medium	Medium	Low	High	Low	112.1	140.3	170.4	275.2	195.4	193.5	242.1	175.4	223.3	288.3	216.9	184.1	554.7	250.9	230.186
ST14	Suppression of tumorigenicity 14	Q9Y5Y6	13	0	12	1	60	99.34	79.67	N/A	N/A	N/A	N/A	N/A	N/A	N/A	N/A	N/A	N/A	N/A	Minimal	0.8	0.9	1.9	8	1.6	1.8	1.9	1	1.6	3.7	5.3	1.8	1.3	3.9	2.53571
CTSE	Cathepsin E	P14091	12	1	11	0	71	87.48	79.24	N/D	N/D	N/D	N/D	N/D	N/D	N/D	N/D	N/D	N/D	N/D		0.1	0.2	0.1	0.2	0.1	0.3	0.3	0.1	0.1	0.5	0.3	0.4	0.1	0.1	0.207143
ELANE	Elastase, neutrophil expressed	P08246	12	2	10	0	77	77.82	77.41	N/D	N/D	N/D	N/D	N/D	N/D	N/D	N/D	N/D	N/D	N/D		0.2	0.2	0.3	0.2	0.2	0.2	0.1	0.2	0.1	0.2	0.8	0.1	0.1	0.1	0.214286
GZMM	Granzyme M	P51124	9	2	6	1	74	92.47	83.235	N/D	N/D	N/D	N/D	N/D	N/D	N/D	N/D	N/D	N/D	N/D		0.6	1	0.8	0.9	0.8	0.9	0.9	0.8	0.7	1.1	2	3.2	0.1	0.7	1.03571
PCSK5	Proprotein Convertase Subtilisin/kexin type 5	Q92824	9	9	0	0	36	99.55	67.775	Medium	N/D	N/D	N/D	Low	N/D	Medium	N/D	Low	N/D	N/D	Minimal	4.8	7.1	5.3	12.2	6.3	21.3	21.7	5.7	18.9	36.1	30.4	20.2	4.5	14.4	14.9214
GZMB	Granzyme B	P10144	7	1	6	0	78	97.16	87.58	N/D	N/D	N/D	N/D	N/D	N/D	N/D	N/D	N/D	N/D	N/D		1.3	1.5	1.5	1.8	1.8	3.2	1.7	1.4	1.6	1.6	2.9	1.5	1.7	6.3	2.12857
HTRA2	High temperature requirement Protein 2	O43464	7	2	5	0	64	96.49	80.245	Medium	N/D	Low	N/D	Low	N/D	Low	N/D	Low	N/D	N/D	Medium	7.3	7.7	7.7	8.5	8	7.7	7.9	7.4	7.8	8.5	9.7	8.4	7.1	7.7	7.95714
KLK3	Kallikrein Related peptidase 3	P07288	7	0	7	0	35	97.89	66.445	N/D	N/D	N/D	N/D	N/D	N/D	N/D	N/D	N/D	N/D	N/D		0	0	0	0	0	0	0	0	0	0.1	0	0	0	0	0.00714286
Mmp13	Matrix Metallopeptidase 13	P45452	5	0	5	0	70	93.66	81.83	N/D	N/D	N/D	N/D	N/D	N/D	N/D	N/D	N/D	N/D	N/D	Minimal	0	0.1	0.1	0.1	0.1	0.1	0.2	0	0.1	0.4	0	0	0.1	0.1	0.1
MMP2	Matrix Metallopeptidase 2	P08253	4	0	4	0	76	86.88	81.44	N/D	N/D	High	N/D	N/D	N/D	N/D	N/D	N/D	N/D	N/D	Minimal	2.2	3.6	4.9	5.9	4.5	5.5	5.4	3.4	7.2	7.8	12.4	4.9	16.4	6.9	6.5
Pcsk1	Proprotein Convertase Subtilisin/kexin type 1	P29120	4	4	0	0	64	99.9	81.95	Low	High	N/D	Medium	Medium	N/D	Low	Medium	High	High	Medium	High	2.9	8.8	4.1	8.9	6.6	20	4.8	4.7	1.6	16	36.9	1	0	44.8	11.5071
Casp8	Caspase 8	Q14790	3	2	1	0	38	99.69	68.845	N/D	Low	N/D	N/D	Low	N/D	Low	N/D	Medium	Low	N/D	Low	1.8	3	2.1	2.2	2.7	2.3	2.5	1.9	3.2	2.5	2.5	1.5	4.9	2.3	2.52857
CMA1	Chymase 1	P23946	3	2	1	0	93	95.34	94.17	N/D	N/D	N/D	N/D	N/D	N/D	N/D	N/D	N/D	N/D	N/D		0	0.2	0.1	0.3	0.2	0.3	0.4	0.1	0.3	0.3	0.2	0.1	0.2	0.7	0.242857
Casp1	Caspase 1	P29466	2	1	1	0	95	96.19	95.595	Low	Low	N/D	Low	N/D	N/D	N/D	N/D	Medium	Low	N/D	Minimal	6.9	8.3	8.8	10.4	9.1	10.4	10.9	9.9	10.2	11.1	15.6	8.9	10.4	10.2	10.0786
MMP8	Matrix Metallopeptidase 8	P22894	2	1	1	0	38	906	472	N/D	N/D	N/D	N/D	N/D	N/D	N/D	N/D	N/D	N/D	N/D		0	0	0.1	0.4	0.1	0.2	0.2	0	0	0.6	0.2	0.1	0.3	0.1	0.164286
PITRM1	Pitrilysin metallopeptidase 1	Q5JRX3	2	2	0	0	0	99.55	49.775	High	Medium	Low	N/D	High	Medium	High	Medium	Medium	Low	Medium	High	23.6	23.7	26	25.7	27	27.4	25.6	25.4	22	29.9	34.5	24.6	22.6	24	25.8571
BMP1	Bone Morphogenetic protein 1	P13497	1	0	1	0	45	99.97	72.485	Medium	Low	N/D	Medium	Medium	Low	Low	Medium	Low	Medium	Low	Low	3.8	4.1	4.5	4.3	4.4	4.4	5.2	4.5	4.5	4.6	4.4	4.9	4.8	6.5	4.63571
FURIN	Furin	P09958	1	1	0	0	79	99.84	89.42	High	N/D	N/D	N/D	High	N/D	Low	N/D	High	N/D	N/D	Low	7.9	10.3	8.3	11.1	8.5	8.9	10.2	12.4	7	8.5	14.7	7.6	10.1	19.6	10.3643
Klk14	Kallikrein Related peptidase 14	Q9P0G3	1	0	1	0	26	99.75	62.875	Medium	Medium	Low	Low	Low	Medium	Medium	N/D	Low	N/D	Medium	Low	2	2.1	2.1	1.9	1.8	2.6	2.2	2.1	1.8	2.5	3.3	2.2	1.6	1.7	2.13571
KLK5	Kallikrein Related peptidase 5	Q9Y337	1	0	1	0	11	99.63	55.315	N/D	N/D	N/D	N/D	N/D	N/D	N/D	N/D	N/D	N/D	N/D		1.2	1.1	1.1	1	1.1	1.3	0.9	1	0.5	1.2	2.6	0.4	0.6	0.9	1.06429
Mmp12	Matrix Metallopeptidase 12	P39900	1	1	0	0	67	88.47	77.735	N/A	N/A	N/A	N/A	N/A	N/A	N/A	N/A	N/A	N/A	N/A		0	0	0.1	0.1	0.1	0.1	0.1	0	0.1	0.1	0	0	0	0.2	0.0642857
PGC	Progastricsin	P20142	1	0	1	0	100	99.53	99.765	N/D	N/D	N/D	N/D	N/D	N/D	N/D	N/D	N/D	N/D	N/D		0	0.1	0.1	0	0.1	0.6	0.1	0.1	0	0.4	0.5	1.1	0	0	0.221429

## Sheet: Download-SCG2
Peptide ID	Parent Protein AC from input	Start amino acid	End amino acid	N or C-terminus	Protease Human/Mouse/Rat	Cleavage site	Source	Plausible proteolysis	Probability Calculated	Threshold applied (value)	Sensitivity	Specificity
4	P13521	182	197	C-terminus	ADAM17 (P78536; ADA17_HUMAN). Adam17 (Q9Z0F8; ADA17_MOUSE). Adam17 (Q9Z1K9; ADA17_RAT)	SLATLESV	MEROPS:M12.217	Endopeptidase (input)	-17.36	99th percentile (-19.15)	30	99.49
4	P13521	182	197	C-terminus	ADAMTS4 (O75173; ATS4_HUMAN). Adamts4 (Q8BNJ2; ATS4_MOUSE)	SLATLESV	MEROPS:M12.221	Endopeptidase (input)	-21.14	MEROPS score threshold (-23.05)	94	85.47
12	P13521	267	281	C-terminus	ADAMTS4 (O75173; ATS4_HUMAN). Adamts4 (Q8BNJ2; ATS4_MOUSE)	INDEMKRS	MEROPS:M12.221	Endopeptidase (input)	-21.59	MEROPS score threshold (-23.05)	94	85.47
13	P13521	267	282	C-terminus	ADAMTS4 (O75173; ATS4_HUMAN). Adamts4 (Q8BNJ2; ATS4_MOUSE)	NDEMKRSG	MEROPS:M12.221	Endopeptidase (input)	-22.24	MEROPS score threshold (-23.05)	94	85.47
14	P13521	285	295	C-terminus	ADAMTS4 (O75173; ATS4_HUMAN). Adamts4 (Q8BNJ2; ATS4_MOUSE)	EEDLRKES	MEROPS:M12.221	Endopeptidase (input)	-21.55	MEROPS score threshold (-23.05)	94	85.47
2	P13521	182	194	C-terminus	Capn1 (O35350; CAN1_MOUSE). CAPN1 (P07384; CAN1_HUMAN). Capn1 (P97571; CAN1_RAT)	TPQSLATL	MEROPS:C02.001	Endopeptidase (input)	-20.98	MEROPS score threshold (-24.18)	84	58.33
3	P13521	182	195	C-terminus	Capn1 (O35350; CAN1_MOUSE). CAPN1 (P07384; CAN1_HUMAN). Capn1 (P97571; CAN1_RAT)	PQSLATLE	MEROPS:C02.001	Endopeptidase (input)	-21.68	MEROPS score threshold (-24.18)	84	58.33
4	P13521	182	197	C-terminus	Capn1 (O35350; CAN1_MOUSE). CAPN1 (P07384; CAN1_HUMAN). Capn1 (P97571; CAN1_RAT)	SLATLESV	MEROPS:C02.001	Endopeptidase (input)	-21.07	MEROPS score threshold (-24.18)	84	58.33
5	P13521	182	199	C-terminus	Capn1 (O35350; CAN1_MOUSE). CAPN1 (P07384; CAN1_HUMAN). Capn1 (P97571; CAN1_RAT)	ATLESVFQ	MEROPS:C02.001	Endopeptidase (input)	-21.82	MEROPS score threshold (-24.18)	84	58.33
7	P13521	196	214	N-terminus	Capn1 (O35350; CAN1_MOUSE). CAPN1 (P07384; CAN1_HUMAN). Capn1 (P97571; CAN1_RAT)	PQSLATLE	MEROPS:C02.001	Endopeptidase (input)	-21.68	MEROPS score threshold (-24.18)	84	58.33
8	P13521	200	214	N-terminus	Capn1 (O35350; CAN1_MOUSE). CAPN1 (P07384; CAN1_HUMAN). Capn1 (P97571; CAN1_RAT)	ATLESVFQ	MEROPS:C02.001	Endopeptidase (input)	-21.82	MEROPS score threshold (-24.18)	84	58.33
9	P13521	203	214	N-terminus	Capn1 (O35350; CAN1_MOUSE). CAPN1 (P07384; CAN1_HUMAN). Capn1 (P97571; CAN1_RAT)	ESVFQELG	MEROPS:C02.001	Endopeptidase (input)	-21.14	MEROPS score threshold (-24.18)	84	58.33
11	P13521	267	277	N-terminus	Capn1 (O35350; CAN1_MOUSE). CAPN1 (P07384; CAN1_HUMAN). Capn1 (P97571; CAN1_RAT)	EEVRDSKE	MEROPS:C02.001	Endopeptidase (input)	-22.08	MEROPS score threshold (-24.18)	84	58.33
12	P13521	267	281	N-terminus	Capn1 (O35350; CAN1_MOUSE). CAPN1 (P07384; CAN1_HUMAN). Capn1 (P97571; CAN1_RAT)	EEVRDSKE	MEROPS:C02.001	Endopeptidase (input)	-22.08	MEROPS score threshold (-24.18)	84	58.33
13	P13521	267	282	N-terminus	Capn1 (O35350; CAN1_MOUSE). CAPN1 (P07384; CAN1_HUMAN). Capn1 (P97571; CAN1_RAT)	EEVRDSKE	MEROPS:C02.001	Endopeptidase (input)	-22.08	MEROPS score threshold (-24.18)	84	58.33
14	P13521	285	295	N-terminus	Capn1 (O35350; CAN1_MOUSE). CAPN1 (P07384; CAN1_HUMAN). Capn1 (P97571; CAN1_RAT)	EMKRSGQL	MEROPS:C02.001	Endopeptidase (input)	-23.12	MEROPS score threshold (-24.18)	84	58.33
14	P13521	285	295	C-terminus	Capn1 (O35350; CAN1_MOUSE). CAPN1 (P07384; CAN1_HUMAN). Capn1 (P97571; CAN1_RAT)	EEDLRKES	MEROPS:C02.001	Endopeptidase (input)	-23.86	MEROPS score threshold (-24.18)	84	58.33
15	P13521	317	333	N-terminus	Capn1 (O35350; CAN1_MOUSE). CAPN1 (P07384; CAN1_HUMAN). Capn1 (P97571; CAN1_RAT)	YLKRLVNA	MEROPS:C02.001	Endopeptidase (input)	-23.82	MEROPS score threshold (-24.18)	84	58.33
15	P13521	317	333	C-terminus	Capn1 (O35350; CAN1_MOUSE). CAPN1 (P07384; CAN1_HUMAN). Capn1 (P97571; CAN1_RAT)	QNGERATR	MEROPS:C02.001	Endopeptidase (input)	-23.49	MEROPS score threshold (-24.18)	84	58.33
16	P13521	516	524	N-terminus	Capn1 (O35350; CAN1_MOUSE). CAPN1 (P07384; CAN1_HUMAN). Capn1 (P97571; CAN1_RAT)	LVKYPEII	MEROPS:C02.001	Endopeptidase (input)	-24.09	MEROPS score threshold (-24.18)	84	58.33
16	P13521	516	524	C-terminus	Capn1 (O35350; CAN1_MOUSE). CAPN1 (P07384; CAN1_HUMAN). Capn1 (P97571; CAN1_RAT)	SNQVKRVP	MEROPS:C02.001	Endopeptidase (input)	-23.14	MEROPS score threshold (-24.18)	84	58.33
17	P13521	527	552	N-terminus	Capn1 (O35350; CAN1_MOUSE). CAPN1 (P07384; CAN1_HUMAN). Capn1 (P97571; CAN1_RAT)	QVKRVPGQ	MEROPS:C02.001	Endopeptidase (input)	-22.91	MEROPS score threshold (-24.18)	84	58.33
17	P13521	527	552	C-terminus	Capn1 (O35350; CAN1_MOUSE). CAPN1 (P07384; CAN1_HUMAN). Capn1 (P97571; CAN1_RAT)	EHLNQGSS	MEROPS:C02.001	Endopeptidase (input)	-22.22	MEROPS score threshold (-24.18)	84	58.33
18	P13521	527	566	N-terminus	Capn1 (O35350; CAN1_MOUSE). CAPN1 (P07384; CAN1_HUMAN). Capn1 (P97571; CAN1_RAT)	QVKRVPGQ	MEROPS:C02.001	Endopeptidase (input)	-22.91	MEROPS score threshold (-24.18)	84	58.33
18	P13521	527	566	C-terminus	Capn1 (O35350; CAN1_MOUSE). CAPN1 (P07384; CAN1_HUMAN). Capn1 (P97571; CAN1_RAT)	APVSKRFP	MEROPS:C02.001	Endopeptidase (input)	-21.27	MEROPS score threshold (-24.18)	84	58.33
19	P13521	529	560	N-terminus	Capn1 (O35350; CAN1_MOUSE). CAPN1 (P07384; CAN1_HUMAN). Capn1 (P97571; CAN1_RAT)	KRVPGQGS	MEROPS:C02.001	Endopeptidase (input)	-23.91	MEROPS score threshold (-24.18)	84	58.33
19	P13521	529	560	C-terminus	Capn1 (O35350; CAN1_MOUSE). CAPN1 (P07384; CAN1_HUMAN). Capn1 (P97571; CAN1_RAT)	QETDKLAP	MEROPS:C02.001	Endopeptidase (input)	-22	MEROPS score threshold (-24.18)	84	58.33
20	P13521	529	563	N-terminus	Capn1 (O35350; CAN1_MOUSE). CAPN1 (P07384; CAN1_HUMAN). Capn1 (P97571; CAN1_RAT)	KRVPGQGS	MEROPS:C02.001	Endopeptidase (input)	-23.91	MEROPS score threshold (-24.18)	84	58.33
20	P13521	529	563	C-terminus	Capn1 (O35350; CAN1_MOUSE). CAPN1 (P07384; CAN1_HUMAN). Capn1 (P97571; CAN1_RAT)	DKLAPVSK	MEROPS:C02.001	Endopeptidase (input)	-22.01	MEROPS score threshold (-24.18)	84	58.33
21	P13521	569	583	N-terminus	Capn1 (O35350; CAN1_MOUSE). CAPN1 (P07384; CAN1_HUMAN). Capn1 (P97571; CAN1_RAT)	VSKRFPVG	MEROPS:C02.001	Endopeptidase (input)	-23.27	MEROPS score threshold (-24.18)	84	58.33
22	P13521	571	583	N-terminus	Capn1 (O35350; CAN1_MOUSE). CAPN1 (P07384; CAN1_HUMAN). Capn1 (P97571; CAN1_RAT)	KRFPVGPP	MEROPS:C02.001	Endopeptidase (input)	-23.14	MEROPS score threshold (-24.18)	84	58.33
23	P13521	572	583	N-terminus	Capn1 (O35350; CAN1_MOUSE). CAPN1 (P07384; CAN1_HUMAN). Capn1 (P97571; CAN1_RAT)	RFPVGPPK	MEROPS:C02.001	Endopeptidase (input)	-23.74	MEROPS score threshold (-24.18)	84	58.33
1	P13521	182	192	C-terminus	Capn2 (O08529; CAN2_MOUSE). CAPN2 (P17655; CAN2_HUMAN). Capn2 (Q07009; CAN2_RAT)	QYTPQSLA	MEROPS:C02.002	Endopeptidase (input)	-23.73	MEROPS score threshold (-24.15)	57	57.87
2	P13521	182	194	C-terminus	Capn2 (O08529; CAN2_MOUSE). CAPN2 (P17655; CAN2_HUMAN). Capn2 (Q07009; CAN2_RAT)	TPQSLATL	MEROPS:C02.002	Endopeptidase (input)	-21.57	MEROPS score threshold (-24.15)	57	57.87
3	P13521	182	195	C-terminus	Capn2 (O08529; CAN2_MOUSE). CAPN2 (P17655; CAN2_HUMAN). Capn2 (Q07009; CAN2_RAT)	PQSLATLE	MEROPS:C02.002	Endopeptidase (input)	-21.34	MEROPS score threshold (-24.15)	57	57.87
4	P13521	182	197	C-terminus	Capn2 (O08529; CAN2_MOUSE). CAPN2 (P17655; CAN2_HUMAN). Capn2 (Q07009; CAN2_RAT)	SLATLESV	MEROPS:C02.002	Endopeptidase (input)	-22	MEROPS score threshold (-24.15)	57	57.87
5	P13521	182	199	C-terminus	Capn2 (O08529; CAN2_MOUSE). CAPN2 (P17655; CAN2_HUMAN). Capn2 (Q07009; CAN2_RAT)	ATLESVFQ	MEROPS:C02.002	Endopeptidase (input)	-21.84	MEROPS score threshold (-24.15)	57	57.87
6	P13521	182	214	C-terminus	Capn2 (O08529; CAN2_MOUSE). CAPN2 (P17655; CAN2_HUMAN). Capn2 (Q07009; CAN2_RAT)	PNNQKRER	MEROPS:C02.002	Endopeptidase (input)	-23.45	MEROPS score threshold (-24.15)	57	57.87
7	P13521	196	214	N-terminus	Capn2 (O08529; CAN2_MOUSE). CAPN2 (P17655; CAN2_HUMAN). Capn2 (Q07009; CAN2_RAT)	PQSLATLE	MEROPS:C02.002	Endopeptidase (input)	-21.34	MEROPS score threshold (-24.15)	57	57.87
7	P13521	196	214	C-terminus	Capn2 (O08529; CAN2_MOUSE). CAPN2 (P17655; CAN2_HUMAN). Capn2 (Q07009; CAN2_RAT)	PNNQKRER	MEROPS:C02.002	Endopeptidase (input)	-23.45	MEROPS score threshold (-24.15)	57	57.87
8	P13521	200	214	N-terminus	Capn2 (O08529; CAN2_MOUSE). CAPN2 (P17655; CAN2_HUMAN). Capn2 (Q07009; CAN2_RAT)	ATLESVFQ	MEROPS:C02.002	Endopeptidase (input)	-21.84	MEROPS score threshold (-24.15)	57	57.87
8	P13521	200	214	C-terminus	Capn2 (O08529; CAN2_MOUSE). CAPN2 (P17655; CAN2_HUMAN). Capn2 (Q07009; CAN2_RAT)	PNNQKRER	MEROPS:C02.002	Endopeptidase (input)	-23.45	MEROPS score threshold (-24.15)	57	57.87
9	P13521	203	214	N-terminus	Capn2 (O08529; CAN2_MOUSE). CAPN2 (P17655; CAN2_HUMAN). Capn2 (Q07009; CAN2_RAT)	ESVFQELG	MEROPS:C02.002	Endopeptidase (input)	-21.39	MEROPS score threshold (-24.15)	57	57.87
9	P13521	203	214	C-terminus	Capn2 (O08529; CAN2_MOUSE). CAPN2 (P17655; CAN2_HUMAN). Capn2 (Q07009; CAN2_RAT)	PNNQKRER	MEROPS:C02.002	Endopeptidase (input)	-23.45	MEROPS score threshold (-24.15)	57	57.87
10	P13521	206	214	N-terminus	Capn2 (O08529; CAN2_MOUSE). CAPN2 (P17655; CAN2_HUMAN). Capn2 (Q07009; CAN2_RAT)	FQELGKLT	MEROPS:C02.002	Endopeptidase (input)	-24.09	MEROPS score threshold (-24.15)	57	57.87
10	P13521	206	214	C-terminus	Capn2 (O08529; CAN2_MOUSE). CAPN2 (P17655; CAN2_HUMAN). Capn2 (Q07009; CAN2_RAT)	PNNQKRER	MEROPS:C02.002	Endopeptidase (input)	-23.45	MEROPS score threshold (-24.15)	57	57.87
11	P13521	267	277	N-terminus	Capn2 (O08529; CAN2_MOUSE). CAPN2 (P17655; CAN2_HUMAN). Capn2 (Q07009; CAN2_RAT)	EEVRDSKE	MEROPS:C02.002	Endopeptidase (input)	-20.78	MEROPS score threshold (-24.15)	57	57.87
12	P13521	267	281	N-terminus	Capn2 (O08529; CAN2_MOUSE). CAPN2 (P17655; CAN2_HUMAN). Capn2 (Q07009; CAN2_RAT)	EEVRDSKE	MEROPS:C02.002	Endopeptidase (input)	-20.78	MEROPS score threshold (-24.15)	57	57.87
13	P13521	267	282	N-terminus	Capn2 (O08529; CAN2_MOUSE). CAPN2 (P17655; CAN2_HUMAN). Capn2 (Q07009; CAN2_RAT)	EEVRDSKE	MEROPS:C02.002	Endopeptidase (input)	-20.78	MEROPS score threshold (-24.15)	57	57.87
14	P13521	285	295	N-terminus	Capn2 (O08529; CAN2_MOUSE). CAPN2 (P17655; CAN2_HUMAN). Capn2 (Q07009; CAN2_RAT)	EMKRSGQL	MEROPS:C02.002	Endopeptidase (input)	-23.05	MEROPS score threshold (-24.15)	57	57.87
14	P13521	285	295	C-terminus	Capn2 (O08529; CAN2_MOUSE). CAPN2 (P17655; CAN2_HUMAN). Capn2 (Q07009; CAN2_RAT)	EEDLRKES	MEROPS:C02.002	Endopeptidase (input)	-23.09	MEROPS score threshold (-24.15)	57	57.87
15	P13521	317	333	N-terminus	Capn2 (O08529; CAN2_MOUSE). CAPN2 (P17655; CAN2_HUMAN). Capn2 (Q07009; CAN2_RAT)	YLKRLVNA	MEROPS:C02.002	Endopeptidase (input)	-23.58	MEROPS score threshold (-24.15)	57	57.87
15	P13521	317	333	C-terminus	Capn2 (O08529; CAN2_MOUSE). CAPN2 (P17655; CAN2_HUMAN). Capn2 (Q07009; CAN2_RAT)	QNGERATR	MEROPS:C02.002	Endopeptidase (input)	-23.73	MEROPS score threshold (-24.15)	57	57.87
16	P13521	516	524	C-terminus	Capn2 (O08529; CAN2_MOUSE). CAPN2 (P17655; CAN2_HUMAN). Capn2 (Q07009; CAN2_RAT)	SNQVKRVP	MEROPS:C02.002	Endopeptidase (input)	-22.16	MEROPS score threshold (-24.15)	57	57.87
17	P13521	527	552	N-terminus	Capn2 (O08529; CAN2_MOUSE). CAPN2 (P17655; CAN2_HUMAN). Capn2 (Q07009; CAN2_RAT)	QVKRVPGQ	MEROPS:C02.002	Endopeptidase (input)	-22.78	MEROPS score threshold (-24.15)	57	57.87
17	P13521	527	552	C-terminus	Capn2 (O08529; CAN2_MOUSE). CAPN2 (P17655; CAN2_HUMAN). Capn2 (Q07009; CAN2_RAT)	EHLNQGSS	MEROPS:C02.002	Endopeptidase (input)	-22.06	MEROPS score threshold (-24.15)	57	57.87
18	P13521	527	566	N-terminus	Capn2 (O08529; CAN2_MOUSE). CAPN2 (P17655; CAN2_HUMAN). Capn2 (Q07009; CAN2_RAT)	QVKRVPGQ	MEROPS:C02.002	Endopeptidase (input)	-22.78	MEROPS score threshold (-24.15)	57	57.87
18	P13521	527	566	C-terminus	Capn2 (O08529; CAN2_MOUSE). CAPN2 (P17655; CAN2_HUMAN). Capn2 (Q07009; CAN2_RAT)	APVSKRFP	MEROPS:C02.002	Endopeptidase (input)	-20.48	MEROPS score threshold (-24.15)	57	57.87
19	P13521	529	560	N-terminus	Capn2 (O08529; CAN2_MOUSE). CAPN2 (P17655; CAN2_HUMAN). Capn2 (Q07009; CAN2_RAT)	KRVPGQGS	MEROPS:C02.002	Endopeptidase (input)	-23.43	MEROPS score threshold (-24.15)	57	57.87
19	P13521	529	560	C-terminus	Capn2 (O08529; CAN2_MOUSE). CAPN2 (P17655; CAN2_HUMAN). Capn2 (Q07009; CAN2_RAT)	QETDKLAP	MEROPS:C02.002	Endopeptidase (input)	-21.13	MEROPS score threshold (-24.15)	57	57.87
20	P13521	529	563	N-terminus	Capn2 (O08529; CAN2_MOUSE). CAPN2 (P17655; CAN2_HUMAN). Capn2 (Q07009; CAN2_RAT)	KRVPGQGS	MEROPS:C02.002	Endopeptidase (input)	-23.43	MEROPS score threshold (-24.15)	57	57.87
20	P13521	529	563	C-terminus	Capn2 (O08529; CAN2_MOUSE). CAPN2 (P17655; CAN2_HUMAN). Capn2 (Q07009; CAN2_RAT)	DKLAPVSK	MEROPS:C02.002	Endopeptidase (input)	-22.31	MEROPS score threshold (-24.15)	57	57.87
21	P13521	569	583	N-terminus	Capn2 (O08529; CAN2_MOUSE). CAPN2 (P17655; CAN2_HUMAN). Capn2 (Q07009; CAN2_RAT)	VSKRFPVG	MEROPS:C02.002	Endopeptidase (input)	-22.87	MEROPS score threshold (-24.15)	57	57.87
22	P13521	571	583	N-terminus	Capn2 (O08529; CAN2_MOUSE). CAPN2 (P17655; CAN2_HUMAN). Capn2 (Q07009; CAN2_RAT)	KRFPVGPP	MEROPS:C02.002	Endopeptidase (input)	-23.04	MEROPS score threshold (-24.15)	57	57.87
23	P13521	572	583	N-terminus	Capn2 (O08529; CAN2_MOUSE). CAPN2 (P17655; CAN2_HUMAN). Capn2 (Q07009; CAN2_RAT)	RFPVGPPK	MEROPS:C02.002	Endopeptidase (input)	-23.41	MEROPS score threshold (-24.15)	57	57.87
19	P13521	529	560	C-terminus	Casp1 (P29452; CASP1_MOUSE). CASP1 (P29466; CASP1_HUMAN). Casp1 (P43527; CASP1_RAT)	QETDKLAP	MEROPS:C14.001	Endopeptidase (input)	-21.68	MEROPS score threshold (-22.04)	95	96.19
19	P13521	529	560	C-terminus	Casp6 (O08738; CASP6_MOUSE). Casp6 (O35397; CASP6_RAT). CASP6 (P55212; CASP6_HUMAN)	QETDKLAP	MEROPS:C14.005	Endopeptidase (input)	-18.55	MEROPS score threshold (-19.65)	66	99.48
9	P13521	203	214	N-terminus	Cma1 (P21844; CMA1_MOUSE). Cma1 (P50339; CMA1_RAT)	ESVFQELG	MEROPS:S01.150	Endopeptidase (input)	-21.21	MEROPS score threshold (-23.04)	93	95.34
2	P13521	182	194	C-terminus	Ctsb (P00787; CATB_RAT). CTSB (P07858; CATB_HUMAN). Ctsb (P10605; CATB_MOUSE)	TPQSLATL	MEROPS:C01.060	Endopeptidase (input)	-23.18	MEROPS score threshold (-23.76)	79	80.99
3	P13521	182	195	C-terminus	Ctsb (P00787; CATB_RAT). CTSB (P07858; CATB_HUMAN). Ctsb (P10605; CATB_MOUSE)	PQSLATLE	MEROPS:C01.060	Endopeptidase (input)	-23.11	MEROPS score threshold (-23.76)	79	80.99
4	P13521	182	197	C-terminus	Ctsb (P00787; CATB_RAT). CTSB (P07858; CATB_HUMAN). Ctsb (P10605; CATB_MOUSE)	SLATLESV	MEROPS:C01.060	Endopeptidase (input)	-21.09	MEROPS score threshold (-23.76)	79	80.99
5	P13521	182	199	C-terminus	Ctsb (P00787; CATB_RAT). CTSB (P07858; CATB_HUMAN). Ctsb (P10605; CATB_MOUSE)	ATLESVFQ	MEROPS:C01.060	Endopeptidase (input)	-22.67	MEROPS score threshold (-23.76)	79	80.99
7	P13521	196	214	N-terminus	Ctsb (P00787; CATB_RAT). CTSB (P07858; CATB_HUMAN). Ctsb (P10605; CATB_MOUSE)	PQSLATLE	MEROPS:C01.060	Endopeptidase (input)	-23.11	MEROPS score threshold (-23.76)	79	80.99
8	P13521	200	214	N-terminus	Ctsb (P00787; CATB_RAT). CTSB (P07858; CATB_HUMAN). Ctsb (P10605; CATB_MOUSE)	ATLESVFQ	MEROPS:C01.060	Endopeptidase (input)	-22.67	MEROPS score threshold (-23.76)	79	80.99
17	P13521	527	552	N-terminus	Ctsb (P00787; CATB_RAT). CTSB (P07858; CATB_HUMAN). Ctsb (P10605; CATB_MOUSE)	QVKRVPGQ	MEROPS:C01.060	Endopeptidase (input)	-23.53	MEROPS score threshold (-23.76)	79	80.99
18	P13521	527	566	N-terminus	Ctsb (P00787; CATB_RAT). CTSB (P07858; CATB_HUMAN). Ctsb (P10605; CATB_MOUSE)	QVKRVPGQ	MEROPS:C01.060	Endopeptidase (input)	-23.53	MEROPS score threshold (-23.76)	79	80.99
3	P13521	182	195	C-terminus	CTSD (P07339; CATD_HUMAN). Ctsd (P18242; CATD_MOUSE). Ctsd (P24268; CATD_RAT)	PQSLATLE	MEROPS:A01.009	Endopeptidase (input)	-18.99	MEROPS score threshold (-22.64)	79	84.74
4	P13521	182	197	C-terminus	CTSD (P07339; CATD_HUMAN). Ctsd (P18242; CATD_MOUSE). Ctsd (P24268; CATD_RAT)	SLATLESV	MEROPS:A01.009	Endopeptidase (input)	-22.36	MEROPS score threshold (-22.64)	79	84.74
5	P13521	182	199	C-terminus	CTSD (P07339; CATD_HUMAN). Ctsd (P18242; CATD_MOUSE). Ctsd (P24268; CATD_RAT)	ATLESVFQ	MEROPS:A01.009	Endopeptidase (input)	-22.6	MEROPS score threshold (-22.64)	79	84.74
7	P13521	196	214	N-terminus	CTSD (P07339; CATD_HUMAN). Ctsd (P18242; CATD_MOUSE). Ctsd (P24268; CATD_RAT)	PQSLATLE	MEROPS:A01.009	Endopeptidase (input)	-18.99	MEROPS score threshold (-22.64)	79	84.74
8	P13521	200	214	N-terminus	CTSD (P07339; CATD_HUMAN). Ctsd (P18242; CATD_MOUSE). Ctsd (P24268; CATD_RAT)	ATLESVFQ	MEROPS:A01.009	Endopeptidase (input)	-22.6	MEROPS score threshold (-22.64)	79	84.74
9	P13521	203	214	N-terminus	CTSD (P07339; CATD_HUMAN). Ctsd (P18242; CATD_MOUSE). Ctsd (P24268; CATD_RAT)	ESVFQELG	MEROPS:A01.009	Endopeptidase (input)	-20.19	MEROPS score threshold (-22.64)	79	84.74
10	P13521	206	214	N-terminus	CTSD (P07339; CATD_HUMAN). Ctsd (P18242; CATD_MOUSE). Ctsd (P24268; CATD_RAT)	FQELGKLT	MEROPS:A01.009	Endopeptidase (input)	-20.85	MEROPS score threshold (-22.64)	79	84.74
14	P13521	285	295	C-terminus	CTSD (P07339; CATD_HUMAN). Ctsd (P18242; CATD_MOUSE). Ctsd (P24268; CATD_RAT)	EEDLRKES	MEROPS:A01.009	Endopeptidase (input)	-21.67	MEROPS score threshold (-22.64)	79	84.74
19	P13521	529	560	C-terminus	CTSD (P07339; CATD_HUMAN). Ctsd (P18242; CATD_MOUSE). Ctsd (P24268; CATD_RAT)	QETDKLAP	MEROPS:A01.009	Endopeptidase (input)	-22.56	MEROPS score threshold (-22.64)	79	84.74
3	P13521	182	195	C-terminus	CTSE (P14091; CATE_HUMAN). Ctse (P16228; CATE_RAT). Ctse (P70269; CATE_MOUSE)	PQSLATLE	MEROPS:A01.010	Endopeptidase (input)	-18.2	MEROPS score threshold (-22.27)	71	87.48
4	P13521	182	197	C-terminus	CTSE (P14091; CATE_HUMAN). Ctse (P16228; CATE_RAT). Ctse (P70269; CATE_MOUSE)	SLATLESV	MEROPS:A01.010	Endopeptidase (input)	-21.4	MEROPS score threshold (-22.27)	71	87.48
7	P13521	196	214	N-terminus	CTSE (P14091; CATE_HUMAN). Ctse (P16228; CATE_RAT). Ctse (P70269; CATE_MOUSE)	PQSLATLE	MEROPS:A01.010	Endopeptidase (input)	-18.2	MEROPS score threshold (-22.27)	71	87.48
9	P13521	203	214	N-terminus	CTSE (P14091; CATE_HUMAN). Ctse (P16228; CATE_RAT). Ctse (P70269; CATE_MOUSE)	ESVFQELG	MEROPS:A01.010	Endopeptidase (input)	-19.6	MEROPS score threshold (-22.27)	71	87.48
10	P13521	206	214	N-terminus	CTSE (P14091; CATE_HUMAN). Ctse (P16228; CATE_RAT). Ctse (P70269; CATE_MOUSE)	FQELGKLT	MEROPS:A01.010	Endopeptidase (input)	-21.69	MEROPS score threshold (-22.27)	71	87.48
14	P13521	285	295	C-terminus	CTSE (P14091; CATE_HUMAN). Ctse (P16228; CATE_RAT). Ctse (P70269; CATE_MOUSE)	EEDLRKES	MEROPS:A01.010	Endopeptidase (input)	-22.12	MEROPS score threshold (-22.27)	71	87.48
3	P13521	182	195	C-terminus	CTSG (P08311; CATG_HUMAN). Ctsg (P17977; CATG_RAT). Ctsg (P28293; CATG_MOUSE)	PQSLATLE	MEROPS:S01.133	Endopeptidase (input)	-21.02	MEROPS score threshold (-24.91)	63	78.25
4	P13521	182	197	C-terminus	CTSG (P08311; CATG_HUMAN). Ctsg (P17977; CATG_RAT). Ctsg (P28293; CATG_MOUSE)	SLATLESV	MEROPS:S01.133	Endopeptidase (input)	-23.71	MEROPS score threshold (-24.91)	63	78.25
5	P13521	182	199	C-terminus	CTSG (P08311; CATG_HUMAN). Ctsg (P17977; CATG_RAT). Ctsg (P28293; CATG_MOUSE)	ATLESVFQ	MEROPS:S01.133	Endopeptidase (input)	-24.35	MEROPS score threshold (-24.91)	63	78.25
7	P13521	196	214	N-terminus	CTSG (P08311; CATG_HUMAN). Ctsg (P17977; CATG_RAT). Ctsg (P28293; CATG_MOUSE)	PQSLATLE	MEROPS:S01.133	Endopeptidase (input)	-21.02	MEROPS score threshold (-24.91)	63	78.25
8	P13521	200	214	N-terminus	CTSG (P08311; CATG_HUMAN). Ctsg (P17977; CATG_RAT). Ctsg (P28293; CATG_MOUSE)	ATLESVFQ	MEROPS:S01.133	Endopeptidase (input)	-24.35	MEROPS score threshold (-24.91)	63	78.25
9	P13521	203	214	N-terminus	CTSG (P08311; CATG_HUMAN). Ctsg (P17977; CATG_RAT). Ctsg (P28293; CATG_MOUSE)	ESVFQELG	MEROPS:S01.133	Endopeptidase (input)	-22.15	MEROPS score threshold (-24.91)	63	78.25
17	P13521	527	552	C-terminus	CTSG (P08311; CATG_HUMAN). Ctsg (P17977; CATG_RAT). Ctsg (P28293; CATG_MOUSE)	EHLNQGSS	MEROPS:S01.133	Endopeptidase (input)	-24.08	MEROPS score threshold (-24.91)	63	78.25
19	P13521	529	560	C-terminus	CTSG (P08311; CATG_HUMAN). Ctsg (P17977; CATG_RAT). Ctsg (P28293; CATG_MOUSE)	QETDKLAP	MEROPS:S01.133	Endopeptidase (input)	-22.58	MEROPS score threshold (-24.91)	63	78.25
4	P13521	182	197	C-terminus	Ctsk (O35186; CATK_RAT). CTSK (P43235; CATK_HUMAN). Ctsk (P55097; CATK_MOUSE)	SLATLESV	MEROPS:C01.036	Endopeptidase (input)	-25.07	MEROPS score threshold (-25.77)	57	76.57
5	P13521	182	199	C-terminus	Ctsk (O35186; CATK_RAT). CTSK (P43235; CATK_HUMAN). Ctsk (P55097; CATK_MOUSE)	ATLESVFQ	MEROPS:C01.036	Endopeptidase (input)	-22.53	MEROPS score threshold (-25.77)	57	76.57
8	P13521	200	214	N-terminus	Ctsk (O35186; CATK_RAT). CTSK (P43235; CATK_HUMAN). Ctsk (P55097; CATK_MOUSE)	ATLESVFQ	MEROPS:C01.036	Endopeptidase (input)	-22.53	MEROPS score threshold (-25.77)	57	76.57
9	P13521	203	214	N-terminus	Ctsk (O35186; CATK_RAT). CTSK (P43235; CATK_HUMAN). Ctsk (P55097; CATK_MOUSE)	ESVFQELG	MEROPS:C01.036	Endopeptidase (input)	-25.49	MEROPS score threshold (-25.77)	57	76.57
11	P13521	267	277	N-terminus	Ctsk (O35186; CATK_RAT). CTSK (P43235; CATK_HUMAN). Ctsk (P55097; CATK_MOUSE)	EEVRDSKE	MEROPS:C01.036	Endopeptidase (input)	-24.1	MEROPS score threshold (-25.77)	57	76.57
12	P13521	267	281	N-terminus	Ctsk (O35186; CATK_RAT). CTSK (P43235; CATK_HUMAN). Ctsk (P55097; CATK_MOUSE)	EEVRDSKE	MEROPS:C01.036	Endopeptidase (input)	-24.1	MEROPS score threshold (-25.77)	57	76.57
13	P13521	267	282	N-terminus	Ctsk (O35186; CATK_RAT). CTSK (P43235; CATK_HUMAN). Ctsk (P55097; CATK_MOUSE)	EEVRDSKE	MEROPS:C01.036	Endopeptidase (input)	-24.1	MEROPS score threshold (-25.77)	57	76.57
17	P13521	527	552	C-terminus	Ctsk (O35186; CATK_RAT). CTSK (P43235; CATK_HUMAN). Ctsk (P55097; CATK_MOUSE)	EHLNQGSS	MEROPS:C01.036	Endopeptidase (input)	-25.63	MEROPS score threshold (-25.77)	57	76.57
18	P13521	527	566	C-terminus	Ctsk (O35186; CATK_RAT). CTSK (P43235; CATK_HUMAN). Ctsk (P55097; CATK_MOUSE)	APVSKRFP	MEROPS:C01.036	Endopeptidase (input)	-21.89	MEROPS score threshold (-25.77)	57	76.57
19	P13521	529	560	C-terminus	Ctsk (O35186; CATK_RAT). CTSK (P43235; CATK_HUMAN). Ctsk (P55097; CATK_MOUSE)	QETDKLAP	MEROPS:C01.036	Endopeptidase (input)	-25.27	MEROPS score threshold (-25.77)	57	76.57
23	P13521	572	583	N-terminus	Ctsk (O35186; CATK_RAT). CTSK (P43235; CATK_HUMAN). Ctsk (P55097; CATK_MOUSE)	RFPVGPPK	MEROPS:C01.036	Endopeptidase (input)	-23.28	MEROPS score threshold (-25.77)	57	76.57
3	P13521	182	195	C-terminus	Ctsl (P06797; CATL1_MOUSE). Ctsl (P07154; CATL1_RAT). CTSL (P07711; CATL1_HUMAN)	PQSLATLE	MEROPS:C01.032	Endopeptidase (input)	-24.11	MEROPS score threshold (-25.1)	68	62.99
4	P13521	182	197	C-terminus	Ctsl (P06797; CATL1_MOUSE). Ctsl (P07154; CATL1_RAT). CTSL (P07711; CATL1_HUMAN)	SLATLESV	MEROPS:C01.032	Endopeptidase (input)	-22.78	MEROPS score threshold (-25.1)	68	62.99
5	P13521	182	199	C-terminus	Ctsl (P06797; CATL1_MOUSE). Ctsl (P07154; CATL1_RAT). CTSL (P07711; CATL1_HUMAN)	ATLESVFQ	MEROPS:C01.032	Endopeptidase (input)	-20.7	MEROPS score threshold (-25.1)	68	62.99
7	P13521	196	214	N-terminus	Ctsl (P06797; CATL1_MOUSE). Ctsl (P07154; CATL1_RAT). CTSL (P07711; CATL1_HUMAN)	PQSLATLE	MEROPS:C01.032	Endopeptidase (input)	-24.11	MEROPS score threshold (-25.1)	68	62.99
8	P13521	200	214	N-terminus	Ctsl (P06797; CATL1_MOUSE). Ctsl (P07154; CATL1_RAT). CTSL (P07711; CATL1_HUMAN)	ATLESVFQ	MEROPS:C01.032	Endopeptidase (input)	-20.7	MEROPS score threshold (-25.1)	68	62.99
9	P13521	203	214	N-terminus	Ctsl (P06797; CATL1_MOUSE). Ctsl (P07154; CATL1_RAT). CTSL (P07711; CATL1_HUMAN)	ESVFQELG	MEROPS:C01.032	Endopeptidase (input)	-21.67	MEROPS score threshold (-25.1)	68	62.99
11	P13521	267	277	N-terminus	Ctsl (P06797; CATL1_MOUSE). Ctsl (P07154; CATL1_RAT). CTSL (P07711; CATL1_HUMAN)	EEVRDSKE	MEROPS:C01.032	Endopeptidase (input)	-23.02	MEROPS score threshold (-25.1)	68	62.99
12	P13521	267	281	N-terminus	Ctsl (P06797; CATL1_MOUSE). Ctsl (P07154; CATL1_RAT). CTSL (P07711; CATL1_HUMAN)	EEVRDSKE	MEROPS:C01.032	Endopeptidase (input)	-23.02	MEROPS score threshold (-25.1)	68	62.99
[truncated: 225 more rows]

## Sheet: SCG2
Secretogranin-2										Cerebral Cortex				Hippocampus		Caudate		Cerebellum				RNA Expression Breakdown (nTPM)
[truncated: 45 more rows]

[truncated: 7 more sheets: Download-SCG3, SCG3, Download-SCG5, SCG5, Download-VGF, VGF, All neuropeptides]
