# Supplementary material for: Cerebrospinal Fluid and Brain Proteoforms of the Granin Neuropeptide Family in Alzheimer’s Disease
Source: J Am Soc Mass Spectrom. 2023 Mar 13;34(4):649–67. doi: 10.1021/jasms.2c00341 (PMC10080684; doi:10.1021/jasms.2c00341)
Supplement: Supplementary file 18 — js2c00341_si_018.xlsx [file js2c00341_si_018.xlsx]

## Sheet: CHGA - + CAPN1
																											CHGA -CAPN1				CHGA +CAPN1
						Accession	Description	ΣCoverage	Σ# Proteins	Σ# Unique Peptides	Σ# Peptides	Σ# PSMs	A5: Area	B5: Area	C5: Area	D5: Area	E5: Area	F5: Area	G5: Area	H5: Area	I5: Area	J5: Area	# AAs	MW [kDa]	calc. pI		Score I2	Coverage I2	# Peptides I2	# PSM I2	Score J2	Coverage J2	# Peptides J2	# PSM J2
CHGA - CAPN1						DEF_USER	Chromogranin-A OS=Homo sapiens OX=9606 GN=CHGA PE=1 SV=7 - [CMGA_HUMAN]	86.43	1	181	181	2970	0	0	0	0	8.2058e+10	8.27793e+10	0	8.75023e+06	83114779836	9.87985e+10	457	50.6577	4.60205		1737.19	78.99	98	698	2305.85	81.4	143	837
Protein	(NH) Non-Tryptic	(COOH) Non-Tryptic	Start	Stop	Length	Sequence plus N/C	Sequence	# PSMs	# Proteins	# Protein Groups	Protein Group Accessions	Modifications	MH+ [Da]	A5: Area	B5: Area	C5: Area	D5: Area	E5: Area	F5: Area	G5: Area	H5: Area	I5: Area	J5: Area	q-Value	PEP	# Missed Cleavages	I2	XCorr I2			J2	XCorr J2
CHGA			35	65	31	(K) CIVEVISDTLSKPSPMPVSQECFETLRGDER ( I)	CIVEVISDTLSKPSPMPVSQECFETLRGDER	55	1	1	DEF_USER	C1(Carbamidomethyl); C22(Carbamidomethyl)	3579.73	0	0	0	0	1.07814e+09	5.67139e+09	0	0	3.22318e+09	8.2321e+09	0	0.000134	1	High	5.74504			High	4.9218
CHGA			35	65	31	(K) CIVEVISDTLSKPSPMPVSQECFETLRGDER ( I)	CIVEVISDTLSKPSPMPVSQECFETLRGDER	71	1	1	DEF_USER	C1(Carbamidomethyl); M16(Oxidation); C22(Carbamidomethyl)	3595.72	0	0	0	0	3998740494	4.18792e+09	0	0	4057891073	4294961521	0	3.384e-05	1	High	3.25871			High	3.41679
CHGA			35	61	27	(K) CIVEVISDTLSKPSPMPVSQECFETLR ( G)	CIVEVISDTLSKPSPMPVSQECFETLR	43	1	1	DEF_USER	C1(Carbamidomethyl); C22(Carbamidomethyl)	3122.53	0	0	0	0	4.0385e+09	2.61741e+09	0	0	8.14506e+09	4.31377e+09	0	0.0007419	0	High	5.95858			High	5.58863
CHGA			35	61	27	(K) CIVEVISDTLSKPSPMPVSQECFETLR ( G)	CIVEVISDTLSKPSPMPVSQECFETLR	89	1	1	DEF_USER	C1(Carbamidomethyl); M16(Oxidation); C22(Carbamidomethyl)	3138.53	0	0	0	0	1.42884e+10	1.50953e+10	0	0	1.09853e+10	1.16195e+10	0	0.01917	0	High	4.34167			High	3.6916
CHGA			35	61	27	(K) CIVEVISDTLSKPSPMPVSQECFETLR ( G)	CIVEVISDTLSKPSPMPVSQECFETLR	5	1	1	DEF_USER	N-Term(Acetyl); C1(Carbamidomethyl); C22(Carbamidomethyl)	3164.56	0	0	0	0	3.96552e+07	5.62623e+07	0	0	2.15575e+07	0	0	0.04775	0	High	1.54735	*
CHGA		E58-T59	35	58	24	(K) CIVEVISDTLSKPSPMPVSQECFE ( T)	CIVEVISDTLSKPSPMPVSQECFE	4	1	1	DEF_USER	C1(Carbamidomethyl); C22(Carbamidomethyl)	2752.3	0	0	0	0	6.56904e+07	5.00702e+07	0	0	1.62177e+08	1.10321e+08	0	0.00167	0	High	2.02166			High	2.60918
CHGA		E58-T59	35	58	24	(K) CIVEVISDTLSKPSPMPVSQECFE ( T)	CIVEVISDTLSKPSPMPVSQECFE	6	1	1	DEF_USER	C1(Carbamidomethyl); M16(Oxidation); C22(Carbamidomethyl)	2768.3	0	0	0	0	2.04563e+08	3.16682e+08	0	0	1.5929e+08	1.72452e+08	0	0.1243	0	High	1.85362			High	2.16296
CHGA		E55-C56	35	55	21	(K) CIVEVISDTLSKPSPMPVSQE ( C)	CIVEVISDTLSKPSPMPVSQE	2	1	1	DEF_USER	C1(Carbamidomethyl); M16(Oxidation)	2332.16	0	0	0	0	1.3159e+08	0	0	0	5.92611e+07	0	0.002	0.27	0	High	1.86926	*
CHGA		S53-Q54	35	53	19	(K) CIVEVISDTLSKPSPMPVS (Q)	CIVEVISDTLSKPSPMPVS	2	1	1	DEF_USER	C1(Carbamidomethyl)	2316.16	0	0	0	0	3.66592e+07	0	0	0	6.72777e+07	0	0	0.1265	0	High	2.48033	*
CHGA			35	46	12	(K) CIVEVISDTLSK (P)	CIVEVISDTLSK	13	1	1	DEF_USER	C1(Carbamidomethyl)	1363.72	0	0	0	0	7.65488e+08	8.23779e+08	0	0	8.6436e+08	8.38656e+08	0	3.884e-06	0	High	2.5492			High	3.14706
CHGA	C35-I36		36	65	30	(C) IVEVISDTLSKPSPMPVSQECFETLRGDER (I)	IVEVISDTLSKPSPMPVSQECFETLRGDER	2	1	1	DEF_USER	M15(Oxidation); C21(Carbamidomethyl)	3435.7	0	0	0	0	184854355	0	0	0	97481769	0	0	0.1031	1	High	2.91591	*
CHGA	C35-I36		36	65	30	(C) IVEVISDTLSKPSPMPVSQECFETLRGDER (I)	IVEVISDTLSKPSPMPVSQECFETLRGDER	3	1	1	DEF_USER	C21(Carbamidomethyl)	3419.7	0	0	0	0	0	26428191	0	0	135488435	92333723	0	3.273e-06	1	High	2.38354			High	3.40935
CHGA	C35-I36		36	61	26	(C) IVEVISDTLSKPSPMPVSQECFETLR (G)	IVEVISDTLSKPSPMPVSQECFETLR	1	1	1	DEF_USER	C21(Carbamidomethyl)	2962.5	0	0	0	0	0	0	0	0	52187426	0	0	0.0006084	0	High	4.00724	*
CHGA			47	65	19	(K) PSPMPVSQECFETLRGDER (I)	PSPMPVSQECFETLRGDER	8	1	1	DEF_USER	C10(Carbamidomethyl)	2235.02	0	0	0	0	460320093	2.72707e+08	0	0	966968471	6.9111e+08	0	0.002438	1	High	3.68283			High	3.3257
CHGA			47	65	19	(K) PSPMPVSQECFETLRGDER (I)	PSPMPVSQECFETLRGDER	8	1	1	DEF_USER	M4(Oxidation); C10(Carbamidomethyl)	2251.02	0	0	0	0	7.38884e+08	8.79587e+08	0	0	4.28702e+08	268618245	0	0.0595	1	High	2.34983			High	2.02293
CHGA			47	61	15	(K) PSPMPVSQECFETLR (G)	PSPMPVSQECFETLR	4	1	1	DEF_USER	C10(Carbamidomethyl)	1777.83	0	0	0	0	2.20242e+08	1.44489e+08	0	0	3.71759e+08	2.84099e+08	0	0.0003935	0	High	3.27874			High	3.28719
CHGA			47	61	15	(K) PSPMPVSQECFETLR (G)	PSPMPVSQECFETLR	6	1	1	DEF_USER	M4(Oxidation); C10(Carbamidomethyl)	1793.82	0	0	0	0	3.45334e+08	5.05462e+08	0	0	173503865	188627374	0	2.117e-09	0	High	2.46418			High	3.17788
CHGA	M50-P51		51	61	11	(M) PVSQECFETLR (G)	PVSQECFETLR	3	1	1	DEF_USER	C6(Carbamidomethyl)	1365.65	0	0	0	0	4.61957e+07	3.52411e+07	0	0	3.07687e+07	0	0	0.02498	0	High	2.54514	*
CHGA			72	90	19	(R) HQNLLKELQDLALQGAKER (A)	HQNLLKELQDLALQGAKER	4	1	1	DEF_USER		2204.23	0	0	0	0	0	2.07817e+08	0	0	1.17423e+08	0	0	0.0325	2	High	3.36178
CHGA			72	88	17	(R) HQNLLKELQDLALQGAK (E)	HQNLLKELQDLALQGAK	21	1	1	DEF_USER		1919.08	0	0	0	0	1336654664	1.18039e+09	0	0	3.42693e+09	1241111779	0	7.075e-05	1	High	6.55005			High	3.34659
CHGA			72	88	17	(R) HQNLLKELQDLALQGAK (E)	HQNLLKELQDLALQGAK	4	1	1	DEF_USER	N-Term(Acetyl)	1961.09	0	0	0	0	56699254	41482563	0	0	70760854	24155516	0	0.08887	1	High	1.98865			High	1.66528
CHGA	Q73-N74		74	88	15	(Q) NLLKELQDLALQGAK (E)	NLLKELQDLALQGAK	1	1	1	DEF_USER		1653.96	0	0	0	0	0	0	0	0	6.72062e+06	0	0	0.08213	1	High	1.78943	*
CHGA	L75-L76		76	88	13	(L) LKELQDLALQGAK (E)	LKELQDLALQGAK	5	1	1	DEF_USER		1426.83	0	0	0	0	2.38686e+07	0	0	0	2.32817e+07	60292267	0	1.893e-05	1	High	3.0065			High	3.20338
CHGA	E89-R90		78	89	12	(K) ELQDLALQGAKE (R)	ELQDLALQGAKE	4	1	1	DEF_USER		1314.69	0	0	0	0	3.75539e+07	3.37622e+07	0	0	4.68989e+07	4.93354e+07	0	4.528e-06	1	High	2.39211			High	2.6237
CHGA			78	88	11	(K) ELQDLALQGAK (E)	ELQDLALQGAK	585	1	1	DEF_USER		1185.65	0	0	0	0	131942942257	139733346833	0	0	136509701514	1.37361e+11	0	0.0005983	0	High	2.53814			High	3.00807
CHGA			96	127	32	(K) KHSGFEDELSEVLENQSSQAELKEAVEEPSSK (D)	KHSGFEDELSEVLENQSSQAELKEAVEEPSSK	23	1	1	DEF_USER		3560.71	0	0	0	0	4.92973e+09	5.40896e+09	0	0	3.25859e+09	2714833378	0	0.0009549	2	High	7.83742			High	7.07058
CHGA		E119-A120	96	119	24	(K) KHSGFEDELSEVLENQSSQAELKE (A)	KHSGFEDELSEVLENQSSQAELKE	1	1	1	DEF_USER		2733.3	0	0	0	0	0	0	0	0	131703210	0	0	0.004411	2	High	5.32064	*
CHGA			96	118	23	(K) KHSGFEDELSEVLENQSSQAELK (E)	KHSGFEDELSEVLENQSSQAELK	43	1	1	DEF_USER		2604.25	0	0	0	0	8.96477e+09	1.12993e+10	0	0	5.66498e+09	5.52464e+09	0	9.497e-05	1	High	8.07285			High	7.41873
CHGA			96	118	23	(K) KHSGFEDELSEVLENQSSQAELK (E)	KHSGFEDELSEVLENQSSQAELK	4	1	1	DEF_USER	N-Term(Acetyl)	2646.27	0	0	0	0	2.97114e+08	3.40717e+08	0	0	1.63011e+08	3.23221e+08	0	8.627e-15	1	High	5.36973			High	6.44879
CHGA		E116-L117	96	116	21	(K) KHSGFEDELSEVLENQSSQAE (L)	KHSGFEDELSEVLENQSSQAE	5	1	1	DEF_USER		2363.07	0	0	0	0	1.74699e+08	165845244	0	0	1.95135e+08	1.92862e+08	0	0.03733	1	High	4.61005			High	4.44401
CHGA		Q111-S112	96	111	16	(K) KHSGFEDELSEVLENQ (S)	KHSGFEDELSEVLENQ	7	1	1	DEF_USER		1860.87	0	0	0	0	1.53604e+08	1.18809e+08	0	0	5.50284e+07	4005972060	0	0.0001765	1	High	3.35906			High	4.20301
CHGA			97	132	36	(K) HSGFEDELSEVLENQSSQAELKEAVEEPSSKDVMEK (R)	HSGFEDELSEVLENQSSQAELKEAVEEPSSKDVMEK	39	1	1	DEF_USER	M34(Oxidation)	4050.89	0	0	0	0	1.61428e+10	19248243298	0	0	10264201890	1.02351e+10	0	1.514e-05	2	High	6.73853			High	6.86944
CHGA			97	132	36	(K) HSGFEDELSEVLENQSSQAELKEAVEEPSSKDVMEK (R)	HSGFEDELSEVLENQSSQAELKEAVEEPSSKDVMEK	27	1	1	DEF_USER		4034.88	0	0	0	0	4.54747e+09	2113229177	0	0	7916629490	2100444423	0	9.907e-18	2	High	6.7554			High	7.85256
CHGA		M130-E131	97	130	34	(K) HSGFEDELSEVLENQSSQAELKEAVEEPSSKDVM (E)	HSGFEDELSEVLENQSSQAELKEAVEEPSSKDVM	4	1	1	DEF_USER	M34(Oxidation)	3793.75	0	0	0	0	1.41676e+08	1.60855e+08	0	0	1.02349e+08	1.6894e+08	0	0.002527	2	High	4.19283			High	3.97453
CHGA		M130-E131	97	130	34	(K) HSGFEDELSEVLENQSSQAELKEAVEEPSSKDVM (E)	HSGFEDELSEVLENQSSQAELKEAVEEPSSKDVM	1	1	1	DEF_USER		3777.75	0	0	0	0	0	0	0	0	5.22157e+07	0	0	0.01141	2	High	3.27134	*
CHGA		D128-V129	97	128	32	(K) HSGFEDELSEVLENQSSQAELKEAVEEPSSKD (V)	HSGFEDELSEVLENQSSQAELKEAVEEPSSKD	5	1	1	DEF_USER		3547.64	0	0	0	0	3.35359e+08	1.92978e+08	0	0	7.34988e+07	0	0	0.004458	2	High	5.3565	*
CHGA			97	127	31	(K) HSGFEDELSEVLENQSSQAELKEAVEEPSSK (D)	HSGFEDELSEVLENQSSQAELKEAVEEPSSK	85	1	1	DEF_USER		3432.61	0	0	0	0	7930574733	8.62822e+09	0	0	4997469265	4790433051	0	5.111e-16	1	High	7.14746			High	7.50866
CHGA		S125-S126	97	125	29	(K) HSGFEDELSEVLENQSSQAELKEAVEEPS (S)	HSGFEDELSEVLENQSSQAELKEAVEEPS	3	1	1	DEF_USER		3217.49	0	0	0	0	8.61256e+07	4.86561e+07	0	0	3.83614e+07	0	0	0.005919	1	High	3.8589	*
CHGA		E119-A120	97	119	23	(K) HSGFEDELSEVLENQSSQAELKE (A)	HSGFEDELSEVLENQSSQAELKE	9	1	1	DEF_USER		2605.19	0	0	0	0	9.59136e+08	8.18154e+08	0	0	9.47273e+08	7.83053e+08	0	0.001357	1	High	4.70074			High	5.77584
CHGA			97	118	22	(K) HSGFEDELSEVLENQSSQAELK (E)	HSGFEDELSEVLENQSSQAELK	240	1	1	DEF_USER		2476.16	0	0	0	0	44035171431	13362631012	0	0	2.88064e+10	12188453059	0	1.19382e-07	0	High	7.36413			High	8.01232
CHGA		E116-L117	97	116	20	(K) HSGFEDELSEVLENQSSQAE (L)	HSGFEDELSEVLENQSSQAE	13	1	1	DEF_USER		2234.98	0	0	0	0	3.16549e+08	3.181e+08	0	0	3.62499e+08	2.7095e+08	0	0.02137	0	High	4.51998			High	4.11575
CHGA		S113-Q114	97	113	17	(K) HSGFEDELSEVLENQSS (Q)	HSGFEDELSEVLENQSS	7	1	1	DEF_USER		1906.84	0	0	0	0	2.93877e+07	3.28558e+07	0	0	1.91016e+07	1082108753	0	2.384e-08	0	High	2.87802			High	3.74802
CHGA		Q111-S112	97	111	15	(K) HSGFEDELSEVLENQ (S)	HSGFEDELSEVLENQ	41	1	1	DEF_USER		1732.78	0	0	0	0	3.80917e+08	3.40775e+08	0	0	1.70283e+08	1.49467e+10	0	9.351e-08	0	High	2.98809			High	3.58812
CHGA		N110-Q111	97	110	14	(K) HSGFEDELSEVLEN (Q)	HSGFEDELSEVLEN	4	1	1	DEF_USER		1604.72	0	0	0	0	9.14303e+07	0	0	0	6.43709e+07	1.24644e+08	0	0.003442	0	High	3.49581			High	2.46322
CHGA		E109-N110	97	109	13	(K) HSGFEDELSEVLE (N)	HSGFEDELSEVLE	10	1	1	DEF_USER		1490.67	0	0	0	0	6.22881e+07	0	0	0	5.23149e+07	3.90873e+09	0	0.003865	0	High	2.75148			High	2.86103
CHGA		L108-E109	97	108	12	(K) HSGFEDELSEVL (E)	HSGFEDELSEVL	3	1	1	DEF_USER		1361.63	0	0	0	0	4.95438e+07	7.37598e+07	0	0	3.75416e+07	0	0	0.233	0	High	2.50915	*
CHGA	H97-S98		98	118	21	(H) SGFEDELSEVLENQSSQAELK (E)	SGFEDELSEVLENQSSQAELK	7	1	1	DEF_USER		2339.1	0	0	0	0	7.79666e+07	1.43883e+08	0	0	3.84666e+07	1.84547e+08	0	2.198e-12	0	High	3.47748			High	4.76158
CHGA	S98-G99		99	127	29	(S) GFEDELSEVLENQSSQAELKEAVEEPSSK (D)	GFEDELSEVLENQSSQAELKEAVEEPSSK	4	1	1	DEF_USER		3208.52	0	0	0	0	3.59692e+07	4.09616e+07	0	0	1.82789e+07	3.75769e+07	0	0.000315	1	High	2.55693			High	3.62271
CHGA			119	132	14	(K) EAVEEPSSKDVMEK (R)	EAVEEPSSKDVMEK	13	1	1	DEF_USER	M12(Oxidation)	1593.73	0	0	0	0	796322164	1161288048	0	0	2.34789e+08	3.478e+08	0	0.05289	1	High	2.35173			High	2.14747
CHGA			119	132	14	(K) EAVEEPSSKDVMEK (R)	EAVEEPSSKDVMEK	5	1	1	DEF_USER		1577.74	0	0	0	0	279504163	0	0	0	274949896	572328388	0	0.0002144	1	High	2.37152			High	2.66501
CHGA			142	162	21	(K) SGEATDGARPQALPEPMQESK (A)	SGEATDGARPQALPEPMQESK	19	1	1	DEF_USER		2199.04	0	0	0	0	1614137992	753606462	0	0	1592907804	2334047197	0	0.01797	0	High	2.87402			High	3.69347
CHGA			142	162	21	(K) SGEATDGARPQALPEPMQESK (A)	SGEATDGARPQALPEPMQESK	13	1	1	DEF_USER	M17(Oxidation)	2215.03	0	0	0	0	2416572416	2429445512	0	0	777050928	1312988684	0	0.01447	0	High	2.28454			High	2.87596
CHGA		E160-S161	142	160	19	(K) SGEATDGARPQALPEPMQE (S)	SGEATDGARPQALPEPMQE	5	1	1	DEF_USER		1983.91	0	0	0	0	1.84622e+08	79613836	0	0	392190298	301510596	0	0.08221	0	High	3.697			High	3.19307
CHGA			163	193	31	(K) AEGNNQAPGEEEEEEEEATNTHPPASLPSQK (Y)	AEGNNQAPGEEEEEEEEATNTHPPASLPSQK	14	1	1	DEF_USER		3319.45	0	0	0	0	3653474128	3623509056	0	0	1936745014	2055799646	0	0.0008837	0	High	3.14537			High	3.03198
CHGA		G216-L217	194	216	23	(K) YPGPQAEGDSEGLSQGLVDREKG (L)	YPGPQAEGDSEGLSQGLVDREKG	6	1	1	DEF_USER		2389.13	0	0	0	0	397459526	2.65346e+08	0	0	211498539	189385710	0	5.898e-12	2	High	2.63783			High	4.32801
CHGA			194	215	22	(K) YPGPQAEGDSEGLSQGLVDREK (G)	YPGPQAEGDSEGLSQGLVDREK	73	1	1	DEF_USER		2332.11	0	0	0	0	4.06621e+10	45649265184	0	0	33470869398	67633667928	0	1.096e-13	1	High	5.39672			High	5.63894
CHGA			194	213	20	(K) YPGPQAEGDSEGLSQGLVDR (E)	YPGPQAEGDSEGLSQGLVDR	38	1	1	DEF_USER		2074.97	0	0	0	0	1.79978e+10	18270870452	0	0	5236302081	1.57211e+10	0	0.003036	0	High	4.99275			High	4.41197
CHGA	P195-G196		196	213	18	(P) GPQAEGDSEGLSQGLVDR (E)	GPQAEGDSEGLSQGLVDR	10	1	1	DEF_USER		1814.85	0	0	0	0	7.44112e+08	9.15549e+08	0	0	177055402	488492945	0	0.0001663	0	High	4.42714			High	4.09294
CHGA	E200-G201		201	213	13	(E) GDSEGLSQGLVDR (E)	GDSEGLSQGLVDR	1	1	1	DEF_USER		1332.64	0	0	0	0	0	0	0	0	6.44938e+07	0	0.001	0.1425	0	High	2.29196	*
CHGA	G201-D202		202	213	12	(G) DSLEAGLPLQVR (E)	DSLEAGLPLQVR	5	1	1	DEF_USER		1297.72	0	0	0	0	2.2645e+08	2.03987e+08	0	0	2.68519e+08	3.25792e+08	0	0.02501	0	High	2.28501			High	2.29384
CHGA			216	226	11	(K) GLSAEPGWQAK (R)	GLSAEPGWQAK	109	1	1	DEF_USER		1143.58	0	0	0	0	11747076992	8747921680	0	0	5903392144	8506863456	0	0.2364	0	High	2.529			High	2.34651
CHGA			227	266	40	(K) REEEEEEEEEAEAGEEAVPEEEGPTVVLNPHPSLGYKEIR (K)	REEEEEEEEEAEAGEEAVPEEEGPTVVLNPHPSLGYKEIR	17	1	1	DEF_USER		4535.1	0	0	0	0	2.65258e+09	2.55994e+09	0	0	7664638334	5.73824e+09	0	2.956e-17	2	High	6.50506			High	6.96125
CHGA		E264-I265	227	264	38	(K) REEEEEEEEEAEAGEEAVPEEEGPTVVLNPHPSLGYKE (I)	REEEEEEEEEAEAGEEAVPEEEGPTVVLNPHPSLGYKE	3	1	1	DEF_USER		4265.91	0	0	0	0	5.62892e+07	797870095	0	0	74823986	0	0	0.03466	2	High	2.63748	*
CHGA			227	263	37	(K) REEEEEEEEEAEAGEEAVPEEEGPTVVLNPHPSLGYK (E)	REEEEEEEEEAEAGEEAVPEEEGPTVVLNPHPSLGYK	87	1	1	DEF_USER		4136.88	0	0	0	0	3.60224e+10	3.43628e+10	0	0	11248405819	3.96119e+10	0	1.611e-06	1	High	6.39881			High	6.6343
CHGA		G261-Y262	227	261	35	(K) REEEEEEEEEAEAGEEAVPEEEGPTVVLNPHPSLG (Y)	REEEEEEEEEAEAGEEAVPEEEGPTVVLNPHPSLG	9	1	1	DEF_USER		3845.72	0	0	0	0	2.65165e+08	9.97139e+08	0	0	9.1734e+07	817983707	0	4.695e-05	1	High	5.38418			High	6.26303
CHGA		L254-N255	227	254	28	(K) REEEEEEEEEAEAGEEAVPEEEGPTVVL (N)	REEEEEEEEEAEAGEEAVPEEEGPTVVL	8	1	1	DEF_USER		3143.37	0	0	0	0	2.27165e+08	1.37363e+09	0	0	90859170	3929593199	0	8.642e-06	1	High	5.52704			High	5.72711
CHGA			228	263	36	(R) EEEEEEEEEAEAGEEAVPEEEGPTVVLNPHPSLGYK (E)	EEEEEEEEEAEAGEEAVPEEEGPTVVLNPHPSLGYK	9	1	1	DEF_USER		3980.77	0	0	0	0	1286768667	1347575601	0	0	2.92285e+08	1106050983	0	9.113e-05	0	High	4.09877			High	4.07688
CHGA	E238-A239		239	263	25	(E) AGEEAVPEEEGPTVVLNPHPSLGYK (E)	AGEEAVPEEEGPTVVLNPHPSLGYK	10	1	1	DEF_USER		2619.32	0	0	0	0	1.76067e+09	1.09028e+09	0	0	1166357452	1354662301	0	2.337e-14	0	High	4.15076			High	5.0193
CHGA	E242-A243		243	266	24	(E) AVPEEEGPTVVLNPHPSLGYKEIR (K)	AVPEEEGPTVVLNPHPSLGYKEIR	1	1	1	DEF_USER		2631.38	0	0	0	0	0	0	0	0	4.17184e+07	0	0	0.04852	1	High	3.36681	*
CHGA	E242-A243		243	263	21	(E) AVPEEEGPTVVLNPHPSLGYK (E)	AVPEEEGPTVVLNPHPSLGYK	19	1	1	DEF_USER		2233.16	0	0	0	0	2.55163e+09	1851550356	0	0	2.43427e+09	4.68925e+09	0	0.000675	0	High	3.38138			High	3.26405
CHGA	E246-E247		247	263	17	(E) EEGPTVVLNPHPSLGYK (E)	EEGPTVVLNPHPSLGYK	4	1	1	DEF_USER		1836.96	0	0	0	0	119321904	7.37572e+07	0	0	9.32817e+07	160347077	0	0.004198	0	High	3.11534			High	3.43278
CHGA	E248-G249		249	266	18	(E) GPTVVLNPHPSLGYKEIR (K)	GPTVVLNPHPSLGYKEIR	1	1	1	DEF_USER		1977.09	0	0	0	0	0	0	0	0	1.31105e+07	0	0	0.02589	1	High	2.92685	*
CHGA	E248-G249		249	263	15	(E) GPTVVLNPHPSLGYK (E)	GPTVVLNPHPSLGYK	6	1	1	DEF_USER		1578.86	0	0	0	0	7.0745e+07	4.89958e+07	0	0	63303534	82781431	0	0.08858	0	High	3.26177			High	2.4918
CHGA	G249-P250		250	263	14	(G) PTVVLNPHPSLGYK (E)	PTVVLNPHPSLGYK	3	1	1	DEF_USER		1521.84	0	0	0	0	6.56654e+07	0	0	0	42700365	0	0	0.003217	0	High	3.14769	*
CHGA			272	294	23	(R) SEALAVDGAGKPGAEEAQDPEGK (G)	SEALAVDGAGKPGAEEAQDPEGK	8	1	1	DEF_USER		2226.06	0	0	0	0	675902022	765998186	0	0	569860594	0	0	0.01913	0	High	3.92276	*
CHGA			283	318	36	(K) PGAEEAQDPEGKGEQEHSQQKEEEEEMAVVPQGLFR (G)	PGAEEAQDPEGKGEQEHSQQKEEEEEMAVVPQGLFR	1	1	1	DEF_USER		4022.85	0	0	0	0	0	0	0	0	5.72084e+06	0	0	0.1123	2	High	2.84764	*
CHGA	D290-P291		291	318	28	(D) PEGKGEQEHSQQKEEEEEMAVVPQGLFR (G)	PEGKGEQEHSQQKEEEEEMAVVPQGLFR	6	1	1	DEF_USER		3225.52	0	0	0	0	1.77933e+08	6.39635e+07	0	0	294798466	3.57714e+07	0	0.00387	2	High	5.57584			High	5.36623
CHGA	E292-G293		293	318	26	(E) GKGEQEHSQQKEEEEEMAVVPQGLFR (G)	GKGEQEHSQQKEEEEEMAVVPQGLFR	2	1	1	DEF_USER		2999.41	0	0	0	0	2.15932e+07	0	0	0	3.6028e+07	0	0	0.003773	2	High	4.11708	*
CHGA			295	318	24	(K) GEQEHSQQKEEEEEMAVVPQGLFR (G)	GEQEHSQQKEEEEEMAVVPQGLFR	25	1	1	DEF_USER		2814.31	0	0	0	0	3.90925e+09	2.68823e+09	0	0	4.88085e+09	4.58755e+09	0	5.83674e-07	1	High	7.72796			High	6.43361
CHGA			295	318	24	(K) GEQEHSQQKEEEEEMAVVPQGLFR (G)	GEQEHSQQKEEEEEMAVVPQGLFR	23	1	1	DEF_USER	M15(Oxidation)	2830.3	0	0	0	0	3.61776e+09	3.96486e+09	0	0	1.71247e+09	1749754926	0	0.003272	1	High	4.77026			High	5.51565
CHGA		F317-R318	295	317	23	(K) GEQEHSQQKEEEEEMAVVPQGLF (R)	GEQEHSQQKEEEEEMAVVPQGLF	2	1	1	DEF_USER		2658.21	0	0	0	0	0	0	0	0	25729810	4.17047e+08	0	2.874e-09	1	High	4.09057			High	4.62546
CHGA	E298-H299		299	318	20	(E) HSQQKEEEEEMAVVPQGLFR (G)	HSQQKEEEEEMAVVPQGLFR	6	1	1	DEF_USER	M11(Oxidation)	2387.13	0	0	0	0	159477149	1.84793e+08	0	0	7.52879e+07	117292113	0	0.001921	1	High	3.13472			High	3.30285
CHGA	E298-H299		299	318	20	(E) HSQQKEEEEEMAVVPQGLFR (G)	HSQQKEEEEEMAVVPQGLFR	1	1	1	DEF_USER		2371.15	0	0	0	0	0	0	0	0	5.95747e+07	0	0	0.0001352	1	High	6.30116	*
CHGA			304	318	15	(K) EEEEEMAVVPQGLFR (G)	EEEEEMAVVPQGLFR	7	1	1	DEF_USER		1762.84	0	0	0	0	1.07509e+08	6.70977e+07	0	0	1.0111e+08	6.86457e+07	0	5.656e-09	0	High	3.29634			High	3.29757
CHGA	E308-M309		309	318	10	(E) MAVVPQGLFR (G)	MAVVPQGLFR	8	1	1	DEF_USER	M1(Oxidation)	1133.62	0	0	0	0	8.89003e+07	1.10607e+08	0	0	7.33581e+07	4.18655e+08	0	0.1965	0	High	2.38156			High	2.42801
CHGA	E308-M309		309	318	10	(E) MAVVPQGLFR (G)	MAVVPQGLFR	5	1	1	DEF_USER		1117.62	0	0	0	0	5.33151e+07	3.20561e+07	0	0	145730626	4.98128e+08	0	1.67e-05	0	High	2.35086			High	2.40926
CHGA	M309-A310		310	318	9	(M) AVVPQGLFR (G)	AVVPQGLFR	7	1	1	DEF_USER		986.582	0	0	0	0	4.30167e+07	5.70945e+07	0	0	4.26932e+07	1.28944e+09	0	0.204	0	High	1.37404			High	1.43919
CHGA	A310-V311		311	318	8	(A) VVPQGLFR (G)	VVPQGLFR	11	1	1	DEF_USER		915.542	0	0	0	0	6.78281e+07	6.85947e+08	0	0	58672450	814729515	0.001	0.01099	0	High	1.52274			High	1.57623
CHGA			322	340	19	(K) SGELEQEEERLSKEWEDSK (R)	SGELEQEEERLSKEWEDSK	9	1	1	DEF_USER		2308.07	0	0	0	0	1.62739e+08	1.19579e+08	0	0	2.40964e+08	3.05578e+08	0	9.523e-09	2	High	4.1437			High	4.27312
CHGA			322	334	13	(K) SGELEQEEERLSK (E)	SGELEQEEERLSK	17	1	1	DEF_USER		1533.74	0	0	0	0	7.00675e+08	695879612	0	0	1311492509	1432340120	0	0.09845	1	High	2.6948			High	2.14636
CHGA		L332-S333	322	332	11	(K) SGELEQEEERL (S)	SGELEQEEERL	9	1	1	DEF_USER		1318.61	0	0	0	0	2.11442e+08	235123305	0	0	2.12047e+08	2.46513e+08	0	0.07739	1	High	2.09492			High	2.30476
CHGA			322	331	10	(K) SGELEQEEER (L)	SGELEQEEER	26	1	1	DEF_USER		1205.53	0	0	0	0	2581553575	1913335304	0	0	1596383652	959664332	0	0.1638	0	High	1.95411			High	2.08637
CHGA			332	341	10	(R) LSKEWEDSKR (W)	LSKEWEDSKR	17	1	1	DEF_USER		1277.65	0	0	0	0	6.00295e+08	540522496	0	0	448469972	0	0	0.03911	2	High	1.95711			High	0.469503
CHGA			357	373	17	(K) RLEGQEEEEDNRDSSMK (L)	RLEGQEEEEDNRDSSMK	20	1	1	DEF_USER		2051.89	0	0	0	0	803806707	481617507	0	0	1.64007e+09	5.95168e+08	0	0.009192	2	High	4.59183			High	5.31357
CHGA			357	373	17	(K) RLEGQEEEEDNRDSSMK (L)	RLEGQEEEEDNRDSSMK	39	1	1	DEF_USER	M16(Oxidation)	2067.89	0	0	0	0	1391876617	3043700048	0	0	1946593350	8.11057e+08	0	2.345e-05	2	High	3.55319			High	3.56422
CHGA			358	373	16	(R) LEGQEEEEDNRDSSMK (L)	LEGQEEEEDNRDSSMK	2	1	1	DEF_USER		1895.79	0	0	0	0	0	0	0	0	196340101	0	0	0.0564	1	High	3.83029	*
CHGA			385	391	7	(R) GPGPQLR (R)	GPGPQLR	17	1	1	DEF_USER		724.411	0	0	0	0	1.6601e+07	1765396992	0	0	2236789358	1.63026e+09	0.002	0.1966	0	High	1.5046			High	1.54299
CHGA			392	412	21	(R) RGWRPSSREDSLEAGLPLQVR (G)	RGWRPSSREDSLEAGLPLQVR	24	1	1	DEF_USER		2409.28	0	0	0	0	1930114128	1380815920	0	0	2431792664	1374105644	0	0.03836	2	High	5.14377			High	4.70458
CHGA			393	412	20	(R) GWRPSSREDSLEAGLPLQVR (G)	GWRPSSREDSLEAGLPLQVR	14	1	1	DEF_USER		2253.18	0	0	0	0	7.85285e+08	4.24307e+08	0	0	1.15014e+09	1.06213e+09	0	0.005208	1	High	4.99115			High	4.29139
CHGA			396	412	17	(R) PSSREDSLEAGLPLQVR (G)	PSSREDSLEAGLPLQVR	11	1	1	DEF_USER		1853.97	0	0	0	0	789515238	5.41629e+08	0	0	8.09127e+08	8.12838e+07	0	5.69e-09	1	High	4.52373			High	4.53689
CHGA	P396-S397		397	412	16	(P) SSREDSLEAGLPLQVR (G)	SSREDSLEAGLPLQVR	2	1	1	DEF_USER		1756.93	0	0	0	0	0	0	0	0	19158443	2.80488e+07	0	0.01367	1	High	3.22245			High	3.06321
CHGA	S397-S398		398	412	15	(S) SREDSLEAGLPLQVR (G)	SREDSLEAGLPLQVR	19	1	1	DEF_USER		1669.89	0	0	0	0	2.98867e+09	2.1599e+09	0	0	2.78985e+09	3975258236	0	9.513e-12	1	High	4.133			High	4.40632
CHGA			400	412	13	(R) EDSLEAGLPLQVR (G)	EDSLEAGLPLQVR	223	1	1	DEF_USER		1426.76	0	0	0	0	70195984524	62955316508	0	8.75023e+06	79363768596	9.14008e+10	0	0.04646	0	High	2.84003			High	2.66971
CHGA	D401-S402		402	412	11	(D) SLEAGLPLQVR (G)	SLEAGLPLQVR	4	1	1	DEF_USER		1182.69	0	0	0	0	4.37379e+08	3.51259e+08	0	0	5.13601e+08	5.5457e+08	0	0.03944	0	High	2.16269			High	2.01267
CHGA	S402-L403		403	412	10	(S) LEAGLPLQVR (G)	LEAGLPLQVR	5	1	1	DEF_USER		1095.66	0	0	0	0	3.79677e+07	3.23673e+07	0	0	4.70146e+07	405122890	0	0.1131	0	High	2.19543			High	2.02062
CHGA	E404-A405		405	412	8	(E) AGLPLQVR (G)	AGLPLQVR	5	1	1	DEF_USER		853.527	0	0	0	0	21451637	1365666660	0	0	37867334	1183118374	0	0.0712	0	High	1.58256			High	1.76524
CHGA			419	446	28	(K) KEEEGSANRRPEDQELESLSAIEAELEK (V)	KEEEGSANRRPEDQELESLSAIEAELEK	41	1	1	DEF_USER		3186.55	0	0	0	0	1.41632e+10	1.46115e+10	0	0	1.47739e+10	1.50874e+10	0	2.18e-05	2	High	5.02801			High	5.05348
CHGA			420	446	27	(K) EEEGSANRRPEDQELESLSAIEAELEK (V)	EEEGSANRRPEDQELESLSAIEAELEK	5	1	1	DEF_USER		3058.46	0	0	0	0	2.87234e+08	2.75745e+08	0	0	3.01703e+08	2.25172e+09	0	0.01124	1	High	4.17591			High	4.39227
CHGA	N427-R428		428	447	20	(N) RRPEDQELESLSAIEAELEK (V)	RRPEDQELESLSAIEAELEK	9	1	1	DEF_USER		2342.19	0	0	0	0	167890360	1.68518e+08	0	0	1.79866e+08	2.46412e+08	0	2.82e-11	1	High	5.10379			High	5.24128
CHGA	N427-R428		428	446	19	(N) RPEDQELESLSAIEAELEK (V)	RPEDQELESLSAIEAELEK	38	1	1	DEF_USER		2186.09	0	0	0	0	16474759936	17145181696	0	0	18655670009	17402109998	0	0.0008925	0	High	5.93459			High	6.29032
CHGA	N427-R428	E445-K446	428	445	18	(N) RPEDQELESLSAIEAELE (K)	RPEDQELESLSAIEAELE	9	1	1	DEF_USER		2058	0	0	0	0	62909738	6.70066e+07	0	0	5.20684e+07	9.88019e+08	0	6.581e-09	0	High	4.09096			High	4.56701
CHGA	N427-R428	E441-A442	428	441	14	(N) RPEDQELESLSAIE (A)	RPEDQELESLSAIE	2	1	1	DEF_USER		1615.79	0	0	0	0	0	0	0	0	35878455	3.03021e+08	0	1.166e-05	0	High	2.97274			High	2.87978
CHGA	P429-E430		430	446	17	(P) EDQELESLSAIEAELEK (V)	EDQELESLSAIEAELEK	4	1	1	DEF_USER		1932.94	0	0	0	0	1.57881e+07	2.13636e+07	0	0	1.9361e+07	2.43081e+07	0	3.719e-11	0	High	3.34339			High	3.48498
CHGA	E435-S436		436	446	11	(E) SLSAIEAELEK (V)	SLSAIEAELEK	2	1	1	DEF_USER		1189.63	0	0	0	0	0	1.15569e+08	0	0	4.37118e+07	0	0	0.08969	0	High	2.55118	*
CHGA	S436-L437		437	446	10	(S) LSAIEAELEK (V)	LSAIEAELEK	4	1	1	DEF_USER		1102.6	0	0	0	0	7.37438e+07	76520234	0	0	92165476	95753832	0	0.2588	0	High	2.31551			High	2.22696
CHGA			447	455	9	(K) VAHQLQALR (R)	VAHQLQALR	23	1	1	DEF_USER		1035.61	0	0	0	0	3.111e+09	2873707264	0	0	3755598688	0	0	0.2039	0	High	1.7247	*
	11 UNIQUE																										CHGA -CAPN1				CHGA +CAPN1
						Accession	Description	ΣCoverage	Σ# Proteins	Σ# Unique Peptides	Σ# Peptides	Σ# PSMs	A5: Area	B5: Area	C5: Area	D5: Area	E5: Area	F5: Area	G5: Area	H5: Area	I5: Area	J5: Area	# AAs	MW [kDa]	calc. pI		Score I2	Coverage I2	# Peptides I2	# PSM I2	Score J2	Coverage J2	# Peptides J2	# PSM J2
CHGA + CAPN1						DEF_USER	Chromogranin-A OS=Homo sapiens OX=9606 GN=CHGA PE=1 SV=7 - [CMGA_HUMAN]	86.43	1	181	181	2970	0	0	0	0	8.2058e+10	8.27793e+10	0	8.75023e+06	83114779836	9.87985e+10	457	50.6577	4.60205		1737.19	78.99	98	698	2305.85	81.4	143	837
Protein	(NH) Non-Tryptic	(COOH) Non-Tryptic	Start	Stop	Length	Sequence plus N/C	Sequence	# PSMs	# Proteins	# Protein Groups	Protein Group Accessions	Modifications	MH+ [Da]	A5: Area	B5: Area	C5: Area	D5: Area	E5: Area	F5: Area	G5: Area	H5: Area	I5: Area	J5: Area	q-Value	PEP	# Missed Cleavages	I2	XCorr I2			J2	XCorr J2
CHGA	N22-S23		23	34	12	(N) SPMNKGDTEVMK (C)	SPMNKGDTEVMK	1	1	1	DEF_USER		1336.63	0	0	0	0	0	0	0	0	0	402900080	0	0.003715	1					High	1.95149	*		Non-tryptic cleavage sites from Brain/CSF/Both
CHGA			35	65	31	(K) CIVEVISDTLSKPSPMPVSQECFETLRGDER ( I)	CIVEVISDTLSKPSPMPVSQECFETLRGDER	55	1	1	DEF_USER	C1(Carbamidomethyl); C22(Carbamidomethyl)	3579.73	0	0	0	0	1.07814e+09	5.67139e+09	0	0	3.22318e+09	8.2321e+09	0	0.000134	1	High	5.74504			High	4.9218			Potential cleavage sites (N-Term)	(C-Term)		Descriptions
CHGA			35	65	31	(K) CIVEVISDTLSKPSPMPVSQECFETLRGDER ( I)	CIVEVISDTLSKPSPMPVSQECFETLRGDER	71	1	1	DEF_USER	C1(Carbamidomethyl); M16(Oxidation); C22(Carbamidomethyl)	3595.72	0	0	0	0	3998740494	4.18792e+09	0	0	4057891073	4294961521	0	3.384e-05	1	High	3.25871			High	3.41679
CHGA			35	61	27	(K) CIVEVISDTLSKPSPMPVSQECFETLR ( G)	CIVEVISDTLSKPSPMPVSQECFETLR	43	1	1	DEF_USER	C1(Carbamidomethyl); C22(Carbamidomethyl)	3122.53	0	0	0	0	4.0385e+09	2.61741e+09	0	0	8.14506e+09	4.31377e+09	0	0.0007419	0	High	5.95858			High	5.58863				E131-K132		CHGA - CAPN1
CHGA			35	61	27	(K) CIVEVISDTLSKPSPMPVSQECFETLR ( G)	CIVEVISDTLSKPSPMPVSQECFETLR	89	1	1	DEF_USER	C1(Carbamidomethyl); M16(Oxidation); C22(Carbamidomethyl)	3138.53	0	0	0	0	1.42884e+10	1.50953e+10	0	0	1.09853e+10	1.16195e+10	0	0.01917	0	High	4.34167			High	3.6916				M130-E131		CHGA + CAPN1
CHGA		E58-T59	35	58	24	(K) CIVEVISDTLSKPSPMPVSQECFE ( T)	CIVEVISDTLSKPSPMPVSQECFE	4	1	1	DEF_USER	C1(Carbamidomethyl); C22(Carbamidomethyl)	2752.3	0	0	0	0	6.56904e+07	5.00702e+07	0	0	1.62177e+08	1.10321e+08	0	0.00167	0	High	2.02166			High	2.60918				V129-M130		CHGA +/- CAPN1
CHGA		E58-T59	35	58	24	(K) CIVEVISDTLSKPSPMPVSQECFE ( T)	CIVEVISDTLSKPSPMPVSQECFE	6	1	1	DEF_USER	C1(Carbamidomethyl); M16(Oxidation); C22(Carbamidomethyl)	2768.3	0	0	0	0	2.04563e+08	3.16682e+08	0	0	1.5929e+08	1.72452e+08	0	0.1243	0	High	1.85362			High	2.16296				E119-A120
CHGA		F57-E58	35	57	23	(K) CIVEVISDTLSKPSPMPVSQECF (E)	CIVEVISDTLSKPSPMPVSQECF	1	1	1	DEF_USER	C1(Carbamidomethyl); C22(Carbamidomethyl)	2623.26	0	0	0	0	0	0	0	0	0	4.43843e+07	0	0.004565	0					High	2.10858	*
CHGA		S53-Q54	35	53	19	(K) CIVEVISDTLSKPSPMPVS (Q)	CIVEVISDTLSKPSPMPVS	1	1	1	DEF_USER	C1(Carbamidomethyl); M16(Oxidation)	2075.05	0	0	0	0	0	0	0	0	0	5.97378e+07	0	7.776e-06	0					High	2.91099	*			L117-K118
CHGA		S53-Q54	35	53	19	(K) CIVEVISDTLSKPSPMPVS (Q)	CIVEVISDTLSKPSPMPVS	2	1	1	DEF_USER	C1(Carbamidomethyl)	2059.06	0	0	0	0	0	0	0	0	0	5.22504e+07	0.002	0.02037	0					High	1.67329	*			E116-L117
CHGA			35	46	12	(K) CIVEVISDTLSK (P)	CIVEVISDTLSK	13	1	1	DEF_USER	C1(Carbamidomethyl)	1363.72	0	0	0	0	7.65488e+08	8.23779e+08	0	0	8.6436e+08	8.38656e+08	0	3.884e-06	0	High	2.5492			High	3.14706				E109-N110
CHGA		S45-K46	35	45	11	(K) CIVEVISDTLS (K)	CIVEVISDTLS	3	1	1	DEF_USER	C1(Carbamidomethyl)	1235.63	0	0	0	0	0	0	0	0	0	0	0.004	0.07073	0					High	1.46024	*			L104-S105
CHGA	C35-I36		36	65	30	(C) IVEVISDTLSKPSPMPVSQECFETLRGDER (I)	IVEVISDTLSKPSPMPVSQECFETLRGDER	3	1	1	DEF_USER	C21(Carbamidomethyl)	3419.7	0	0	0	0	0	26428191	0	0	135488435	92333723	0	3.273e-06	1	High	2.38354			High	3.40935			H97-S98	E131-K132
CHGA	C35-I36		36	61	26	(C) IVEVISDTLSKPSPMPVSQECFETLR (G)	IVEVISDTLSKPSPMPVSQECFETLR	1	1	1	DEF_USER	M15(Oxidation); C21(Carbamidomethyl)	2978.51	0	0	0	0	0	0	0	0	0	6.545e+07	0	2.57e-11	0					High	4.25363	*		H97-S98	V129-M130
CHGA	S41-D42		42	65	24	(S) DTLSKPSPMPVSQECFETLRGDER (G)	DTLSKPSPMPVSQECFETLRGDER	3	1	1	DEF_USER	C15(Carbamidomethyl)	2779.31	0	0	0	0	0	0	0	0	0	3.22557e+09	0	4.909e-08	1					High	3.83517	*		E103-L104	E131-K132
CHGA	S41-D42		42	65	24	(S) DTLSKPSPMPVSQECFETLRGDER (G)	DTLSKPSPMPVSQECFETLRGDER	3	1	1	DEF_USER	M9(Oxidation); C15(Carbamidomethyl)	2795.3	0	0	0	0	0	0	0	0	0	3021115111	0	4.443e-06	1					High	3.48897	*			E131-K132
CHGA	S41-D42		42	61	20	(S) DTLSKPSPMPVSQECFETLR (G)	DTLSKPSPMPVSQECFETLR	3	1	1	DEF_USER	C15(Carbamidomethyl)	2322.12	0	0	0	0	0	0	0	0	0	990360080	0	2.723e-12	0					High	4.96728	*		E119-A120	V129-M130
CHGA	S41-D42		42	61	20	(S) DTLSKPSPMPVSQECFETLR (G)	DTLSKPSPMPVSQECFETLR	4	1	1	DEF_USER	M9(Oxidation); C15(Carbamidomethyl)	2338.11	0	0	0	0	0	0	0	0	0	1402261150	0	4.689e-10	0					High	4.43102	*			N167-Q168
CHGA	T43-L44		44	65	22	(T) LSKPSPMPVSQECFETLRGDER (I)	LSKPSPMPVSQECFETLRGDER	1	1	1	DEF_USER	C13(Carbamidomethyl)	2563.23	0	0	0	0	0	0	0	0	0	1.81839e+08	0	1.053e-07	1					High	2.87706	*			A225-K226
CHGA	T43-L44		44	61	18	(T) LSKPSPMPVSQECFETLR (G)	LSKPSPMPVSQECFETLR	1	1	1	DEF_USER	C13(Carbamidomethyl)	2106.04	0	0	0	0	0	0	0	0	0	27908967	0	3.088e-10	0					High	4.46725	*			Q224-A225
CHGA	L44-S45		45	65	21	(L) SKPSPMPVSQECFETLRGDER (I)	SKPSPMPVSQECFETLRGDER	2	1	1	DEF_USER	C12(Carbamidomethyl)	2450.14	0	0	0	0	0	0	0	0	0	1024557252	0	5.657e-07	1					High	3.1939	*			S339-K340
CHGA	L44-S45		45	61	17	(L) SKPSPMPVSQECFETLR (G)	SKPSPMPVSQECFETLR	3	1	1	DEF_USER	C12(Carbamidomethyl)	1992.95	0	0	0	0	0	0	0	0	0	1645465420	0	1.626e-09	0					High	3.76747	*			E355-K356
CHGA	L44-S45		45	61	17	(L) SKPSPMPVSQECFETLR (G)	SKPSPMPVSQECFETLR	3	1	1	DEF_USER	M6(Oxidation); C12(Carbamidomethyl)	2008.94	0	0	0	0	0	0	0	0	0	370759473	0	2.251e-07	0					High	3.00271	*			T353-A354
CHGA	S45-K46		46	65	20	(S) KPSPMPVSQECFETLRGDER (I)	KPSPMPVSQECFETLRGDER	2	1	1	DEF_USER	C11(Carbamidomethyl)	2363.11	0	0	0	0	0	0	0	0	0	1796628696	0	4.504e-07	1					High	2.98938	*			L352-T353
CHGA	S45-K46		46	65	20	(S) KPSPMPVSQECFETLRGDER (I)	KPSPMPVSQECFETLRGDER	1	1	1	DEF_USER	M5(Oxidation); C11(Carbamidomethyl)	2379.11	0	0	0	0	0	0	0	0	0	487604288	0	0.0009176	1					High	2.23313	*		W342-S343	E355-K356
CHGA	S45-K46		46	61	16	(S) KPSPMPVSQECFETLR (G)	KPSPMPVSQECFETLR	4	1	1	DEF_USER	C11(Carbamidomethyl)	1905.92	0	0	0	0	0	0	0	0	0	3241599760	0	3.253e-10	0					High	4.44969	*		W342-S343	T353-A354
CHGA	S45-K46		46	61	16	(S) KPSPMPVSQECFETLR (G)	KPSPMPVSQECFETLR	3	1	1	DEF_USER	M5(Oxidation); C11(Carbamidomethyl)	1921.92	0	0	0	0	0	0	0	0	0	675525576	0	7.073e-07	0					High	3.27689	*			A378-R379
CHGA			47	65	19	(K) PSPMPVSQECFETLRGDER (I)	PSPMPVSQECFETLRGDER	8	1	1	DEF_USER	C10(Carbamidomethyl)	2235.02	0	0	0	0	460320093	2.72707e+08	0	0	966968471	6.9111e+08	0	0.002438	1	High	3.68283			High	3.3257				F376-R377
CHGA			47	65	19	(K) PSPMPVSQECFETLRGDER (I)	PSPMPVSQECFETLRGDER	8	1	1	DEF_USER	M4(Oxidation); C10(Carbamidomethyl)	2251.02	0	0	0	0	7.38884e+08	8.79587e+08	0	0	4.28702e+08	268618245	0	0.0595	1	High	2.34983			High	2.02293				S375-F376
CHGA			47	61	15	(K) PSPMPVSQECFETLR (G)	PSPMPVSQECFETLR	4	1	1	DEF_USER	C10(Carbamidomethyl)	1777.83	0	0	0	0	2.20242e+08	1.44489e+08	0	0	3.71759e+08	2.84099e+08	0	0.0003935	0	High	3.27874			High	3.28719				L374-S375
CHGA			47	61	15	(K) PSPMPVSQECFETLR (G)	PSPMPVSQECFETLR	6	1	1	DEF_USER	M4(Oxidation); C10(Carbamidomethyl)	1793.82	0	0	0	0	3.45334e+08	5.05462e+08	0	0	173503865	188627374	0	2.117e-09	0	High	2.46418			High	3.17788
CHGA	P47-S48		48	65	18	(P) SPMPVSQECFETLRGDER (I)	SPMPVSQECFETLRGDER	1	1	1	DEF_USER	C9(Carbamidomethyl)	2137.97	0	0	0	0	0	0	0	0	0	3.14183e+08	0	0.0006275	1					High	2.40471	*		L358-E359	A378-R379
CHGA	P47-S48		48	61	14	(P) SPMPVSQECFETLR (G)	SPMPVSQECFETLR	1	1	1	DEF_USER	M3(Oxidation); C9(Carbamidomethyl)	1696.77	0	0	0	0	0	0	0	0	0	9.9104e+07	0	8.892e-10	0					High	3.06957	*		L358-E359	F376-R377
CHGA	P47-S48		48	61	14	(P) SPMPVSQECFETLR (G)	SPMPVSQECFETLR	1	1	1	DEF_USER	C9(Carbamidomethyl)	1680.78	0	0	0	0	0	0	0	0	0	113052381	0	3.258e-08	0					High	2.67899	*		L358-E359	S375-F376
CHGA			72	88	17	(R) HQNLLKELQDLALQGAK (E)	HQNLLKELQDLALQGAK	21	1	1	DEF_USER		1919.08	0	0	0	0	1336654664	1.18039e+09	0	0	3.42693e+09	1241111779	0	7.075e-05	1	High	6.55005			High	3.34659			L358-E359	L374-S375
CHGA			72	88	17	(R) HQNLLKELQDLALQGAK (E)	HQNLLKELQDLALQGAK	4	1	1	DEF_USER	N-Term(Acetyl)	1961.09	0	0	0	0	56699254	41482563	0	0	70760854	24155516	0	0.08887	1	High	1.98865			High	1.66528			L358-E359
CHGA		Q85-G86	72	85	14	(R) HQNLLKELQDLALQ (G)	HQNLLKELQDLALQ	1	1	1	DEF_USER		1662.93	0	0	0	0	0	0	0	0	0	4.93541e+07	0.002	0.02039	1					High	2.19169	*			L390-R391
CHGA	N74-L75		75	88	14	(N) LLKELQDLALQGAK (E)	LLKELQDLALQGAK	2	1	1	DEF_USER		1539.92	0	0	0	0	0	0	0	0	0	1.17644e+08	0	2.747e-10	1					High	4.11566	*			Q389-L390
CHGA	L75-L76		76	88	13	(L) LKELQDLALQGAK (E)	LKELQDLALQGAK	5	1	1	DEF_USER		1426.83	0	0	0	0	2.38686e+07	0	0	0	2.32817e+07	60292267	0	1.893e-05	1	High	3.0065			High	3.20338				V411-R412
CHGA	L76-L77		77	88	12	(L) KELQDLALQGAK (E)	KELQDLALQGAK	3	1	1	DEF_USER		1313.74	0	0	0	0	0	0	0	0	0	3.44008e+09	0	8.399e-10	1					High	4.2874	*			Q410-V411
CHGA	E89-R90		78	89	12	(K) ELQDLALQGAKE (R)	ELQDLALQGAKE	4	1	1	DEF_USER		1314.69	0	0	0	0	3.75539e+07	3.37622e+07	0	0	4.68989e+07	4.93354e+07	0	4.528e-06	1	High	2.39211			High	2.6237				L409-Q410
CHGA			78	88	11	(K) ELQDLALQGAK (E)	ELQDLALQGAK	585	1	1	DEF_USER		1185.65	0	0	0	0	131942942257	139733346833	0	0	136509701514	1.37361e+11	0	0.0005983	0	High	2.53814			High	3.00807				V411-R412
CHGA	Q94-K95		95	118	24	(Q) KKHSGFEDELSEVLENQSSQAELK (E)	KKHSGFEDELSEVLENQSSQAELK	1	1	1	DEF_USER		2732.36	0	0	0	0	0	0	0	0	0	7.7403e+07	0	9.208e-10	2					High	4.04592	*			Q410-V411
CHGA			96	127	32	(K) KHSGFEDELSEVLENQSSQAELKEAVEEPSSK (D)	KHSGFEDELSEVLENQSSQAELKEAVEEPSSK	23	1	1	DEF_USER		3560.71	0	0	0	0	4.92973e+09	5.40896e+09	0	0	3.25859e+09	2714833378	0	0.0009549	2	High	7.83742			High	7.07058				L409-Q410
CHGA			96	118	23	(K) KHSGFEDELSEVLENQSSQAELK (E)	KHSGFEDELSEVLENQSSQAELK	43	1	1	DEF_USER		2604.25	0	0	0	0	8.96477e+09	1.12993e+10	0	0	5.66498e+09	5.52464e+09	0	9.497e-05	1	High	8.07285			High	7.41873				E443-L444
CHGA			96	118	23	(K) KHSGFEDELSEVLENQSSQAELK (E)	KHSGFEDELSEVLENQSSQAELK	4	1	1	DEF_USER	N-Term(Acetyl)	2646.27	0	0	0	0	2.97114e+08	3.40717e+08	0	0	1.63011e+08	3.23221e+08	0	8.627e-15	1	High	5.36973			High	6.44879
CHGA		E116-L117	96	116	21	(K) KHSGFEDELSEVLENQSSQAE (L)	KHSGFEDELSEVLENQSSQAE	5	1	1	DEF_USER		2363.07	0	0	0	0	1.74699e+08	165845244	0	0	1.95135e+08	1.92862e+08	0	0.03733	1	High	4.61005			High	4.44401
CHGA		Q114-A115	96	114	19	(K) KHSGFEDELSEVLENQSSQ (A)	KHSGFEDELSEVLENQSSQ	4	1	1	DEF_USER		2162.99	0	0	0	0	0	0	0	0	0	5.76231e+09	0	6.15e-08	1					High	4.99289	*
CHGA		Q114-A115	96	114	19	(K) KHSGFEDELSEVLENQSSQ (A)	KHSGFEDELSEVLENQSSQ	1	1	1	DEF_USER	N-Term(Acetyl)	2205.01	0	0	0	0	0	0	0	0	0	7.18057e+07	0	2.661e-05	1					High	3.38134	*
CHGA		S113-S114	96	113	18	(K) KHSGFEDELSEVLENQSS (Q)	KHSGFEDELSEVLENQSS	1	1	1	DEF_USER		2034.94	0	0	0	0	0	0	0	0	0	3.16488e+08	0	7.475e-05	1					High	3.59221	*
CHGA		S112-SS13	96	112	17	(K) KHSGFEDELSEVLENQS (S)	KHSGFEDELSEVLENQS	2	1	1	DEF_USER		1947.9	0	0	0	0	0	0	0	0	0	1254870915	0	0.000187	1					High	3.4918	*
CHGA		Q111-S112	96	111	16	(K) KHSGFEDELSEVLENQ (S)	KHSGFEDELSEVLENQ	7	1	1	DEF_USER		1860.87	0	0	0	0	1.53604e+08	1.18809e+08	0	0	5.50284e+07	4005972060	0	0.0001765	1	High	3.35906			High	4.20301
CHGA		E109-N110	96	109	14	(K) KHSGFEDELSEVLE (N)	KHSGFEDELSEVLE	1	1	1	DEF_USER		1618.77	0	0	0	0	0	0	0	0	0	3.37288e+08	0	9.291e-06	1					High	3.94654	*
CHGA			97	132	36	(K) HSGFEDELSEVLENQSSQAELKEAVEEPSSKDVMEK (R)	HSGFEDELSEVLENQSSQAELKEAVEEPSSKDVMEK	39	1	1	DEF_USER	M34(Oxidation)	4050.89	0	0	0	0	1.61428e+10	19248243298	0	0	10264201890	1.02351e+10	0	1.514e-05	2	High	6.73853			High	6.86944
CHGA			97	132	36	(K) HSGFEDELSEVLENQSSQAELKEAVEEPSSKDVMEK (R)	HSGFEDELSEVLENQSSQAELKEAVEEPSSKDVMEK	27	1	1	DEF_USER		4034.88	0	0	0	0	4.54747e+09	2113229177	0	0	7916629490	2100444423	0	9.907e-18	2	High	6.7554			High	7.85256
CHGA			97	132	36	(K) HSGFEDELSEVLENQSSQAELKEAVEEPSSKDVMEK (R)	HSGFEDELSEVLENQSSQAELKEAVEEPSSKDVMEK	1	1	1	DEF_USER	N-Term(Acetyl); M34(Oxidation)	4092.91	0	0	0	0	0	0	0	0	0	1.46059e+07	0.002	0.01992	2					High	2.86995	*
CHGA		M130-E131	97	130	34	(K) HSGFEDELSEVLENQSSQAELKEAVEEPSSKDVM (E)	HSGFEDELSEVLENQSSQAELKEAVEEPSSKDVM	4	1	1	DEF_USER	M34(Oxidation)	3793.75	0	0	0	0	1.41676e+08	1.60855e+08	0	0	1.02349e+08	1.6894e+08	0	0.002527	2	High	4.19283			High	3.97453
CHGA			97	127	31	(K) HSGFEDELSEVLENQSSQAELKEAVEEPSSK (D)	HSGFEDELSEVLENQSSQAELKEAVEEPSSK	85	1	1	DEF_USER		3432.61	0	0	0	0	7930574733	8.62822e+09	0	0	4997469265	4790433051	0	5.111e-16	1	High	7.14746			High	7.50866
CHGA		S126-K127	97	126	30	(K) HSGFEDELSEVLENQSSQAELKEAVEEPSS (K)	HSGFEDELSEVLENQSSQAELKEAVEEPSS	1	1	1	DEF_USER		3304.52	0	0	0	0	0	0	0	0	0	5.31326e+07	0	2.056e-09	1					High	3.76465	*
CHGA		V121-E122	97	121	25	(K) HSGFEDELSEVLENQSSQAELKEAV (E)	HSGFEDELSEVLENQSSQAELKEAV	1	1	1	DEF_USER		2775.31	0	0	0	0	0	0	0	0	0	3.22569e+07	0	6.347e-08	1					High	3.88014	*
CHGA		E119-A120	97	119	23	(K) HSGFEDELSEVLENQSSQAELKE (A)	HSGFEDELSEVLENQSSQAELKE	9	1	1	DEF_USER		2605.19	0	0	0	0	9.59136e+08	8.18154e+08	0	0	9.47273e+08	7.83053e+08	0	0.001357	1	High	4.70074			High	5.77584
CHGA			97	118	22	(K) HSGFEDELSEVLENQSSQAELK (E)	HSGFEDELSEVLENQSSQAELK	240	1	1	DEF_USER		2476.16	0	0	0	0	44035171431	13362631012	0	0	2.88064e+10	12188453059	0	1.19382e-07	0	High	7.36413			High	8.01232
CHGA		L117-K118	97	117	21	(K) HSGFEDELSEVLENQSSQAEL (K)	HSGFEDELSEVLENQSSQAEL	3	1	1	DEF_USER		2348.06	0	0	0	0	0	0	0	0	0	2.19134e+08	0	5.064e-08	0					High	4.21412	*
CHGA		E116-L117	97	116	20	(K) HSGFEDELSEVLENQSSQAE (L)	HSGFEDELSEVLENQSSQAE	13	1	1	DEF_USER		2234.98	0	0	0	0	3.16549e+08	3.181e+08	0	0	3.62499e+08	2.7095e+08	0	0.02137	0	High	4.51998			High	4.11575
CHGA		A115-E116	97	115	19	(K) HSGFEDELSEVLENQSSQA (E)	HSGFEDELSEVLENQSSQA	3	1	1	DEF_USER		2105.93	0	0	0	0	0	0	0	0	0	2.84817e+08	0	1.791e-08	0					High	4.00188	*
CHGA		Q114-A115	97	114	18	(K) HSGFEDELSEVLENQSSQ (A)	HSGFEDELSEVLENQSSQ	39	1	1	DEF_USER		2034.9	0	0	0	0	3.30781e+07	3.71076e+07	0	0	0	14921969798	0	1.438e-10	0					High	4.61613	*
CHGA		S113-Q114	97	113	17	(K) HSGFEDELSEVLENQSS (Q)	HSGFEDELSEVLENQSS	7	1	1	DEF_USER		1906.84	0	0	0	0	2.93877e+07	3.28558e+07	0	0	1.91016e+07	1082108753	0	2.384e-08	0	High	2.87802			High	3.74802
CHGA		S112-SS13	97	112	16	(K) HSGFEDELSEVLENQS (S)	HSGFEDELSEVLENQS	9	1	1	DEF_USER		1819.81	0	0	0	0	5.38034e+07	7.38016e+07	0	0	0	4.8469e+09	0	5.762e-05	0					High	3.35359	*
CHGA		Q111-S112	97	111	15	(K) HSGFEDELSEVLENQ (S)	HSGFEDELSEVLENQ	41	1	1	DEF_USER		1732.78	0	0	0	0	3.80917e+08	3.40775e+08	0	0	1.70283e+08	1.49467e+10	0	9.351e-08	0	High	2.98809			High	3.58812
CHGA		N110-Q111	97	110	14	(K) HSGFEDELSEVLEN (Q)	HSGFEDELSEVLEN	4	1	1	DEF_USER		1604.72	0	0	0	0	9.14303e+07	0	0	0	6.43709e+07	1.24644e+08	0	0.003442	0	High	3.49581			High	2.46322
CHGA		E109-N110	97	109	13	(K) HSGFEDELSEVLE (N)	HSGFEDELSEVLE	10	1	1	DEF_USER		1490.67	0	0	0	0	6.22881e+07	0	0	0	5.23149e+07	3.90873e+09	0	0.003865	0	High	2.75148			High	2.86103
CHGA	H97-S98		98	132	35	(H) SGFEDELSEVLENQSSQAELKEAVEEPSSKDVMEK (R)	SGFEDELSEVLENQSSQAELKEAVEEPSSKDVMEK	3	1	1	DEF_USER	M33(Oxidation)	3913.83	0	0	0	0	8.54476e+07	1.25689e+08	0	0	0	1.34135e+08	0	0.001388	2					High	4.19164	*
CHGA	H97-S98		98	127	30	(H) SGFEDELSEVLENQSSQAELKEAVEEPSSK (D)	SGFEDELSEVLENQSSQAELKEAVEEPSSK	3	1	1	DEF_USER		3295.56	0	0	0	0	5.63141e+07	8.08963e+07	0	0	0	74881800	0	1.193e-15	1					High	5.10009	*
CHGA	H97-S98		98	118	21	(H) SGFEDELSEVLENQSSQAELK (E)	SGFEDELSEVLENQSSQAELK	7	1	1	DEF_USER		2339.1	0	0	0	0	7.79666e+07	1.43883e+08	0	0	3.84666e+07	1.84547e+08	0	2.198e-12	0	High	3.47748			High	4.76158
CHGA	S98-G99		99	132	34	(S) GFEDELSEVLENQSSQAELKEAVEEPSSKDVMEK (R)	GFEDELSEVLENQSSQAELKEAVEEPSSKDVMEK	2	1	1	DEF_USER	M32(Oxidation)	3826.79	0	0	0	0	4.08526e+07	0	0	0	0	5.48422e+07	0	2.898e-07	2					High	4.06695	*
CHGA	S98-G99		99	127	29	(S) GFEDELSEVLENQSSQAELKEAVEEPSSK (D)	GFEDELSEVLENQSSQAELKEAVEEPSSK	4	1	1	DEF_USER		3208.52	0	0	0	0	3.59692e+07	4.09616e+07	0	0	1.82789e+07	3.75769e+07	0	0.000315	1	High	2.55693			High	3.62271
CHGA	S98-G99		99	118	20	(S) GFEDELSEVLENQSSQAELK (E)	GFEDELSEVLENQSSQAELK	2	1	1	DEF_USER		2252.07	0	0	0	0	0	1.90553e+07	0	0	0	3.74836e+07	0	2.537e-14	0					High	4.26676	*
CHGA	E101-D102		102	132	31	( E) DELSEVLENQSSQAELKEAVEEPSSKDVMEK ( R)	DELSEVLENQSSQAELKEAVEEPSSKDVMEK	1	1	1	DEF_USER	M29(Oxidation)	3493.65	0	0	0	0	0	0	0	0	0	4.33807e+07	0	3.505e-08	2					High	3.56869	*
CHGA	E101-D102		102	118	17	( E) DELSEVLENQSSQAELK ( E)	DELSEVLENQSSQAELK	2	1	1	DEF_USER		1918.94	0	0	0	0	0	0	0	0	0	947139031	0	0.00066	0					High	2.41742	*
CHGA	Q114-A115		115	127	13	(Q) AELKEAVEEPSSK (D)	AELKEAVEEPSSK	1	1	1	DEF_USER		1416.72	0	0	0	0	0	0	0	0	0	250348464	0	4.16e-05	1					High	2.75579	*
CHGA			119	132	14	(K) EAVEEPSSKDVMEK (R)	EAVEEPSSKDVMEK	13	1	1	DEF_USER	M12(Oxidation)	1593.73	0	0	0	0	796322164	1161288048	0	0	2.34789e+08	3.478e+08	0	0.05289	1	High	2.35173			High	2.14747
CHGA			119	132	14	(K) EAVEEPSSKDVMEK (R)	EAVEEPSSKDVMEK	5	1	1	DEF_USER		1577.74	0	0	0	0	279504163	0	0	0	274949896	572328388	0	0.0002144	1	High	2.37152			High	2.66501
CHGA			142	162	21	(K) SGEATDGARPQALPEPMQESK (A)	SGEATDGARPQALPEPMQESK	19	1	1	DEF_USER		2199.04	0	0	0	0	1614137992	753606462	0	0	1592907804	2334047197	0	0.01797	0	High	2.87402			High	3.69347
CHGA			142	162	21	(K) SGEATDGARPQALPEPMQESK (A)	SGEATDGARPQALPEPMQESK	13	1	1	DEF_USER	M17(Oxidation)	2215.03	0	0	0	0	2416572416	2429445512	0	0	777050928	1312988684	0	0.01447	0	High	2.28454			High	2.87596
CHGA		E160-S161	142	160	19	(K) SGEATDGARPQALPEPMQE (S)	SGEATDGARPQALPEPMQE	5	1	1	DEF_USER		1983.91	0	0	0	0	1.84622e+08	79613836	0	0	392190298	301510596	0	0.08221	0	High	3.697			High	3.19307
CHGA			163	193	31	(K) AEGNNQAPGEEEEEEEEATNTHPPASLPSQK (Y)	AEGNNQAPGEEEEEEEEATNTHPPASLPSQK	14	1	1	DEF_USER		3319.45	0	0	0	0	3653474128	3623509056	0	0	1936745014	2055799646	0	0.0008837	0	High	3.14537			High	3.03198
CHGA	N167-Q168		168	213	46	(N) QAPGEEEEEEEEATNTHPPASLPSQKYPGPQAEGDSEGLSQGLVDR (E)	QAPGEEEEEEEEATNTHPPASLPSQKYPGPQAEGDSEGLSQGLVDR	4	1	1	DEF_USER		4890.22	0	0	0	0	0	0	0	0	0	3497081976	0	5.956e-07	1					High	4.53126	*
CHGA	N167-Q168		168	193	26	(N) QAPGEEEEEEEEATNTHPPASLPSQK (Y)	QAPGEEEEEEEEATNTHPPASLPSQK	1	1	1	DEF_USER		2834.26	0	0	0	0	0	0	0	0	0	1216966448	0	2.374e-07	0					High	3.48967	*
CHGA	N182-T183		183	213	31	(N) THPPASLPSQKYPGPQAEGDSEGLSQGLVDR (E)	THPPASLPSQKYPGPQAEGDSEGLSQGLVDR	3	1	1	DEF_USER		3218.58	0	0	0	0	140721103	1.0803e+08	0	0	0	6.50895e+08	0	8.4e-13	1					High	4.97359	*
CHGA	T183-H184		184	213	30	(T) HPPASLPSQKYPGPQAEGDSEGLSQGLVDR (E)	HPPASLPSQKYPGPQAEGDSEGLSQGLVDR	1	1	1	DEF_USER		3117.54	0	0	0	0	0	0	0	0	0	106562387	0	9.566e-05	1					High	2.77126	*
CHGA	A187-S188		188	215	28	(A) SLPSQKYPGPQAEGDSEGLSQGLVDREK (G)	SLPSQKYPGPQAEGDSEGLSQGLVDREK	1	1	1	DEF_USER		2972.46	0	0	0	0	0	0	0	0	0	1227104674	0	2.015e-08	2					High	4.78768	*
CHGA	A187-S188		188	213	26	(A) SLPSQKYPGPQAEGDSEGLSQGLVDR (E)	SLPSQKYPGPQAEGDSEGLSQGLVDR	1	1	1	DEF_USER		2715.32	0	0	0	0	0	0	0	0	0	970693688	0	2.546e-12	1					High	4.38059	*
CHGA		G216-L217	194	216	23	(K) YPGPQAEGDSEGLSQGLVDREKG (L)	YPGPQAEGDSEGLSQGLVDREKG	6	1	1	DEF_USER		2389.13	0	0	0	0	397459526	2.65346e+08	0	0	211498539	189385710	0	5.898e-12	2	High	2.63783			High	4.32801
CHGA			194	215	22	(K) YPGPQAEGDSEGLSQGLVDREK (G)	YPGPQAEGDSEGLSQGLVDREK	73	1	1	DEF_USER		2332.11	0	0	0	0	4.06621e+10	45649265184	0	0	33470869398	67633667928	0	1.096e-13	1	High	5.39672			High	5.63894
CHGA		E214-K215	194	214	21	(K) YPGPQAEGDSEGLSQGLVDRE (K)	YPGPQAEGDSEGLSQGLVDRE	2	1	1	DEF_USER		2204.02	0	0	0	0	5.32521e+07	0	0	0	0	5.08346e+07	0	0.008226	1					High	3.98119	*
CHGA			194	213	20	(K) YPGPQAEGDSEGLSQGLVDR (E)	YPGPQAEGDSEGLSQGLVDR	38	1	1	DEF_USER		2074.97	0	0	0	0	1.79978e+10	18270870452	0	0	5236302081	1.57211e+10	0	0.003036	0	High	4.99275			High	4.41197
CHGA		D212-R213	194	212	19	(K) YPGPQAEGDSEGLSQGLVD (R)	YPGPQAEGDSEGLSQGLVD	3	1	1	DEF_USER		1918.88	0	0	0	0	3.91865e+07	0	0	0	0	947139031	0.001	0.1673	0					High	2.54528	*
CHGA	P195-G196		196	213	18	(P) GPQAEGDSEGLSQGLVDR (E)	GPQAEGDSEGLSQGLVDR	10	1	1	DEF_USER		1814.85	0	0	0	0	7.44112e+08	9.15549e+08	0	0	177055402	488492945	0	0.0001663	0	High	4.42714			High	4.09294
CHGA	Q198-A199		199	213	15	(Q) AEGDSEGLSQGLVDR (E)	AEGDSEGLSQGLVDR	3	1	1	DEF_USER		1532.72	0	0	0	0	31506334	2.81975e+07	0	0	0	52284597	0	0.0009615	0					High	3.18071	*
CHGA	G201-D202		202	213	12	(G) DSLEAGLPLQVR (E)	DSLEAGLPLQVR	5	1	1	DEF_USER		1297.72	0	0	0	0	2.2645e+08	2.03987e+08	0	0	2.68519e+08	3.25792e+08	0	0.02501	0	High	2.28501			High	2.29384
CHGA			216	226	11	(K) GLSAEPGWQAK (R)	GLSAEPGWQAK	109	1	1	DEF_USER		1143.58	0	0	0	0	11747076992	8747921680	0	0	5903392144	8506863456	0	0.2364	0	High	2.529			High	2.34651
CHGA	W223-Q224		224	263	40	(W) QAKREEEEEEEEEAEAGEEAVPEEEGPTVVLNPHPSLGYK (E)	QAKREEEEEEEEEAEAGEEAVPEEEGPTVVLNPHPSLGYK	1	1	1	DEF_USER		4464.07	0	0	0	0	0	0	0	0	0	9.64493e+07	0	8.95e-10	2					High	3.77027	*
CHGA			227	266	40	(K) REEEEEEEEEAEAGEEAVPEEEGPTVVLNPHPSLGYKEIR (K)	REEEEEEEEEAEAGEEAVPEEEGPTVVLNPHPSLGYKEIR	17	1	1	DEF_USER		4535.1	0	0	0	0	2.65258e+09	2.55994e+09	0	0	7664638334	5.73824e+09	0	2.956e-17	2	High	6.50506			High	6.96125
CHGA			227	263	37	(K) REEEEEEEEEAEAGEEAVPEEEGPTVVLNPHPSLGYK (E)	REEEEEEEEEAEAGEEAVPEEEGPTVVLNPHPSLGYK	87	1	1	DEF_USER		4136.88	0	0	0	0	3.60224e+10	3.43628e+10	0	0	11248405819	3.96119e+10	0	1.611e-06	1	High	6.39881			High	6.6343
CHGA		Y262-K263	227	262	36	(K) REEEEEEEEEAEAGEEAVPEEEGPTVVLNPHPSLGY (K)	REEEEEEEEEAEAGEEAVPEEEGPTVVLNPHPSLGY	4	1	1	DEF_USER		4008.78	0	0	0	0	1.12258e+08	1.1236e+08	0	0	0	1.10209e+09	0	0.0002813	1					High	4.88926	*
CHGA		G261-Y262	227	261	35	(K) REEEEEEEEEAEAGEEAVPEEEGPTVVLNPHPSLG (Y)	REEEEEEEEEAEAGEEAVPEEEGPTVVLNPHPSLG	9	1	1	DEF_USER		3845.72	0	0	0	0	2.65165e+08	9.97139e+08	0	0	9.1734e+07	817983707	0	4.695e-05	1	High	5.38418			High	6.26303
CHGA		L260-G261	227	260	34	(K) REEEEEEEEEAEAGEEAVPEEEGPTVVLNPHPSL (G)	REEEEEEEEEAEAGEEAVPEEEGPTVVLNPHPSL	3	1	1	DEF_USER		3788.7	0	0	0	0	1.91661e+08	1.96417e+08	0	0	0	4.00726e+08	0	2.843e-15	1					High	6.71361	*
CHGA		N255-P256	227	255	29	(K) REEEEEEEEEAEAGEEAVPEEEGPTVVLN (P)	REEEEEEEEEAEAGEEAVPEEEGPTVVLN	5	1	1	DEF_USER		3257.41	0	0	0	0	1.64213e+08	1.73525e+08	0	0	0	1.62219e+08	0	0.008824	1					High	4.69483	*
CHGA		L254-N255	227	254	28	(K) REEEEEEEEEAEAGEEAVPEEEGPTVVL (N)	REEEEEEEEEAEAGEEAVPEEEGPTVVL	8	1	1	DEF_USER		3143.37	0	0	0	0	2.27165e+08	1.37363e+09	0	0	90859170	3929593199	0	8.642e-06	1	High	5.52704			High	5.72711
CHGA		V253-L254	227	253	27	(K) REEEEEEEEEAEAGEEAVPEEEGPTVV (L)	REEEEEEEEEAEAGEEAVPEEEGPTVV	5	1	1	DEF_USER		3030.29	0	0	0	0	9.42084e+07	1.12361e+09	0	0	0	655695227	0	4.108e-12	1					High	5.60233	*
CHGA		P245-E246	227	245	19	(K) REEEEEEEEEAEAGEEAVP (E)	REEEEEEEEEAEAGEEAVP	3	1	1	DEF_USER		2189.89	0	0	0	0	71952043	7.10814e+07	0	0	0	6.9564e+07	0	3.021e-11	1					High	4.78224	*
CHGA			228	266	39	(R) EEEEEEEEEAEAGEEAVPEEEGPTVVLNPHPSLGYKEIR (K)	EEEEEEEEEAEAGEEAVPEEEGPTVVLNPHPSLGYKEIR	3	1	1	DEF_USER		4379.01	0	0	0	0	0	3.26512e+08	0	0	0	213810933	0	0.001625	1					High	4.72566	*
CHGA			228	263	36	(R) EEEEEEEEEAEAGEEAVPEEEGPTVVLNPHPSLGYK (E)	EEEEEEEEEAEAGEEAVPEEEGPTVVLNPHPSLGYK	9	1	1	DEF_USER		3980.77	0	0	0	0	1286768667	1347575601	0	0	2.92285e+08	1106050983	0	9.113e-05	0	High	4.09877			High	4.07688
CHGA		L254-N255	228	254	27	(R) EEEEEEEEEAEAGEEAVPEEEGPTVVL (N)	EEEEEEEEEAEAGEEAVPEEEGPTVVL	2	1	1	DEF_USER		2987.27	0	0	0	0	0	2.62426e+07	0	0	0	4.89551e+07	0	0.001286	0					High	2.48483	*
CHGA	E238-A239		239	263	25	(E) AGEEAVPEEEGPTVVLNPHPSLGYK (E)	AGEEAVPEEEGPTVVLNPHPSLGYK	10	1	1	DEF_USER		2619.32	0	0	0	0	1.76067e+09	1.09028e+09	0	0	1166357452	1354662301	0	2.337e-14	0	High	4.15076			High	5.0193
CHGA	E242-A243		243	263	21	(E) AVPEEEGPTVVLNPHPSLGYK (E)	AVPEEEGPTVVLNPHPSLGYK	19	1	1	DEF_USER		2233.16	0	0	0	0	2.55163e+09	1851550356	0	0	2.43427e+09	4.68925e+09	0	0.000675	0	High	3.38138			High	3.26405
CHGA	E246-E247		247	263	17	(E) EEGPTVVLNPHPSLGYK (E)	EEGPTVVLNPHPSLGYK	4	1	1	DEF_USER		1836.96	0	0	0	0	119321904	7.37572e+07	0	0	9.32817e+07	160347077	0	0.004198	0	High	3.11534			High	3.43278
CHGA	E248-G249		249	263	15	(E) GPTVVLNPHPSLGYK (E)	GPTVVLNPHPSLGYK	6	1	1	DEF_USER		1578.86	0	0	0	0	7.0745e+07	4.89958e+07	0	0	63303534	82781431	0	0.08858	0	High	3.26177			High	2.4918
CHGA	A274-L275		275	318	44	(A) LAVDGAGKPGAEEAQDPEGKGEQEHSQQKEEEEEMAVVPQGLFR (G)	LAVDGAGKPGAEEAQDPEGKGEQEHSQQKEEEEEMAVVPQGLFR	1	1	1	DEF_USER		4734.23	0	0	0	0	0	0	0	0	0	1.06467e+09	0.004	0.07549	2					High	2.05965	*
CHGA	G279-A280		280	318	39	(G) AGKPGAEEAQDPEGKGEQEHSQQKEEEEEMAVVPQGLFR (G)	AGKPGAEEAQDPEGKGEQEHSQQKEEEEEMAVVPQGLFR	2	1	1	DEF_USER		4278.99	0	0	0	0	0	0	0	0	0	2.15461e+08	0	0.008101	2					High	2.33146	*
CHGA	D290-P291		291	318	28	(D) PEGKGEQEHSQQKEEEEEMAVVPQGLFR (G)	PEGKGEQEHSQQKEEEEEMAVVPQGLFR	6	1	1	DEF_USER		3225.52	0	0	0	0	1.77933e+08	6.39635e+07	0	0	294798466	3.57714e+07	0	0.00387	2	High	5.57584			High	5.36623
CHGA			295	318	24	(K) GEQEHSQQKEEEEEMAVVPQGLFR (G)	GEQEHSQQKEEEEEMAVVPQGLFR	25	1	1	DEF_USER		2814.31	0	0	0	0	3.90925e+09	2.68823e+09	0	0	4.88085e+09	4.58755e+09	0	5.83674e-07	1	High	7.72796			High	6.43361
CHGA			295	318	24	(K) GEQEHSQQKEEEEEMAVVPQGLFR (G)	GEQEHSQQKEEEEEMAVVPQGLFR	23	1	1	DEF_USER	M15(Oxidation)	2830.3	0	0	0	0	3.61776e+09	3.96486e+09	0	0	1.71247e+09	1749754926	0	0.003272	1	High	4.77026			High	5.51565
CHGA		F317-R318	295	317	23	(K) GEQEHSQQKEEEEEMAVVPQGLF (R)	GEQEHSQQKEEEEEMAVVPQGLF	3	1	1	DEF_USER	M15(Oxidation)	2674.2	0	0	0	0	4.14907e+07	59405899	0	0	0	5.26532e+08	0	0.01099	1					High	3.99767	*
CHGA		F317-R318	295	317	23	(K) GEQEHSQQKEEEEEMAVVPQGLF (R)	GEQEHSQQKEEEEEMAVVPQGLF	2	1	1	DEF_USER		2658.21	0	0	0	0	0	0	0	0	25729810	4.17047e+08	0	2.874e-09	1	High	4.09057			High	4.62546
CHGA	E298-H299		299	318	20	(E) HSQQKEEEEEMAVVPQGLFR (G)	HSQQKEEEEEMAVVPQGLFR	6	1	1	DEF_USER	M11(Oxidation)	2387.13	0	0	0	0	159477149	1.84793e+08	0	0	7.52879e+07	117292113	0	0.001921	1	High	3.13472			High	3.30285
CHGA			304	318	15	(K) EEEEEMAVVPQGLFR (G)	EEEEEMAVVPQGLFR	7	1	1	DEF_USER		1762.84	0	0	0	0	1.07509e+08	6.70977e+07	0	0	1.0111e+08	6.86457e+07	0	5.656e-09	0	High	3.29634			High	3.29757
CHGA			304	318	15	(K) EEEEEMAVVPQGLFR (G)	EEEEEMAVVPQGLFR	3	1	1	DEF_USER	M6(Oxidation)	1778.84	0	0	0	0	0	342283052	0	0	0	8.97936e+07	0	0.07248	0					High	2.48675	*
CHGA	E308-M309		309	318	10	(E) MAVVPQGLFR (G)	MAVVPQGLFR	8	1	1	DEF_USER	M1(Oxidation)	1133.62	0	0	0	0	8.89003e+07	1.10607e+08	0	0	7.33581e+07	4.18655e+08	0	0.1965	0	High	2.38156			High	2.42801
CHGA	E308-M309		309	318	10	(E) MAVVPQGLFR (G)	MAVVPQGLFR	5	1	1	DEF_USER		1117.62	0	0	0	0	5.33151e+07	3.20561e+07	0	0	145730626	4.98128e+08	0	1.67e-05	0	High	2.35086			High	2.40926
CHGA	M309-A310		310	318	9	(M) AVVPQGLFR (G)	AVVPQGLFR	7	1	1	DEF_USER		986.582	0	0	0	0	4.30167e+07	5.70945e+07	0	0	4.26932e+07	1.28944e+09	0	0.204	0	High	1.37404			High	1.43919
CHGA	A310-V311		311	318	8	(A) VVPQGLFR (G)	VVPQGLFR	11	1	1	DEF_USER		915.542	0	0	0	0	6.78281e+07	6.85947e+08	0	0	58672450	814729515	0.001	0.01099	0	High	1.52274			High	1.57623
CHGA	V312-P313		313	318	6	(V) PQGLFR (G)	PQGLFR	1	1	1	DEF_USER		717.404	0	0	0	0	0	0	0	0	0	2.89273e+07	0.009	0.1682	0					High	1.64131	*
CHGA			322	340	19	(K) SGELEQEEERLSKEWEDSK (R)	SGELEQEEERLSKEWEDSK	9	1	1	DEF_USER		2308.07	0	0	0	0	1.62739e+08	1.19579e+08	0	0	2.40964e+08	3.05578e+08	0	9.523e-09	2	High	4.1437			High	4.27312
CHGA			322	334	13	(K) SGELEQEEERLSK (E)	SGELEQEEERLSK	17	1	1	DEF_USER		1533.74	0	0	0	0	7.00675e+08	695879612	0	0	1311492509	1432340120	0	0.09845	1	High	2.6948			High	2.14636
CHGA		S333-K334	322	333	12	(K) SGELEQEEERLS (K)	SGELEQEEERLS	2	1	1	DEF_USER		1405.65	0	0	0	0	0	406166655	0	0	0	2.145e+08	0	0.1308	1					High	2.34879	*
CHGA		L332-S333	322	332	11	(K) SGELEQEEERL (S)	SGELEQEEERL	9	1	1	DEF_USER		1318.61	0	0	0	0	2.11442e+08	235123305	0	0	2.12047e+08	2.46513e+08	0	0.07739	1	High	2.09492			High	2.30476
CHGA			322	331	10	(K) SGELEQEEER (L)	SGELEQEEER	26	1	1	DEF_USER		1205.53	0	0	0	0	2581553575	1913335304	0	0	1596383652	959664332	0	0.1638	0	High	1.95411			High	2.08637
CHGA			332	341	10	(R) LSKEWEDSKR (W)	LSKEWEDSKR	17	1	1	DEF_USER		1277.65	0	0	0	0	6.00295e+08	540522496	0	0	448469972	0	0	0.03911	2	High	1.95711			High	0.469503
CHGA			342	350	9	(R) WSKMDQLAK (E)	WSKMDQLAK	1	1	1	DEF_USER	N-Term(Acetyl)	1148.58	0	0	0	0	0	0	0	0	0	1.06704e+08	0.004	0.07298	1					High	1.8725	*
CHGA			357	373	17	(K) RLEGQEEEEDNRDSSMK (L)	RLEGQEEEEDNRDSSMK	20	1	1	DEF_USER		2051.89	0	0	0	0	803806707	481617507	0	0	1.64007e+09	5.95168e+08	0	0.009192	2	High	4.59183			High	5.31357
CHGA			357	373	17	(K) RLEGQEEEEDNRDSSMK (L)	RLEGQEEEEDNRDSSMK	39	1	1	DEF_USER	M16(Oxidation)	2067.89	0	0	0	0	1391876617	3043700048	0	0	1946593350	8.11057e+08	0	2.345e-05	2	High	3.55319			High	3.56422
CHGA			385	391	7	(R) GPGPQLR (R)	GPGPQLR	17	1	1	DEF_USER		724.411	0	0	0	0	1.6601e+07	1765396992	0	0	2236789358	1.63026e+09	0.002	0.1966	0	High	1.5046			High	1.54299
CHGA			392	412	21	(R) RGWRPSSREDSLEAGLPLQVR (G)	RGWRPSSREDSLEAGLPLQVR	24	1	1	DEF_USER		2409.28	0	0	0	0	1930114128	1380815920	0	0	2431792664	1374105644	0	0.03836	2	High	5.14377			High	4.70458
CHGA			393	412	20	(R) GWRPSSREDSLEAGLPLQVR (G)	GWRPSSREDSLEAGLPLQVR	14	1	1	DEF_USER		2253.18	0	0	0	0	7.85285e+08	4.24307e+08	0	0	1.15014e+09	1.06213e+09	0	0.005208	1	High	4.99115			High	4.29139
CHGA			396	412	17	(R) PSSREDSLEAGLPLQVR (G)	PSSREDSLEAGLPLQVR	11	1	1	DEF_USER		1853.97	0	0	0	0	789515238	5.41629e+08	0	0	8.09127e+08	8.12838e+07	0	5.69e-09	1	High	4.52373			High	4.53689
CHGA	P396-S397		397	412	16	(P) SSREDSLEAGLPLQVR (G)	SSREDSLEAGLPLQVR	2	1	1	DEF_USER		1756.93	0	0	0	0	0	0	0	0	19158443	2.80488e+07	0	0.01367	1	High	3.22245			High	3.06321
CHGA	S397-S398		398	412	15	(S) SREDSLEAGLPLQVR (G)	SREDSLEAGLPLQVR	19	1	1	DEF_USER		1669.89	0	0	0	0	2.98867e+09	2.1599e+09	0	0	2.78985e+09	3975258236	0	9.513e-12	1	High	4.133			High	4.40632
CHGA	S398-R399		399	412	14	(S) REDSLEAGLPLQVR (G)	REDSLEAGLPLQVR	1	1	1	DEF_USER		1582.86	0	0	0	0	0	0	0	0	0	3.02265e+07	0.004	0.07353	1					High	2.23363	*
CHGA			400	412	13	(R) EDSLEAGLPLQVR (G)	EDSLEAGLPLQVR	223	1	1	DEF_USER		1426.76	0	0	0	0	70195984524	62955316508	0	8.75023e+06	79363768596	9.14008e+10	0	0.04646	0	High	2.84003			High	2.66971
CHGA	D401-S402		402	412	11	(D) SLEAGLPLQVR (G)	SLEAGLPLQVR	4	1	1	DEF_USER		1182.69	0	0	0	0	4.37379e+08	3.51259e+08	0	0	5.13601e+08	5.5457e+08	0	0.03944	0	High	2.16269			High	2.01267
CHGA	S402-L403		403	412	10	(S) LEAGLPLQVR (G)	LEAGLPLQVR	5	1	1	DEF_USER		1095.66	0	0	0	0	3.79677e+07	3.23673e+07	0	0	4.70146e+07	405122890	0	0.1131	0	High	2.19543			High	2.02062
CHGA	L403-E404		404	412	9	(L) EAGLPLQVR (G)	EAGLPLQVR	3	1	1	DEF_USER		982.568	0	0	0	0	5.8125e+07	5.43611e+07	0	0	0	115067259	0	0.1265	0					High	1.96343	*
CHGA	E404-A405		405	412	8	(E) AGLPLQVR (G)	AGLPLQVR	5	1	1	DEF_USER		853.527	0	0	0	0	21451637	1365666660	0	0	37867334	1183118374	0	0.0712	0	High	1.58256			High	1.76524
CHGA			419	446	28	(K) KEEEGSANRRPEDQELESLSAIEAELEK (V)	KEEEGSANRRPEDQELESLSAIEAELEK	41	1	1	DEF_USER		3186.55	0	0	0	0	1.41632e+10	1.46115e+10	0	0	1.47739e+10	1.50874e+10	0	2.18e-05	2	High	5.02801			High	5.05348
CHGA		E445-K446	419	445	27	(K) KEEEGSANRRPEDQELESLSAIEAELE (K)	KEEEGSANRRPEDQELESLSAIEAELE	4	1	1	DEF_USER		3058.46	0	0	0	0	0	0	0	0	0	2.25172e+09	0	1.653e-06	2					High	3.39935	*
CHGA		E443-L444	419	443	25	(K) KEEEGSANRRPEDQELESLSAIEAE (L)	KEEEGSANRRPEDQELESLSAIEAE	1	1	1	DEF_USER		2816.32	0	0	0	0	0	0	0	0	0	618283168	0	0.003741	2					High	2.84582	*
CHGA			420	446	27	(K) EEEGSANRRPEDQELESLSAIEAELEK (V)	EEEGSANRRPEDQELESLSAIEAELEK	5	1	1	DEF_USER		3058.46	0	0	0	0	2.87234e+08	2.75745e+08	0	0	3.01703e+08	2.25172e+09	0	0.01124	1	High	4.17591			High	4.39227
CHGA	A425-N426		426	446	21	(A) NRRPEDQELESLSAIEAELEK (V)	NRRPEDQELESLSAIEAELEK	1	1	1	DEF_USER		2456.24	0	0	0	0	0	0	0	0	0	3.0677e+08	0	4.833e-08	1					High	4.15659
CHGA	N427-R428	A448-H449	428	448	21	(N) RPEDQELESLSAIEAELEKVA (H)	RPEDQELESLSAIEAELEKVA	1	1	1	DEF_USER		2356.2	0	0	0	0	0	0	0	0	0	6.5058e+07	0	1.789e-09	1					High	4.2361	*
CHGA	N427-R428		428	447	20	(N) RRPEDQELESLSAIEAELEK (V)	RRPEDQELESLSAIEAELEK	9	1	1	DEF_USER		2342.19	0	0	0	0	167890360	1.68518e+08	0	0	1.79866e+08	2.46412e+08	0	2.82e-11	1	High	5.10379			High	5.24128
CHGA	N427-R428		428	446	19	(N) RPEDQELESLSAIEAELEK (V)	RPEDQELESLSAIEAELEK	38	1	1	DEF_USER		2186.09	0	0	0	0	16474759936	17145181696	0	0	18655670009	17402109998	0	0.0008925	0	High	5.93459			High	6.29032
CHGA	N427-R428	E445-K446	428	445	18	(N) RPEDQELESLSAIEAELE (K)	RPEDQELESLSAIEAELE	9	1	1	DEF_USER		2058	0	0	0	0	62909738	6.70066e+07	0	0	5.20684e+07	9.88019e+08	0	6.581e-09	0	High	4.09096			High	4.56701
CHGA	N427-R428	E441-A442	428	441	14	(N) RPEDQELESLSAIE (A)	RPEDQELESLSAIE	2	1	1	DEF_USER		1615.79	0	0	0	0	0	0	0	0	35878455	3.03021e+08	0	1.166e-05	0	High	2.97274			High	2.87978
CHGA	P429-E430		430	446	17	(P) EDQELESLSAIEAELEK (V)	EDQELESLSAIEAELEK	4	1	1	DEF_USER		1932.94	0	0	0	0	1.57881e+07	2.13636e+07	0	0	1.9361e+07	2.43081e+07	0	3.719e-11	0	High	3.34339			High	3.48498
CHGA	E443-L444		434	446	13	(E) LESLSAIEAELEK (V)	LESLSAIEAELEK	1	1	1	DEF_USER		1431.77	0	0	0	0	0	0	0	0	0	1.01987e+08	0	4.58e-07	0					High	3.43675	*
CHGA	S436-L437		437	446	10	(S) LSAIEAELEK (V)	LSAIEAELEK	4	1	1	DEF_USER		1102.6	0	0	0	0	7.37438e+07	76520234	0	0	92165476	95753832	0	0.2588	0	High	2.31551			High	2.22696
	41 UNIQUE

## Sheet: CHGA - + CTSS
																											CHGA -CTSS				CHGA +CTSS
						Accession	Description	ΣCoverage	Σ# Proteins	Σ# Unique Peptides	Σ# Peptides	Σ# PSMs	A5: Area	B5: Area	C5: Area	D5: Area	E5: Area	F5: Area	G5: Area	H5: Area	I5: Area	J5: Area	# AAs	MW [kDa]	calc. pI		Score E2	Coverage E2	# Peptides E2	# PSM E2	Score F2	Coverage F2	# Peptides F2	# PSM F2
CHGA - CTSS						DEF_USER	Chromogranin-A OS=Homo sapiens OX=9606 GN=CHGA PE=1 SV=7 - [CMGA_HUMAN]	86.43	1	181	181	2970	0	0	0	0	8.2058e+10	8.27793e+10	0	8.75023e+06	83114779836	9.87985e+10	457	50.6577	4.60205		2108.69	78.77	108	768	1900.86	81.62	118	666
Protein	(NH) Non-Tryptic	(COOH) Non-Tryptic	Start	Stop	Length	Sequence plus N/C	Sequence	# PSMs	# Proteins	# Protein Groups	Protein Group Accessions	Modifications	MH+ [Da]	A5: Area	B5: Area	C5: Area	D5: Area	E5: Area	F5: Area	G5: Area	H5: Area	I5: Area	J5: Area	q-Value	PEP	# Missed Cleavages	E2	XCorr E2			F2	XCorr F2
CHGA			35	65	31	(K) CIVEVISDTLSKPSPMPVSQECFETLRGDER ( I)	CIVEVISDTLSKPSPMPVSQECFETLRGDER	55	1	1	DEF_USER	C1(Carbamidomethyl); C22(Carbamidomethyl)	3579.73	0	0	0	0	1.07814e+09	5.67139e+09	0	0	3.22318e+09	8.2321e+09	0	0.000134	1	High	4.31022			High	5.43408
CHGA			35	65	31	(K) CIVEVISDTLSKPSPMPVSQECFETLRGDER ( I)	CIVEVISDTLSKPSPMPVSQECFETLRGDER	71	1	1	DEF_USER	C1(Carbamidomethyl); M16(Oxidation); C22(Carbamidomethyl)	3595.72	0	0	0	0	3998740494	4.18792e+09	0	0	4057891073	4294961521	0	3.384e-05	1	High	3.39373			High	2.99345
CHGA			35	61	27	(K) CIVEVISDTLSKPSPMPVSQECFETLR ( G)	CIVEVISDTLSKPSPMPVSQECFETLR	43	1	1	DEF_USER	C1(Carbamidomethyl); C22(Carbamidomethyl)	3122.53	0	0	0	0	4.0385e+09	2.61741e+09	0	0	8.14506e+09	4.31377e+09	0	0.0007419	0	High	5.69482			High	5.53069
CHGA			35	61	27	(K) CIVEVISDTLSKPSPMPVSQECFETLR ( G)	CIVEVISDTLSKPSPMPVSQECFETLR	89	1	1	DEF_USER	C1(Carbamidomethyl); M16(Oxidation); C22(Carbamidomethyl)	3138.53	0	0	0	0	1.42884e+10	1.50953e+10	0	0	1.09853e+10	1.16195e+10	0	0.01917	0	High	4.225			High	3.84457
CHGA			35	61	27	(K) CIVEVISDTLSKPSPMPVSQECFETLR ( G)	CIVEVISDTLSKPSPMPVSQECFETLR	5	1	1	DEF_USER	N-Term(Acetyl); C1(Carbamidomethyl); C22(Carbamidomethyl)	3164.56	0	0	0	0	3.96552e+07	5.62623e+07	0	0	2.15575e+07	0	0	0.04775	0	High	1.97545			High	1.63889
CHGA		L60-R61	35	60	26	(K) CIVEVISDTLSKPSPMPVSQECFETL ( R)	CIVEVISDTLSKPSPMPVSQECFETL	2	1	1	DEF_USER	C1(Carbamidomethyl); C22(Carbamidomethyl)	2966.44	0	0	0	0	3.03942e+07	1.4384e+07	0	0	0	0	0	0.06037	0	High	1.94898			High	1.55034
CHGA		E58-T59	35	58	24	(K) CIVEVISDTLSKPSPMPVSQECFE ( T)	CIVEVISDTLSKPSPMPVSQECFE	4	1	1	DEF_USER	C1(Carbamidomethyl); C22(Carbamidomethyl)	2752.3	0	0	0	0	6.56904e+07	5.00702e+07	0	0	1.62177e+08	1.10321e+08	0	0.00167	0	High	2.37998			High	1.88112
CHGA		E58-T59	35	58	24	(K) CIVEVISDTLSKPSPMPVSQECFE ( T)	CIVEVISDTLSKPSPMPVSQECFE	6	1	1	DEF_USER	C1(Carbamidomethyl); M16(Oxidation); C22(Carbamidomethyl)	2768.3	0	0	0	0	2.04563e+08	3.16682e+08	0	0	1.5929e+08	1.72452e+08	0	0.1243	0	High	2.22804			High	2.6261
CHGA		E55-C56	35	55	21	(K) CIVEVISDTLSKPSPMPVSQE ( C)	CIVEVISDTLSKPSPMPVSQE	2	1	1	DEF_USER	C1(Carbamidomethyl); M16(Oxidation)	2332.16	0	0	0	0	1.3159e+08	0	0	0	5.92611e+07	0	0.002	0.27	0	High	2.16291	*
CHGA		S53-Q54	35	53	19	(K) CIVEVISDTLSKPSPMPVS (Q)	CIVEVISDTLSKPSPMPVS	2	1	1	DEF_USER	C1(Carbamidomethyl)	2316.16	0	0	0	0	3.66592e+07	0	0	0	6.72777e+07	0	0	0.1265	0	High	2.25766	*
CHGA			35	46	12	(K) CIVEVISDTLSK (P)	CIVEVISDTLSK	13	1	1	DEF_USER	C1(Carbamidomethyl)	1363.72	0	0	0	0	7.65488e+08	8.23779e+08	0	0	8.6436e+08	8.38656e+08	0	3.884e-06	0	High	2.32193			High	2.96246
CHGA	C35-I36		36	65	30	(C) IVEVISDTLSKPSPMPVSQECFETLRGDER (I)	IVEVISDTLSKPSPMPVSQECFETLRGDER	2	1	1	DEF_USER	M15(Oxidation); C21(Carbamidomethyl)	3435.7	0	0	0	0	184854355	0	0	0	97481769	0	0	0.1031	1	High	2.34886	*
CHGA			47	65	19	(K) PSPMPVSQECFETLRGDER (I)	PSPMPVSQECFETLRGDER	8	1	1	DEF_USER	C10(Carbamidomethyl)	2235.02	0	0	0	0	460320093	2.72707e+08	0	0	966968471	6.9111e+08	0	0.002438	1	High	2.95804			High	3.83472
CHGA			47	65	19	(K) PSPMPVSQECFETLRGDER (I)	PSPMPVSQECFETLRGDER	8	1	1	DEF_USER	M4(Oxidation); C10(Carbamidomethyl)	2251.02	0	0	0	0	7.38884e+08	8.79587e+08	0	0	4.28702e+08	268618245	0	0.0595	1	High	2.4188			High	2.01147
CHGA			47	61	15	(K) PSPMPVSQECFETLR (G)	PSPMPVSQECFETLR	4	1	1	DEF_USER	C10(Carbamidomethyl)	1777.83	0	0	0	0	2.20242e+08	1.44489e+08	0	0	3.71759e+08	2.84099e+08	0	0.0003935	0	High	3.49375			High	3.21831
CHGA			47	61	15	(K) PSPMPVSQECFETLR (G)	PSPMPVSQECFETLR	6	1	1	DEF_USER	M4(Oxidation); C10(Carbamidomethyl)	1793.82	0	0	0	0	3.45334e+08	5.05462e+08	0	0	173503865	188627374	0	2.117e-09	0	High	2.43978			High	3.06509
CHGA	M50-P51		51	61	11	(M) PVSQECFETLR (G)	PVSQECFETLR	3	1	1	DEF_USER	C6(Carbamidomethyl)	1365.65	0	0	0	0	4.61957e+07	3.52411e+07	0	0	3.07687e+07	0	0	0.02498	0	High	2.58039			High	2.8823
CHGA			72	88	17	(R) HQNLLKELQDLALQGAK (E)	HQNLLKELQDLALQGAK	21	1	1	DEF_USER		1919.08	0	0	0	0	1336654664	1.18039e+09	0	0	3.42693e+09	1241111779	0	7.075e-05	1	High	3.33647			High	4.41493
CHGA			72	88	17	(R) HQNLLKELQDLALQGAK (E)	HQNLLKELQDLALQGAK	4	1	1	DEF_USER	N-Term(Acetyl)	1961.09	0	0	0	0	56699254	41482563	0	0	70760854	24155516	0	0.08887	1	High	1.96063			High	1.7151
CHGA	L75-L76		76	88	13	(L) LKELQDLALQGAK (E)	LKELQDLALQGAK	5	1	1	DEF_USER		1426.83	0	0	0	0	2.38686e+07	0	0	0	2.32817e+07	60292267	0	1.893e-05	1	High	3.06935	*
CHGA	E89-R90		78	89	12	(K) ELQDLALQGAKE (R)	ELQDLALQGAKE	4	1	1	DEF_USER		1314.69	0	0	0	0	3.75539e+07	3.37622e+07	0	0	4.68989e+07	4.93354e+07	0	4.528e-06	1	High	2.24261			High	2.42102
CHGA			78	88	11	(K) ELQDLALQGAK (E)	ELQDLALQGAK	585	1	1	DEF_USER		1185.65	0	0	0	0	131942942257	139733346833	0	0	136509701514	1.37361e+11	0	0.0005983	0	High	2.5328			High	2.43285
CHGA			78	88	11	(K) ELQDLALQGAK (E)	ELQDLALQGAK	2	1	1	DEF_USER	N-Term(Acetyl)	1227.67	0	0	0	0	16766736	2.80939e+07	0	0	0	0	0	0.02048	0	High	1.81641			High	1.66451
CHGA			96	127	32	(K) KHSGFEDELSEVLENQSSQAELKEAVEEPSSK (D)	KHSGFEDELSEVLENQSSQAELKEAVEEPSSK	23	1	1	DEF_USER		3560.71	0	0	0	0	4.92973e+09	5.40896e+09	0	0	3.25859e+09	2714833378	0	0.0009549	2	High	7.72152			High	7.53849
CHGA		S125-S126	96	125	30	(K) KHSGFEDELSEVLENQSSQAELKEAVEEPS (S)	KHSGFEDELSEVLENQSSQAELKEAVEEPS	1	1	1	DEF_USER		3345.59	0	0	0	0	3.01607e+07	0	0	0	0	0	0	0.01131	2	High	3.30849	*
CHGA			96	118	23	(K) KHSGFEDELSEVLENQSSQAELK (E)	KHSGFEDELSEVLENQSSQAELK	43	1	1	DEF_USER		2604.25	0	0	0	0	8.96477e+09	1.12993e+10	0	0	5.66498e+09	5.52464e+09	0	9.497e-05	1	High	6.69379			High	6.63683
CHGA			96	118	23	(K) KHSGFEDELSEVLENQSSQAELK (E)	KHSGFEDELSEVLENQSSQAELK	4	1	1	DEF_USER	N-Term(Acetyl)	2646.27	0	0	0	0	2.97114e+08	3.40717e+08	0	0	1.63011e+08	3.23221e+08	0	8.627e-15	1	High	5.85816			High	5.6979
CHGA		E116-L117	96	116	21	(K) KHSGFEDELSEVLENQSSQAE (L)	KHSGFEDELSEVLENQSSQAE	5	1	1	DEF_USER		2363.07	0	0	0	0	1.74699e+08	165845244	0	0	1.95135e+08	1.92862e+08	0	0.03733	1	High	5.06802			High	5.49192
CHGA		Q111-S112	96	111	16	(K) KHSGFEDELSEVLENQ (S)	KHSGFEDELSEVLENQ	7	1	1	DEF_USER		1860.87	0	0	0	0	1.53604e+08	1.18809e+08	0	0	5.50284e+07	4005972060	0	0.0001765	1	High	2.69559			High	2.74026
CHGA			97	132	36	(K) HSGFEDELSEVLENQSSQAELKEAVEEPSSKDVMEK (R)	HSGFEDELSEVLENQSSQAELKEAVEEPSSKDVMEK	39	1	1	DEF_USER	M34(Oxidation)	4050.89	0	0	0	0	1.61428e+10	19248243298	0	0	10264201890	1.02351e+10	0	1.514e-05	2	High	7.88435			High	7.24662
CHGA			97	132	36	(K) HSGFEDELSEVLENQSSQAELKEAVEEPSSKDVMEK (R)	HSGFEDELSEVLENQSSQAELKEAVEEPSSKDVMEK	27	1	1	DEF_USER		4034.88	0	0	0	0	4.54747e+09	2113229177	0	0	7916629490	2100444423	0	9.907e-18	2	High	7.24351			High	7.52173
CHGA		M130-E131	97	130	34	(K) HSGFEDELSEVLENQSSQAELKEAVEEPSSKDVM (E)	HSGFEDELSEVLENQSSQAELKEAVEEPSSKDVM	4	1	1	DEF_USER	M34(Oxidation)	3793.75	0	0	0	0	1.41676e+08	1.60855e+08	0	0	1.02349e+08	1.6894e+08	0	0.002527	2	High	4.27486			High	4.08293
CHGA		D128-V129	97	128	32	(K) HSGFEDELSEVLENQSSQAELKEAVEEPSSKD (V)	HSGFEDELSEVLENQSSQAELKEAVEEPSSKD	5	1	1	DEF_USER		3547.64	0	0	0	0	3.35359e+08	1.92978e+08	0	0	7.34988e+07	0	0	0.004458	2	High	5.22066			High	5.44004
CHGA			97	127	31	(K) HSGFEDELSEVLENQSSQAELKEAVEEPSSK (D)	HSGFEDELSEVLENQSSQAELKEAVEEPSSK	85	1	1	DEF_USER		3432.61	0	0	0	0	7930574733	8.62822e+09	0	0	4997469265	4790433051	0	5.111e-16	1	High	7.36489			High	6.23925
CHGA			97	127	31	(K) HSGFEDELSEVLENQSSQAELKEAVEEPSSK (D)	HSGFEDELSEVLENQSSQAELKEAVEEPSSK	2	1	1	DEF_USER	N-Term(Acetyl)	3474.62	0	0	0	0	1.78708e+07	0	0	0	0	0	0	0.008159	1	High	3.61562	*
CHGA		S125-S126	97	125	29	(K) HSGFEDELSEVLENQSSQAELKEAVEEPS (S)	HSGFEDELSEVLENQSSQAELKEAVEEPS	3	1	1	DEF_USER		3217.49	0	0	0	0	8.61256e+07	4.86561e+07	0	0	3.83614e+07	0	0	0.005919	1	High	4.21669			High	3.13768
CHGA		E119-A120	97	119	23	(K) HSGFEDELSEVLENQSSQAELKE (A)	HSGFEDELSEVLENQSSQAELKE	9	1	1	DEF_USER		2605.19	0	0	0	0	9.59136e+08	8.18154e+08	0	0	9.47273e+08	7.83053e+08	0	0.001357	1	High	5.84952			High	5.98224
CHGA			97	118	22	(K) HSGFEDELSEVLENQSSQAELK (E)	HSGFEDELSEVLENQSSQAELK	240	1	1	DEF_USER		2476.16	0	0	0	0	44035171431	13362631012	0	0	2.88064e+10	12188453059	0	1.19382e-07	0	High	7.27378			High	8.28863
CHGA		E116-L117	97	116	20	(K) HSGFEDELSEVLENQSSQAE (L)	HSGFEDELSEVLENQSSQAE	13	1	1	DEF_USER		2234.98	0	0	0	0	3.16549e+08	3.181e+08	0	0	3.62499e+08	2.7095e+08	0	0.02137	0	High	4.74599			High	4.81877
CHGA		Q114-A115	97	114	18	(K) HSGFEDELSEVLENQSSQ (A)	HSGFEDELSEVLENQSSQ	39	1	1	DEF_USER		2034.9	0	0	0	0	3.30781e+07	3.71076e+07	0	0	0	14921969798	0	1.438e-10	0	High	3.673			High	3.45972
CHGA		S113-Q114	97	113	17	(K) HSGFEDELSEVLENQSS (Q)	HSGFEDELSEVLENQSS	7	1	1	DEF_USER		1906.84	0	0	0	0	2.93877e+07	3.28558e+07	0	0	1.91016e+07	1082108753	0	2.384e-08	0	High	3.69711			High	3.14638
CHGA		S112-SS13	97	112	16	(K) HSGFEDELSEVLENQS (S)	HSGFEDELSEVLENQS	9	1	1	DEF_USER		1819.81	0	0	0	0	5.38034e+07	7.38016e+07	0	0	0	4.8469e+09	0	5.762e-05	0	High	2.31302			High	2.86712
CHGA		Q111-S112	97	111	15	(K) HSGFEDELSEVLENQ (S)	HSGFEDELSEVLENQ	41	1	1	DEF_USER		1732.78	0	0	0	0	3.80917e+08	3.40775e+08	0	0	1.70283e+08	1.49467e+10	0	9.351e-08	0	High	3.49964			High	1.73984
CHGA		N110-Q111	97	110	14	(K) HSGFEDELSEVLEN (Q)	HSGFEDELSEVLEN	4	1	1	DEF_USER		1604.72	0	0	0	0	9.14303e+07	0	0	0	6.43709e+07	1.24644e+08	0	0.003442	0	High	3.05452	*
CHGA		E109-N110	97	109	13	(K) HSGFEDELSEVLE (N)	HSGFEDELSEVLE	10	1	1	DEF_USER		1490.67	0	0	0	0	6.22881e+07	0	0	0	5.23149e+07	3.90873e+09	0	0.003865	0	High	2.80283	*
CHGA		L108-E109	97	108	12	(K) HSGFEDELSEVL (E)	HSGFEDELSEVL	3	1	1	DEF_USER		1361.63	0	0	0	0	4.95438e+07	7.37598e+07	0	0	3.75416e+07	0	0	0.233	0	High	2.45139			High	2.59282
CHGA	H97-S98		98	132	35	(H) SGFEDELSEVLENQSSQAELKEAVEEPSSKDVMEK (R)	SGFEDELSEVLENQSSQAELKEAVEEPSSKDVMEK	3	1	1	DEF_USER	M33(Oxidation)	3913.83	0	0	0	0	8.54476e+07	1.25689e+08	0	0	0	1.34135e+08	0	0.001388	2	High	4.22758			High	3.99599
CHGA	H97-S98		98	127	30	(H) SGFEDELSEVLENQSSQAELKEAVEEPSSK (D)	SGFEDELSEVLENQSSQAELKEAVEEPSSK	3	1	1	DEF_USER		3295.56	0	0	0	0	5.63141e+07	8.08963e+07	0	0	0	74881800	0	1.193e-15	1	High	3.85216			High	3.57871
CHGA	H97-S98		98	118	21	(H) SGFEDELSEVLENQSSQAELK (E)	SGFEDELSEVLENQSSQAELK	7	1	1	DEF_USER		2339.1	0	0	0	0	7.79666e+07	1.43883e+08	0	0	3.84666e+07	1.84547e+08	0	2.198e-12	0	High	3.11014			High	4.67211
CHGA	S98-G99		99	132	34	(S) GFEDELSEVLENQSSQAELKEAVEEPSSKDVMEK (R)	GFEDELSEVLENQSSQAELKEAVEEPSSKDVMEK	2	1	1	DEF_USER	M32(Oxidation)	3826.79	0	0	0	0	4.08526e+07	0	0	0	0	5.48422e+07	0	2.898e-07	2	High	1.48756	*
CHGA	S98-G99		99	127	29	(S) GFEDELSEVLENQSSQAELKEAVEEPSSK (D)	GFEDELSEVLENQSSQAELKEAVEEPSSK	4	1	1	DEF_USER		3208.52	0	0	0	0	3.59692e+07	4.09616e+07	0	0	1.82789e+07	3.75769e+07	0	0.000315	1	High	4.28666			High	3.93984
CHGA			119	132	14	(K) EAVEEPSSKDVMEK (R)	EAVEEPSSKDVMEK	13	1	1	DEF_USER	M12(Oxidation)	1593.73	0	0	0	0	796322164	1161288048	0	0	2.34789e+08	3.478e+08	0	0.05289	1	High	2.51167			High	2.4335
CHGA			119	132	14	(K) EAVEEPSSKDVMEK (R)	EAVEEPSSKDVMEK	5	1	1	DEF_USER		1577.74	0	0	0	0	279504163	0	0	0	274949896	572328388	0	0.0002144	1	High	2.3897	*
CHGA			142	162	21	(K) SGEATDGARPQALPEPMQESK (A)	SGEATDGARPQALPEPMQESK	19	1	1	DEF_USER		2199.04	0	0	0	0	1614137992	753606462	0	0	1592907804	2334047197	0	0.01797	0	High	3.85983			High	3.315
CHGA			142	162	21	(K) SGEATDGARPQALPEPMQESK (A)	SGEATDGARPQALPEPMQESK	13	1	1	DEF_USER	M17(Oxidation)	2215.03	0	0	0	0	2416572416	2429445512	0	0	777050928	1312988684	0	0.01447	0	High	1.89836			High	2.94855
CHGA		E160-S161	142	160	19	(K) SGEATDGARPQALPEPMQE (S)	SGEATDGARPQALPEPMQE	5	1	1	DEF_USER		1983.91	0	0	0	0	1.84622e+08	79613836	0	0	392190298	301510596	0	0.08221	0	High	3.31926			High	3.62098
CHGA			163	193	31	(K) AEGNNQAPGEEEEEEEEATNTHPPASLPSQK (Y)	AEGNNQAPGEEEEEEEEATNTHPPASLPSQK	14	1	1	DEF_USER		3319.45	0	0	0	0	3653474128	3623509056	0	0	1936745014	2055799646	0	0.0008837	0	High	4.52457			High	4.16516
CHGA	N182-T183		183	213	31	(N) THPPASLPSQKYPGPQAEGDSEGLSQGLVDR (E)	THPPASLPSQKYPGPQAEGDSEGLSQGLVDR	3	1	1	DEF_USER		3218.58	0	0	0	0	140721103	1.0803e+08	0	0	0	6.50895e+08	0	8.4e-13	1	High	4.51834			High	4.37468
CHGA		G216-L217	194	216	23	(K) YPGPQAEGDSEGLSQGLVDREKG (L)	YPGPQAEGDSEGLSQGLVDREKG	6	1	1	DEF_USER		2389.13	0	0	0	0	397459526	2.65346e+08	0	0	211498539	189385710	0	5.898e-12	2	High	2.90911			High	3.95144
CHGA			194	215	22	(K) YPGPQAEGDSEGLSQGLVDREK (G)	YPGPQAEGDSEGLSQGLVDREK	73	1	1	DEF_USER		2332.11	0	0	0	0	4.06621e+10	45649265184	0	0	33470869398	67633667928	0	1.096e-13	1	High	5.3984			High	5.50612
CHGA		E214-K215	194	214	21	(K) YPGPQAEGDSEGLSQGLVDRE (K)	YPGPQAEGDSEGLSQGLVDRE	2	1	1	DEF_USER		2204.02	0	0	0	0	5.32521e+07	0	0	0	0	5.08346e+07	0	0.008226	1	High	4.14025	*
CHGA			194	213	20	(K) YPGPQAEGDSEGLSQGLVDR (E)	YPGPQAEGDSEGLSQGLVDR	38	1	1	DEF_USER		2074.97	0	0	0	0	1.79978e+10	18270870452	0	0	5236302081	1.57211e+10	0	0.003036	0	High	4.77273			High	5.15377
CHGA		D212-R213	194	212	19	(K) YPGPQAEGDSEGLSQGLVD (R)	YPGPQAEGDSEGLSQGLVD	3	1	1	DEF_USER		1918.88	0	0	0	0	3.91865e+07	0	0	0	0	947139031	0.001	0.1673	0	High	2.40738	*
CHGA	P195-G196		196	213	18	(P) GPQAEGDSEGLSQGLVDR (E)	GPQAEGDSEGLSQGLVDR	10	1	1	DEF_USER		1814.85	0	0	0	0	7.44112e+08	9.15549e+08	0	0	177055402	488492945	0	0.0001663	0	High	4.75801			High	4.13183
CHGA	Q198-A199		199	213	15	(Q) AEGDSEGLSQGLVDR (E)	AEGDSEGLSQGLVDR	3	1	1	DEF_USER		1532.72	0	0	0	0	31506334	2.81975e+07	0	0	0	52284597	0	0.0009615	0	High	3.28661			High	2.36845
CHGA	G201-D202		202	213	12	(G) DSEGLSQGLVDR ( E)	DSEGLSQGLVDR	1	1	1	DEF_USER		1275.62	0	0	0	0	1.9639e+07	0	0	0	0	0	0	0.04395	0	High	2.35622	*
CHGA	G201-D202		202	213	12	(G) DSLEAGLPLQVR (E)	DSLEAGLPLQVR	5	1	1	DEF_USER		1297.72	0	0	0	0	2.2645e+08	2.03987e+08	0	0	2.68519e+08	3.25792e+08	0	0.02501	0	High	2.37027			High	2.44295
CHGA			214	226	13	(R) EKGLSAEPGWQAK (R)	EKGLSAEPGWQAK	2	1	1	DEF_USER	N-Term(Acetyl)	1442.73	0	0	0	0	2.31007e+07	18734963	0	0	0	0	0	0.1203	1	High	1.8283			High	2.85249
CHGA			216	226	11	(K) GLSAEPGWQAK (R)	GLSAEPGWQAK	109	1	1	DEF_USER		1143.58	0	0	0	0	11747076992	8747921680	0	0	5903392144	8506863456	0	0.2364	0	High	2.29088			High	2.54294
CHGA			227	266	40	(K) REEEEEEEEEAEAGEEAVPEEEGPTVVLNPHPSLGYKEIR (K)	REEEEEEEEEAEAGEEAVPEEEGPTVVLNPHPSLGYKEIR	17	1	1	DEF_USER		4535.1	0	0	0	0	2.65258e+09	2.55994e+09	0	0	7664638334	5.73824e+09	0	2.956e-17	2	High	6.47351			High	6.7857
CHGA		E264-I265	227	264	38	(K) REEEEEEEEEAEAGEEAVPEEEGPTVVLNPHPSLGYKE (I)	REEEEEEEEEAEAGEEAVPEEEGPTVVLNPHPSLGYKE	3	1	1	DEF_USER		4265.91	0	0	0	0	5.62892e+07	797870095	0	0	74823986	0	0	0.03466	2	High	1.69248			High	2.23942
CHGA			227	263	37	(K) REEEEEEEEEAEAGEEAVPEEEGPTVVLNPHPSLGYK (E)	REEEEEEEEEAEAGEEAVPEEEGPTVVLNPHPSLGYK	87	1	1	DEF_USER		4136.88	0	0	0	0	3.60224e+10	3.43628e+10	0	0	11248405819	3.96119e+10	0	1.611e-06	1	High	7.20547			High	6.37317
CHGA		Y262-K263	227	262	36	(K) REEEEEEEEEAEAGEEAVPEEEGPTVVLNPHPSLGY (K)	REEEEEEEEEAEAGEEAVPEEEGPTVVLNPHPSLGY	4	1	1	DEF_USER		4008.78	0	0	0	0	1.12258e+08	1.1236e+08	0	0	0	1.10209e+09	0	0.0002813	1	High	5.51118			High	4.65169
CHGA		G261-Y262	227	261	35	(K) REEEEEEEEEAEAGEEAVPEEEGPTVVLNPHPSLG (Y)	REEEEEEEEEAEAGEEAVPEEEGPTVVLNPHPSLG	9	1	1	DEF_USER		3845.72	0	0	0	0	2.65165e+08	9.97139e+08	0	0	9.1734e+07	817983707	0	4.695e-05	1	High	6.71187			High	6.61405
CHGA		L260-G261	227	260	34	(K) REEEEEEEEEAEAGEEAVPEEEGPTVVLNPHPSL (G)	REEEEEEEEEAEAGEEAVPEEEGPTVVLNPHPSL	3	1	1	DEF_USER		3788.7	0	0	0	0	1.91661e+08	1.96417e+08	0	0	0	4.00726e+08	0	2.843e-15	1	High	5.99068			High	6.08736
CHGA		N255-P256	227	255	29	(K) REEEEEEEEEAEAGEEAVPEEEGPTVVLN (P)	REEEEEEEEEAEAGEEAVPEEEGPTVVLN	5	1	1	DEF_USER		3257.41	0	0	0	0	1.64213e+08	1.73525e+08	0	0	0	1.62219e+08	0	0.008824	1	High	4.19321			High	5.23564
CHGA		L254-N255	227	254	28	(K) REEEEEEEEEAEAGEEAVPEEEGPTVVL (N)	REEEEEEEEEAEAGEEAVPEEEGPTVVL	8	1	1	DEF_USER		3143.37	0	0	0	0	2.27165e+08	1.37363e+09	0	0	90859170	3929593199	0	8.642e-06	1	High	5.77817			High	5.82665
CHGA		V253-L254	227	253	27	(K) REEEEEEEEEAEAGEEAVPEEEGPTVV (L)	REEEEEEEEEAEAGEEAVPEEEGPTVV	5	1	1	DEF_USER		3030.29	0	0	0	0	9.42084e+07	1.12361e+09	0	0	0	655695227	0	4.108e-12	1	High	5.54825			High	5.3483
CHGA		P245-E246	227	245	19	(K) REEEEEEEEEAEAGEEAVP (E)	REEEEEEEEEAEAGEEAVP	3	1	1	DEF_USER		2189.89	0	0	0	0	71952043	7.10814e+07	0	0	0	6.9564e+07	0	3.021e-11	1	High	4.09502			High	4.42135
CHGA			228	263	36	(R) EEEEEEEEEAEAGEEAVPEEEGPTVVLNPHPSLGYK (E)	EEEEEEEEEAEAGEEAVPEEEGPTVVLNPHPSLGYK	9	1	1	DEF_USER		3980.77	0	0	0	0	1286768667	1347575601	0	0	2.92285e+08	1106050983	0	9.113e-05	0	High	4.90699			High	5.00841
CHGA	E238-A239		239	263	25	(E) AGEEAVPEEEGPTVVLNPHPSLGYK (E)	AGEEAVPEEEGPTVVLNPHPSLGYK	10	1	1	DEF_USER		2619.32	0	0	0	0	1.76067e+09	1.09028e+09	0	0	1166357452	1354662301	0	2.337e-14	0	High	5.01181			High	4.36175
CHGA	E241-E242		242	263	22	(E) EAVPEEEGPTVVLNPHPSLGYK (E)	EAVPEEEGPTVVLNPHPSLGYK	2	1	1	DEF_USER		2362.2	0	0	0	0	3.03985e+07	2.78107e+07	0	0	0	0	0	0.0008013	0	High	3.52913			High	3.07419
CHGA	E242-A243		243	263	21	(E) AVPEEEGPTVVLNPHPSLGYK (E)	AVPEEEGPTVVLNPHPSLGYK	19	1	1	DEF_USER		2233.16	0	0	0	0	2.55163e+09	1851550356	0	0	2.43427e+09	4.68925e+09	0	0.000675	0	High	3.51753			High	3.35448
CHGA	E246-E247		247	263	17	(E) EEGPTVVLNPHPSLGYK (E)	EEGPTVVLNPHPSLGYK	4	1	1	DEF_USER		1836.96	0	0	0	0	119321904	7.37572e+07	0	0	9.32817e+07	160347077	0	0.004198	0	High	3.88375			High	2.90527
CHGA	E248-G249		249	263	15	(E) GPTVVLNPHPSLGYK (E)	GPTVVLNPHPSLGYK	6	1	1	DEF_USER		1578.86	0	0	0	0	7.0745e+07	4.89958e+07	0	0	63303534	82781431	0	0.08858	0	High	2.52476			High	2.71713
CHGA	G249-P250		250	263	14	(G) PTVVLNPHPSLGYK (E)	PTVVLNPHPSLGYK	3	1	1	DEF_USER		1521.84	0	0	0	0	6.56654e+07	0	0	0	42700365	0	0	0.003217	0	High	3.20461	*
CHGA			272	294	23	(R) SEALAVDGAGKPGAEEAQDPEGK (G)	SEALAVDGAGKPGAEEAQDPEGK	8	1	1	DEF_USER		2226.06	0	0	0	0	675902022	765998186	0	0	569860594	0	0	0.01913	0	High	3.86278			High	3.55311
CHGA	E273-A274		274	318	45	(E) ALAVDGAGKPGAEEAQDPEGKGEQEHSQQKEEEEEMAVVPQGLFR (G)	ALAVDGAGKPGAEEAQDPEGKGEQEHSQQKEEEEEMAVVPQGLFR	1	1	1	DEF_USER		4805.27	0	0	0	0	101330462	0	0	0	0	0	0.001	0.1685	2	High	2.55567	*
CHGA	E273-A274		274	318	45	(E) ALAVDGAGKPGAEEAQDPEGKGEQEHSQQKEEEEEMAVVPQGLFR (G)	ALAVDGAGKPGAEEAQDPEGKGEQEHSQQKEEEEEMAVVPQGLFR	2	1	1	DEF_USER	M36(Oxidation)	4821.27	0	0	0	0	1.955e+08	2.85018e+08	0	0	0	0	0.003	0.2351	2	High	2.11864			High	1.59964
CHGA			283	318	36	(K) PGAEEAQDPEGKGEQEHSQQKEEEEEMAVVPQGLFR (G)	PGAEEAQDPEGKGEQEHSQQKEEEEEMAVVPQGLFR	1	1	1	DEF_USER	M27(Oxidation)	4038.82	0	0	0	0	3.61552e+07	0	0	0	0	0	0.001	0.1071	2	High	3.59803	*
CHGA	D290-P291		291	318	28	(D) PEGKGEQEHSQQKEEEEEMAVVPQGLFR (G)	PEGKGEQEHSQQKEEEEEMAVVPQGLFR	6	1	1	DEF_USER		3225.52	0	0	0	0	1.77933e+08	6.39635e+07	0	0	294798466	3.57714e+07	0	0.00387	2	High	5.00339			High	4.42692
CHGA	E292-G293		293	318	26	(E) GKGEQEHSQQKEEEEEMAVVPQGLFR (G)	GKGEQEHSQQKEEEEEMAVVPQGLFR	2	1	1	DEF_USER		2999.41	0	0	0	0	2.15932e+07	0	0	0	3.6028e+07	0	0	0.003773	2	High	1.95756	*
CHGA			295	318	24	(K) GEQEHSQQKEEEEEMAVVPQGLFR (G)	GEQEHSQQKEEEEEMAVVPQGLFR	25	1	1	DEF_USER		2814.31	0	0	0	0	3.90925e+09	2.68823e+09	0	0	4.88085e+09	4.58755e+09	0	5.83674e-07	1	High	6.3601			High	5.62851
CHGA			295	318	24	(K) GEQEHSQQKEEEEEMAVVPQGLFR (G)	GEQEHSQQKEEEEEMAVVPQGLFR	23	1	1	DEF_USER	M15(Oxidation)	2830.3	0	0	0	0	3.61776e+09	3.96486e+09	0	0	1.71247e+09	1749754926	0	0.003272	1	High	5.41488			High	5.68043
CHGA		F317-R318	295	317	23	(K) GEQEHSQQKEEEEEMAVVPQGLF (R)	GEQEHSQQKEEEEEMAVVPQGLF	3	1	1	DEF_USER	M15(Oxidation)	2674.2	0	0	0	0	4.14907e+07	59405899	0	0	0	5.26532e+08	0	0.01099	1	High	3.19263			High	4.05615
CHGA	E298-H299		299	318	20	(E) HSQQKEEEEEMAVVPQGLFR (G)	HSQQKEEEEEMAVVPQGLFR	6	1	1	DEF_USER	M11(Oxidation)	2387.13	0	0	0	0	159477149	1.84793e+08	0	0	7.52879e+07	117292113	0	0.001921	1	High	5.18202			High	3.46807
CHGA			304	318	15	(K) EEEEEMAVVPQGLFR (G)	EEEEEMAVVPQGLFR	7	1	1	DEF_USER		1762.84	0	0	0	0	1.07509e+08	6.70977e+07	0	0	1.0111e+08	6.86457e+07	0	5.656e-09	0	High	3.00354			High	3.1591
CHGA	E308-M309		309	318	10	(E) MAVVPQGLFR (G)	MAVVPQGLFR	8	1	1	DEF_USER	M1(Oxidation)	1133.62	0	0	0	0	8.89003e+07	1.10607e+08	0	0	7.33581e+07	4.18655e+08	0	0.1965	0	High	2.48894			High	2.53926
CHGA	E308-M309		309	318	10	(E) MAVVPQGLFR (G)	MAVVPQGLFR	5	1	1	DEF_USER		1117.62	0	0	0	0	5.33151e+07	3.20561e+07	0	0	145730626	4.98128e+08	0	1.67e-05	0	High	2.26668			High	1.89675
CHGA	M309-A310		310	318	9	(M) AVVPQGLFR (G)	AVVPQGLFR	7	1	1	DEF_USER		986.582	0	0	0	0	4.30167e+07	5.70945e+07	0	0	4.26932e+07	1.28944e+09	0	0.204	0	High	1.31949			High	1.48313
CHGA	A310-V311		311	318	8	(A) VVPQGLFR (G)	VVPQGLFR	11	1	1	DEF_USER		915.542	0	0	0	0	6.78281e+07	6.85947e+08	0	0	58672450	814729515	0.001	0.01099	0	High	1.68319			High	1.27066
CHGA			322	340	19	(K) SGELEQEEERLSKEWEDSK (R)	SGELEQEEERLSKEWEDSK	9	1	1	DEF_USER		2308.07	0	0	0	0	1.62739e+08	1.19579e+08	0	0	2.40964e+08	3.05578e+08	0	9.523e-09	2	High	2.64778			High	3.87129
CHGA			322	334	13	(K) SGELEQEEERLSK (E)	SGELEQEEERLSK	17	1	1	DEF_USER		1533.74	0	0	0	0	7.00675e+08	695879612	0	0	1311492509	1432340120	0	0.09845	1	High	2.46916			High	2.40792
CHGA		L332-S333	322	332	11	(K) SGELEQEEERL (S)	SGELEQEEERL	9	1	1	DEF_USER		1318.61	0	0	0	0	2.11442e+08	235123305	0	0	2.12047e+08	2.46513e+08	0	0.07739	1	High	2.32161			High	2.06167
CHGA			322	331	10	(K) SGELEQEEER (L)	SGELEQEEER	26	1	1	DEF_USER		1205.53	0	0	0	0	2581553575	1913335304	0	0	1596383652	959664332	0	0.1638	0	High	2.37323			High	2.42378
CHGA			332	341	10	(R) LSKEWEDSKR (W)	LSKEWEDSKR	17	1	1	DEF_USER		1277.65	0	0	0	0	6.00295e+08	540522496	0	0	448469972	0	0	0.03911	2	High	2.37857			High	1.90363
CHGA			357	373	17	(K) RLEGQEEEEDNRDSSMK (L)	RLEGQEEEEDNRDSSMK	20	1	1	DEF_USER		2051.89	0	0	0	0	803806707	481617507	0	0	1.64007e+09	5.95168e+08	0	0.009192	2	High	3.84953			High	5.36098
CHGA			357	373	17	(K) RLEGQEEEEDNRDSSMK (L)	RLEGQEEEEDNRDSSMK	39	1	1	DEF_USER	M16(Oxidation)	2067.89	0	0	0	0	1391876617	3043700048	0	0	1946593350	8.11057e+08	0	2.345e-05	2	High	3.52186			High	3.40112
CHGA			385	391	7	(R) GPGPQLR (R)	GPGPQLR	17	1	1	DEF_USER		724.411	0	0	0	0	1.6601e+07	1765396992	0	0	2236789358	1.63026e+09	0.002	0.1966	0	High	1.5321			High	1.45028
CHGA			392	412	21	(R) RGWRPSSREDSLEAGLPLQVR (G)	RGWRPSSREDSLEAGLPLQVR	24	1	1	DEF_USER		2409.28	0	0	0	0	1930114128	1380815920	0	0	2431792664	1374105644	0	0.03836	2	High	4.39986			High	5.41117
CHGA			393	412	20	(R) GWRPSSREDSLEAGLPLQVR (G)	GWRPSSREDSLEAGLPLQVR	14	1	1	DEF_USER		2253.18	0	0	0	0	7.85285e+08	4.24307e+08	0	0	1.15014e+09	1.06213e+09	0	0.005208	1	High	4.71131			High	4.45618
CHGA			396	412	17	(R) PSSREDSLEAGLPLQVR (G)	PSSREDSLEAGLPLQVR	11	1	1	DEF_USER		1853.97	0	0	0	0	789515238	5.41629e+08	0	0	8.09127e+08	8.12838e+07	0	5.69e-09	1	High	4.34621			High	3.84919
CHGA	S397-S398		398	412	15	(S) SREDSLEAGLPLQVR (G)	SREDSLEAGLPLQVR	19	1	1	DEF_USER		1669.89	0	0	0	0	2.98867e+09	2.1599e+09	0	0	2.78985e+09	3975258236	0	9.513e-12	1	High	4.15051			High	4.3071
CHGA			400	412	13	(R) EDSLEAGLPLQVR (G)	EDSLEAGLPLQVR	223	1	1	DEF_USER		1426.76	0	0	0	0	70195984524	62955316508	0	8.75023e+06	79363768596	9.14008e+10	0	0.04646	0	High	2.82536			High	2.89755
CHGA			400	412	13	(R) EDSLEAGLPLQVR (G)	EDSLEAGLPLQVR	2	1	1	DEF_USER	N-Term(Acetyl)	1468.78	0	0	0	0	1.58064e+07	2.09657e+07	0	0	0	0	0	0.02558	0	High	2.50999			High	2.30736
CHGA	D401-S402		402	412	11	(D) SLEAGLPLQVR (G)	SLEAGLPLQVR	4	1	1	DEF_USER		1182.69	0	0	0	0	4.37379e+08	3.51259e+08	0	0	5.13601e+08	5.5457e+08	0	0.03944	0	High	2.11565			High	2.17044
CHGA	S402-L403		403	412	10	(S) LEAGLPLQVR (G)	LEAGLPLQVR	5	1	1	DEF_USER		1095.66	0	0	0	0	3.79677e+07	3.23673e+07	0	0	4.70146e+07	405122890	0	0.1131	0	High	1.86807			High	2.14392
CHGA	L403-E404		404	412	9	(L) EAGLPLQVR (G)	EAGLPLQVR	3	1	1	DEF_USER		982.568	0	0	0	0	5.8125e+07	5.43611e+07	0	0	0	115067259	0	0.1265	0	High	1.7457			High	1.96932
CHGA	E404-A405		405	412	8	(E) AGLPLQVR (G)	AGLPLQVR	5	1	1	DEF_USER		853.527	0	0	0	0	21451637	1365666660	0	0	37867334	1183118374	0	0.0712	0	High	1.88945			High	1.51113
CHGA			419	446	28	(K) KEEEGSANRRPEDQELESLSAIEAELEK (V)	KEEEGSANRRPEDQELESLSAIEAELEK	41	1	1	DEF_USER		3186.55	0	0	0	0	1.41632e+10	1.46115e+10	0	0	1.47739e+10	1.50874e+10	0	2.18e-05	2	High	5.08145			High	5.2396
CHGA			420	446	27	(K) EEEGSANRRPEDQELESLSAIEAELEK (V)	EEEGSANRRPEDQELESLSAIEAELEK	5	1	1	DEF_USER		3058.46	0	0	0	0	2.87234e+08	2.75745e+08	0	0	3.01703e+08	2.25172e+09	0	0.01124	1	High	4.29425			High	4.69241
CHGA	N427-R428		428	447	20	(N) RRPEDQELESLSAIEAELEK (V)	RRPEDQELESLSAIEAELEK	9	1	1	DEF_USER		2342.19	0	0	0	0	167890360	1.68518e+08	0	0	1.79866e+08	2.46412e+08	0	2.82e-11	1	High	4.9976			High	5.22522
CHGA	N427-R428		428	446	19	(N) RPEDQELESLSAIEAELEK (V)	RPEDQELESLSAIEAELEK	38	1	1	DEF_USER		2186.09	0	0	0	0	16474759936	17145181696	0	0	18655670009	17402109998	0	0.0008925	0	High	6.24332			High	6.4382
CHGA	N427-R428	E445-K446	428	445	18	(N) RPEDQELESLSAIEAELE (K)	RPEDQELESLSAIEAELE	9	1	1	DEF_USER		2058	0	0	0	0	62909738	6.70066e+07	0	0	5.20684e+07	9.88019e+08	0	6.581e-09	0	High	3.60906			High	3.34817
CHGA	P429-E430		430	446	17	(P) EDQELESLSAIEAELEK (V)	EDQELESLSAIEAELEK	4	1	1	DEF_USER		1932.94	0	0	0	0	1.57881e+07	2.13636e+07	0	0	1.9361e+07	2.43081e+07	0	3.719e-11	0	High	2.86192			High	2.53696
CHGA	S436-L437		437	446	10	(S) LSAIEAELEK (V)	LSAIEAELEK	4	1	1	DEF_USER		1102.6	0	0	0	0	7.37438e+07	76520234	0	0	92165476	95753832	0	0.2588	0	High	2.60449			High	2.84215
CHGA			447	455	9	(K) VAHQLQALR (R)	VAHQLQALR	23	1	1	DEF_USER		1035.61	0	0	0	0	3.111e+09	2873707264	0	0	3755598688	0	0	0.2039	0	High	1.41173			High	1.66478
	9 Unique
																											CHGA -CTSS				CHGA +CTSS
						Accession	Description	ΣCoverage	Σ# Proteins	Σ# Unique Peptides	Σ# Peptides	Σ# PSMs	A5: Area	B5: Area	C5: Area	D5: Area	E5: Area	F5: Area	G5: Area	H5: Area	I5: Area	J5: Area	# AAs	MW [kDa]	calc. pI		Score E2	Coverage E2	# Peptides E2	# PSM E2	Score F2	Coverage F2	# Peptides F2	# PSM F2
CHGA + CTSS						DEF_USER	Chromogranin-A OS=Homo sapiens OX=9606 GN=CHGA PE=1 SV=7 - [CMGA_HUMAN]	86.43	1	181	181	2970	0	0	0	0	8.2058e+10	8.27793e+10	0	8.75023e+06	83114779836	9.87985e+10	457	50.6577	4.60205		2108.69	78.77	108	768	1900.86	81.62	118	666
Protein	(NH) Non-Tryptic	(COOH) Non-Tryptic	Start	Stop	Length	Sequence plus N/C	Sequence	# PSMs	# Proteins	# Protein Groups	Protein Group Accessions	Modifications	MH+ [Da]	A5: Area	B5: Area	C5: Area	D5: Area	E5: Area	F5: Area	G5: Area	H5: Area	I5: Area	J5: Area	q-Value	PEP	# Missed Cleavages	E2	XCorr E2			F2	XCorr F2				Non-tryptic cleavage sites from Brain/CSF/Both
CHGA			35	65	31	(K) CIVEVISDTLSKPSPMPVSQECFETLRGDER ( I)	CIVEVISDTLSKPSPMPVSQECFETLRGDER	55	1	1	DEF_USER	C1(Carbamidomethyl); C22(Carbamidomethyl)	3579.73	0	0	0	0	1.07814e+09	5.67139e+09	0	0	3.22318e+09	8.2321e+09	0	0.000134	1	High	4.31022			High	5.43408				Potential cleavage sites (N-Term)	(C-Term)		Descriptions
CHGA			35	65	31	(K) CIVEVISDTLSKPSPMPVSQECFETLRGDER ( I)	CIVEVISDTLSKPSPMPVSQECFETLRGDER	71	1	1	DEF_USER	C1(Carbamidomethyl); M16(Oxidation); C22(Carbamidomethyl)	3595.72	0	0	0	0	3998740494	4.18792e+09	0	0	4057891073	4294961521	0	3.384e-05	1	High	3.39373			High	2.99345
CHGA			35	61	27	(K) CIVEVISDTLSKPSPMPVSQECFETLR ( G)	CIVEVISDTLSKPSPMPVSQECFETLR	43	1	1	DEF_USER	C1(Carbamidomethyl); C22(Carbamidomethyl)	3122.53	0	0	0	0	4.0385e+09	2.61741e+09	0	0	8.14506e+09	4.31377e+09	0	0.0007419	0	High	5.69482			High	5.53069					E131-K132		CHGA - CTSS
CHGA			35	61	27	(K) CIVEVISDTLSKPSPMPVSQECFETLR ( G)	CIVEVISDTLSKPSPMPVSQECFETLR	89	1	1	DEF_USER	C1(Carbamidomethyl); M16(Oxidation); C22(Carbamidomethyl)	3138.53	0	0	0	0	1.42884e+10	1.50953e+10	0	0	1.09853e+10	1.16195e+10	0	0.01917	0	High	4.225			High	3.84457					M130-E131		CHGA + CTSS
CHGA			35	61	27	(K) CIVEVISDTLSKPSPMPVSQECFETLR ( G)	CIVEVISDTLSKPSPMPVSQECFETLR	5	1	1	DEF_USER	N-Term(Acetyl); C1(Carbamidomethyl); C22(Carbamidomethyl)	3164.56	0	0	0	0	3.96552e+07	5.62623e+07	0	0	2.15575e+07	0	0	0.04775	0	High	1.97545			High	1.63889					V129-M130		CHGA +/- CTSS
CHGA		L60-R61	35	60	26	(K) CIVEVISDTLSKPSPMPVSQECFETL ( R)	CIVEVISDTLSKPSPMPVSQECFETL	2	1	1	DEF_USER	C1(Carbamidomethyl); C22(Carbamidomethyl)	2966.44	0	0	0	0	3.03942e+07	1.4384e+07	0	0	0	0	0	0.06037	0	High	1.94898			High	1.55034					E119-A120
CHGA		E58-T59	35	58	24	(K) CIVEVISDTLSKPSPMPVSQECFE ( T)	CIVEVISDTLSKPSPMPVSQECFE	4	1	1	DEF_USER	C1(Carbamidomethyl); C22(Carbamidomethyl)	2752.3	0	0	0	0	6.56904e+07	5.00702e+07	0	0	1.62177e+08	1.10321e+08	0	0.00167	0	High	2.37998			High	1.88112
CHGA		E58-T59	35	58	24	(K) CIVEVISDTLSKPSPMPVSQECFE ( T)	CIVEVISDTLSKPSPMPVSQECFE	6	1	1	DEF_USER	C1(Carbamidomethyl); M16(Oxidation); C22(Carbamidomethyl)	2768.3	0	0	0	0	2.04563e+08	3.16682e+08	0	0	1.5929e+08	1.72452e+08	0	0.1243	0	High	2.22804			High	2.6261					L117-K118
CHGA		F57-E58	35	57	23	(K) CIVEVISDTLSKPSPMPVSQECF (E)	CIVEVISDTLSKPSPMPVSQECF	1	1	1	DEF_USER	C1(Carbamidomethyl); M16(Oxidation); C22(Carbamidomethyl)	2639.26	0	0	0	0	0	9.69547e+06	0	0	0	0	0.001	0.2603	0					High	1.09682	*				E116-L117
CHGA			35	46	12	(K) CIVEVISDTLSK (P)	CIVEVISDTLSK	13	1	1	DEF_USER	C1(Carbamidomethyl)	1363.72	0	0	0	0	7.65488e+08	8.23779e+08	0	0	8.6436e+08	8.38656e+08	0	3.884e-06	0	High	2.32193			High	2.96246					E109-N110
CHGA	C35-I36		36	65	30	(C) IVEVISDTLSKPSPMPVSQECFETLRGDER (I)	IVEVISDTLSKPSPMPVSQECFETLRGDER	3	1	1	DEF_USER	C21(Carbamidomethyl)	3419.7	0	0	0	0	0	26428191	0	0	135488435	92333723	0	3.273e-06	1					High	3.02716	*				L104-S105
CHGA	D42-T43		43	61	19	(D) TLSKPSPMPVSQECFETLR (G)	TLSKPSPMPVSQECFETLR	1	1	1	DEF_USER	M8(Oxidation); C14(Carbamidomethyl)	2223.08	0	0	0	0	0	32777250	0	0	0	0	0	0.02065	0					High	3.86058	*			H97-S98	E131-K132
CHGA			47	65	19	(K) PSPMPVSQECFETLRGDER (I)	PSPMPVSQECFETLRGDER	8	1	1	DEF_USER	C10(Carbamidomethyl)	2235.02	0	0	0	0	460320093	2.72707e+08	0	0	966968471	6.9111e+08	0	0.002438	1	High	2.95804			High	3.83472				H97-S98	V129-M130
CHGA			47	65	19	(K) PSPMPVSQECFETLRGDER (I)	PSPMPVSQECFETLRGDER	8	1	1	DEF_USER	M4(Oxidation); C10(Carbamidomethyl)	2251.02	0	0	0	0	7.38884e+08	8.79587e+08	0	0	4.28702e+08	268618245	0	0.0595	1	High	2.4188			High	2.01147				E103-L104	E131-K132
CHGA			47	61	15	(K) PSPMPVSQECFETLR (G)	PSPMPVSQECFETLR	4	1	1	DEF_USER	C10(Carbamidomethyl)	1777.83	0	0	0	0	2.20242e+08	1.44489e+08	0	0	3.71759e+08	2.84099e+08	0	0.0003935	0	High	3.49375			High	3.21831					E131-K132
CHGA			47	61	15	(K) PSPMPVSQECFETLR (G)	PSPMPVSQECFETLR	6	1	1	DEF_USER	M4(Oxidation); C10(Carbamidomethyl)	1793.82	0	0	0	0	3.45334e+08	5.05462e+08	0	0	173503865	188627374	0	2.117e-09	0	High	2.43978			High	3.06509				E119-A120	V129-M130
CHGA	M50-P51		51	61	11	(M) PVSQECFETLR (G)	PVSQECFETLR	3	1	1	DEF_USER	C6(Carbamidomethyl)	1365.65	0	0	0	0	4.61957e+07	3.52411e+07	0	0	3.07687e+07	0	0	0.02498	0	High	2.58039			High	2.8823					N167-Q168
CHGA			66	71	6	(R) ILSILR (H)	ILSILR	1	1	1	DEF_USER		714.49	0	0	0	0	0	635036	0	0	0	0	0.006	0.32	0					High	1.11205	*				A225-K226
CHGA			72	90	19	(R) HQNLLKELQDLALQGAKER (A)	HQNLLKELQDLALQGAKER	4	1	1	DEF_USER		2204.23	0	0	0	0	0	2.07817e+08	0	0	1.17423e+08	0	0	0.0325	2					High	3.52603	*				Q224-A225
CHGA			72	88	17	(R) HQNLLKELQDLALQGAK (E)	HQNLLKELQDLALQGAK	21	1	1	DEF_USER		1919.08	0	0	0	0	1336654664	1.18039e+09	0	0	3.42693e+09	1241111779	0	7.075e-05	1	High	3.33647			High	4.41493					S339-K340
CHGA			72	88	17	(R) HQNLLKELQDLALQGAK (E)	HQNLLKELQDLALQGAK	4	1	1	DEF_USER	N-Term(Acetyl)	1961.09	0	0	0	0	56699254	41482563	0	0	70760854	24155516	0	0.08887	1	High	1.96063			High	1.7151					E355-K356
CHGA	E89-R90		78	89	12	(K) ELQDLALQGAKE (R)	ELQDLALQGAKE	4	1	1	DEF_USER		1314.69	0	0	0	0	3.75539e+07	3.37622e+07	0	0	4.68989e+07	4.93354e+07	0	4.528e-06	1	High	2.24261			High	2.42102					T353-A354
CHGA			78	88	11	(K) ELQDLALQGAK (E)	ELQDLALQGAK	585	1	1	DEF_USER		1185.65	0	0	0	0	131942942257	139733346833	0	0	136509701514	1.37361e+11	0	0.0005983	0	High	2.5328			High	2.43285					L352-T353
CHGA			78	88	11	(K) ELQDLALQGAK (E)	ELQDLALQGAK	2	1	1	DEF_USER	N-Term(Acetyl)	1227.67	0	0	0	0	16766736	2.80939e+07	0	0	0	0	0	0.02048	0	High	1.81641			High	1.66451				W342-S343	E355-K356
CHGA			96	127	32	(K) KHSGFEDELSEVLENQSSQAELKEAVEEPSSK (D)	KHSGFEDELSEVLENQSSQAELKEAVEEPSSK	23	1	1	DEF_USER		3560.71	0	0	0	0	4.92973e+09	5.40896e+09	0	0	3.25859e+09	2714833378	0	0.0009549	2	High	7.72152			High	7.53849				W342-S343	T353-A354
CHGA			96	118	23	(K) KHSGFEDELSEVLENQSSQAELK (E)	KHSGFEDELSEVLENQSSQAELK	43	1	1	DEF_USER		2604.25	0	0	0	0	8.96477e+09	1.12993e+10	0	0	5.66498e+09	5.52464e+09	0	9.497e-05	1	High	6.69379			High	6.63683					A378-R379
CHGA			96	118	23	(K) KHSGFEDELSEVLENQSSQAELK (E)	KHSGFEDELSEVLENQSSQAELK	4	1	1	DEF_USER	N-Term(Acetyl)	2646.27	0	0	0	0	2.97114e+08	3.40717e+08	0	0	1.63011e+08	3.23221e+08	0	8.627e-15	1	High	5.85816			High	5.6979					F376-R377
CHGA		E116-L117	96	116	21	(K) KHSGFEDELSEVLENQSSQAE (L)	KHSGFEDELSEVLENQSSQAE	5	1	1	DEF_USER		2363.07	0	0	0	0	1.74699e+08	165845244	0	0	1.95135e+08	1.92862e+08	0	0.03733	1	High	5.06802			High	5.49192					S375-F376
CHGA		Q111-S112	96	111	16	(K) KHSGFEDELSEVLENQ (S)	KHSGFEDELSEVLENQ	7	1	1	DEF_USER		1860.87	0	0	0	0	1.53604e+08	1.18809e+08	0	0	5.50284e+07	4005972060	0	0.0001765	1	High	2.69559			High	2.74026					L374-S375
CHGA			97	132	36	(K) HSGFEDELSEVLENQSSQAELKEAVEEPSSKDVMEK (R)	HSGFEDELSEVLENQSSQAELKEAVEEPSSKDVMEK	39	1	1	DEF_USER	M34(Oxidation)	4050.89	0	0	0	0	1.61428e+10	19248243298	0	0	10264201890	1.02351e+10	0	1.514e-05	2	High	7.88435			High	7.24662
CHGA			97	132	36	(K) HSGFEDELSEVLENQSSQAELKEAVEEPSSKDVMEK (R)	HSGFEDELSEVLENQSSQAELKEAVEEPSSKDVMEK	27	1	1	DEF_USER		4034.88	0	0	0	0	4.54747e+09	2113229177	0	0	7916629490	2100444423	0	9.907e-18	2	High	7.24351			High	7.52173				L358-E359	A378-R379
CHGA		E131-K132	97	131	35	(K) HSGFEDELSEVLENQSSQAELKEAVEEPSSKDVME (K)	HSGFEDELSEVLENQSSQAELKEAVEEPSSKDVME	1	1	1	DEF_USER	M34(Oxidation)	3922.8	0	0	0	0	0	9.42642e+07	0	0	0	0	0	0.01417	2					High	4.62782	*			L358-E359	F376-R377
CHGA		M130-E131	97	130	34	(K) HSGFEDELSEVLENQSSQAELKEAVEEPSSKDVM (E)	HSGFEDELSEVLENQSSQAELKEAVEEPSSKDVM	4	1	1	DEF_USER	M34(Oxidation)	3793.75	0	0	0	0	1.41676e+08	1.60855e+08	0	0	1.02349e+08	1.6894e+08	0	0.002527	2	High	4.27486			High	4.08293				L358-E359	S375-F376
CHGA		D128-V129	97	128	32	(K) HSGFEDELSEVLENQSSQAELKEAVEEPSSKD (V)	HSGFEDELSEVLENQSSQAELKEAVEEPSSKD	5	1	1	DEF_USER		3547.64	0	0	0	0	3.35359e+08	1.92978e+08	0	0	7.34988e+07	0	0	0.004458	2	High	5.22066			High	5.44004				L358-E359	L374-S375
CHGA			97	127	31	(K) HSGFEDELSEVLENQSSQAELKEAVEEPSSK (D)	HSGFEDELSEVLENQSSQAELKEAVEEPSSK	85	1	1	DEF_USER		3432.61	0	0	0	0	7930574733	8.62822e+09	0	0	4997469265	4790433051	0	5.111e-16	1	High	7.36489			High	6.23925				L358-E359
CHGA		S125-S126	97	125	29	(K) HSGFEDELSEVLENQSSQAELKEAVEEPS (S)	HSGFEDELSEVLENQSSQAELKEAVEEPS	3	1	1	DEF_USER		3217.49	0	0	0	0	8.61256e+07	4.86561e+07	0	0	3.83614e+07	0	0	0.005919	1	High	4.21669			High	3.13768					L390-R391
CHGA		E122-E123	97	122	26	(K) HSGFEDELSEVLENQSSQAELKEAVE (E)	HSGFEDELSEVLENQSSQAELKEAVE	1	1	1	DEF_USER		2904.36	0	0	0	0	0	2.6227e+07	0	0	0	0	0	0.06052	1					High	2.2595	*				Q389-L390
CHGA		E119-A120	97	119	23	(K) HSGFEDELSEVLENQSSQAELKE (A)	HSGFEDELSEVLENQSSQAELKE	9	1	1	DEF_USER		2605.19	0	0	0	0	9.59136e+08	8.18154e+08	0	0	9.47273e+08	7.83053e+08	0	0.001357	1	High	5.84952			High	5.98224					V411-R412
CHGA			97	118	22	(K) HSGFEDELSEVLENQSSQAELK (E)	HSGFEDELSEVLENQSSQAELK	240	1	1	DEF_USER		2476.16	0	0	0	0	44035171431	13362631012	0	0	2.88064e+10	12188453059	0	1.19382e-07	0	High	7.27378			High	8.28863					Q410-V411
CHGA		E116-L117	97	116	20	(K) HSGFEDELSEVLENQSSQAE (L)	HSGFEDELSEVLENQSSQAE	13	1	1	DEF_USER		2234.98	0	0	0	0	3.16549e+08	3.181e+08	0	0	3.62499e+08	2.7095e+08	0	0.02137	0	High	4.74599			High	4.81877					L409-Q410
CHGA		Q114-A115	97	114	18	(K) HSGFEDELSEVLENQSSQ (A)	HSGFEDELSEVLENQSSQ	39	1	1	DEF_USER		2034.9	0	0	0	0	3.30781e+07	3.71076e+07	0	0	0	14921969798	0	1.438e-10	0	High	3.673			High	3.45972					V411-R412
CHGA		S113-Q114	97	113	17	(K) HSGFEDELSEVLENQSS (Q)	HSGFEDELSEVLENQSS	7	1	1	DEF_USER		1906.84	0	0	0	0	2.93877e+07	3.28558e+07	0	0	1.91016e+07	1082108753	0	2.384e-08	0	High	3.69711			High	3.14638					Q410-V411
CHGA		S112-SS13	97	112	16	(K) HSGFEDELSEVLENQS (S)	HSGFEDELSEVLENQS	9	1	1	DEF_USER		1819.81	0	0	0	0	5.38034e+07	7.38016e+07	0	0	0	4.8469e+09	0	5.762e-05	0	High	2.31302			High	2.86712					L409-Q410
CHGA		Q111-S112	97	111	15	(K) HSGFEDELSEVLENQ (S)	HSGFEDELSEVLENQ	41	1	1	DEF_USER		1732.78	0	0	0	0	3.80917e+08	3.40775e+08	0	0	1.70283e+08	1.49467e+10	0	9.351e-08	0	High	3.49964			High	1.73984					E443-L444
CHGA		L108-E109	97	108	12	(K) HSGFEDELSEVL (E)	HSGFEDELSEVL	3	1	1	DEF_USER		1361.63	0	0	0	0	4.95438e+07	7.37598e+07	0	0	3.75416e+07	0	0	0.233	0	High	2.45139			High	2.59282
CHGA	H97-S98		98	132	35	(H) SGFEDELSEVLENQSSQAELKEAVEEPSSKDVMEK (R)	SGFEDELSEVLENQSSQAELKEAVEEPSSKDVMEK	3	1	1	DEF_USER	M33(Oxidation)	3913.83	0	0	0	0	8.54476e+07	1.25689e+08	0	0	0	1.34135e+08	0	0.001388	2	High	4.22758			High	3.99599
CHGA	H97-S98		98	127	30	(H) SGFEDELSEVLENQSSQAELKEAVEEPSSK (D)	SGFEDELSEVLENQSSQAELKEAVEEPSSK	3	1	1	DEF_USER		3295.56	0	0	0	0	5.63141e+07	8.08963e+07	0	0	0	74881800	0	1.193e-15	1	High	3.85216			High	3.57871
CHGA	H97-S98		98	118	21	(H) SGFEDELSEVLENQSSQAELK (E)	SGFEDELSEVLENQSSQAELK	7	1	1	DEF_USER		2339.1	0	0	0	0	7.79666e+07	1.43883e+08	0	0	3.84666e+07	1.84547e+08	0	2.198e-12	0	High	3.11014			High	4.67211
CHGA	S98-G99		99	127	29	(S) GFEDELSEVLENQSSQAELKEAVEEPSSK (D)	GFEDELSEVLENQSSQAELKEAVEEPSSK	4	1	1	DEF_USER		3208.52	0	0	0	0	3.59692e+07	4.09616e+07	0	0	1.82789e+07	3.75769e+07	0	0.000315	1	High	4.28666			High	3.93984
CHGA	S98-G99		99	118	20	(S) GFEDELSEVLENQSSQAELK (E)	GFEDELSEVLENQSSQAELK	2	1	1	DEF_USER		2252.07	0	0	0	0	0	1.90553e+07	0	0	0	3.74836e+07	0	2.537e-14	0					High	2.99581	*
CHGA			119	133	15	(K) EAVEEPSSKDVMEKR (E)	EAVEEPSSKDVMEKR	1	1	1	DEF_USER	M12(Oxidation)	1749.84	0	0	0	0	0	369313487	0	0	0	0	0.008	0.3478	2					High	2.11913	*
CHGA			119	132	14	(K) EAVEEPSSKDVMEK (R)	EAVEEPSSKDVMEK	13	1	1	DEF_USER	M12(Oxidation)	1593.73	0	0	0	0	796322164	1161288048	0	0	2.34789e+08	3.478e+08	0	0.05289	1	High	2.51167			High	2.4335
CHGA			142	162	21	(K) SGEATDGARPQALPEPMQESK (A)	SGEATDGARPQALPEPMQESK	19	1	1	DEF_USER		2199.04	0	0	0	0	1614137992	753606462	0	0	1592907804	2334047197	0	0.01797	0	High	3.85983			High	3.315
CHGA			142	162	21	(K) SGEATDGARPQALPEPMQESK (A)	SGEATDGARPQALPEPMQESK	13	1	1	DEF_USER	M17(Oxidation)	2215.03	0	0	0	0	2416572416	2429445512	0	0	777050928	1312988684	0	0.01447	0	High	1.89836			High	2.94855
CHGA		E160-S161	142	160	19	(K) SGEATDGARPQALPEPMQE (S)	SGEATDGARPQALPEPMQE	5	1	1	DEF_USER		1983.91	0	0	0	0	1.84622e+08	79613836	0	0	392190298	301510596	0	0.08221	0	High	3.31926			High	3.62098
CHGA		Q159-E160	142	159	18	(K) SGEATDGARPQALPEPMQ (E)	SGEATDGARPQALPEPMQ	2	1	1	DEF_USER		1854.87	0	0	0	0	0	1.57407e+09	0	0	0	0	0	0.2227	0					High	3.31275	*
CHGA			163	193	31	(K) AEGNNQAPGEEEEEEEEATNTHPPASLPSQK (Y)	AEGNNQAPGEEEEEEEEATNTHPPASLPSQK	14	1	1	DEF_USER		3319.45	0	0	0	0	3653474128	3623509056	0	0	1936745014	2055799646	0	0.0008837	0	High	4.52457			High	4.16516
CHGA	N182-T183		183	213	31	(N) THPPASLPSQKYPGPQAEGDSEGLSQGLVDR (E)	THPPASLPSQKYPGPQAEGDSEGLSQGLVDR	3	1	1	DEF_USER		3218.58	0	0	0	0	140721103	1.0803e+08	0	0	0	6.50895e+08	0	8.4e-13	1	High	4.51834			High	4.37468
CHGA	S188-L189		189	213	25	(S) LPSQKYPGPQAEGDSEGLSQGLVDR (E)	LPSQKYPGPQAEGDSEGLSQGLVDR	1	1	1	DEF_USER		2628.3	0	0	0	0	0	47778320	0	0	0	0	0	0.01257	1					High	4.08094	*
CHGA		G216-L217	194	216	23	(K) YPGPQAEGDSEGLSQGLVDREKG (L)	YPGPQAEGDSEGLSQGLVDREKG	6	1	1	DEF_USER		2389.13	0	0	0	0	397459526	2.65346e+08	0	0	211498539	189385710	0	5.898e-12	2	High	2.90911			High	3.95144
CHGA			194	215	22	(K) YPGPQAEGDSEGLSQGLVDREK (G)	YPGPQAEGDSEGLSQGLVDREK	73	1	1	DEF_USER		2332.11	0	0	0	0	4.06621e+10	45649265184	0	0	33470869398	67633667928	0	1.096e-13	1	High	5.3984			High	5.50612
CHGA			194	213	20	(K) YPGPQAEGDSEGLSQGLVDR (E)	YPGPQAEGDSEGLSQGLVDR	38	1	1	DEF_USER		2074.97	0	0	0	0	1.79978e+10	18270870452	0	0	5236302081	1.57211e+10	0	0.003036	0	High	4.77273			High	5.15377
CHGA	P195-G196		196	213	18	(P) GPQAEGDSEGLSQGLVDR (E)	GPQAEGDSEGLSQGLVDR	10	1	1	DEF_USER		1814.85	0	0	0	0	7.44112e+08	9.15549e+08	0	0	177055402	488492945	0	0.0001663	0	High	4.75801			High	4.13183
CHGA	Q198-A199		199	213	15	(Q) AEGDSEGLSQGLVDR (E)	AEGDSEGLSQGLVDR	3	1	1	DEF_USER		1532.72	0	0	0	0	31506334	2.81975e+07	0	0	0	52284597	0	0.0009615	0	High	3.28661			High	2.36845
CHGA	A199-E200		200	213	14	(A) EGDSEGLSQGLVDR (E)	EGDSEGLSQGLVDR	1	1	1	DEF_USER		1461.68	0	0	0	0	0	2.98061e+07	0	0	0	0	0	0.003229	0					High	3.21854	*
CHGA	G201-D202		202	213	12	(G) DSLEAGLPLQVR (E)	DSLEAGLPLQVR	5	1	1	DEF_USER		1297.72	0	0	0	0	2.2645e+08	2.03987e+08	0	0	2.68519e+08	3.25792e+08	0	0.02501	0	High	2.37027			High	2.44295
CHGA			214	226	13	(R) EKGLSAEPGWQAK (R)	EKGLSAEPGWQAK	2	1	1	DEF_USER	N-Term(Acetyl)	1442.73	0	0	0	0	2.31007e+07	18734963	0	0	0	0	0	0.1203	1	High	1.8283			High	2.85249
CHGA			216	226	11	(K) GLSAEPGWQAK (R)	GLSAEPGWQAK	109	1	1	DEF_USER		1143.58	0	0	0	0	11747076992	8747921680	0	0	5903392144	8506863456	0	0.2364	0	High	2.29088			High	2.54294
CHGA	Q224-A225		225	263	39	(Q) AKREEEEEEEEEAEAGEEAVPEEEGPTVVLNPHPSLGYK (E)	AKREEEEEEEEEAEAGEEAVPEEEGPTVVLNPHPSLGYK	1	1	1	DEF_USER		4335.98	0	0	0	0	0	2.71084e+08	0	0	0	0	0	0.000791	2					High	5.77621	*
CHGA			227	266	40	(K) REEEEEEEEEAEAGEEAVPEEEGPTVVLNPHPSLGYKEIR (K)	REEEEEEEEEAEAGEEAVPEEEGPTVVLNPHPSLGYKEIR	17	1	1	DEF_USER		4535.1	0	0	0	0	2.65258e+09	2.55994e+09	0	0	7664638334	5.73824e+09	0	2.956e-17	2	High	6.47351			High	6.7857
CHGA		E264-I265	227	264	38	(K) REEEEEEEEEAEAGEEAVPEEEGPTVVLNPHPSLGYKE (I)	REEEEEEEEEAEAGEEAVPEEEGPTVVLNPHPSLGYKE	3	1	1	DEF_USER		4265.91	0	0	0	0	5.62892e+07	797870095	0	0	74823986	0	0	0.03466	2	High	1.69248			High	2.23942
CHGA			227	263	37	(K) REEEEEEEEEAEAGEEAVPEEEGPTVVLNPHPSLGYK (E)	REEEEEEEEEAEAGEEAVPEEEGPTVVLNPHPSLGYK	87	1	1	DEF_USER		4136.88	0	0	0	0	3.60224e+10	3.43628e+10	0	0	11248405819	3.96119e+10	0	1.611e-06	1	High	7.20547			High	6.37317
CHGA		Y262-K263	227	262	36	(K) REEEEEEEEEAEAGEEAVPEEEGPTVVLNPHPSLGY (K)	REEEEEEEEEAEAGEEAVPEEEGPTVVLNPHPSLGY	4	1	1	DEF_USER		4008.78	0	0	0	0	1.12258e+08	1.1236e+08	0	0	0	1.10209e+09	0	0.0002813	1	High	5.51118			High	4.65169
CHGA		G261-Y262	227	261	35	(K) REEEEEEEEEAEAGEEAVPEEEGPTVVLNPHPSLG (Y)	REEEEEEEEEAEAGEEAVPEEEGPTVVLNPHPSLG	9	1	1	DEF_USER		3845.72	0	0	0	0	2.65165e+08	9.97139e+08	0	0	9.1734e+07	817983707	0	4.695e-05	1	High	6.71187			High	6.61405
CHGA		L260-G261	227	260	34	(K) REEEEEEEEEAEAGEEAVPEEEGPTVVLNPHPSL (G)	REEEEEEEEEAEAGEEAVPEEEGPTVVLNPHPSL	3	1	1	DEF_USER		3788.7	0	0	0	0	1.91661e+08	1.96417e+08	0	0	0	4.00726e+08	0	2.843e-15	1	High	5.99068			High	6.08736
CHGA		N255-P256	227	255	29	(K) REEEEEEEEEAEAGEEAVPEEEGPTVVLN (P)	REEEEEEEEEAEAGEEAVPEEEGPTVVLN	5	1	1	DEF_USER		3257.41	0	0	0	0	1.64213e+08	1.73525e+08	0	0	0	1.62219e+08	0	0.008824	1	High	4.19321			High	5.23564
CHGA		L254-N255	227	254	28	(K) REEEEEEEEEAEAGEEAVPEEEGPTVVL (N)	REEEEEEEEEAEAGEEAVPEEEGPTVVL	8	1	1	DEF_USER		3143.37	0	0	0	0	2.27165e+08	1.37363e+09	0	0	90859170	3929593199	0	8.642e-06	1	High	5.77817			High	5.82665
CHGA		V253-L254	227	253	27	(K) REEEEEEEEEAEAGEEAVPEEEGPTVV (L)	REEEEEEEEEAEAGEEAVPEEEGPTVV	5	1	1	DEF_USER		3030.29	0	0	0	0	9.42084e+07	1.12361e+09	0	0	0	655695227	0	4.108e-12	1	High	5.54825			High	5.3483
CHGA		P245-E246	227	245	19	(K) REEEEEEEEEAEAGEEAVP (E)	REEEEEEEEEAEAGEEAVP	3	1	1	DEF_USER		2189.89	0	0	0	0	71952043	7.10814e+07	0	0	0	6.9564e+07	0	3.021e-11	1	High	4.09502			High	4.42135
CHGA			228	266	39	(R) EEEEEEEEEAEAGEEAVPEEEGPTVVLNPHPSLGYKEIR (K)	EEEEEEEEEAEAGEEAVPEEEGPTVVLNPHPSLGYKEIR	3	1	1	DEF_USER		4379.01	0	0	0	0	0	3.26512e+08	0	0	0	213810933	0	0.001625	1					High	6.12855	*
CHGA			228	263	36	(R) EEEEEEEEEAEAGEEAVPEEEGPTVVLNPHPSLGYK (E)	EEEEEEEEEAEAGEEAVPEEEGPTVVLNPHPSLGYK	9	1	1	DEF_USER		3980.77	0	0	0	0	1286768667	1347575601	0	0	2.92285e+08	1106050983	0	9.113e-05	0	High	4.90699			High	5.00841
CHGA		L254-N255	228	254	27	(R) EEEEEEEEEAEAGEEAVPEEEGPTVVL (N)	EEEEEEEEEAEAGEEAVPEEEGPTVVL	2	1	1	DEF_USER		2987.27	0	0	0	0	0	2.62426e+07	0	0	0	4.89551e+07	0	0.001286	0					High	2.30425	*
CHGA	E238-A239		239	263	25	(E) AGEEAVPEEEGPTVVLNPHPSLGYK (E)	AGEEAVPEEEGPTVVLNPHPSLGYK	10	1	1	DEF_USER		2619.32	0	0	0	0	1.76067e+09	1.09028e+09	0	0	1166357452	1354662301	0	2.337e-14	0	High	5.01181			High	4.36175
CHGA	E241-E242		242	263	22	(E) EAVPEEEGPTVVLNPHPSLGYK (E)	EAVPEEEGPTVVLNPHPSLGYK	2	1	1	DEF_USER		2362.2	0	0	0	0	3.03985e+07	2.78107e+07	0	0	0	0	0	0.0008013	0	High	3.52913			High	3.07419
CHGA	E242-A243		243	263	21	(E) AVPEEEGPTVVLNPHPSLGYK (E)	AVPEEEGPTVVLNPHPSLGYK	19	1	1	DEF_USER		2233.16	0	0	0	0	2.55163e+09	1851550356	0	0	2.43427e+09	4.68925e+09	0	0.000675	0	High	3.51753			High	3.35448
CHGA	E246-E247		247	263	17	(E) EEGPTVVLNPHPSLGYK (E)	EEGPTVVLNPHPSLGYK	4	1	1	DEF_USER		1836.96	0	0	0	0	119321904	7.37572e+07	0	0	9.32817e+07	160347077	0	0.004198	0	High	3.88375			High	2.90527
CHGA	E248-G249		249	263	15	(E) GPTVVLNPHPSLGYK (E)	GPTVVLNPHPSLGYK	6	1	1	DEF_USER		1578.86	0	0	0	0	7.0745e+07	4.89958e+07	0	0	63303534	82781431	0	0.08858	0	High	2.52476			High	2.71713
CHGA			272	294	23	(R) SEALAVDGAGKPGAEEAQDPEGK (G)	SEALAVDGAGKPGAEEAQDPEGK	8	1	1	DEF_USER		2226.06	0	0	0	0	675902022	765998186	0	0	569860594	0	0	0.01913	0	High	3.86278			High	3.55311
CHGA	E273-A274		274	318	45	(E) ALAVDGAGKPGAEEAQDPEGKGEQEHSQQKEEEEEMAVVPQGLFR (G)	ALAVDGAGKPGAEEAQDPEGKGEQEHSQQKEEEEEMAVVPQGLFR	2	1	1	DEF_USER	M36(Oxidation)	4821.27	0	0	0	0	1.955e+08	2.85018e+08	0	0	0	0	0.003	0.2351	2	High	2.11864			High	1.59964
CHGA	D290-P291		291	318	28	(D) PEGKGEQEHSQQKEEEEEMAVVPQGLFR (G)	PEGKGEQEHSQQKEEEEEMAVVPQGLFR	6	1	1	DEF_USER		3225.52	0	0	0	0	1.77933e+08	6.39635e+07	0	0	294798466	3.57714e+07	0	0.00387	2	High	5.00339			High	4.42692
CHGA			295	318	24	(K) GEQEHSQQKEEEEEMAVVPQGLFR (G)	GEQEHSQQKEEEEEMAVVPQGLFR	25	1	1	DEF_USER		2814.31	0	0	0	0	3.90925e+09	2.68823e+09	0	0	4.88085e+09	4.58755e+09	0	5.83674e-07	1	High	6.3601			High	5.62851
CHGA			295	318	24	(K) GEQEHSQQKEEEEEMAVVPQGLFR (G)	GEQEHSQQKEEEEEMAVVPQGLFR	23	1	1	DEF_USER	M15(Oxidation)	2830.3	0	0	0	0	3.61776e+09	3.96486e+09	0	0	1.71247e+09	1749754926	0	0.003272	1	High	5.41488			High	5.68043
CHGA		F317-R318	295	317	23	(K) GEQEHSQQKEEEEEMAVVPQGLF (R)	GEQEHSQQKEEEEEMAVVPQGLF	3	1	1	DEF_USER	M15(Oxidation)	2674.2	0	0	0	0	4.14907e+07	59405899	0	0	0	5.26532e+08	0	0.01099	1	High	3.19263			High	4.05615
CHGA	E298-H299		299	318	20	(E) HSQQKEEEEEMAVVPQGLFR (G)	HSQQKEEEEEMAVVPQGLFR	6	1	1	DEF_USER	M11(Oxidation)	2387.13	0	0	0	0	159477149	1.84793e+08	0	0	7.52879e+07	117292113	0	0.001921	1	High	5.18202			High	3.46807
CHGA	Q302-K303		303	318	16	(Q) KEEEEEMAVVPQGLFR (G)	KEEEEEMAVVPQGLFR	1	1	1	DEF_USER	M7(Oxidation)	1906.92	0	0	0	0	0	2.8133e+07	0	0	0	0	0	0.01735	1					High	3.92564	*
CHGA			304	318	15	(K) EEEEEMAVVPQGLFR (G)	EEEEEMAVVPQGLFR	7	1	1	DEF_USER		1762.84	0	0	0	0	1.07509e+08	6.70977e+07	0	0	1.0111e+08	6.86457e+07	0	5.656e-09	0	High	3.00354			High	3.1591
CHGA			304	318	15	(K) EEEEEMAVVPQGLFR (G)	EEEEEMAVVPQGLFR	3	1	1	DEF_USER	M6(Oxidation)	1778.84	0	0	0	0	0	342283052	0	0	0	8.97936e+07	0	0.07248	0					High	2.76403	*
CHGA	E308-M309		309	318	10	(E) MAVVPQGLFR (G)	MAVVPQGLFR	8	1	1	DEF_USER	M1(Oxidation)	1133.62	0	0	0	0	8.89003e+07	1.10607e+08	0	0	7.33581e+07	4.18655e+08	0	0.1965	0	High	2.48894			High	2.53926
CHGA	E308-M309		309	318	10	(E) MAVVPQGLFR (G)	MAVVPQGLFR	5	1	1	DEF_USER		1117.62	0	0	0	0	5.33151e+07	3.20561e+07	0	0	145730626	4.98128e+08	0	1.67e-05	0	High	2.26668			High	1.89675
CHGA	M309-A310		310	318	9	(M) AVVPQGLFR (G)	AVVPQGLFR	7	1	1	DEF_USER		986.582	0	0	0	0	4.30167e+07	5.70945e+07	0	0	4.26932e+07	1.28944e+09	0	0.204	0	High	1.31949			High	1.48313
CHGA	A310-V311		311	318	8	(A) VVPQGLFR (G)	VVPQGLFR	11	1	1	DEF_USER		915.542	0	0	0	0	6.78281e+07	6.85947e+08	0	0	58672450	814729515	0.001	0.01099	0	High	1.68319			High	1.27066
CHGA			322	340	19	(K) SGELEQEEERLSKEWEDSK (R)	SGELEQEEERLSKEWEDSK	9	1	1	DEF_USER		2308.07	0	0	0	0	1.62739e+08	1.19579e+08	0	0	2.40964e+08	3.05578e+08	0	9.523e-09	2	High	2.64778			High	3.87129
CHGA			322	334	13	(K) SGELEQEEERLSK (E)	SGELEQEEERLSK	17	1	1	DEF_USER		1533.74	0	0	0	0	7.00675e+08	695879612	0	0	1311492509	1432340120	0	0.09845	1	High	2.46916			High	2.40792
CHGA		S333-K334	322	333	12	(K) SGELEQEEERLS (K)	SGELEQEEERLS	2	1	1	DEF_USER		1405.65	0	0	0	0	0	406166655	0	0	0	2.145e+08	0	0.1308	1					High	2.37956	*
CHGA		L332-S333	322	332	11	(K) SGELEQEEERL (S)	SGELEQEEERL	9	1	1	DEF_USER		1318.61	0	0	0	0	2.11442e+08	235123305	0	0	2.12047e+08	2.46513e+08	0	0.07739	1	High	2.32161			High	2.06167
CHGA			322	331	10	(K) SGELEQEEER (L)	SGELEQEEER	26	1	1	DEF_USER		1205.53	0	0	0	0	2581553575	1913335304	0	0	1596383652	959664332	0	0.1638	0	High	2.37323			High	2.42378
CHGA			332	341	10	(R) LSKEWEDSKR (W)	LSKEWEDSKR	17	1	1	DEF_USER		1277.65	0	0	0	0	6.00295e+08	540522496	0	0	448469972	0	0	0.03911	2	High	2.37857			High	1.90363
CHGA			357	373	17	(K) RLEGQEEEEDNRDSSMK (L)	RLEGQEEEEDNRDSSMK	20	1	1	DEF_USER		2051.89	0	0	0	0	803806707	481617507	0	0	1.64007e+09	5.95168e+08	0	0.009192	2	High	3.84953			High	5.36098
CHGA			357	373	17	(K) RLEGQEEEEDNRDSSMK (L)	RLEGQEEEEDNRDSSMK	39	1	1	DEF_USER	M16(Oxidation)	2067.89	0	0	0	0	1391876617	3043700048	0	0	1946593350	8.11057e+08	0	2.345e-05	2	High	3.52186			High	3.40112
CHGA			358	373	16	(R) LEGQEEEEDNRDSSMK (L)	LEGQEEEEDNRDSSMK	1	1	1	DEF_USER	M15(Oxidation)	1911.79	0	0	0	0	0	463410340	0	0	0	0	0	0.07962	1					High	1.93659	*
CHGA		Q389-R390	380	389	10	(R) AYGFRGPGPQ ( R)	AYGFRGPGPQ	1	1	1	DEF_USER		1162.6	0	0	0	0	0	2.15975e+07	0	0	0	0	0.006	0.3242	1					High	2.1418	*
CHGA			385	391	7	(R) GPGPQLR (R)	GPGPQLR	17	1	1	DEF_USER		724.411	0	0	0	0	1.6601e+07	1765396992	0	0	2236789358	1.63026e+09	0.002	0.1966	0	High	1.5321			High	1.45028
CHGA			392	412	21	(R) RGWRPSSREDSLEAGLPLQVR (G)	RGWRPSSREDSLEAGLPLQVR	24	1	1	DEF_USER		2409.28	0	0	0	0	1930114128	1380815920	0	0	2431792664	1374105644	0	0.03836	2	High	4.39986			High	5.41117
CHGA			393	412	20	(R) GWRPSSREDSLEAGLPLQVR (G)	GWRPSSREDSLEAGLPLQVR	14	1	1	DEF_USER		2253.18	0	0	0	0	7.85285e+08	4.24307e+08	0	0	1.15014e+09	1.06213e+09	0	0.005208	1	High	4.71131			High	4.45618
CHGA		Q410-V411	393	410	18	(R) GWRPSSREDSLEAGLPLQ (V)	GWRPSSREDSLEAGLPLQ	1	1	1	DEF_USER		1998.01	0	0	0	0	0	1.14378e+08	0	0	0	0	0	0.03696	1					High	3.33858	*
CHGA			396	412	17	(R) PSSREDSLEAGLPLQVR (G)	PSSREDSLEAGLPLQVR	11	1	1	DEF_USER		1853.97	0	0	0	0	789515238	5.41629e+08	0	0	8.09127e+08	8.12838e+07	0	5.69e-09	1	High	4.34621			High	3.84919
CHGA	S397-S398		398	412	15	(S) SREDSLEAGLPLQVR (G)	SREDSLEAGLPLQVR	19	1	1	DEF_USER		1669.89	0	0	0	0	2.98867e+09	2.1599e+09	0	0	2.78985e+09	3975258236	0	9.513e-12	1	High	4.15051			High	4.3071
CHGA			400	412	13	(R) EDSLEAGLPLQVR (G)	EDSLEAGLPLQVR	223	1	1	DEF_USER		1426.76	0	0	0	0	70195984524	62955316508	0	8.75023e+06	79363768596	9.14008e+10	0	0.04646	0	High	2.82536			High	2.89755
CHGA			400	412	13	(R) EDSLEAGLPLQVR (G)	EDSLEAGLPLQVR	2	1	1	DEF_USER	N-Term(Acetyl)	1468.78	0	0	0	0	1.58064e+07	2.09657e+07	0	0	0	0	0	0.02558	0	High	2.50999			High	2.30736
CHGA	D401-S402		402	412	11	(D) SLEAGLPLQVR (G)	SLEAGLPLQVR	4	1	1	DEF_USER		1182.69	0	0	0	0	4.37379e+08	3.51259e+08	0	0	5.13601e+08	5.5457e+08	0	0.03944	0	High	2.11565			High	2.17044
CHGA	S402-L403		403	412	10	(S) LEAGLPLQVR (G)	LEAGLPLQVR	5	1	1	DEF_USER		1095.66	0	0	0	0	3.79677e+07	3.23673e+07	0	0	4.70146e+07	405122890	0	0.1131	0	High	1.86807			High	2.14392
CHGA	L403-E404		404	412	9	(L) EAGLPLQVR (G)	EAGLPLQVR	3	1	1	DEF_USER		982.568	0	0	0	0	5.8125e+07	5.43611e+07	0	0	0	115067259	0	0.1265	0	High	1.7457			High	1.96932
CHGA	E404-A405		405	412	8	(E) AGLPLQVR (G)	AGLPLQVR	5	1	1	DEF_USER		853.527	0	0	0	0	21451637	1365666660	0	0	37867334	1183118374	0	0.0712	0	High	1.88945			High	1.51113
CHGA			419	446	28	(K) KEEEGSANRRPEDQELESLSAIEAELEK (V)	KEEEGSANRRPEDQELESLSAIEAELEK	41	1	1	DEF_USER		3186.55	0	0	0	0	1.41632e+10	1.46115e+10	0	0	1.47739e+10	1.50874e+10	0	2.18e-05	2	High	5.08145			High	5.2396
CHGA		E445-K446	419	445	27	(K) KEEEGSANRRPEDQELESLSAIEAELE (K)	KEEEGSANRRPEDQELESLSAIEAELE	4	1	1	DEF_USER		3058.46	0	0	0	0	0	0	0	0	0	2.25172e+09	0	1.653e-06	2					High	3.04662	*
CHGA			420	446	27	(K) EEEGSANRRPEDQELESLSAIEAELEK (V)	EEEGSANRRPEDQELESLSAIEAELEK	5	1	1	DEF_USER		3058.46	0	0	0	0	2.87234e+08	2.75745e+08	0	0	3.01703e+08	2.25172e+09	0	0.01124	1	High	4.29425			High	4.69241
CHGA	N427-R428		428	447	20	(N) RRPEDQELESLSAIEAELEK (V)	RRPEDQELESLSAIEAELEK	9	1	1	DEF_USER		2342.19	0	0	0	0	167890360	1.68518e+08	0	0	1.79866e+08	2.46412e+08	0	2.82e-11	1	High	4.9976			High	5.22522
CHGA	N427-R428		428	446	19	(N) RPEDQELESLSAIEAELEK (V)	RPEDQELESLSAIEAELEK	38	1	1	DEF_USER		2186.09	0	0	0	0	16474759936	17145181696	0	0	18655670009	17402109998	0	0.0008925	0	High	6.24332			High	6.4382
CHGA	N427-R428	E445-K446	428	445	18	(N) RPEDQELESLSAIEAELE (K)	RPEDQELESLSAIEAELE	9	1	1	DEF_USER		2058	0	0	0	0	62909738	6.70066e+07	0	0	5.20684e+07	9.88019e+08	0	6.581e-09	0	High	3.60906			High	3.34817
CHGA	N427-R428	S438-A439	428	438	11	(N) RPEDQELESLS (A)	RPEDQELESLS	1	1	1	DEF_USER		1302.62	0	0	0	0	0	451064745	0	0	0	0	0	0.1738	0					High	2.97854	*
CHGA	P429-E430		430	446	17	(P) EDQELESLSAIEAELEK (V)	EDQELESLSAIEAELEK	4	1	1	DEF_USER		1932.94	0	0	0	0	1.57881e+07	2.13636e+07	0	0	1.9361e+07	2.43081e+07	0	3.719e-11	0	High	2.86192			High	2.53696
CHGA	E435-S436		436	446	11	(E) SLSAIEAELEK (V)	SLSAIEAELEK	2	1	1	DEF_USER		1189.63	0	0	0	0	0	1.15569e+08	0	0	4.37118e+07	0	0	0.08969	0					High	2.78096	*
CHGA	S436-L437		437	446	10	(S) LSAIEAELEK (V)	LSAIEAELEK	4	1	1	DEF_USER		1102.6	0	0	0	0	7.37438e+07	76520234	0	0	92165476	95753832	0	0.2588	0	High	2.60449			High	2.84215
CHGA			447	455	9	(K) VAHQLQALR (R)	VAHQLQALR	23	1	1	DEF_USER		1035.61	0	0	0	0	3.111e+09	2873707264	0	0	3755598688	0	0	0.2039	0	High	1.41173			High	1.66478
	14 UNIQUE

## Sheet: SCG1 - + CAPN1
SCG1 - CAPN1																											SCG -CAPN1
						Accession	Description	ΣCoverage	Σ# Proteins	Σ# Unique Peptides	Σ# Peptides	Σ# PSMs	A5: Area	B5: Area	C5: Area	D5: Area	E5: Area	F5: Area	G5: Area	H5: Area	I5: Area	J5: Area	# AAs	MW [kDa]	calc. pI		Score H2	Coverage H2	# Peptides H2	# PSM H2
						DEF_USER	Secretogranin-1 OS=Homo sapiens OX=9606 GN=CHGB PE=1 SV=2 - [SCG1_HUMAN]	73.71	1	88	88	1278	0	0	1.10281e+10	6.31472e+09	905273	0	0	5.9142e+09	1.50293e+07	0	677	78.2292	5.07178		484.81	64.7	54	354
Protein	(NH) Non-Tryptic	(COOH) Non-Tryptic	Start	Stop	Length	Sequence plus N/C	Sequence	# PSMs	# Proteins	# Protein Groups	Protein Group Accessions	Modifications	MH+ [Da]	A5: Area	B5: Area	C5: Area	D5: Area	E5: Area	F5: Area	G5: Area	H5: Area	I5: Area	J5: Area	q-Value	PEP	# Missed Cleavages	XCorr H2	H2
SCG1			36	47	12	(R) CIIEVLSNALSK (S)	CIIEVLSNALSK	58	1	1	DEF_USER	C1(Carbamidomethyl)	1346.74	0	0	7.08154e+08	668571360	0	0	0	2089236345	1.50293e+07	0	0	0.02203	0	3.33062	High
SCG1	C36-I37		37	47	11	(C) IIEVLSNALSK (S)	IIEVLSNALSK	5	1	1	DEF_USER		1186.71	0	0	4.10646e+07	2.05378e+07	0	0	0	3.11182e+07	0	0	0	3.009e-06	0	2.12884	High
SCG1			48	58	11	(K) SSAPPITPECR (Q)	SSAPPITPECR	232	1	1	DEF_USER	C10(Carbamidomethyl)	1214.59	0	0	5.01349e+09	3481184280	0	0	0	7567703705	0	0	0	0.06064	0	1.88586	High
SCG1			70	84	15	(K) DKETTENENTKFEVR (L)	DKETTENENTKFEVR	60	1	1	DEF_USER		1839.87	0	0	3139068672	1943612736	0	0	0	2193543040	0	0	0	0.00232	2	3.18218	High
SCG1			85	117	33	(R) LLRDPADASEAHESSSRGEAGAPGEEDIQGPTK (A)	LLRDPADASEAHESSSRGEAGAPGEEDIQGPTK	27	1	1	DEF_USER		3377.58	0	0	2813379493	1340742660	0	0	0	1172390902	0	0	0	1.046e-08	2	5.53481	High
SCG1			85	101	17	(R) LLRDPADASEAHESSSR (G)	LLRDPADASEAHESSSR	125	1	1	DEF_USER		1840.87	0	0	3719610124	2266846624	0	0	0	2.45001e+06	0	0	0	0.06114	1	1.89394	High
SCG1			102	117	16	(R) GEAGAPGEEDIQGPTK (A)	GEAGAPGEEDIQGPTK	9	1	1	DEF_USER		1555.73	0	0	1443634639	639545256	0	0	0	400642248	0	0	0	1.086e-06	0	2.7301	High
SCG1			118	131	14	(K) ADTEKWAEGGGHSR (E)	ADTEKWAEGGGHSR	7	1	1	DEF_USER		1500.68	0	0	517226555	295657992	0	0	0	174016527	0	0	0	0.001009	1	3.27745	High
SCG1			132	155	24	(R) ERADEPQWSLYPSDSQVSEEVKTR (H)	ERADEPQWSLYPSDSQVSEEVKTR	17	1	1	DEF_USER		2836.35	0	0	1685772669	6.75138e+08	0	0	0	4804410048	0	0	0	0.0003152	2	5.78123	High
SCG1			132	155	24	(R) ERADEPQWSLYPSDSQVSEEVKTR (H)	ERADEPQWSLYPSDSQVSEEVKTR	9	1	1	DEF_USER	N-Term(Acetyl)	2878.28	0	0	2.23328e+08	1.85648e+08	0	0	0	5.2181e+08	0	0	0	0.0002007	2	2.51841	High
SCG1			132	153	22	(R) ERADEPQWSLYPSDSQVSEEVK (T)	ERADEPQWSLYPSDSQVSEEVK	18	1	1	DEF_USER		2579.19	0	0	13000278738	9.66545e+09	0	0	0	4268574341	0	0	0	0.001729	1	4.48436	High
SCG1			134	155	22	(R) ADEPQWSLYPSDSQVSEEVKTR (H)	ADEPQWSLYPSDSQVSEEVKTR	12	1	1	DEF_USER		2551.21	0	0	1.11528e+09	2.55027e+09	0	0	0	2.52198e+09	0	0	0	1.252e-07	1	4.90231	High
SCG1			134	155	22	(R) ADEPQWSLYPSDSQVSEEVKTR (H)	ADEPQWSLYPSDSQVSEEVKTR	5	1	1	DEF_USER	N-Term(Acetyl)	2593.14	0	0	4.5775e+07	1.34191e+08	0	0	0	368532905	0	0	0	0.2114	1	2.46665	High
SCG1			134	153	20	(R) ADEPQWSLYPSDSQVSEEVK (T)	ADEPQWSLYPSDSQVSEEVK	15	1	1	DEF_USER		2294.07	0	0	2.68599e+09	1.99442e+09	0	0	0	914798686	0	0	0	1.266e-08	0	3.95124	High
SCG1	A134-D135		135	155	21	(A) DEPQWSLYPSDSQVSEEVKTR (H)	DEPQWSLYPSDSQVSEEVKTR	3	1	1	DEF_USER		2480.15	0	0	3.88666e+07	1.96404e+07	0	0	0	4.77474e+07	0	0	0	6.856e-10	1	4.17121	High
SCG1	W139-S140		140	153	14	(W) SLYPSDSQVSEEVK (T)	SLYPSDSQVSEEVK	5	1	1	DEF_USER		1567.75	0	0	2.26459e+08	9.66482e+07	0	0	0	9.51492e+07	0	0	0	2.981e-07	0	2.39906	High
SCG1	Y142-P143		143	155	13	(Y) PSDSQVSEEVKTR (H)	PSDSQVSEEVKTR	1	1	1	DEF_USER		1461.72	0	0	0	0	0	0	0	1.9319e+07	0	0	0.003	0.00188	1	1.66495	High
SCG1			179	202	24	(R) GEDSSEEKHLEEPGETQNAFLNER (K)	GEDSSEEKHLEEPGETQNAFLNER	11	1	1	DEF_USER		2745.23	0	0	1.57e+09	506923936	0	0	0	321515903	0	0	0	1.74e-08	1	3.54855	High
SCG1			187	202	16	(K) HLEEPGETQNAFLNER (K)	HLEEPGETQNAFLNER	94	1	1	DEF_USER		1883.89	0	0	9.76333e+09	4165050007	905273	0	0	3285431676	0	0	0	5.472e-11	0	3.72144	High
SCG1			204	216	13	(K) QASAIKKEELVAR (S)	QASAIKKEELVAR	13	1	1	DEF_USER		1442.83	0	0	9.18872e+08	902132696	0	0	0	1117039984	0	0	0	1.37e-08	2	3.69464	High
SCG1			259	278	20	(R) SQEESEEGEEDATSEVDKRR (T)	SQEESEEGEEDATSEVDKRR	159	1	1	DEF_USER		2310	0	0	6432406482	5113650100	0	0	0	5370482096	0	0	0	0.009331	2	4.13312	High
SCG1			259	277	19	(R) SQEESEEGEEDATSEVDKR (R)	SQEESEEGEEDATSEVDKR	6	1	1	DEF_USER		2153.89	0	0	1002573392	611673264	0	0	0	368595040	0	0	0	0.003273	1	3.89582	High
SCG1			293	325	33	(R) SSQGGSLPSEEKGHPQEESEESNVSMASLGEKR (D)	SSQGGSLPSEEKGHPQEESEESNVSMASLGEKR	3	1	1	DEF_USER	M26(Oxidation)	3503.58	0	0	0	1.03887e+09	0	0	0	920385849	0	0	0	0.05678	2	2.0499	High
SCG1			293	304	12	(R) SSQGGSLPSEEK (G)	SSQGGSLPSEEK	3	1	1	DEF_USER		1205.56	0	0	455436344	240553096	0	0	0	94482472	0	0	0	0.05324	0	1.68387	High
SCG1			334	361	28	(R) ASEEEPEYGEEIKGYPGVQAPEDLEWER (Y)	ASEEEPEYGEEIKGYPGVQAPEDLEWER	8	1	1	DEF_USER		3236.47	0	0	7.06953e+08	3.44102e+09	0	0	0	6.24042e+08	0	0	0	0.000935	1	4.24607	High
SCG1		Y348-P349	334	348	15	(R) ASEEEPEYGEEIKGY (P)	ASEEEPEYGEEIKGY	2	1	1	DEF_USER		1729.75	0	0	1.99801e+07	0	0	0	0	2.08995e+07	0	0	0.001	0.004148	1	1.42025	High
SCG1			334	346	13	(R) ASEEEPEYGEEIK (G)	ASEEEPEYGEEIK	8	1	1	DEF_USER		1509.66	0	0	984651756	4.96331e+08	0	0	0	298860053	0	0	0	1.814e-05	0	1.91418	High
SCG1	I345-K346		346	361	16	(I) KGYPGVQAPEDLEWER (Y)	KGYPGVQAPEDLEWER	2	1	1	DEF_USER		1873.91	0	0	1.10575e+07	0	0	0	0	5.98518e+06	0	0	0	8.282e-07	1	2.54279	High
SCG1			347	361	15	(K) GYPGVQAPEDLEWER (Y)	GYPGVQAPEDLEWER	12	1	1	DEF_USER		1745.82	0	0	3.94672e+09	2.019e+09	0	0	0	735165121	0	0	0	4.261e-09	0	3.45098	High
SCG1			388	409	22	(R) NYPSLELDKMAHGYGEESEEER (G)	NYPSLELDKMAHGYGEESEEER	5	1	1	DEF_USER		2583.14	0	0	8.0757e+07	2.0107e+07	0	0	0	4.63132e+07	0	0	0	1.419e-08	1	3.21677	High
SCG1			388	396	9	(R) NYPSLELDK (M)	NYPSLELDK	32	1	1	DEF_USER		1078.54	0	0	10320645467	3.48002e+09	0	0	0	2.174e+09	0	0	0	0.1415	0	1.62897	High
SCG1	N388-Y389		389	396	8	(N) YPSLELDK (M)	YPSLELDK	5	1	1	DEF_USER		964.502	0	0	1.05078e+08	4.39527e+07	0	0	0	2.44365e+07	0	0	0	0.0873	0	1.61974	High
SCG1			428	439	12	(R) AYFMSDTREEKR (F)	AYFMSDTREEKR	3	1	1	DEF_USER	M4(Oxidation)	1548.71	0	0	0	230782656	0	0	0	0	0	0	0.002	0.3296	2	1.74298	High
SCG1			428	435	8	(R) AYFMSDTR (E)	AYFMSDTR	12	1	1	DEF_USER		990.436	0	0	2250623208	7.36947e+07	0	0	0	9.80523e+08	0	0	0	0.0005505	0	1.73323	High
SCG1			428	435	8	(R) AYFMSDTR (E)	AYFMSDTR	14	1	1	DEF_USER	M4(Oxidation)	1006.43	0	0	6.1328e+08	536001590	0	0	0	265454850	0	0	0	0.0026	0	1.24434	High
SCG1			439	447	9	(K) RFLGEGHHR (V)	RFLGEGHHR	7	1	1	DEF_USER		1108.58	0	0	1.71952e+08	0	0	0	0	2.64608e+08	0	0	0	0.08218	1	2.66442	High
SCG1	F440-L441		441	447	7	(F) LGEGHHR (V)	LGEGHHR	1	1	1	DEF_USER		805.407	0	0	0	0	0	0	0	1.77272e+08	0	0	0.003	0.002402	0	1.01194	High
SCG1			466	493	28	(K) ELDRNYLNYGEEGAPGKWQQQGDLQDTK (E)	ELDRNYLNYGEEGAPGKWQQQGDLQDTK	5	1	1	DEF_USER		3252.53	0	0	2.19946e+08	3.38967e+08	0	0	0	2.05097e+08	0	0	0	0.005637	2	4.81071	High
SCG1			466	482	17	(K) ELDRNYLNYGEEGAPGK (W)	ELDRNYLNYGEEGAPGK	21	1	1	DEF_USER		1924.91	0	0	7.76924e+09	3430313386	0	0	0	3.27169e+09	0	0	0	0.02391	1	3.6713	High
SCG1			470	493	24	(R) NYLNYGEEGAPGKWQQQGDLQDTK (E)	NYLNYGEEGAPGKWQQQGDLQDTK	4	1	1	DEF_USER		2739.28	0	0	3.09735e+08	1.31402e+08	0	0	0	9.70193e+07	0	0	0	4.255e-08	1	3.58959	High
SCG1			501	515	15	(R) FQDKQYSSHHTAEKR (K)	FQDKQYSSHHTAEKR	19	1	1	DEF_USER		1861.9	0	0	43467942	8.49193e+07	0	0	0	1.0436e+08	0	0	0	0.2333	2	2.87331	High
SCG1		Q530-W531	518	530	13	(R) LGELFNPYYDPLQ (W)	LGELFNPYYDPLQ	1	1	1	DEF_USER		1568.77	0	0	0	0	0	0	0	1.44099e+08	0	0	0.006	0.02637	0	1.22154	High
SCG1			539	560	22	(R) RDNMNDNFLEGEEENELTLNEK (N)	RDNMNDNFLEGEEENELTLNEK	8	1	1	DEF_USER	M4(Oxidation)	2669.17	0	0	8.34926e+08	827644375	0	0	0	9.76441e+08	0	0	0	1.826e-07	1	4.70403	High
SCG1			539	560	22	(R) RDNMNDNFLEGEEENELTLNEK (N)	RDNMNDNFLEGEEENELTLNEK	2	1	1	DEF_USER		2653.18	0	0	3.19469e+07	0	0	0	0	6.8933e+07	0	0	0	2.23008e-13	1	5.61466	High
SCG1		N561-F562	540	561	22	(R) DNMNDNFLEGEEENELTLNEKN (F)	DNMNDNFLEGEEENELTLNEKN	3	1	1	DEF_USER	M3(Oxidation)	2627.12	0	0	4.29849e+07	5.89874e+07	0	0	0	5.62143e+07	0	0	0	5.904e-06	1	2.48698	High
SCG1			540	560	21	(R) DNMNDNFLEGEEENELTLNEK (N)	DNMNDNFLEGEEENELTLNEK	16	1	1	DEF_USER	M3(Oxidation)	2513.08	0	0	9.67791e+08	9.87655e+08	0	0	0	1.06981e+09	0	0	0	2.371e-13	0	5.02902	High
SCG1			540	560	21	(R) DNMNDNFLEGEEENELTLNEK (N)	DNMNDNFLEGEEENELTLNEK	7	1	1	DEF_USER		2497.08	0	0	3.17566e+07	2.07363e+07	0	0	0	7.95936e+07	0	0	0	3.154e-05	0	3.36785	High
SCG1			540	560	21	(R) DNMNDNFLEGEEENELTLNEK (N)	DNMNDNFLEGEEENELTLNEK	6	1	1	DEF_USER	N-Term(Acetyl)	2539.09	0	0	2.55701e+07	3.60208e+07	0	0	0	2.71562e+07	0	0	0	0.01408	0	2.43513	High
SCG1	N553-D554		554	570	17	(N) DNFLEGEEENELTLNEK (N)	DNFLEGEEENELTLNEK	3	1	1	DEF_USER		2022.92	0	0	3.71847e+06	3.47181e+06	0	0	0	2.88876e+06	0	0	0	0.00257	0	1.28083	High
SCG1			561	573	13	(K) NFFPEYNYDWWEK (K)	NFFPEYNYDWWEK	2	1	1	DEF_USER		1837.79	0	0	0	1.17423e+07	0	0	0	8.99215e+06	0	0	0	0.2037	0	1.072	High
SCG1			574	586	13	(K) KPFSEDVNWGYEK (R)	KPFSEDVNWGYEK	21	1	1	DEF_USER		1598.75	0	0	2.68161e+09	1.05667e+09	0	0	0	1.60075e+09	0	0	0	0.004475	0	3.50718	High
SCG1	P575-F576		576	586	11	(P) FSEDVNWGYEK (R)	FSEDVNWGYEK	3	1	1	DEF_USER		1373.61	0	0	2.04293e+07	9.1804e+06	0	0	0	1.0097e+07	0	0	0	5.3e-06	0	1.92092	High
SCG1			604	615	12	(R) VAQLDQLLHYRK (K)	VAQLDQLLHYRK	3	1	1	DEF_USER		1483.84	0	0	0	1.9223e+07	0	0	0	4.70167e+07	0	0	0	0.05171	1	2.44768	High
SCG1			604	614	11	(R) VAQLDQLLHYR (K)	VAQLDQLLHYR	21	1	1	DEF_USER		1355.75	0	0	2.18856e+09	1.47717e+09	0	0	0	2.34835e+09	0	0	0	1.57e-06	0	2.83195	High
SCG1			616	640	25	(K) KSAEFPDFYDSEEPVSTHQEAENEK (D)	KSAEFPDFYDSEEPVSTHQEAENEK	5	1	1	DEF_USER		2913.27	0	0	1.46898e+08	3.66393e+07	0	0	0	4.98538e+07	0	0	0	1.334e-09	1	4.67147	High
SCG1			617	642	26	(K) SAEFPDFYDSEEPVSTHQEAENEKDR (A)	SAEFPDFYDSEEPVSTHQEAENEKDR	22	1	1	DEF_USER		3056.31	0	0	6.48033e+09	1670977000	0	0	0	4126755886	0	0	0	0.000206118	1	5.21528	High
SCG1			617	640	24	(K) SAEFPDFYDSEEPVSTHQEAENEK (D)	SAEFPDFYDSEEPVSTHQEAENEK	8	1	1	DEF_USER		2785.19	0	0	2559718970	6.10008e+08	0	0	0	7.44011e+08	0	0	0	6.378e-11	0	4.59101	High
SCG1			643	668	26	(R) ADQTVLTEDEKKELENLAAMDLELQK (I)	ADQTVLTEDEKKELENLAAMDLELQK	3	1	1	DEF_USER	M20(Oxidation)	2990.51	0	0	4.77657e+06	4.16352e+07	0	0	0	1.7996e+07	0	0	0	0.09489	2	1.77918	High
SCG1			654	668	15	(K) KELENLAAMDLELQK (I)	KELENLAAMDLELQK	6	1	1	DEF_USER	M9(Oxidation)	1760.91	0	0	2.18354e+08	9.5909e+07	0	0	0	6.7976e+07	0	0	0	2.829e-06	1	3.38764	High
SCG1			655	668	14	(K) ELENLAAMDLELQK (I)	ELENLAAMDLELQK	6	1	1	DEF_USER		1616.83	0	0	2.00217e+08	2.4558e+07	0	0	0	1.28274e+08	0	0	0	1.865e-06	0	3.14398	High
SCG1			655	668	14	(K) ELENLAAMDLELQK (I)	ELENLAAMDLELQK	11	1	1	DEF_USER	M8(Oxidation)	1632.82	0	0	2.01441e+09	8.02323e+08	0	0	0	528689994	0	0	0	0.03004	0	3.02948	High
	9 Unique														SCG1 + Calpain				VGF + Calpain
						Accession	Description	ΣCoverage	Σ# Proteins	Σ# Unique Peptides	Σ# Peptides	Σ# PSMs	A5: Area	B5: Area	Score A2	Coverage A2	# Peptides A2	# PSM A2	Score B2	Coverage B2	# Peptides B2	# PSM B2
SCG1 + CAPN1						DEF_USER	Secretogranin-1 OS=Homo sapiens OX=9606 GN=CHGB PE=1 SV=2 - [SCG1_HUMAN]	71.07	1	112	112	579	8.09642e+09	2.99467e+10	606.941	45.26	65	253	806.599	25.81	47	326									Non-tryptic cleavage sites from Brain/CSF/Both
Protein	(NH) Non-Tryptic	(COOH) Non-Tryptic	Start	Stop	Length	Sequence plus N/C	Sequence	# PSMs	# Proteins	# Protein Groups	Protein Group Accessions	Modifications	MH+ [Da]	A5: Area	B5: Area	q-Value	PEP	A2	XCorr A2	B2	XCorr B2	# Missed Cleavages									Potential cleavage sites (N-Term)	(C-Term)		Descriptions
SCG1			36	47	12	(R) CIIEVLSNALSK (S)	CIIEVLSNALSK	4	1	1	DEF_USER	C1(Carbamidomethyl)	1346.74	4.71778e+08	0	0	2.896e-07	High	3.2143			0									L45-S46
SCG1	C36-I37		37	47	11	(C) IIEVLSNALSK (S)	IIEVLSNALSK	1	1	1	DEF_USER		1186.71	8.8543e+06	0	0.003	0.1058	High	2.63939			0										L86-R87		SCG1 - CAPN1
SCG1	S42-N43		43	62	20	(S) NALSKSSAPPITPECRQVLK (T)	NALSKSSAPPITPECRQVLK	2	1	1	DEF_USER	C15(Carbamidomethyl)	2196.18	3.65369e+08	0	0	4.611e-05	High	3.29181			2										E82-V83		SCG1 + CAPN1
SCG1			48	58	11	(K) SSAPPITPECR (Q)	SSAPPITPECR	25	1	1	DEF_USER	C10(Carbamidomethyl)	1214.58	5.29469e+06	0	0	0.003291	High	1.76011			0									P89-A90	A118-D119		SCG1 +/- CAPN1
SCG1			70	84	15	(K) DKETTENENTKFEVR (L)	DKETTENENTKFEVR	24	1	1	DEF_USER		1839.87	8465965699	0	0	9.155e-08	High	3.54432			2									H96-E97	A118-D119
SCG1			85	117	33	(R) LLRDPADASEAHESSSRGEAGAPGEEDIQGPTK (A)	LLRDPADASEAHESSSRGEAGAPGEEDIQGPTK	2	1	1	DEF_USER		3377.58	3596194201	0	0.003	0.0271	High	5.86831			2										S130-R131
SCG1		P115-T116	85	115	31	(R) LLRDPADASEAHESSSRGEAGAPGEEDIQGP (T)	LLRDPADASEAHESSSRGEAGAPGEEDIQGP	3	1	1	DEF_USER		3148.44	1.4708e+09	0	0	1.288e-10	High	5.25324			2										Q161-R162
SCG1		I112-Q113	85	112	28	(R) LLRDPADASEAHESSSRGEAGAPGEEDI (Q)	LLRDPADASEAHESSSRGEAGAPGEEDI	2	1	1	DEF_USER		2866.32	3.07631e+08	0	0	0.0003067	High	4.22881			2										T154-R155
SCG1			85	101	17	(R) LLRDPADASEAHESSSR (G)	LLRDPADASEAHESSSR	1	1	1	DEF_USER		1840.88	3241159167	0	0	7.259e-06	High	3.48968			1										V152-K153
SCG1			102	117	16	(R) GEAGAPGEEDIQGPTK (A)	GEAGAPGEEDIQGPTK	2	1	1	DEF_USER		1555.72	1201443880	0	0	3.972e-06	High	2.963			0										E150-E151
SCG1			132	155	24	(R) ERADEPQWSLYPSDSQVSEEVKTR (H)	ERADEPQWSLYPSDSQVSEEVKTR	4	1	1	DEF_USER		2836.34	2.49475e+09	0	0	1.3943e-15	High	6.6865			2									A134-D135	Q161-R162
SCG1			132	155	24	(R) ERADEPQWSLYPSDSQVSEEVKTR (H)	ERADEPQWSLYPSDSQVSEEVKTR	1	1	1	DEF_USER	N-Term(Acetyl)	2878.29	8.90637e+08	0	0.003	0.02376	High	1.61196			2										E177-R178
SCG1			132	153	22	(R) ERADEPQWSLYPSDSQVSEEVK (T)	ERADEPQWSLYPSDSQVSEEVK	3	1	1	DEF_USER		2579.2	2.20936e+09	0	0	7.18e-12	High	5.60445			1										E177-R178
SCG1		D145-S146	132	145	14	(R) ERADEPQWSLYPSD (S)	ERADEPQWSLYPSD	1	1	1	DEF_USER		1692.75	5743034	0	0	0.007338	High	2.0549			1									S235-S236	P257-R258
SCG1			134	155	22	(R) ADEPQWSLYPSDSQVSEEVKTR (H)	ADEPQWSLYPSDSQVSEEVKTR	4	1	1	DEF_USER		2551.21	8.09532e+08	0	0	0.002537	High	4.98005			1									D291-R292	E323-K324
SCG1			134	155	22	(R) ADEPQWSLYPSDSQVSEEVKTR (H)	ADEPQWSLYPSDSQVSEEVKTR	3	1	1	DEF_USER	N-Term(Acetyl)	2593.13	4.32434e+08	0	0	3.122e-05	High	3.58416			1										E323-K324
SCG1			134	153	20	(R) ADEPQWSLYPSDSQVSEEVK (T)	ADEPQWSLYPSDSQVSEEVK	3	1	1	DEF_USER		2294.06	371897233	0	0	7.22e-10	High	4.92811			0										G322-E323
SCG1	W139-S140		140	153	14	(W) SLYPSDSQVSEEVK (T)	SLYPSDSQVSEEVK	1	1	1	DEF_USER		1567.75	6.3971e+07	0	0.003	0.05218	High	2.48668			0										L321-G322
SCG1	S140-L141		141	153	13	(S) LYPSDSQVSEEVK (T)	LYPSDSQVSEEVK	2	1	1	DEF_USER		1480.71	112159856	0	0	5.831e-06	High	2.4351			0										M318-A319
SCG1			176	202	27	(K) GERGEDSSEEKHLEEPGETQNAFLNER (K)	GERGEDSSEEKHLEEPGETQNAFLNER	1	1	1	DEF_USER		3087.39	395422213	0	0	0.000563	High	4.42146			2										S317-M318
SCG1			179	202	24	(R) GEDSSEEKHLEEPGETQNAFLNER (K)	GEDSSEEKHLEEPGETQNAFLNER	8	1	1	DEF_USER		2745.22	3.6841e+09	0	0	7.6e-14	High	5.5941			1										V316-S317
SCG1			187	202	16	(K) HLEEPGETQNAFLNER (K)	HLEEPGETQNAFLNER	6	1	1	DEF_USER		1883.89	3.14071e+09	0	0	0.0007397	High	4.13016			0										N315-V316
SCG1			204	216	13	(K) QASAIKKEELVAR (S)	QASAIKKEELVAR	3	1	1	DEF_USER		1442.83	1903663541	0	0	0.0002183	High	2.4799			2										S314-N315
SCG1			259	278	20	(R) SQEESEEGEEDATSEVDKRR (T)	SQEESEEGEEDATSEVDKRR	32	1	1	DEF_USER		2309.99	11123888650	0	0	7.721e-05	High	3.5251			2										E313-S314
SCG1			259	277	19	(R) SQEESEEGEEDATSEVDKR (R)	SQEESEEGEEDATSEVDKR	1	1	1	DEF_USER		2153.89	888875474	0	0	4.748e-09	High	4.40638			1										E312-E313
SCG1			293	325	33	(R) SSQGGSLPSEEKGHPQEESEESNVSMASLGEKR (D)	SSQGGSLPSEEKGHPQEESEESNVSMASLGEKR	1	1	1	DEF_USER		3487.58	2394536309	0	0.003	0.05133	High	2.2986			2										S311-E312
SCG1			293	324	32	(R) SSQGGSLPSEEKGHPQEESEESNVSMASLGEK (R)	SSQGGSLPSEEKGHPQEESEESNVSMASLGEK	2	1	1	DEF_USER		3331.49	1449447629	0	0.003	0.02404	High	2.70891			1										E309-E310
SCG1			334	361	28	(R) ASEEEPEYGEEIKGYPGVQAPEDLEWER (Y)	ASEEEPEYGEEIKGYPGVQAPEDLEWER	1	1	1	DEF_USER		3236.46	1.57045e+08	0	0	0.014	High	4.71437			1										Q308-E309
SCG1			347	363	17	(K) GYPGVQAPEDLEWERYR (G)	GYPGVQAPEDLEWERYR	1	1	1	DEF_USER		2064.98	1.22604e+07	0	0	1.375e-05	High	3.09459			1									S293-S294	S317-M318
SCG1			347	361	15	(K) GYPGVQAPEDLEWER (Y)	GYPGVQAPEDLEWER	1	1	1	DEF_USER		1745.82	2.6463e+08	0	0	7.713e-10	High	4.13445			0									S293-S294	E312-E313
SCG1			388	415	28	(R) NYPSLELDKMAHGYGEESEEERGLEPGK (G)	NYPSLELDKMAHGYGEESEEERGLEPGK	1	1	1	DEF_USER	M10(Oxidation)	3180.45	5.25846e+07	0	0	0.001541	High	2.80193			2									S293-S294	E310-S311
SCG1			388	409	22	(R) NYPSLELDKMAHGYGEESEEER (G)	NYPSLELDKMAHGYGEESEEER	2	1	1	DEF_USER		2583.13	8.07521e+07	0	0	2.178e-10	High	4.48594			1									S293-S294	Q308-E309
SCG1			388	409	22	(R) NYPSLELDKMAHGYGEESEEER (G)	NYPSLELDKMAHGYGEESEEER	1	1	1	DEF_USER	M10(Oxidation)	2599.12	55218515	0	0	8.658e-07	High	3.44846			1									S294-Q295	Q308-E309
SCG1			388	396	9	(R) NYPSLELDK (M)	NYPSLELDK	1	1	1	DEF_USER		1078.54	3006627321	0	0.003	0.07347	High	0.98676			0									Q295-G296	S320-L321
SCG1			428	435	8	(R) AYFMSDTR (E)	AYFMSDTR	4	1	1	DEF_USER	M4(Oxidation)	1006.43	3.49378e+07	0	0	0.003276	High	1.61919			0									Q295-G296	M318-A319
SCG1			428	435	8	(R) AYFMSDTR (E)	AYFMSDTR	1	1	1	DEF_USER		990.438	3.06244e+09	0	0.003	0.05864	High	1.50071			0									Q295-G296	S317-M318
SCG1			439	447	9	(K) RFLGEGHHR (V)	RFLGEGHHR	15	1	1	DEF_USER		1108.58	4.23323e+08	0	0	9.968e-05	High	2.99512			1									Q295-G296	S314-N315
SCG1			440	457	18	(R) FLGEGHHRVQENQMDKAR (R)	FLGEGHHRVQENQMDKAR	2	1	1	DEF_USER		2152.05	49236228	0	0	0.002416	High	2.60033			2									Q295-G296	E312-E313
SCG1			440	457	18	(R) FLGEGHHRVQENQMDKAR (R)	FLGEGHHRVQENQMDKAR	1	1	1	DEF_USER	M14(Oxidation)	2168.04	2.14489e+07	0	0.003	0.1037	High	1.22196			2									Q295-G296	E310-S311
SCG1			440	455	16	(R) FLGEGHHRVQENQMDK (A)	FLGEGHHRVQENQMDK	2	1	1	DEF_USER		1924.91	4.7785e+07	0	0.003	0.03802	High	1.79461			1									G297-S298	N315-V316
SCG1			440	447	8	(R) FLGEGHHR (V)	FLGEGHHR	5	1	1	DEF_USER		952.475	1160683232	0	0	0.007158	High	1.77632			0										W381-D382
SCG1			458	469	12	(R) RHPQGAWKELDR (N)	RHPQGAWKELDR	3	1	1	DEF_USER		1492.78	7.06577e+07	0	0	0.01246	High	3.23946			2									G366-S367	D385-K386
SCG1			459	469	11	(R) HPQGAWKELDR (N)	HPQGAWKELDR	1	1	1	DEF_USER		1336.67	3.11218e+07	0	0	0.004136	High	1.92048			1										D385-K386
SCG1			466	493	28	(K) ELDRNYLNYGEEGAPGKWQQQGDLQDTK (E)	ELDRNYLNYGEEGAPGKWQQQGDLQDTK	2	1	1	DEF_USER		3252.53	1.31031e+08	0	0	6.958e-12	High	5.73157			2										D385-K386
SCG1			466	482	17	(K) ELDRNYLNYGEEGAPGK (W)	ELDRNYLNYGEEGAPGK	4	1	1	DEF_USER		1924.91	4628752360	0	0	0.0001302	High	5.05957			1										E384-D385
SCG1		G475-E476	466	475	10	(K) ELDRNYLNYG (E)	ELDRNYLNYG	1	1	1	DEF_USER		1256.59	1.07147e+07	0	0.006	0.1063	High	1.70637			1										E408-R409
SCG1		Y474-G475	466	474	9	(K) ELDRNYLNY (G)	ELDRNYLNY	1	1	1	DEF_USER		1199.57	1.15406e+07	0	0	0.001936	High	1.99312			1										D395-K396
SCG1			470	493	24	(R) NYLNYGEEGAPGKWQQQGDLQDTK (E)	NYLNYGEEGAPGKWQQQGDLQDTK	1	1	1	DEF_USER		2739.26	1.3076e+08	0	0	3.154e-07	High	3.67531			1										L394-D395
SCG1			470	482	13	(R) NYLNYGEEGAPGK (W)	NYLNYGEEGAPGK	3	1	1	DEF_USER		1411.65	2.11825e+09	0	0	6.884e-05	High	2.9288			0										E437-K438
SCG1			501	515	15	(R) FQDKQYSSHHTAEKR (K)	FQDKQYSSHHTAEKR	1	1	1	DEF_USER		1861.9	396780695	0	0.003	0.03602	High	2.28882			2										E437-K438
SCG1	F522-N523		523	532	10	(F) NPYYDPLQWK (S)	NPYYDPLQWK	1	1	1	DEF_USER		1323.64	7.17636e+07	0	0	0.000317	High	2.45518			0										E437-K438
SCG1			539	560	22	(R) RDNMNDNFLEGEEENELTLNEK (N)	RDNMNDNFLEGEEENELTLNEK	1	1	1	DEF_USER		2653.17	6.27871e+07	0	0	1.427e-06	High	6.36037			1									Y429-F430	E437-K438
SCG1			539	560	22	(R) RDNMNDNFLEGEEENELTLNEK (N)	RDNMNDNFLEGEEENELTLNEK	5	1	1	DEF_USER	M4(Oxidation)	2669.17	6.35392e+08	0	0	9.972e-05	High	5.23181			1										A456-R457
SCG1		T556-L557	539	556	18	(R) RDNMNDNFLEGEEENELT (L)	RDNMNDNFLEGEEENELT	1	1	1	DEF_USER		2168.91	6.46317e+06	0	0	1.363e-05	High	2.6793			1										D454-K455
SCG1		N561-F562	540	561	22	(R) DNMNDNFLEGEEENELTLNEKN (F)	DNMNDNFLEGEEENELTLNEKN	1	1	1	DEF_USER	M3(Oxidation)	2627.12	1.07942e+07	0	0	0.003545	High	2.45241			1										M453-D454
SCG1			540	560	21	(R) DNMNDNFLEGEEENELTLNEK (N)	DNMNDNFLEGEEENELTLNEK	4	1	1	DEF_USER	M3(Oxidation)	2513.06	2.82216e+08	0	0	5.02e-11	High	5.07475			0										Q452-M453
SCG1			540	560	21	(R) DNMNDNFLEGEEENELTLNEK (N)	DNMNDNFLEGEEENELTLNEK	2	1	1	DEF_USER		2497.07	3.06671e+07	0	0	6.756e-06	High	2.6332			0									L472-N473	E498-A499
SCG1			574	587	14	(K) KPFSEDVNWGYEKR (N)	KPFSEDVNWGYEKR	3	1	1	DEF_USER		1754.86	4.21273e+07	0	0	0.003347	High	3.6501			1									L472-N473	E497-E498
SCG1			574	586	13	(K) KPFSEDVNWGYEK (R)	KPFSEDVNWGYEK	5	1	1	DEF_USER		1598.75	6.78923e+08	0	0	0.001206	High	3.96461			0									N473-Y474	A499-R500
SCG1		D596-L597	588	596	9	(R) NLARVPKLD (L)	NLARVPKLD	1	1	1	DEF_USER		1025.61	1.27442e+07	0	0	0.002077	High	2.01008			2									N473-Y474	E498-A499
SCG1			604	615	12	(R) VAQLDQLLHYRK (K)	VAQLDQLLHYRK	1	1	1	DEF_USER		1483.84	9.26222e+06	0	0	5.571e-05	High	2.17553			1									N473-Y474	E497-E498
SCG1			604	614	11	(R) VAQLDQLLHYR (K)	VAQLDQLLHYR	4	1	1	DEF_USER		1355.75	1.09727e+09	0	0	0.0128	High	3.10999			0									N473-Y474	N495-R496
SCG1		Y613-R614	604	613	10	(R) VAQLDQLLHY (R)	VAQLDQLLHY	1	1	1	DEF_USER		1199.64	1.27716e+07	0	0	0.009431	High	1.81702			0									Y474-G475	A499-R500
SCG1			615	640	26	(R) KKSAEFPDFYDSEEPVSTHQEAENEK (D)	KKSAEFPDFYDSEEPVSTHQEAENEK	1	1	1	DEF_USER		3041.37	5.06838e+07	0	0	1.789e-11	High	4.78324			2									G475-E476	A499-R500
SCG1			616	642	27	(K) KSAEFPDFYDSEEPVSTHQEAENEKDR (A)	KSAEFPDFYDSEEPVSTHQEAENEKDR	2	1	1	DEF_USER		3184.4	307466754	0	0	2.733e-12	High	5.7924			2										E537-R538
SCG1			616	640	25	(K) KSAEFPDFYDSEEPVSTHQEAENEK (D)	KSAEFPDFYDSEEPVSTHQEAENEK	1	1	1	DEF_USER		2913.28	5.62474e+07	0	0	3.573e-05	High	4.93455			1										E537-R538
SCG1			617	642	26	(K) SAEFPDFYDSEEPVSTHQEAENEKDR (A)	SAEFPDFYDSEEPVSTHQEAENEKDR	9	1	1	DEF_USER		3056.3	4.69942e+09	0	0	0.001331	High	5.70955			1										P524-Y525
SCG1			617	640	24	(K) SAEFPDFYDSEEPVSTHQEAENEK (D)	SAEFPDFYDSEEPVSTHQEAENEK	2	1	1	DEF_USER		2785.19	8.47153e+08	0	0	0.0008214	High	5.09725			0									L518-G519	E537-R538
SCG1			643	668	26	(R) ADQTVLTEDEKKELENLAAMDLELQK (I)	ADQTVLTEDEKKELENLAAMDLELQK	1	1	1	DEF_USER	M20(Oxidation)	2990.5	6.3047e+06	0	0	5.432e-06	High	2.2612			2									L518-G519	Q530-W531
SCG1			654	668	15	(K) KELENLAAMDLELQK (I)	KELENLAAMDLELQK	2	1	1	DEF_USER	M9(Oxidation)	1760.91	8.17873e+07	0	0	0.01288	High	3.45379			1									P524-Y525	E537-R538
SCG1			655	668	14	(K) ELENLAAMDLELQK (I)	ELENLAAMDLELQK	3	1	1	DEF_USER		1616.83	106777793	0	0	0.0006658	High	4.09951			0									L547-E548	N561-F562
SCG1			655	668	14	(K) ELENLAAMDLELQK (I)	ELENLAAMDLELQK	4	1	1	DEF_USER	M8(Oxidation)	1632.82	5.46509e+08	0	0	2.447e-05	High	3.21218			0										E585-K586
SCG1	N658-L659		659	668	10	(N) LAAMDLELQK (I)	LAAMDLELQK	1	1	1	DEF_USER		1131.61	4.38292e+06	0	0	9.689e-05	High	1.98457			0										L597-K598
																																D596-L597
	12 Unique																															L595-D596
																																Y613-R614
																																Y613-R614
																															V604-A605	Y613-R614
																															A605-Q606	Y613-R614

## Sheet: SCG1 - + CTSS
																											SCG -CTSS				SCG +CTSS
						Accession	Description	ΣCoverage	Σ# Proteins	Σ# Unique Peptides	Σ# Peptides	Σ# PSMs	A5: Area	B5: Area	C5: Area	D5: Area	E5: Area	F5: Area	G5: Area	H5: Area	I5: Area	J5: Area	# AAs	MW [kDa]	calc. pI		Score C2	Coverage C2	# Peptides C2	# PSM C2	Score D2	Coverage D2	# Peptides D2	# PSM D2
SCG1 - CTSS						DEF_USER	Secretogranin-1 OS=Homo sapiens OX=9606 GN=CHGB PE=1 SV=2 - [SCG1_HUMAN]	73.71	1	88	88	1278	0	0	1.10281e+10	6.31472e+09	905273	0	0	5.9142e+09	1.50293e+07	0	677	78.2292	5.07178		896.263	70.31	70	571	598.54	71.34	68	350
Protein	(NH) Non-Tryptic	(COOH) Non-Tryptic	Start	Stop	Length	Sequence plus N/C	Sequence	# PSMs	# Proteins	# Protein Groups	Protein Group Accessions	Modifications	MH+ [Da]	A5: Area	B5: Area	C5: Area	D5: Area	E5: Area	F5: Area	G5: Area	H5: Area	I5: Area	J5: Area	q-Value	PEP	# Missed Cleavages	XCorr C2	C2			XCorr D2	D2
SCG1			36	47	12	(R) CIIEVLSNALSK (S)	CIIEVLSNALSK	58	1	1	DEF_USER	C1(Carbamidomethyl)	1346.74	0	0	7.08154e+08	668571360	0	0	0	2089236345	1.50293e+07	0	0	0.02203	0	3.19023	High			3.52551	High
SCG1	C36-I37		37	47	11	(C) IIEVLSNALSK (S)	IIEVLSNALSK	5	1	1	DEF_USER		1186.71	0	0	4.10646e+07	2.05378e+07	0	0	0	3.11182e+07	0	0	0	3.009e-06	0	2.70343	High			2.02307	High
SCG1	I37-E38		38	47	10	(I) IEVLSNALSK (S)	IEVLSNALSK	1	1	1	DEF_USER		1073.62	0	0	4.76916e+06	0	0	0	0	0	0	0	0.001	0.01626	0	1.59251	High
SCG1			48	58	11	(K) SSAPPITPECR (Q)	SSAPPITPECR	232	1	1	DEF_USER	C10(Carbamidomethyl)	1214.59	0	0	5.01349e+09	3481184280	0	0	0	7567703705	0	0	0	0.06064	0	1.80827	High			1.78848	High
SCG1			70	84	15	(K) DKETTENENTKFEVR (L)	DKETTENENTKFEVR	60	1	1	DEF_USER		1839.87	0	0	3139068672	1943612736	0	0	0	2193543040	0	0	0	0.00232	2	3.31969	High			3.48138	High
SCG1		L85-L86	72	85	14	(K) ETTENENTKFEVRL (L)	ETTENENTKFEVRL	1	1	1	DEF_USER		1709.84	0	0	6.6264e+06	0	0	0	0	0	0	0	0	7.987e-05	2	2.35343	High
SCG1			85	117	33	(R) LLRDPADASEAHESSSRGEAGAPGEEDIQGPTK (A)	LLRDPADASEAHESSSRGEAGAPGEEDIQGPTK	27	1	1	DEF_USER		3377.58	0	0	2813379493	1340742660	0	0	0	1172390902	0	0	0	1.046e-08	2	5.96734	High			5.35275	High
SCG1			85	101	17	(R) LLRDPADASEAHESSSR (G)	LLRDPADASEAHESSSR	125	1	1	DEF_USER		1840.87	0	0	3719610124	2266846624	0	0	0	2.45001e+06	0	0	0	0.06114	1	3.72944	High			3.80624	High
SCG1			102	117	16	(R) GEAGAPGEEDIQGPTK (A)	GEAGAPGEEDIQGPTK	9	1	1	DEF_USER		1555.73	0	0	1443634639	639545256	0	0	0	400642248	0	0	0	1.086e-06	0	3.0716	High			2.84318	High
SCG1			118	131	14	(K) ADTEKWAEGGGHSR (E)	ADTEKWAEGGGHSR	7	1	1	DEF_USER		1500.68	0	0	517226555	295657992	0	0	0	174016527	0	0	0	0.001009	1	2.87967	High			2.40777	High
SCG1			132	155	24	(R) ERADEPQWSLYPSDSQVSEEVKTR (H)	ERADEPQWSLYPSDSQVSEEVKTR	17	1	1	DEF_USER		2836.35	0	0	1685772669	6.75138e+08	0	0	0	4804410048	0	0	0	0.0003152	2	5.81436	High			5.9194	High
SCG1			132	155	24	(R) ERADEPQWSLYPSDSQVSEEVKTR (H)	ERADEPQWSLYPSDSQVSEEVKTR	9	1	1	DEF_USER	N-Term(Acetyl)	2878.28	0	0	2.23328e+08	1.85648e+08	0	0	0	5.2181e+08	0	0	0	0.0002007	2	3.44014	High			3.12923	High
SCG1			132	153	22	(R) ERADEPQWSLYPSDSQVSEEVK (T)	ERADEPQWSLYPSDSQVSEEVK	18	1	1	DEF_USER		2579.19	0	0	13000278738	9.66545e+09	0	0	0	4268574341	0	0	0	0.001729	1	5.8369	High			6.20426	High
SCG1		D145-S146	132	145	14	(R) ERADEPQWSLYPSD (S)	ERADEPQWSLYPSD	2	1	1	DEF_USER		1692.76	0	0	1.99181e+07	1.15229e+07	0	0	0	0	0	0	0	0.1298	1	2.12704	High			1.90038	High
SCG1			134	155	22	(R) ADEPQWSLYPSDSQVSEEVKTR (H)	ADEPQWSLYPSDSQVSEEVKTR	12	1	1	DEF_USER		2551.21	0	0	1.11528e+09	2.55027e+09	0	0	0	2.52198e+09	0	0	0	1.252e-07	1	4.49911	High			4.51107	High
SCG1			134	155	22	(R) ADEPQWSLYPSDSQVSEEVKTR (H)	ADEPQWSLYPSDSQVSEEVKTR	5	1	1	DEF_USER	N-Term(Acetyl)	2593.14	0	0	4.5775e+07	1.34191e+08	0	0	0	368532905	0	0	0	0.2114	1	2.53297	High			2.35051	High
SCG1			134	153	20	(R) ADEPQWSLYPSDSQVSEEVK (T)	ADEPQWSLYPSDSQVSEEVK	15	1	1	DEF_USER		2294.07	0	0	2.68599e+09	1.99442e+09	0	0	0	914798686	0	0	0	1.266e-08	0	4.29156	High			3.84085	High
SCG1			134	153	20	(R) ADEPQWSLYPSDSQVSEEVK (T)	ADEPQWSLYPSDSQVSEEVK	1	1	1	DEF_USER	N-Term(Acetyl)	2336.02	0	0	0	0	0	0	0	0	0	0	0	0.0002405	0	2.87931	High
SCG1	A134-D135		135	155	21	(A) DEPQWSLYPSDSQVSEEVKTR (H)	DEPQWSLYPSDSQVSEEVKTR	3	1	1	DEF_USER		2480.15	0	0	3.88666e+07	1.96404e+07	0	0	0	4.77474e+07	0	0	0	6.856e-10	1	4.06481	High			3.67094	High
SCG1	A134-D135		135	153	19	(A) DEPQWSLYPSDSQVSEEVK (T)	DEPQWSLYPSDSQVSEEVK	2	1	1	DEF_USER		2223	0	0	2.8382e+07	1.13237e+07	0	0	0	0	0	0	0	0.0002443	0	2.73783	High			1.68404	High
SCG1	W139-S140		140	153	14	(W) SLYPSDSQVSEEVK (T)	SLYPSDSQVSEEVK	5	1	1	DEF_USER		1567.75	0	0	2.26459e+08	9.66482e+07	0	0	0	9.51492e+07	0	0	0	2.981e-07	0	2.61864	High			2.57246	High
SCG1			160	178	19	(K) SQREDEEEEEGENYQKGER (G)	SQREDEEEEEGENYQKGER	4	1	1	DEF_USER		2340.98	0	0	2.91312e+08	180332520	0	0	0	0	0	0	0	3.563e-06	2	3.88285	High			3.62734	High
SCG1			179	202	24	(R) GEDSSEEKHLEEPGETQNAFLNER (K)	GEDSSEEKHLEEPGETQNAFLNER	11	1	1	DEF_USER		2745.23	0	0	1.57e+09	506923936	0	0	0	321515903	0	0	0	1.74e-08	1	4.83671	High			4.04962	High
SCG1		N200-E201	179	200	22	(R) GEDSSEEKHLEEPGETQNAFLN (E)	GEDSSEEKHLEEPGETQNAFLN	2	1	1	DEF_USER		2460.09	0	0	8.33104e+07	3.48135e+07	0	0	0	0	0	0	0	0.001865	1	4.16308	High			3.82808	High
SCG1			187	202	16	(K) HLEEPGETQNAFLNER (K)	HLEEPGETQNAFLNER	94	1	1	DEF_USER		1883.89	0	0	9.76333e+09	4165050007	905273	0	0	3285431676	0	0	0	5.472e-11	0	4.37976	High			3.51695	High
SCG1		N200-E201	187	200	14	(K) HLEEPGETQNAFLN (E)	HLEEPGETQNAFLN	1	1	1	DEF_USER		1598.75	0	0	67639303	0	0	0	0	0	0	0	0.001	0.03153	0	2.39492	High
SCG1		F198-L199	187	198	12	(K) HLEEPGETQNAF (L)	HLEEPGETQNAF	1	1	1	DEF_USER		1371.62	0	0	1.54502e+08	0	0	0	0	0	0	0	0.006	0.1007	0	2.86329	High
SCG1			204	216	13	(K) QASAIKKEELVAR (S)	QASAIKKEELVAR	13	1	1	DEF_USER		1442.83	0	0	9.18872e+08	902132696	0	0	0	1117039984	0	0	0	1.37e-08	2	2.37493	High			2.34748	High
SCG1			259	278	20	(R) SQEESEEGEEDATSEVDKRR (T)	SQEESEEGEEDATSEVDKRR	159	1	1	DEF_USER		2310	0	0	6432406482	5113650100	0	0	0	5370482096	0	0	0	0.009331	2	3.80008	High			4.03697	High
SCG1			259	277	19	(R) SQEESEEGEEDATSEVDKR (R)	SQEESEEGEEDATSEVDKR	6	1	1	DEF_USER		2153.89	0	0	1002573392	611673264	0	0	0	368595040	0	0	0	0.003273	1	4.08837	High			4.62491	High
SCG1			259	276	18	(R) SQEESEEGEEDATSEVDK (R)	SQEESEEGEEDATSEVDK	1	1	1	DEF_USER		1997.8	0	0	317069522	0	0	0	0	0	0	0	0	2.332e-10	0	4.12997	High
SCG1			293	324	32	(R) SSQGGSLPSEEKGHPQEESEESNVSMASLGEK (R)	SSQGGSLPSEEKGHPQEESEESNVSMASLGEK	9	1	1	DEF_USER	M26(Oxidation)	3347.48	0	0	1586987453	1.14979e+09	0	0	0	0	0	0	0	0.07671	1	2.24561	High			2.39225	High
SCG1			293	304	12	(R) SSQGGSLPSEEK (G)	SSQGGSLPSEEK	3	1	1	DEF_USER		1205.56	0	0	455436344	240553096	0	0	0	94482472	0	0	0	0.05324	0	1.52876	High			1.65203	High
SCG1			305	324	20	(K) GHPQEESEESNVSMASLGEK (R)	GHPQEESEESNVSMASLGEK	1	1	1	DEF_USER	M14(Oxidation)	2160.94	0	0	265937334	0	0	0	0	0	0	0	0	4.681e-06	0	3.07441	High
SCG1			334	361	28	(R) ASEEEPEYGEEIKGYPGVQAPEDLEWER (Y)	ASEEEPEYGEEIKGYPGVQAPEDLEWER	8	1	1	DEF_USER		3236.47	0	0	7.06953e+08	3.44102e+09	0	0	0	6.24042e+08	0	0	0	0.000935	1	3.75142	High			4.02552	High
SCG1		Y348-P349	334	348	15	(R) ASEEEPEYGEEIKGY (P)	ASEEEPEYGEEIKGY	2	1	1	DEF_USER		1729.75	0	0	1.99801e+07	0	0	0	0	2.08995e+07	0	0	0.001	0.004148	1	1.30463	High
SCG1			334	346	13	(R) ASEEEPEYGEEIK (G)	ASEEEPEYGEEIK	8	1	1	DEF_USER		1509.66	0	0	984651756	4.96331e+08	0	0	0	298860053	0	0	0	1.814e-05	0	2.22304	High			2.00668	High
SCG1	I345-K346		346	361	16	(I) KGYPGVQAPEDLEWER (Y)	KGYPGVQAPEDLEWER	2	1	1	DEF_USER		1873.91	0	0	1.10575e+07	0	0	0	0	5.98518e+06	0	0	0	8.282e-07	1	3.33129	High
SCG1			347	361	15	(K) GYPGVQAPEDLEWER (Y)	GYPGVQAPEDLEWER	12	1	1	DEF_USER		1745.82	0	0	3.94672e+09	2.019e+09	0	0	0	735165121	0	0	0	4.261e-09	0	4.18992	High			3.30704	High
SCG1			366	387	22	(R) GSEEYRAPRPQSEESWDEEDKR (N)	GSEEYRAPRPQSEESWDEEDKR	2	1	1	DEF_USER		2680.19	0	0	2.17975e+08	0	0	0	0	0	0	0	0	0.0006369	2	2.7384	High
SCG1			372	387	16	(R) APRPQSEESWDEEDKR (N)	APRPQSEESWDEEDKR	1	1	1	DEF_USER		1958.88	0	0	9.93633e+07	0	0	0	0	0	0	0	0	0.0001637	1	2.82726	High
SCG1			375	396	22	(R) PQSEESWDEEDKRNYPSLELDK (M)	PQSEESWDEEDKRNYPSLELDK	2	1	1	DEF_USER		2694.22	0	0	6.44649e+07	2.14091e+07	0	0	0	0	0	0	0	2.481e-06	2	3.8638	High			3.6709	High
SCG1			388	415	28	(R) NYPSLELDKMAHGYGEESEEERGLEPGK (G)	NYPSLELDKMAHGYGEESEEERGLEPGK	3	1	1	DEF_USER	M10(Oxidation)	3180.44	0	0	3.49972e+08	0	0	0	0	0	0	0	0	3.996e-07	2	2.93235	High
SCG1			388	409	22	(R) NYPSLELDKMAHGYGEESEEER (G)	NYPSLELDKMAHGYGEESEEER	5	1	1	DEF_USER		2583.14	0	0	8.0757e+07	2.0107e+07	0	0	0	4.63132e+07	0	0	0	1.419e-08	1	4.239	High			3.32394	High
SCG1		A398-H399	388	398	11	(R) NYPSLELDKMA (H)	NYPSLELDKMA	2	1	1	DEF_USER	M10(Oxidation)	1296.62	0	0	2.88553e+07	3.6798e+07	0	0	0	0	0	0	0	0.06849	1	1.61858	High			1.73687	High
SCG1		A398-H399	388	398	11	(R) NYPSLELDKMA (H)	NYPSLELDKMA	1	1	1	DEF_USER		1280.63	0	0	8.58653e+06	0	0	0	0	0	0	0	0.006	0.08791	1	1.02608	High
SCG1			388	396	9	(R) NYPSLELDK (M)	NYPSLELDK	32	1	1	DEF_USER		1078.54	0	0	10320645467	3.48002e+09	0	0	0	2.174e+09	0	0	0	0.1415	0	1.61688	High			1.60433	High
SCG1	N388-Y389		389	396	8	(N) YPSLELDK (M)	YPSLELDK	5	1	1	DEF_USER		964.502	0	0	1.05078e+08	4.39527e+07	0	0	0	2.44365e+07	0	0	0	0.0873	0	1.41237	High			1.52272	High
SCG1			428	435	8	(R) AYFMSDTR (E)	AYFMSDTR	12	1	1	DEF_USER		990.436	0	0	2250623208	7.36947e+07	0	0	0	9.80523e+08	0	0	0	0.0005505	0	1.757	High			1.28878	High
SCG1			428	435	8	(R) AYFMSDTR (E)	AYFMSDTR	14	1	1	DEF_USER	M4(Oxidation)	1006.43	0	0	6.1328e+08	536001590	0	0	0	265454850	0	0	0	0.0026	0	1.50868	High			1.18753	High
SCG1			439	447	9	(K) RFLGEGHHR (V)	RFLGEGHHR	7	1	1	DEF_USER		1108.58	0	0	1.71952e+08	0	0	0	0	2.64608e+08	0	0	0	0.08218	1	2.60411	High			2.86588	High
SCG1			466	493	28	(K) ELDRNYLNYGEEGAPGKWQQQGDLQDTK (E)	ELDRNYLNYGEEGAPGKWQQQGDLQDTK	5	1	1	DEF_USER		3252.53	0	0	2.19946e+08	3.38967e+08	0	0	0	2.05097e+08	0	0	0	0.005637	2	5.1684	High			5.84191	High
SCG1			466	482	17	(K) ELDRNYLNYGEEGAPGK (W)	ELDRNYLNYGEEGAPGK	21	1	1	DEF_USER		1924.91	0	0	7.76924e+09	3430313386	0	0	0	3.27169e+09	0	0	0	0.02391	1	4.09088	High			4.51331	High
SCG1			470	496	27	(R) NYLNYGEEGAPGKWQQQGDLQDTKENR (E)	NYLNYGEEGAPGKWQQQGDLQDTKENR	1	1	1	DEF_USER		3138.46	0	0	1.08784e+08	0	0	0	0	0	0	0	0	3.367e-08	2	4.11543	High
SCG1			470	493	24	(R) NYLNYGEEGAPGKWQQQGDLQDTK (E)	NYLNYGEEGAPGKWQQQGDLQDTK	4	1	1	DEF_USER		2739.28	0	0	3.09735e+08	1.31402e+08	0	0	0	9.70193e+07	0	0	0	4.255e-08	1	3.93689	High			3.63394	High
SCG1			470	482	13	(R) NYLNYGEEGAPGK (W)	NYLNYGEEGAPGK	4	1	1	DEF_USER		1411.65	0	0	1021858616	0	0	0	0	0	0	0	0	9.29e-06	0	2.65043	High
SCG1			483	500	18	(K) WQQQGDLQDTKENREEAR (F)	WQQQGDLQDTKENREEAR	1	1	1	DEF_USER		2231.04	0	0	299899372	0	0	0	0	0	0	0	0	0.0001321	2	2.72339	High
SCG1			501	515	15	(R) FQDKQYSSHHTAEKR (K)	FQDKQYSSHHTAEKR	19	1	1	DEF_USER		1861.9	0	0	43467942	8.49193e+07	0	0	0	1.0436e+08	0	0	0	0.2333	2	2.13482	High			2.68503	High
SCG1		Q530-W531	517	530	14	(K) RLGELFNPYYDPLQ (W)	RLGELFNPYYDPLQ	2	1	1	DEF_USER		1724.87	0	0	3.84219e+06	32313450	0	0	0	0	0	0	0	0.1244	1	1.61997	High			2.69243	High
SCG1			539	560	22	(R) RDNMNDNFLEGEEENELTLNEK (N)	RDNMNDNFLEGEEENELTLNEK	8	1	1	DEF_USER	M4(Oxidation)	2669.17	0	0	8.34926e+08	827644375	0	0	0	9.76441e+08	0	0	0	1.826e-07	1	5.24578	High			4.97835	High
SCG1			539	560	22	(R) RDNMNDNFLEGEEENELTLNEK (N)	RDNMNDNFLEGEEENELTLNEK	2	1	1	DEF_USER		2653.18	0	0	3.19469e+07	0	0	0	0	6.8933e+07	0	0	0	2.23008e-13	1	2.87422	High
SCG1		N561-F562	540	561	22	(R) DNMNDNFLEGEEENELTLNEKN (F)	DNMNDNFLEGEEENELTLNEKN	3	1	1	DEF_USER	M3(Oxidation)	2627.12	0	0	4.29849e+07	5.89874e+07	0	0	0	5.62143e+07	0	0	0	5.904e-06	1	3.27756	High			2.38071	High
SCG1			540	560	21	(R) DNMNDNFLEGEEENELTLNEK (N)	DNMNDNFLEGEEENELTLNEK	16	1	1	DEF_USER	M3(Oxidation)	2513.08	0	0	9.67791e+08	9.87655e+08	0	0	0	1.06981e+09	0	0	0	2.371e-13	0	4.75898	High			4.35863	High
SCG1			540	560	21	(R) DNMNDNFLEGEEENELTLNEK (N)	DNMNDNFLEGEEENELTLNEK	7	1	1	DEF_USER		2497.08	0	0	3.17566e+07	2.07363e+07	0	0	0	7.95936e+07	0	0	0	3.154e-05	0	2.77846	High			2.25714	High
SCG1			540	560	21	(R) DNMNDNFLEGEEENELTLNEK (N)	DNMNDNFLEGEEENELTLNEK	6	1	1	DEF_USER	N-Term(Acetyl)	2539.09	0	0	2.55701e+07	3.60208e+07	0	0	0	2.71562e+07	0	0	0	0.01408	0	2.35519	High			3.52462	High
SCG1	N553-D554		554	570	17	(N) DNFLEGEEENELTLNEK (N)	DNFLEGEEENELTLNEK	3	1	1	DEF_USER		2022.92	0	0	3.71847e+06	3.47181e+06	0	0	0	2.88876e+06	0	0	0	0.00257	0	1.20157	High			1.28879	High
SCG1			574	586	13	(K) KPFSEDVNWGYEK (R)	KPFSEDVNWGYEK	21	1	1	DEF_USER		1598.75	0	0	2.68161e+09	1.05667e+09	0	0	0	1.60075e+09	0	0	0	0.004475	0	3.31609	High			3.69939	High
SCG1	P575-F576		576	586	11	(P) FSEDVNWGYEK (R)	FSEDVNWGYEK	3	1	1	DEF_USER		1373.61	0	0	2.04293e+07	9.1804e+06	0	0	0	1.0097e+07	0	0	0	5.3e-06	0	2.50295	High			2.44185	High
SCG1			604	614	11	(R) VAQLDQLLHYR (K)	VAQLDQLLHYR	21	1	1	DEF_USER		1355.75	0	0	2.18856e+09	1.47717e+09	0	0	0	2.34835e+09	0	0	0	1.57e-06	0	2.91185	High			2.88508	High
SCG1		H612-Y613	604	612	9	(R) VAQLDQLLH (Y)	VAQLDQLLH	3	1	1	DEF_USER		1036.58	0	0	1.40194e+08	6.52421e+07	0	0	0	0	0	0	0	0.1157	0	1.42233	High			1.31156	High
SCG1			616	642	27	(K) KSAEFPDFYDSEEPVSTHQEAENEKDR (A)	KSAEFPDFYDSEEPVSTHQEAENEKDR	2	1	1	DEF_USER		3184.4	0	0	1.30502e+08	0	0	0	0	0	0	0	0	4.132e-09	2	4.95762	High
SCG1			616	640	25	(K) KSAEFPDFYDSEEPVSTHQEAENEK (D)	KSAEFPDFYDSEEPVSTHQEAENEK	5	1	1	DEF_USER		2913.27	0	0	1.46898e+08	3.66393e+07	0	0	0	4.98538e+07	0	0	0	1.334e-09	1	5.5438	High			4.78083	High
SCG1			617	642	26	(K) SAEFPDFYDSEEPVSTHQEAENEKDR (A)	SAEFPDFYDSEEPVSTHQEAENEKDR	22	1	1	DEF_USER		3056.31	0	0	6.48033e+09	1670977000	0	0	0	4126755886	0	0	0	0.000206118	1	4.8394	High			5.4499	High
SCG1			617	640	24	(K) SAEFPDFYDSEEPVSTHQEAENEK (D)	SAEFPDFYDSEEPVSTHQEAENEK	8	1	1	DEF_USER		2785.19	0	0	2559718970	6.10008e+08	0	0	0	7.44011e+08	0	0	0	6.378e-11	0	5.11468	High			4.70178	High
SCG1			643	668	26	(R) ADQTVLTEDEKKELENLAAMDLELQK (I)	ADQTVLTEDEKKELENLAAMDLELQK	3	1	1	DEF_USER	M20(Oxidation)	2990.51	0	0	4.77657e+06	4.16352e+07	0	0	0	1.7996e+07	0	0	0	0.09489	2	1.62406	High			2.38686	High
SCG1			654	668	15	(K) KELENLAAMDLELQK (I)	KELENLAAMDLELQK	6	1	1	DEF_USER	M9(Oxidation)	1760.91	0	0	2.18354e+08	9.5909e+07	0	0	0	6.7976e+07	0	0	0	2.829e-06	1	3.83743	High			3.36788	High
SCG1			655	668	14	(K) ELENLAAMDLELQK (I)	ELENLAAMDLELQK	6	1	1	DEF_USER		1616.83	0	0	2.00217e+08	2.4558e+07	0	0	0	1.28274e+08	0	0	0	1.865e-06	0	3.47202	High			2.31525	High
SCG1			655	668	14	(K) ELENLAAMDLELQK (I)	ELENLAAMDLELQK	11	1	1	DEF_USER	M8(Oxidation)	1632.82	0	0	2.01441e+09	8.02323e+08	0	0	0	528689994	0	0	0	0.03004	0	2.96606	High			3.1477	High
SCG1	N658-L659		659	668	10	(N) LAAMDLELQK (I)	LAAMDLELQK	1	1	1	DEF_USER	M4(Oxidation)	1147.6	0	0	5813483	0	0	0	0	0	0	0	0	0.002218	0	1.59387	High
	6 Unique																										SCG -CTSS				SCG +CTSS
						Accession	Description	ΣCoverage	Σ# Proteins	Σ# Unique Peptides	Σ# Peptides	Σ# PSMs	A5: Area	B5: Area	C5: Area	D5: Area	E5: Area	F5: Area	G5: Area	H5: Area	I5: Area	J5: Area	# AAs	MW [kDa]	calc. pI		Score C2	Coverage C2	# Peptides C2	# PSM C2	Score D2	Coverage D2	# Peptides D2	# PSM D2
SCG1 + CTSS						DEF_USER	Secretogranin-1 OS=Homo sapiens OX=9606 GN=CHGB PE=1 SV=2 - [SCG1_HUMAN]	73.71	1	88	88	1278	0	0	1.10281e+10	6.31472e+09	905273	0	0	5.9142e+09	1.50293e+07	0	677	78.2292	5.07178		896.263	70.31	70	571	598.54	71.34	68	350
Protein	(NH) Non-Tryptic	(COOH) Non-Tryptic	Start	Stop	Length	Sequence plus N/C	Sequence	# PSMs	# Proteins	# Protein Groups	Protein Group Accessions	Modifications	MH+ [Da]	A5: Area	B5: Area	C5: Area	D5: Area	E5: Area	F5: Area	G5: Area	H5: Area	I5: Area	J5: Area	q-Value	PEP	# Missed Cleavages	XCorr C2	C2			XCorr D2	D2			Non-tryptic cleavage sites from Brain/CSF/Both
SCG1			36	47	12	(R) CIIEVLSNALSK (S)	CIIEVLSNALSK	58	1	1	DEF_USER	C1(Carbamidomethyl)	1346.74	0	0	7.08154e+08	668571360	0	0	0	2089236345	1.50293e+07	0	0	0.02203	0	3.19023	High			3.52551	High			Potential cleavage sites (N-Term)	(C-Term)		Descriptions
SCG1	C36-I37		37	47	11	(C) IIEVLSNALSK (S)	IIEVLSNALSK	5	1	1	DEF_USER		1186.71	0	0	4.10646e+07	2.05378e+07	0	0	0	3.11182e+07	0	0	0	3.009e-06	0	2.70343	High			2.02307	High			L45-S46
SCG1			48	58	11	(K) SSAPPITPECR (Q)	SSAPPITPECR	232	1	1	DEF_USER	C10(Carbamidomethyl)	1214.59	0	0	5.01349e+09	3481184280	0	0	0	7567703705	0	0	0	0.06064	0	1.80827	High			1.78848	High				L86-R87		SCG1 - CTSS
SCG1			70	84	15	(K) DKETTENENTKFEVR (L)	DKETTENENTKFEVR	60	1	1	DEF_USER		1839.87	0	0	3139068672	1943612736	0	0	0	2193543040	0	0	0	0.00232	2	3.31969	High			3.48138	High						SCG1 + CTSS
SCG1			85	117	33	(R) LLRDPADASEAHESSSRGEAGAPGEEDIQGPTK (A)	LLRDPADASEAHESSSRGEAGAPGEEDIQGPTK	27	1	1	DEF_USER		3377.58	0	0	2813379493	1340742660	0	0	0	1172390902	0	0	0	1.046e-08	2	5.96734	High			5.35275	High				E82-V83		SCG1 +/- CTSS
SCG1			85	101	17	(R) LLRDPADASEAHESSSR (G)	LLRDPADASEAHESSSR	125	1	1	DEF_USER		1840.87	0	0	3719610124	2266846624	0	0	0	2.45001e+06	0	0	0	0.06114	1	3.72944	High			3.80624	High			P89-A90	A118-D119
SCG1			102	117	16	(R) GEAGAPGEEDIQGPTK (A)	GEAGAPGEEDIQGPTK	9	1	1	DEF_USER		1555.73	0	0	1443634639	639545256	0	0	0	400642248	0	0	0	1.086e-06	0	3.0716	High			2.84318	High			H96-E97	A118-D119
SCG1		P115-T116	102	115	14	(R) GEAGAPGEEDIQGP (T)	GEAGAPGEEDIQGP	1	1	1	DEF_USER		1326.59	0	0	0	5.93585e+07	0	0	0	0	0	0	0	0.2589	0					2.11699	High	*			S130-R131
SCG1			118	131	14	(K) ADTEKWAEGGGHSR (E)	ADTEKWAEGGGHSR	7	1	1	DEF_USER		1500.68	0	0	517226555	295657992	0	0	0	174016527	0	0	0	0.001009	1	2.87967	High			2.40777	High				Q161-R162
SCG1			132	155	24	(R) ERADEPQWSLYPSDSQVSEEVKTR (H)	ERADEPQWSLYPSDSQVSEEVKTR	17	1	1	DEF_USER		2836.35	0	0	1685772669	6.75138e+08	0	0	0	4804410048	0	0	0	0.0003152	2	5.81436	High			5.9194	High				T154-R155
SCG1			132	155	24	(R) ERADEPQWSLYPSDSQVSEEVKTR (H)	ERADEPQWSLYPSDSQVSEEVKTR	9	1	1	DEF_USER	N-Term(Acetyl)	2878.28	0	0	2.23328e+08	1.85648e+08	0	0	0	5.2181e+08	0	0	0	0.0002007	2	3.44014	High			3.12923	High				V152-K153
SCG1			132	153	22	(R) ERADEPQWSLYPSDSQVSEEVK (T)	ERADEPQWSLYPSDSQVSEEVK	18	1	1	DEF_USER		2579.19	0	0	13000278738	9.66545e+09	0	0	0	4268574341	0	0	0	0.001729	1	5.8369	High			6.20426	High				E150-E151
SCG1		D145-S146	132	145	14	(R) ERADEPQWSLYPSD (S)	ERADEPQWSLYPSD	2	1	1	DEF_USER		1692.76	0	0	1.99181e+07	1.15229e+07	0	0	0	0	0	0	0	0.1298	1	2.12704	High			1.90038	High			A134-D135	Q161-R162
SCG1			134	155	22	(R) ADEPQWSLYPSDSQVSEEVKTR (H)	ADEPQWSLYPSDSQVSEEVKTR	12	1	1	DEF_USER		2551.21	0	0	1.11528e+09	2.55027e+09	0	0	0	2.52198e+09	0	0	0	1.252e-07	1	4.49911	High			4.51107	High				E177-R178
SCG1			134	155	22	(R) ADEPQWSLYPSDSQVSEEVKTR (H)	ADEPQWSLYPSDSQVSEEVKTR	5	1	1	DEF_USER	N-Term(Acetyl)	2593.14	0	0	4.5775e+07	1.34191e+08	0	0	0	368532905	0	0	0	0.2114	1	2.53297	High			2.35051	High				E177-R178
SCG1			134	153	20	(R) ADEPQWSLYPSDSQVSEEVK (T)	ADEPQWSLYPSDSQVSEEVK	15	1	1	DEF_USER		2294.07	0	0	2.68599e+09	1.99442e+09	0	0	0	914798686	0	0	0	1.266e-08	0	4.29156	High			3.84085	High			S235-S236	P257-R258
SCG1	A134-D135		135	155	21	(A) DEPQWSLYPSDSQVSEEVKTR (H)	DEPQWSLYPSDSQVSEEVKTR	3	1	1	DEF_USER		2480.15	0	0	3.88666e+07	1.96404e+07	0	0	0	4.77474e+07	0	0	0	6.856e-10	1	4.06481	High			3.67094	High			D291-R292	E323-K324
SCG1	A134-D135		135	153	19	(A) DEPQWSLYPSDSQVSEEVK (T)	DEPQWSLYPSDSQVSEEVK	2	1	1	DEF_USER		2223	0	0	2.8382e+07	1.13237e+07	0	0	0	0	0	0	0	0.0002443	0	2.73783	High			1.68404	High				E323-K324
SCG1	W139-S140		140	153	14	(W) SLYPSDSQVSEEVK (T)	SLYPSDSQVSEEVK	5	1	1	DEF_USER		1567.75	0	0	2.26459e+08	9.66482e+07	0	0	0	9.51492e+07	0	0	0	2.981e-07	0	2.61864	High			2.57246	High				G322-E323
SCG1			160	178	19	(K) SQREDEEEEEGENYQKGER (G)	SQREDEEEEEGENYQKGER	4	1	1	DEF_USER		2340.98	0	0	2.91312e+08	180332520	0	0	0	0	0	0	0	3.563e-06	2	3.88285	High			3.62734	High				L321-G322
SCG1			179	202	24	(R) GEDSSEEKHLEEPGETQNAFLNER (K)	GEDSSEEKHLEEPGETQNAFLNER	11	1	1	DEF_USER		2745.23	0	0	1.57e+09	506923936	0	0	0	321515903	0	0	0	1.74e-08	1	4.83671	High			4.04962	High				M318-A319
SCG1		N200-E201	179	200	22	(R) GEDSSEEKHLEEPGETQNAFLN (E)	GEDSSEEKHLEEPGETQNAFLN	2	1	1	DEF_USER		2460.09	0	0	8.33104e+07	3.48135e+07	0	0	0	0	0	0	0	0.001865	1	4.16308	High			3.82808	High				S317-M318
SCG1			187	202	16	(K) HLEEPGETQNAFLNER (K)	HLEEPGETQNAFLNER	94	1	1	DEF_USER		1883.89	0	0	9.76333e+09	4165050007	905273	0	0	3285431676	0	0	0	5.472e-11	0	4.37976	High			3.51695	High				V316-S317
SCG1	E189-E190		190	202	13	(E) EPGETQNAFLNER (K)	EPGETQNAFLNER	1	1	1	DEF_USER		1504.71	0	0	0	1.84799e+07	0	0	0	0	0	0	0	0.009214	0					2.34986	High	*			N315-V316
SCG1			204	216	13	(K) QASAIKKEELVAR (S)	QASAIKKEELVAR	13	1	1	DEF_USER		1442.83	0	0	9.18872e+08	902132696	0	0	0	1117039984	0	0	0	1.37e-08	2	2.37493	High			2.34748	High				S314-N315
SCG1			259	278	20	(R) SQEESEEGEEDATSEVDKRR (T)	SQEESEEGEEDATSEVDKRR	159	1	1	DEF_USER		2310	0	0	6432406482	5113650100	0	0	0	5370482096	0	0	0	0.009331	2	3.80008	High			4.03697	High				E313-S314
SCG1			259	277	19	(R) SQEESEEGEEDATSEVDKR (R)	SQEESEEGEEDATSEVDKR	6	1	1	DEF_USER		2153.89	0	0	1002573392	611673264	0	0	0	368595040	0	0	0	0.003273	1	4.08837	High			4.62491	High				E312-E313
SCG1			293	325	33	(R) SSQGGSLPSEEKGHPQEESEESNVSMASLGEKR (D)	SSQGGSLPSEEKGHPQEESEESNVSMASLGEKR	3	1	1	DEF_USER	M26(Oxidation)	3503.58	0	0	0	1.03887e+09	0	0	0	920385849	0	0	0	0.05678	2					3.07955	High	*			S311-E312
SCG1			293	324	32	(R) SSQGGSLPSEEKGHPQEESEESNVSMASLGEK (R)	SSQGGSLPSEEKGHPQEESEESNVSMASLGEK	9	1	1	DEF_USER	M26(Oxidation)	3347.48	0	0	1586987453	1.14979e+09	0	0	0	0	0	0	0	0.07671	1	2.24561	High			2.39225	High				E309-E310
SCG1			293	304	12	(R) SSQGGSLPSEEK (G)	SSQGGSLPSEEK	3	1	1	DEF_USER		1205.56	0	0	455436344	240553096	0	0	0	94482472	0	0	0	0.05324	0	1.52876	High			1.65203	High				Q308-E309
SCG1			334	361	28	(R) ASEEEPEYGEEIKGYPGVQAPEDLEWER (Y)	ASEEEPEYGEEIKGYPGVQAPEDLEWER	8	1	1	DEF_USER		3236.47	0	0	7.06953e+08	3.44102e+09	0	0	0	6.24042e+08	0	0	0	0.000935	1	3.75142	High			4.02552	High			S293-S294	S317-M318
SCG1			334	346	13	(R) ASEEEPEYGEEIK (G)	ASEEEPEYGEEIK	8	1	1	DEF_USER		1509.66	0	0	984651756	4.96331e+08	0	0	0	298860053	0	0	0	1.814e-05	0	2.22304	High			2.00668	High			S293-S294	E312-E313
SCG1			347	363	17	(K) GYPGVQAPEDLEWERYR (G)	GYPGVQAPEDLEWERYR	1	1	1	DEF_USER		2064.98	0	0	0	4.63922e+07	0	0	0	0	0	0	0	0.06173	1					2.94074	High	*		S293-S294	E310-S311
SCG1			347	361	15	(K) GYPGVQAPEDLEWER (Y)	GYPGVQAPEDLEWER	12	1	1	DEF_USER		1745.82	0	0	3.94672e+09	2.019e+09	0	0	0	735165121	0	0	0	4.261e-09	0	4.18992	High			3.30704	High			S293-S294	Q308-E309
SCG1	Q352-A353		353	361	9	(Q) APEDLEWER (Y)	APEDLEWER	1	1	1	DEF_USER		1144.53	0	0	0	137006796	0	0	0	0	0	0	0	0.06225	0					1.94041	High	*		S294-Q295	Q308-E309
SCG1			375	396	22	(R) PQSEESWDEEDKRNYPSLELDK (M)	PQSEESWDEEDKRNYPSLELDK	2	1	1	DEF_USER		2694.22	0	0	6.44649e+07	2.14091e+07	0	0	0	0	0	0	0	2.481e-06	2	3.8638	High			3.6709	High			Q295-G296	S320-L321
SCG1			388	409	22	(R) NYPSLELDKMAHGYGEESEEER (G)	NYPSLELDKMAHGYGEESEEER	5	1	1	DEF_USER		2583.14	0	0	8.0757e+07	2.0107e+07	0	0	0	4.63132e+07	0	0	0	1.419e-08	1	4.239	High			3.32394	High			Q295-G296	M318-A319
SCG1		A398-H399	388	398	11	(R) NYPSLELDKMA (H)	NYPSLELDKMA	2	1	1	DEF_USER	M10(Oxidation)	1296.62	0	0	2.88553e+07	3.6798e+07	0	0	0	0	0	0	0	0.06849	1	1.61858	High			1.73687	High			Q295-G296	S317-M318
SCG1			388	396	9	(R) NYPSLELDK (M)	NYPSLELDK	32	1	1	DEF_USER		1078.54	0	0	10320645467	3.48002e+09	0	0	0	2.174e+09	0	0	0	0.1415	0	1.61688	High			1.60433	High			Q295-G296	S314-N315
SCG1	N388-Y389		389	396	8	(N) YPSLELDK (M)	YPSLELDK	5	1	1	DEF_USER		964.502	0	0	1.05078e+08	4.39527e+07	0	0	0	2.44365e+07	0	0	0	0.0873	0	1.41237	High			1.52272	High			Q295-G296	E312-E313
SCG1			397	417	21	(K) MAHGYGEESEEERGLEPGKGR (H)	MAHGYGEESEEERGLEPGKGR	2	1	1	DEF_USER	M1(Oxidation)	2334.04	0	0	0	439511568	0	0	0	0	0	0	0	0.1074	2					2.93008	High	*		Q295-G296	E310-S311
SCG1			428	439	12	(R) AYFMSDTREEKR (F)	AYFMSDTREEKR	3	1	1	DEF_USER	M4(Oxidation)	1548.71	0	0	0	230782656	0	0	0	0	0	0	0.002	0.3296	2					1.75992	High	*		G297-S298	N315-V316
SCG1			428	438	11	(R) AYFMSDTREEK (R)	AYFMSDTREEK	2	1	1	DEF_USER	M4(Oxidation)	1392.61	0	0	0	3.54618e+08	0	0	0	0	0	0	0	0.1915	1					1.71906	High	*			W381-D382
SCG1			428	435	8	(R) AYFMSDTR (E)	AYFMSDTR	12	1	1	DEF_USER		990.436	0	0	2250623208	7.36947e+07	0	0	0	9.80523e+08	0	0	0	0.0005505	0	1.757	High			1.28878	High			G366-S367	D385-K386
SCG1			428	435	8	(R) AYFMSDTR (E)	AYFMSDTR	14	1	1	DEF_USER	M4(Oxidation)	1006.43	0	0	6.1328e+08	536001590	0	0	0	265454850	0	0	0	0.0026	0	1.50868	High			1.18753	High				D385-K386
SCG1			439	447	9	(K) RFLGEGHHR (V)	RFLGEGHHR	7	1	1	DEF_USER		1108.58	0	0	1.71952e+08	0	0	0	0	2.64608e+08	0	0	0	0.08218	1	2.60411	High			2.86588	High				D385-K386
SCG1			466	493	28	(K) ELDRNYLNYGEEGAPGKWQQQGDLQDTK (E)	ELDRNYLNYGEEGAPGKWQQQGDLQDTK	5	1	1	DEF_USER		3252.53	0	0	2.19946e+08	3.38967e+08	0	0	0	2.05097e+08	0	0	0	0.005637	2	5.1684	High			5.84191	High				E384-D385
SCG1			466	482	17	(K) ELDRNYLNYGEEGAPGK (W)	ELDRNYLNYGEEGAPGK	21	1	1	DEF_USER		1924.91	0	0	7.76924e+09	3430313386	0	0	0	3.27169e+09	0	0	0	0.02391	1	4.09088	High			4.51331	High				E408-R409
SCG1			470	493	24	(R) NYLNYGEEGAPGKWQQQGDLQDTK (E)	NYLNYGEEGAPGKWQQQGDLQDTK	4	1	1	DEF_USER		2739.28	0	0	3.09735e+08	1.31402e+08	0	0	0	9.70193e+07	0	0	0	4.255e-08	1	3.93689	High			3.63394	High				D395-K396
SCG1			501	515	15	(R) FQDKQYSSHHTAEKR (K)	FQDKQYSSHHTAEKR	19	1	1	DEF_USER		1861.9	0	0	43467942	8.49193e+07	0	0	0	1.0436e+08	0	0	0	0.2333	2	2.13482	High			2.68503	High				L394-D395
SCG1		Q530-W531	517	530	14	(K) RLGELFNPYYDPLQ (W)	RLGELFNPYYDPLQ	2	1	1	DEF_USER		1724.87	0	0	3.84219e+06	32313450	0	0	0	0	0	0	0	0.1244	1	1.61997	High			2.69243	High				E437-K438
SCG1	G519-E520		520	532	13	(G) ELFNPYYDPLQWK (S)	ELFNPYYDPLQWK	1	1	1	DEF_USER		1712.84	0	0	0	2.50545e+07	0	0	0	0	0	0	0	0.1786	0					2.14912	High	*			E437-K438
SCG1	F522-N523		523	532	10	(F) NPYYDPLQWK (S)	NPYYDPLQWK	1	1	1	DEF_USER		1323.64	0	0	0	9556491	0	0	0	0	0	0	0	0.09789	0					1.68986	High	*			E437-K438
SCG1		N561-F562	539	561	23	(R) RDNMNDNFLEGEEENELTLNEKN (F)	RDNMNDNFLEGEEENELTLNEKN	1	1	1	DEF_USER	M4(Oxidation)	2783.21	0	0	0	50980771	0	0	0	0	0	0	0	0.02808	2					3.91944	High	*		Y429-F430	E437-K438
SCG1			539	560	22	(R) RDNMNDNFLEGEEENELTLNEK (N)	RDNMNDNFLEGEEENELTLNEK	8	1	1	DEF_USER	M4(Oxidation)	2669.17	0	0	8.34926e+08	827644375	0	0	0	9.76441e+08	0	0	0	1.826e-07	1	5.24578	High			4.97835	High				A456-R457
SCG1		N561-F562	540	561	22	(R) DNMNDNFLEGEEENELTLNEKN (F)	DNMNDNFLEGEEENELTLNEKN	3	1	1	DEF_USER	M3(Oxidation)	2627.12	0	0	4.29849e+07	5.89874e+07	0	0	0	5.62143e+07	0	0	0	5.904e-06	1	3.27756	High			2.38071	High				D454-K455
SCG1			540	560	21	(R) DNMNDNFLEGEEENELTLNEK (N)	DNMNDNFLEGEEENELTLNEK	16	1	1	DEF_USER	M3(Oxidation)	2513.08	0	0	9.67791e+08	9.87655e+08	0	0	0	1.06981e+09	0	0	0	2.371e-13	0	4.75898	High			4.35863	High				M453-D454
SCG1			540	560	21	(R) DNMNDNFLEGEEENELTLNEK (N)	DNMNDNFLEGEEENELTLNEK	7	1	1	DEF_USER		2497.08	0	0	3.17566e+07	2.07363e+07	0	0	0	7.95936e+07	0	0	0	3.154e-05	0	2.77846	High			2.25714	High				Q452-M453
SCG1			540	560	21	(R) DNMNDNFLEGEEENELTLNEK (N)	DNMNDNFLEGEEENELTLNEK	6	1	1	DEF_USER	N-Term(Acetyl)	2539.09	0	0	2.55701e+07	3.60208e+07	0	0	0	2.71562e+07	0	0	0	0.01408	0	2.35519	High			3.52462	High			L472-N473	E498-A499
SCG1	N553-D554		554	570	17	(N) DNFLEGEEENELTLNEK (N)	DNFLEGEEENELTLNEK	3	1	1	DEF_USER		2022.92	0	0	3.71847e+06	3.47181e+06	0	0	0	2.88876e+06	0	0	0	0.00257	0	1.20157	High			1.28879	High			L472-N473	E497-E498
SCG1			561	573	13	(K) NFFPEYNYDWWEK (K)	NFFPEYNYDWWEK	2	1	1	DEF_USER		1837.79	0	0	0	1.17423e+07	0	0	0	8.99215e+06	0	0	0	0.2037	0					1.45826	High	*		N473-Y474	A499-R500
SCG1			574	586	13	(K) KPFSEDVNWGYEK (R)	KPFSEDVNWGYEK	21	1	1	DEF_USER		1598.75	0	0	2.68161e+09	1.05667e+09	0	0	0	1.60075e+09	0	0	0	0.004475	0	3.31609	High			3.69939	High			N473-Y474	E498-A499
SCG1	P575-F576		576	586	11	(P) FSEDVNWGYEK (R)	FSEDVNWGYEK	3	1	1	DEF_USER		1373.61	0	0	2.04293e+07	9.1804e+06	0	0	0	1.0097e+07	0	0	0	5.3e-06	0	2.50295	High			2.44185	High			N473-Y474	E497-E498
SCG1			604	615	12	(R) VAQLDQLLHYRK (K)	VAQLDQLLHYRK	3	1	1	DEF_USER		1483.84	0	0	0	1.9223e+07	0	0	0	4.70167e+07	0	0	0	0.05171	1					2.5056	High	*		N473-Y474	N495-R496
SCG1			604	614	11	(R) VAQLDQLLHYR (K)	VAQLDQLLHYR	21	1	1	DEF_USER		1355.75	0	0	2.18856e+09	1.47717e+09	0	0	0	2.34835e+09	0	0	0	1.57e-06	0	2.91185	High			2.88508	High			Y474-G475	A499-R500
SCG1		H612-Y613	604	612	9	(R) VAQLDQLLH (Y)	VAQLDQLLH	3	1	1	DEF_USER		1036.58	0	0	1.40194e+08	6.52421e+07	0	0	0	0	0	0	0	0.1157	0	1.42233	High			1.31156	High			G475-E476	A499-R500
SCG1	A605-Q606		606	614	9	(A) QLDQLLHYR (K)	QLDQLLHYR	1	1	1	DEF_USER		1185.64	0	0	0	1.37641e+07	0	0	0	0	0	0	0	0.1503	0					2.31731	High	*			E537-R538
SCG1			616	640	25	(K) KSAEFPDFYDSEEPVSTHQEAENEK (D)	KSAEFPDFYDSEEPVSTHQEAENEK	5	1	1	DEF_USER		2913.27	0	0	1.46898e+08	3.66393e+07	0	0	0	4.98538e+07	0	0	0	1.334e-09	1	5.5438	High			4.78083	High				E537-R538
SCG1			617	642	26	(K) SAEFPDFYDSEEPVSTHQEAENEKDR (A)	SAEFPDFYDSEEPVSTHQEAENEKDR	22	1	1	DEF_USER		3056.31	0	0	6.48033e+09	1670977000	0	0	0	4126755886	0	0	0	0.000206118	1	4.8394	High			5.4499	High				P524-Y525
SCG1			617	640	24	(K) SAEFPDFYDSEEPVSTHQEAENEK (D)	SAEFPDFYDSEEPVSTHQEAENEK	8	1	1	DEF_USER		2785.19	0	0	2559718970	6.10008e+08	0	0	0	7.44011e+08	0	0	0	6.378e-11	0	5.11468	High			4.70178	High			L518-G519	E537-R538
SCG1			643	668	26	(R) ADQTVLTEDEKKELENLAAMDLELQK (I)	ADQTVLTEDEKKELENLAAMDLELQK	3	1	1	DEF_USER	M20(Oxidation)	2990.51	0	0	4.77657e+06	4.16352e+07	0	0	0	1.7996e+07	0	0	0	0.09489	2	1.62406	High			2.38686	High			L518-G519	Q530-W531
SCG1			654	668	15	(K) KELENLAAMDLELQK (I)	KELENLAAMDLELQK	6	1	1	DEF_USER	M9(Oxidation)	1760.91	0	0	2.18354e+08	9.5909e+07	0	0	0	6.7976e+07	0	0	0	2.829e-06	1	3.83743	High			3.36788	High			P524-Y525	E537-R538
SCG1			655	668	14	(K) ELENLAAMDLELQK (I)	ELENLAAMDLELQK	6	1	1	DEF_USER		1616.83	0	0	2.00217e+08	2.4558e+07	0	0	0	1.28274e+08	0	0	0	1.865e-06	0	3.47202	High			2.31525	High			L547-E548	N561-F562
SCG1			655	668	14	(K) ELENLAAMDLELQK (I)	ELENLAAMDLELQK	11	1	1	DEF_USER	M8(Oxidation)	1632.82	0	0	2.01441e+09	8.02323e+08	0	0	0	528689994	0	0	0	0.03004	0	2.96606	High			3.1477	High				E585-K586
																																				L597-K598
	6 Unique																																			D596-L597
																																				L595-D596
																																				Y613-R614
																																				Y613-R614
																																			V604-A605	Y613-R614
																																			A605-Q606	Y613-R614

## Sheet: VGF - + CAPN1
																											VGF -CAPN1
						Accession	Description	ΣCoverage	Σ# Proteins	Σ# Unique Peptides	Σ# Peptides	Σ# PSMs	A5: Area	B5: Area	C5: Area	D5: Area	E5: Area	F5: Area	G5: Area	H5: Area	I5: Area	J5: Area	# AAs	MW [kDa]	calc. pI		Score G2	Coverage G2	# Peptides G2	# PSM G2
VGF - CAPN1						DEF_USER	Neurosecretory protein VGF OS=Homo sapiens OX=9606 GN=VGF PE=1 SV=2 - [VGF_HUMAN]	86.02	1	102	102	2486	1.68729e+10	9.84703e+09	1.19113e+07	3.74921e+06	0	0	6.29505e+10	2.09953e+07	6.04924e+06	0	615	67.2176	4.77979		2244.94	79.67	90	1455
Protein	(NH) Non-Tryptic	(COOH) Non-Tryptic	Start	Stop	Length	Sequence plus N/C	Sequence	# PSMs	# Proteins	# Protein Groups	Protein Group Accessions	Modifications	MH+ [Da]	A5: Area	B5: Area	C5: Area	D5: Area	E5: Area	F5: Area	G5: Area	H5: Area	I5: Area	J5: Area	q-Value	PEP	# Missed Cleavages	XCorr G2	G2
VGF	C13-L14		14	52	39	(C) LLLINGLGAAPPGRPEAQPPPLSSEHKEPVAGDAVPGPK (D)	LLLINGLGAAPPGRPEAQPPPLSSEHKEPVAGDAVPGPK	4	1	1	DEF_USER		3877.11	2.07906e+07	0	0	0	0	0	4.51523e+08	0	0	0	0	2.494e-05	1	3.53815	High
VGF	L14-L15		15	52	38	(L) LLINGLGAAPPGRPEAQPPPLSSEHKEPVAGDAVPGPK (D)	LLINGLGAAPPGRPEAQPPPLSSEHKEPVAGDAVPGPK	8	1	1	DEF_USER		3764.03	3.60578e+08	0	0	0	0	0	6.16079e+09	0	0	0	0	0.2375	1	4.44006	High
VGF	L14-L15		15	52	38	(L) LLINGLGAAPPGRPEAQPPPLSSEHKEPVAGDAVPGPK (D)	LLINGLGAAPPGRPEAQPPPLSSEHKEPVAGDAVPGPK	1	1	1	DEF_USER	N-Term(Acetyl)	3806.05	0	0	0	0	0	0	127051511	0	0	0	0	0.0001927	1	3.68266	High
VGF	L15-L16		16	52	37	(L) LINGLGAAPPGRPEAQPPPLSSEHKEPVAGDAVPGPK (D)	LINGLGAAPPGRPEAQPPPLSSEHKEPVAGDAVPGPK	1	1	1	DEF_USER		3650.93	0	0	0	0	0	0	358960320	0	0	0	0	0.00252	1	3.28488	High
VGF	L15-L16		16	52	37	(L) LINGLGAAPPGRPEAQPPPLSSEHKEPVAGDAVPGPK (D)	LINGLGAAPPGRPEAQPPPLSSEHKEPVAGDAVPGPK	1	1	1	DEF_USER	N-Term(Acetyl)	3692.96	0	0	0	0	0	0	101257466	0	0	0	0.001	0.02331	1	4.05188	High
VGF	A22-A23		23	52	30	(A) APPGRPEAQPPPLSSEHKEPVAGDAVPGPK (D)	APPGRPEAQPPPLSSEHKEPVAGDAVPGPK	4	1	1	DEF_USER		3012.56	676759046	424413794	0	0	0	0	1.54329e+09	0	0	0	0	0.0007235	1	3.3238	High
VGF			64	80	17	(R) NSEPQDEGELFQGVDPR (A)	NSEPQDEGELFQGVDPR	26	1	1	DEF_USER		1916.87	9.17328e+09	6.04741e+09	0	0	0	0	44543496363	0	0	0	0	0.01921	0	2.75255	High
VGF	N64-S65		65	80	16	(N) SEPQDEGELFQGVDPR (A)	SEPQDEGELFQGVDPR	7	1	1	DEF_USER		1802.83	8.22951e+07	5.89764e+07	0	0	0	0	3.71122e+08	0	0	0	0	0.06355	0	1.97988	High
VGF	N64-S65		65	80	16	(N) SEPQDEGELFQGVDPR (A)	SEPQDEGELFQGVDPR	1	1	1	DEF_USER	N-Term(Acetyl)	1844.84	0	0	0	0	0	0	3.1438e+07	0	0	0	0.001	0.009075	0	2.36931	High
VGF	E66-P67		67	80	14	(E) PQDEGELFQGVDPR (A)	PQDEGELFQGVDPR	2	1	1	DEF_USER		1586.75	2.67168e+07	0	0	0	0	0	129233476	0	0	0	0	0.002195	0	2.58358	High
VGF	P67-Q68		68	80	13	(P) QDEGELFQGVDPR (A)	QDEGELFQGVDPR	1	1	1	DEF_USER	N-Term(Acetyl)	1531.71	0	0	0	0	0	0	1.7243e+07	0	0	0	0	0.001459	0	2.25469	High
VGF	E70-G71		71	80	10	(E) GELFQGVDPR (A)	GELFQGVDPR	4	1	1	DEF_USER	N-Term(Acetyl)	1159.58	1.05676e+08	5.81883e+07	0	0	0	0	3.919e+08	0	0	0	0.001	0.004302	0	1.87666	High
VGF	G71-E72		72	80	9	(G) ELFQGVDPR (A)	ELFQGVDPR	4	1	1	DEF_USER	N-Term(Acetyl)	1102.56	5.71647e+07	0	0	0	0	0	1.84352e+08	0	0	0	0	0.1839	0	1.59356	High
VGF	E72-L73		73	80	8	(E) LFQGVDPR (A)	LFQGVDPR	3	1	1	DEF_USER	N-Term(Acetyl)	973.516	2.29739e+07	1.05011e+07	0	0	0	0	7.17396e+07	0	0	0	0	0.1177	0	0.937936	High
VGF			81	120	40	(R) ALAAVLLQALDRPASPPAPSGSQQGPEEEAAEALLTETVR (S)	ALAAVLLQALDRPASPPAPSGSQQGPEEEAAEALLTETVR	9	1	1	DEF_USER		4054.14	9.20274e+08	0	0	0	0	0	68867596	0	0	0	0	0.02204	0	4.8348	High
VGF			81	92	12	(R) ALAAVLLQALDR (P)	ALAAVLLQALDR	3	1	1	DEF_USER		1253.77	6.55221e+07	0	0	0	0	0	8.02826e+07	0	0	0	0	0.0002348	0	3.14578	High
VGF	A89-L90		90	120	31	(A) LDRPASPPAPSGSQQGPEEEAAEALLTETVR (S)	LDRPASPPAPSGSQQGPEEEAAEALLTETVR	2	1	1	DEF_USER	N-Term(Acetyl)	3245.61	2.03475e+07	0	0	0	0	0	3.65889e+07	0	0	0	0	0.0002513	0	5.03877	High
VGF			93	120	28	(R) PASPPAPSGSQQGPEEEAAEALLTETVR (S)	PASPPAPSGSQQGPEEEAAEALLTETVR	5	1	1	DEF_USER		2819.39	1.28201e+08	1.42645e+07	0	0	0	0	1.94021e+08	0	0	0	0	0.01639	0	4.53417	High
VGF	P93-A94		94	120	27	(P) ASPPAPSGSQQGPEEEAAEALLTETVR (S)	ASPPAPSGSQQGPEEEAAEALLTETVR	7	1	1	DEF_USER	N-Term(Acetyl)	2764.35	6.17636e+07	1.24328e+07	0	0	0	0	1.12088e+08	0	0	0	0	0.03929	0	4.13497	High
VGF	P96-P97		97	120	24	(P) PAPSGSQQGPEEEAAEALLTETVR (S)	PAPSGSQQGPEEEAAEALLTETVR	5	1	1	DEF_USER		2467.21	5.44516e+07	7.82566e+06	0	0	0	0	1.06025e+08	0	0	0	0	0.02149	0	4.73104	High
VGF	A98-P99		99	120	22	(A) PSGSQQGPEEEAAEALLTETVR (S)	PSGSQQGPEEEAAEALLTETVR	2	1	1	DEF_USER		2299.12	2.81557e+07	0	0	0	0	0	5.58881e+07	0	0	0	0	0.0001189	0	5.26806	High
VGF	P99-S100		100	120	21	(P) SGSQQGPEEEAAEALLTETVR (S)	SGSQQGPEEEAAEALLTETVR	2	1	1	DEF_USER	N-Term(Acetyl)	2244.08	9.07299e+06	0	0	0	0	0	1.79018e+07	0	0	0	0	0.002543	0	2.39878	High
VGF	S100-G101		101	120	20	(S) GSQQGPEEEAAEALLTETVR (S)	GSQQGPEEEAAEALLTETVR	8	1	1	DEF_USER	N-Term(Acetyl)	2157.04	8.18128e+07	1.95036e+07	0	0	0	0	1.32024e+08	0	0	0	0	4.01e-05	0	4.67827	High
VGF	S100-G101		101	120	20	(S) GSQQGPEEEAAEALLTETVR (S)	GSQQGPEEEAAEALLTETVR	3	1	1	DEF_USER		2115.03	2.83461e+07	0	0	0	0	0	3.84593e+07	0	0	0	0	0.000146	0	3.71775	High
VGF	G101-S102		102	120	19	(G) SQQGPEEEAAEALLTETVR (S)	SQQGPEEEAAEALLTETVR	3	1	1	DEF_USER	N-Term(Acetyl)	2100.02	1.06919e+07	0	0	0	0	0	1.82055e+07	0	0	0	0	4.511e-06	0	3.34861	High
VGF	P106-E107		107	120	14	(P) EEEAAEALLTETVR (S)	EEEAAEALLTETVR	3	1	1	DEF_USER	N-Term(Acetyl)	1602.79	1.19539e+07	4.14428e+06	0	0	0	0	2.27958e+07	0	0	0	0	4.802e-06	0	4.03587	High
VGF	E107-E108		108	120	13	(E) EEAAEALLTETVR (S)	EEAAEALLTETVR	3	1	1	DEF_USER	N-Term(Acetyl)	1473.75	6.00664e+06	1.82973e+06	0	0	0	0	1.08906e+07	0	0	0	0	1.784e-07	0	3.15974	High
VGF	E108-E109		109	120	12	(E) EAAEALLTETVR (S)	EAAEALLTETVR	3	1	1	DEF_USER	N-Term(Acetyl)	1344.71	5.59495e+06	2.10471e+06	0	0	0	0	1.30285e+07	0	0	0	0	5.99e-06	0	3.28333	High
VGF	E109-A110		110	120	11	(E) AAEALLTETVR (S)	AAEALLTETVR	6	1	1	DEF_USER	N-Term(Acetyl)	1215.67	1.01673e+08	4.51208e+07	0	0	0	0	2.98551e+08	0	0	0	0	7.865e-05	0	3.14949	High
VGF	A111-E112		112	120	9	(A) EALLTETVR (S)	EALLTETVR	6	1	1	DEF_USER	N-Term(Acetyl)	1073.59	1.8037e+08	9.33232e+07	0	0	0	0	656731907	0	0	0	0	0.001049	0	2.4259	High
VGF	E112-A113		113	120	8	(E) ALLTETVR (S)	ALLTETVR	6	1	1	DEF_USER	N-Term(Acetyl)	944.548	8.08475e+07	53136111	0	0	0	0	3.36239e+08	0	0	0	0	0.08976	0	1.84828	High
VGF	L159-A160		160	167	8	(L) ASLLQELR (D)	ASLLQELR	3	1	1	DEF_USER	N-Term(Acetyl)	971.56	1.51517e+07	5.29306e+06	0	0	0	0	4.87361e+07	0	0	0	0	0.08118	0	1.92331	High
VGF	A160-S161		161	167	7	(A) SLLQELR (D)	SLLQELR	1	1	1	DEF_USER	N-Term(Acetyl)	900.522	0	0	0	0	0	0	3.836e+06	0	0	0	0	0.001202	0	1.22622	High
VGF			177	188	12	(R) QQETAAAETETR (T)	QQETAAAETETR	11	1	1	DEF_USER		1334.62	819145030	688834560	0	0	0	0	2017715184	0	0	0	0	0.05824	0	2.34217	High
VGF			195	204	10	(R) VNLESPGPER (V)	VNLESPGPER	160	1	1	DEF_USER		1097.56	4040408841	2837103890	978434	0	0	0	5821904216	0	0	0	0	0.0002882	0	2.68488	High
VGF	N196-L197		197	204	8	(N) LESPGPER (V)	LESPGPER	3	1	1	DEF_USER	N-Term(Acetyl)	926.461	3.36826e+07	1.91978e+07	0	0	0	0	9.69166e+07	0	0	0	0	0.04373	0	1.4374	High
VGF			208	216	9	(R) ASWGEFQAR (V)	ASWGEFQAR	72	1	1	DEF_USER		1051.5	1.21696e+10	6.286e+09	0	0	0	0	3.9733e+10	0	0	0	0	0.001958	0	2.21741	High
VGF			217	234	18	(R) VPERAPLPPPAPSQFQAR (M)	VPERAPLPPPAPSQFQAR	153	1	1	DEF_USER		1958.06	9.98813e+09	5.71795e+09	0	0	0	0	28143517835	0	0	0	0	8.244e-06	1	4.54161	High
VGF			221	234	14	(R) APLPPPAPSQFQAR (M)	APLPPPAPSQFQAR	89	1	1	DEF_USER		1476.8	3.51167e+09	2.61352e+09	0	0	0	0	30400826282	0	0	0	0	3.306e-05	0	3.39468	High
VGF	P222-L223		223	234	12	(P) LPPPAPSQFQAR (M)	LPPPAPSQFQAR	3	1	1	DEF_USER		1308.71	0	2.15607e+07	0	0	0	0	0	0	0	0	0	0.00274	0	1.97029	High
VGF			235	255	21	(R) MPDSGPLPETHKFGEGVSSPK (T)	MPDSGPLPETHKFGEGVSSPK	4	1	1	DEF_USER	M1(Oxidation)	2213.06	0	656081994	0	0	0	0	926327576	0	0	0	0	0.002822	1	2.47126	High
VGF			235	255	21	(R) MPDSGPLPETHKFGEGVSSPK (T)	MPDSGPLPETHKFGEGVSSPK	1	1	1	DEF_USER		2197.06	0	0	0	0	0	0	676332240	0	0	0	0.001	0.004381	1	2.02792	High
VGF			235	246	12	(R) MPDSGPLPETHK (F)	MPDSGPLPETHK	24	1	1	DEF_USER	M1(Oxidation)	1324.62	859035391	1223069920	0	0	0	0	1272120067	0	0	0	0	0.1482	0	2.46148	High
VGF			235	246	12	(R) MPDSGPLPETHK (F)	MPDSGPLPETHK	4	1	1	DEF_USER		1308.63	391092937	0	0	0	0	0	1087100056	0	0	0	0	3.548e-05	0	2.20823	High
VGF			247	255	9	(K) FGEGVSSPK (T)	FGEGVSSPK	231	1	1	DEF_USER		907.457	2806594736	2196341884	0	0	0	0	2795467732	0	0	0	0	5.17e-05	0	2.14889	High
VGF			256	267	12	(K) THLGEALAPLSK (A)	THLGEALAPLSK	167	1	1	DEF_USER		1236.7	12704196236	4137077592	0	0	0	0	40312705860	0	0	0	0	0.04702	0	3.19983	High
VGF			256	267	12	(K) THLGEALAPLSK (A)	THLGEALAPLSK	1	1	1	DEF_USER	N-Term(Acetyl)	1278.72	0	0	0	0	0	0	0	0	0	0	0.001	0.0434	0	2.55619	High
VGF	L258-G259		259	267	9	(L) GEALAPLSK (A)	GEALAPLSK	3	1	1	DEF_USER	N-Term(Acetyl)	927.519	1.64904e+07	1.0052e+07	0	0	0	0	8.79302e+07	0	0	0	0	0.000847	0	2.35297	High
VGF			268	278	11	(K) AYQGVAAPFPK (A)	AYQGVAAPFPK	132	1	1	DEF_USER		1148.61	25701875516	15934162066	0	0	0	0	80905567722	2.73308e+07	0	0	0	0.03916	0	2.20912	High
VGF			268	278	11	(K) AYQGVAAPFPK (A)	AYQGVAAPFPK	3	1	1	DEF_USER	N-Term(Acetyl)	1190.63	10140021	7.26498e+06	0	0	0	0	53717098	0	0	0	0	0.01854	0	2.06834	High
VGF	A267-E268		268	277	10	(A) AEALLTETVR (S)	AEALLTETVR	9	1	1	DEF_USER	N-Term(Acetyl)	1144.63	5.30955e+08	2.50933e+08	0	0	0	0	1.67351e+09	0	0	0	0	0.0001916	0	2.61355	High
VGF	A268-Y269		269	278	10	(A) YQGVAAPFPK (A)	YQGVAAPFPK	3	1	1	DEF_USER		1077.57	2.07961e+07	10831333	0	0	0	0	9.62653e+07	0	0	0	0	0.0003414	0	2.29194	High
VGF			279	295	17	(K) ARRPESALLGGSEAGER (L)	ARRPESALLGGSEAGER	1	1	1	DEF_USER		1755.91	0	0	0	0	0	0	1.62328e+08	0	0	0	0.001	0.005401	1	3.181	High
VGF			281	295	15	(R) RPESALLGGSEAGER (L)	RPESALLGGSEAGER	17	1	1	DEF_USER		1528.77	1.58104e+09	5.53387e+08	0	0	0	0	4113205836	0	0	0	0	7.499e-06	0	5.06476	High
VGF	E294-R295		295	308	14	(E) RLLQQGLAQVEAGR (R)	RLLQQGLAQVEAGR	10	1	1	DEF_USER		1538.88	4.28733e+08	1.6905e+07	0	0	0	0	2442836130	0	0	0	0	0.0009499	1	4.03582	High
VGF			296	309	14	(R) LLQQGLAQVEAGRR (Q)	LLQQGLAQVEAGRR	91	1	1	DEF_USER		1538.88	7337489620	1198831216	6.47782e+06	1.65043e+06	0	0	1.99446e+10	2.45601e+06	0	0	0	0.000124	1	3.16734	High
VGF			296	308	13	(R) LLQQGLAQVEAGR (R)	LLQQGLAQVEAGR	60	1	1	DEF_USER		1382.78	1.22127e+10	2.57786e+09	0	0	0	0	29936471516	7.86573e+06	0	0	0	3.37e-05	0	3.09396	High
VGF			324	342	19	(R) LADLASDLLLQYLLQGGAR (Q)	LADLASDLLLQYLLQGGAR	32	1	1	DEF_USER		2030.14	2.26575e+09	4.72345e+06	0	0	0	0	1.03794e+09	0	0	0	0	4.49e-06	0	5.37871	High
VGF	A328-S329		329	342	14	(A) SDLLLQYLLQGGAR (Q)	SDLLLQYLLQGGAR	1	1	1	DEF_USER		1546.87	0	0	0	0	0	0	2.44609e+06	0	0	0	0	0.00328	0	1.16896	High
VGF			350	371	22	(R) GLQEAAEERESAREEEEAEQER (R)	GLQEAAEERESAREEEEAEQER	1	1	1	DEF_USER		2575.15	0	0	0	0	0	0	1.8509e+08	0	0	0	0.001	0.008363	2	2.81249	High
VGF			350	358	9	(R) GLQEAAEER (E)	GLQEAAEER	84	1	1	DEF_USER		1002.49	1861843434	1928434140	0	0	0	0	3184858793	0	0	0	0	0.001857	0	1.51283	High
VGF			359	372	14	(R) ESAREEEEAEQERR (G)	ESAREEEEAEQERR	6	1	1	DEF_USER		1747.79	309560488	2.87863e+08	0	0	0	0	4.51276e+08	0	0	0	0	0.0001764	2	3.22232	High
VGF			359	371	13	(R) ESAREEEEAEQER (R)	ESAREEEEAEQER	23	1	1	DEF_USER		1591.69	400586628	457579348	0	0	0	0	1247554712	0	0	0	0	0.1069	1	2.94696	High
VGF			372	397	26	(R) RGGEERVGEEDEEAAEAEAEAEEAER (A)	RGGEERVGEEDEEAAEAEAEAEEAER	6	1	1	DEF_USER		2847.22	1.41741e+08	2.81854e+07	0	0	0	0	472038775	0	0	0	0	0.0001002	2	6.17741	High
VGF			373	397	25	(R) GGEERVGEEDEEAAEAEAEAEEAER (A)	GGEERVGEEDEEAAEAEAEAEEAER	7	1	1	DEF_USER		2691.11	764286523	4.54439e+08	0	0	0	0	1218272166	0	0	0	0	4.379e-06	1	6.50821	High
VGF			378	399	22	(R) VGEEDEEAAEAEAEAEEAERAR (Q)	VGEEDEEAAEAEAEAEEAERAR	5	1	1	DEF_USER		2390.03	2.20721e+08	2.67422e+08	0	0	0	0	1.13745e+09	0	0	0	0	2.732e-07	1	5.98417	High
VGF			378	397	20	(R) VGEEDEEAAEAEAEAEEAER (A)	VGEEDEEAAEAEAEAEEAER	98	1	1	DEF_USER		2162.89	8460781656	5208464057	1.3079e+07	0	0	0	51818830816	12291851	0	0	0	0.003728	0	5.13785	High
VGF			398	419	22	(R) ARQNALLFAEEEDGEAGAEDKR (S)	ARQNALLFAEEEDGEAGAEDKR	8	1	1	DEF_USER		2419.15	1.6799e+08	0	0	0	0	0	1514033561	0	0	0	0	1.77031e-07	2	6.49545	High
VGF			398	418	21	(R) ARQNALLFAEEEDGEAGAEDK (S)	ARQNALLFAEEEDGEAGAEDK	3	1	1	DEF_USER		2263.05	18682499	1.09336e+07	0	0	0	0	2.01023e+08	0	0	0	0	3.794e-05	1	4.85118	High
VGF			400	419	20	(R) QNALLFAEEEDGEAGAEDKR (R)	QNALLFAEEEDGEAGAEDKR	113	1	1	DEF_USER		2192.02	1.12304e+10	7.32093e+09	1.61771e+07	0	0	0	5.61272e+10	2.33632e+07	0	0	0	0.004072	1	4.75142	High
VGF			400	418	19	(R) QNALLFAEEEDGEAGAEDK (R)	QNALLFAEEEDGEAGAEDK	12	1	1	DEF_USER		2035.92	7.86084e+08	1.52177e+08	0	0	0	0	1.49513e+09	0	0	0	0	0.0002992	0	4.96316	High
VGF	Q400-N401		401	419	19	(Q) NALLFAEEEDGEAGAEDKR (S)	NALLFAEEEDGEAGAEDKR	1	1	1	DEF_USER		2063.96	0	0	0	0	0	0	6.08053e+07	0	0	0	0	6.551e-06	1	3.94948	High
VGF	N401-A402		402	419	18	(N) ALLFAEEEDGEAGAEDKR (S)	ALLFAEEEDGEAGAEDKR	6	1	1	DEF_USER		1949.92	9.11268e+07	5.282e+07	0	0	0	0	357842135	0	0	0	0	0.005998	1	4.04737	High
VGF			429	461	33	(R) RKEAEGTEEGGEEEDDEEMDPQTIDSLIELSTK (L)	RKEAEGTEEGGEEEDDEEMDPQTIDSLIELSTK	20	1	1	DEF_USER	M19(Oxidation)	3725.66	1.34813e+09	7.50147e+07	0	0	0	0	1.4186e+10	0	0	0	0	0.000162	2	7.80315	High
VGF			429	461	33	(R) RKEAEGTEEGGEEEDDEEMDPQTIDSLIELSTK (L)	RKEAEGTEEGGEEEDDEEMDPQTIDSLIELSTK	9	1	1	DEF_USER		3709.66	6.66427e+08	0	0	0	0	0	4.04214e+09	0	0	0	0	1.772e-06	2	7.3022	High
VGF			429	461	33	(R) RKEAEGTEEGGEEEDDEEMDPQTIDSLIELSTK (L)	RKEAEGTEEGGEEEDDEEMDPQTIDSLIELSTK	2	1	1	DEF_USER	N-Term(Acetyl)	3751.68	2.52953e+07	0	0	0	0	0	1.64772e+08	0	0	0	0	0.09194	2	2.88071	High
VGF			430	461	32	(R) KEAEGTEEGGEEEDDEEMDPQTIDSLIELSTK (L)	KEAEGTEEGGEEEDDEEMDPQTIDSLIELSTK	3	1	1	DEF_USER	M18(Oxidation)	3569.55	4.24793e+07	0	0	0	0	0	4.00234e+08	0	0	0	0	9.431e-05	1	5.34126	High
VGF			430	461	32	(R) KEAEGTEEGGEEEDDEEMDPQTIDSLIELSTK (L)	KEAEGTEEGGEEEDDEEMDPQTIDSLIELSTK	1	1	1	DEF_USER		3553.56	0	0	0	0	0	0	9.86951e+07	0	0	0	0	0.001961	1	4.13759	High
VGF			431	461	31	(K) EAEGTEEGGEEEDDEEMDPQTIDSLIELSTK (L)	EAEGTEEGGEEEDDEEMDPQTIDSLIELSTK	11	1	1	DEF_USER	M17(Oxidation)	3441.46	5.29597e+08	1.51763e+08	0	0	0	0	4127343825	0	0	0	0	0.1514	0	4.46284	High
VGF			431	461	31	(K) EAEGTEEGGEEEDDEEMDPQTIDSLIELSTK (L)	EAEGTEEGGEEEDDEEMDPQTIDSLIELSTK	6	1	1	DEF_USER		3425.46	2.93327e+08	0	0	0	0	0	1.05787e+09	0	0	0	0	0.02727	0	4.35774	High
VGF	E446-M447		447	461	15	(E) MDPQTIDSLIELSTK (L)	MDPQTIDSLIELSTK	1	1	1	DEF_USER	N-Term(Acetyl)	1732.88	0	0	0	0	0	0	4.20012e+06	0	0	0	0.001	0.03172	0	2.63558	High
VGF	M447-D448		448	461	14	(M) DPQTIDSLIELSTK (L)	DPQTIDSLIELSTK	1	1	1	DEF_USER		1559.82	0	0	0	0	0	0	8.65969e+06	0	0	0	0	0.0005074	0	2.64352	High
VGF	D448-P449		449	461	13	(D) PQTIDSLIELSTK (L)	PQTIDSLIELSTK	5	1	1	DEF_USER		1444.8	8.29558e+07	3.43586e+07	0	0	0	0	1.10314e+09	0	0	0	0	0.01623	0	3.6879	High
VGF			462	480	19	(K) LHLPADDVVSIIEEVEEKR (G)	LHLPADDVVSIIEEVEEKR	10	1	1	DEF_USER		2191.18	2.0416e+08	0	0	0	0	0	6.41673e+08	0	0	0	0	0.01516	1	3.77345	High
VGF			462	479	18	(K) LHLPADDVVSIIEEVEEK (R)	LHLPADDVVSIIEEVEEK	40	1	1	DEF_USER		2035.07	5.02225e+09	2.04299e+07	0	5.84799e+06	0	0	5.75603e+09	0	6.04924e+06	0	0	0.002752	0	3.28095	High
VGF			483	495	13	(R) KKNAPPEPVPPPR (A)	KKNAPPEPVPPPR	8	1	1	DEF_USER		1426.82	3.19487e+08	415250624	0	0	0	0	1244419885	0	0	0	0	0.2261	2	2.50347	High
VGF			485	495	11	(K) NAPPEPVPPPR (A)	NAPPEPVPPPR	121	1	1	DEF_USER		1170.63	4404077920	3.27729e+09	0	0	0	0	6895069238	0	0	0	0	0.001473	0	2.08776	High
VGF			496	504	9	(R) AAPAPTHVR (S)	AAPAPTHVR	9	1	1	DEF_USER		919.512	626340239	490786828	0	0	0	0	1218411568	0	0	0	0	0.002368	0	1.78972	High
VGF	A497-P498		498	504	7	(A) PAPTHVR (S)	PAPTHVR	4	1	1	DEF_USER		777.438	364988030	318870478	0	0	0	0	180523241	0	0	0	0	0.0003917	0	1.48823	High
VGF			505	532	28	(R) SPQPPPPAPAPARDELPDWNEVLPPWDR (E)	SPQPPPPAPAPARDELPDWNEVLPPWDR	3	1	1	DEF_USER		3144.57	7.66171e+07	0	0	0	0	0	1.40327e+08	0	0	0	0	0.03202	1	4.30056	High
VGF			505	517	13	(R) SPQPPPPAPAPAR (D)	SPQPPPPAPAPAR	18	1	1	DEF_USER		1282.69	645237168	1410742820	0	0	0	0	9.68429e+08	0	0	0	0	0.000426	0	2.43548	High
VGF			518	532	15	(R) DELPDWNEVLPPWDR (E)	DELPDWNEVLPPWDR	7	1	1	DEF_USER		1880.89	1.91157e+08	0	0	0	0	0	3.69198e+07	0	0	0	0	0.1067	0	2.71319	High
VGF			533	553	21	(R) EEDEVYPPGPYHPFPNYIRPR (T)	EEDEVYPPGPYHPFPNYIRPR	13	1	1	DEF_USER		2572.24	9.03856e+08	0	0	0	0	0	5659982336	0	0	0	0	0.001329	0	4.13714	High
VGF			533	551	19	(R) EEDEVYPPGPYHPFPNYIR (P)	EEDEVYPPGPYHPFPNYIR	3	1	1	DEF_USER		2319.09	8.52512e+07	0	0	0	0	0	7.60817e+07	0	0	0	0	0.03952	0	3.57789	High
VGF		N548-Y549	533	548	16	(R) EEDEVYPPGPYHPFPN (Y)	EEDEVYPPGPYHPFPN	3	1	1	DEF_USER		1886.83	2.10098e+08	4.14106e+07	0	0	0	0	1.05414e+08	0	0	0	0.003	0.08024	0	2.43418	High
VGF			554	563	10	(R) TLQPPSALRR (R)	TLQPPSALRR	2	1	1	DEF_USER		1138.67	0	0	0	0	0	0	5.43267e+08	0	0	0	0.008	0.1734	1	1.16799	High
VGF			554	562	9	(R) TLQPPSALR (R)	TLQPPSALR	154	1	1	DEF_USER		982.574	4.35925e+09	3258088977	1.81779e+06	0	0	0	12228276864	832968	0	0	0	0.002479	0	1.81799	High
VGF			565	574	10	(R) HYHHALPPSR (H)	HYHHALPPSR	188	1	1	DEF_USER		1214.62	688968968	286915508	0	0	0	0	1.02052e+09	0	0	0	0	0.05003	0	2.75272	High
VGF			585	596	12	(R) RAQEEAEAEERR (L)	RAQEEAEAEERR	1	1	1	DEF_USER		1473.7	0	0	0	0	0	0	141733605	0	0	0	0.003	0.09247	2	2.47203	High
VGF			596	613	18	(R) RLQEQEELENYIEHVLLR (R)	RLQEQEELENYIEHVLLR	8	1	1	DEF_USER		2311.22	3.84091e+08	0	0	0	0	0	3.21767e+08	0	0	0	0	0.1361	1	4.96523	High
VGF			597	614	18	(R) LQEQEELENYIEHVLLRR (P)	LQEQEELENYIEHVLLRR	1	1	1	DEF_USER		2311.23	0	0	0	0	0	0	1.84923e+08	0	0	0	0.001	0.0056	1	2.37428	High
VGF			597	613	17	(R) LQEQEELENYIEHVLLR (P)	LQEQEELENYIEHVLLR	9	1	1	DEF_USER		2155.12	1.22565e+09	2343725	0	0	0	0	4.72309e+08	0	0	0	0	8.844e-06	0	4.09804	High
	11 Unique
															SCG1 + Calpain				VGF + Calpain
						Accession	Description	ΣCoverage	Σ# Proteins	Σ# Unique Peptides	Σ# Peptides	Σ# PSMs	A5: Area	B5: Area	Score A2	Coverage A2	# Peptides A2	# PSM A2	Score B2	Coverage B2	# Peptides B2	# PSM B2
VGF + CAPN1						DEF_USER	Neurosecretory protein VGF OS=Homo sapiens OX=9606 GN=VGF PE=1 SV=2 - [VGF_HUMAN]	81.95	1	115	115	884	0	78046646299	606.941	45.26	65	253	806.599	25.81	47	326
Protein	(NH) Non-Tryptic	(COOH) Non-Tryptic	Start	Stop	Length	Sequence plus N/C	Sequence	# PSMs	# Proteins	# Protein Groups	Protein Group Accessions	Modifications	MH+ [Da]	A5: Area	B5: Area	q-Value	PEP	A2	XCorr A2	B2	XCorr B2	# Missed Cleavages									Non-tryptic cleavage sites from Brain/CSF/Both			Descriptions
VGF	L14-L15		15	60	46	(L) LLINGLGAAPPGRPEAQPPPLSSEHKEPVAGDAVPGPKDGSAPEVR (G)	LLINGLGAAPPGRPEAQPPPLSSEHKEPVAGDAVPGPKDGSAPEVR	1	1	1	DEF_USER		4575.43	0	55735859	0	3.437e-05			High	3.73306	2									Potential cleavage sites (N-Term)	(C-Term)
VGF	L14-L15		15	52	38	(L) LLINGLGAAPPGRPEAQPPPLSSEHKEPVAGDAVPGPK (D)	LLINGLGAAPPGRPEAQPPPLSSEHKEPVAGDAVPGPK	3	1	1	DEF_USER		3764.03	0	190583954	0	7.49e-09			High	4.39798	1									A22-A23	A62-R63		VGF - CAPN1
VGF	L15-L16		16	52	37	(L) LINGLGAAPPGRPEAQPPPLSSEHKEPVAGDAVPGPK (D)	LINGLGAAPPGRPEAQPPPLSSEHKEPVAGDAVPGPK	1	1	1	DEF_USER		3650.93	0	237274912	0	9.799e-08			High	3.68957	1									A22-A23	G61-A62		VGF + CAPN1
VGF	L16-I17		17	52	36	(L) INGLGAAPPGRPEAQPPPLSSEHKEPVAGDAVPGPK (D)	INGLGAAPPGRPEAQPPPLSSEHKEPVAGDAVPGPK	2	1	1	DEF_USER		3537.84	0	356160656	0	1.8e-14			High	4.46524	1									A22-A23	V59-R60		VGF +/- CAPN1
VGF	N18-G19		19	52	34	(N) GLGAAPPGRPEAQPPPLSSEHKEPVAGDAVPGPK (D)	GLGAAPPGRPEAQPPPLSSEHKEPVAGDAVPGPK	4	1	1	DEF_USER		3310.71	0	1125046952	0	2.922e-07			High	4.24799	1									A22-A23	E58-V59
VGF	G19-L20		20	52	33	(G) LGAAPPGRPEAQPPPLSSEHKEPVAGDAVPGPK (D)	LGAAPPGRPEAQPPPLSSEHKEPVAGDAVPGPK	3	1	1	DEF_USER		3253.69	0	1.66965e+09	0	1.379e-05			High	3.80623	1									P25-G26	A62-R63
VGF	L20-G21		21	52	32	(L) GAAPPGRPEAQPPPLSSEHKEPVAGDAVPGPK (D)	GAAPPGRPEAQPPPLSSEHKEPVAGDAVPGPK	2	1	1	DEF_USER	N-Term(Acetyl)	3182.62	0	2.54275e+08	0	7.551e-07			High	3.22495	1									P25-G26	V59-R60
VGF	G21-A22		22	52	31	(G) AAPPGRPEAQPPPLSSEHKEPVAGDAVPGPK (D)	AAPPGRPEAQPPPLSSEHKEPVAGDAVPGPK	2	1	1	DEF_USER	N-Term(Acetyl)	3125.6	0	2.53828e+09	0	0.005114			High	3.18926	1										L87-Q88
VGF	A22-A23		23	60	38	(A) APPGRPEAQPPPLSSEHKEPVAGDAVPGPKDGSAPEVR (G)	APPGRPEAQPPPLSSEHKEPVAGDAVPGPKDGSAPEVR	3	1	1	DEF_USER		3823.93	0	155398728	0	1.608e-07			High	3.54913	2										V85-L86
VGF	A22-A23		23	52	30	(A) APPGRPEAQPPPLSSEHKEPVAGDAVPGPK (D)	APPGRPEAQPPPLSSEHKEPVAGDAVPGPK	16	1	1	DEF_USER		3012.55	0	10369175609	0	6.946e-05			High	3.75697	1										A84-V85
VGF	A23-P24		24	52	29	(A) PPGRPEAQPPPLSSEHKEPVAGDAVPGPK (D)	PPGRPEAQPPPLSSEHKEPVAGDAVPGPK	1	1	1	DEF_USER		2941.51	0	6.17702e+08	0	0.004929			High	3.1241	1										P79-R80
VGF	E29-A30		30	60	31	(E) AQPPPLSSEHKEPVAGDAVPGPKDGSAPEVR (G)	AQPPPLSSEHKEPVAGDAVPGPKDGSAPEVR	1	1	1	DEF_USER	N-Term(Acetyl)	3161.58	0	71668851	0	9.935e-06			High	2.90755	2										Q75-G76
VGF	E29-A30		30	52	23	(E) AQPPPLSSEHKEPVAGDAVPGPK (D)	AQPPPLSSEHKEPVAGDAVPGPK	2	1	1	DEF_USER	N-Term(Acetyl)	2350.2	0	6.79763e+08	0	3.677e-05			High	4.01638	1									A89-L90	V119-R120
VGF			64	80	17	(R) NSEPQDEGELFQGVDPR (A)	NSEPQDEGELFQGVDPR	23	1	1	DEF_USER		1916.87	0	5.09481e+10	0	9.313e-07			High	3.19712	0									L90-D91	E117-T118
VGF	N64-S65		65	80	16	(N) SEPQDEGELFQGVDPR (A)	SEPQDEGELFQGVDPR	1	1	1	DEF_USER	N-Term(Acetyl)	1844.84	0	2.07182e+07	0	8.916e-05			High	2.74188	0									L90-D91	E109-A110
VGF	N64-S65		65	80	16	(N) SEPQDEGELFQGVDPR (A)	SEPQDEGELFQGVDPR	2	1	1	DEF_USER		1802.82	0	3.40427e+08	0	0.00598			High	2.07547	0									L90-D91	E108-E109
VGF	E66-P67		67	80	14	(E) PQDEGELFQGVDPR (A)	PQDEGELFQGVDPR	1	1	1	DEF_USER		1586.74	0	116750992	0.002	0.05278			High	2.30332	0										W206-R207
VGF	E70-G71		71	80	10	(E) GELFQGVDPR (A)	GELFQGVDPR	3	1	1	DEF_USER	N-Term(Acetyl)	1159.58	0	2.73507e+08	0	0.0054			High	1.9711	0										A215-R216
VGF	G71-E72		72	80	9	(G) ELFQGVDPR (A)	ELFQGVDPR	2	1	1	DEF_USER	N-Term(Acetyl)	1102.56	0	1.5754e+08	0	0.0003253			High	1.93603	0										Q214-A215
VGF	E72-L73		73	80	8	(E) LFQGVDPR (A)	LFQGVDPR	2	1	1	DEF_USER	N-Term(Acetyl)	973.515	0	7.4477e+07	0.002	0.01758			High	1.20815	0										Q232-A233
VGF	E72-L73		73	80	8	(E) LFQGVDPR (A)	LFQGVDPR	1	1	1	DEF_USER		931.498	0	97779868	0.002	0.03094			High	0.999058	0									A318-A319	G348-R349
VGF			81	120	40	(R) ALAAVLLQALDRPASPPAPSGSQQGPEEEAAEALLTETVR (S)	ALAAVLLQALDRPASPPAPSGSQQGPEEEAAEALLTETVR	1	1	1	DEF_USER		4054.11	0	1.1142e+07	0	6.71e-06			High	3.20996	0									A318-A319
VGF	D91-R92		92	120	29	(D) RPASPPAPSGSQQGPEEEAAEALLTETVR (S)	RPASPPAPSGSQQGPEEEAAEALLTETVR	3	1	1	DEF_USER		2975.48	0	6.34453e+08	0	3.107e-12			High	6.43988	0										E370-R371
VGF			93	120	28	(R) PASPPAPSGSQQGPEEEAAEALLTETVR (S)	PASPPAPSGSQQGPEEEAAEALLTETVR	2	1	1	DEF_USER		2819.37	0	6.52768e+07	0	2.126e-08			High	4.83262	0										Q369-E370
VGF	P93-A94		94	120	27	(P) ASPPAPSGSQQGPEEEAAEALLTETVR (S)	ASPPAPSGSQQGPEEEAAEALLTETVR	2	1	1	DEF_USER	N-Term(Acetyl)	2764.34	0	2.71044e+07	0	2.488e-06			High	3.76195	0										A367-E368
VGF	P96-P97		97	120	24	(P) PAPSGSQQGPEEEAAEALLTETVR (S)	PAPSGSQQGPEEEAAEALLTETVR	3	1	1	DEF_USER		2467.2	0	7.30341e+07	0	3.693e-05			High	4.2055	0										E364-E365
VGF	A98-P99		99	120	22	(A) PSGSQQGPEEEAAEALLTETVR (S)	PSGSQQGPEEEAAEALLTETVR	2	1	1	DEF_USER		2299.12	0	4.02966e+07	0	7.113e-06			High	5.16378	0										D417-K418
VGF	P99-S100		100	120	21	(P) SGSQQGPEEEAAEALLTETVR (S)	SGSQQGPEEEAAEALLTETVR	1	1	1	DEF_USER	N-Term(Acetyl)	2244.07	0	7.31044e+06	0	5.541e-07			High	2.42021	0										F405-T406
VGF	S100-G101		101	120	20	(S) GSQQGPEEEAAEALLTETVR (S)	GSQQGPEEEAAEALLTETVR	4	1	1	DEF_USER	N-Term(Acetyl)	2157.03	0	7.35401e+07	0	2.154e-09			High	4.763	0										L404-F405
VGF	G101-S102		102	120	19	(G) SQQGPEEEAAEALLTETVR (S)	SQQGPEEEAAEALLTETVR	2	1	1	DEF_USER	N-Term(Acetyl)	2100.01	0	8.03392e+06	0	2.425e-08			High	2.85168	0										S454-L455
VGF	P106-E107		107	120	14	(P) EEEAAEALLTETVR (S)	EEEAAEALLTETVR	2	1	1	DEF_USER	N-Term(Acetyl)	1602.79	0	1.59135e+07	0	1.326e-08			High	3.77047	0									L458-S459	E478-K479
VGF	E107-E108		108	120	13	(E) EEAAEALLTETVR (S)	EEAAEALLTETVR	1	1	1	DEF_USER	N-Term(Acetyl)	1473.75	0	5.4898e+06	0	5.384e-09			High	3.32218	0									L458-S459	E474-E475
VGF	E108-E109		109	120	12	(E) EAAEALLTETVR (S)	EAAEALLTETVR	1	1	1	DEF_USER	N-Term(Acetyl)	1344.71	0	9.16192e+06	0	5.703e-08			High	2.97532	0									V470-S471	E478-K479
VGF	E109-A110		110	120	11	(E) AAEALLTETVR (S)	AAEALLTETVR	2	1	1	DEF_USER	N-Term(Acetyl)	1215.67	0	2.59532e+08	0	1.923e-06			High	3.15576	0										V503-R504
VGF	A110-A111		111	120	10	(A) AEALLTETVR (S)	AEALLTETVR	2	1	1	DEF_USER	N-Term(Acetyl)	1144.62	0	1.94262e+09	0	7.897e-06			High	2.56607	0										T501-H502
VGF	A111-E112		112	120	9	(A) EALLTETVR (S)	EALLTETVR	3	1	1	DEF_USER	N-Term(Acetyl)	1073.59	0	7.37718e+08	0	6.457e-05			High	2.32377	0										V503-R504
VGF	E112-A113		113	120	8	(E) ALLTETVR (S)	ALLTETVR	2	1	1	DEF_USER	N-Term(Acetyl)	944.544	0	2.81882e+08	0	0.002489			High	1.96983	0										P521-D522
VGF	L159-A160		160	167	8	(L) ASLLQELR (D)	ASLLQELR	1	1	1	DEF_USER	N-Term(Acetyl)	971.557	0	3.12809e+07	0	0.001355			High	2.0402	0										V503-R504
VGF			168	176	9	(R) DFSPSSAKR (Q)	DFSPSSAKR	1	1	1	DEF_USER		994.497	0	0	0	0.00306			High	1.43718	1										H502-V503
VGF			177	188	12	(R) QQETAAAETETR (T)	QQETAAAETETR	2	1	1	DEF_USER		1334.62	0	8.04878e+08	0	0.001038			High	3.16906	0										T501-H502
VGF			195	207	13	(R) VNLESPGPERVWR (A)	VNLESPGPERVWR	1	1	1	DEF_USER		1538.81	0	5.4135e+08	0	0.002399			High	2.60965	1
VGF			195	204	10	(R) VNLESPGPER (V)	VNLESPGPER	4	1	1	DEF_USER		1097.56	0	8534546913	0	4.078e-05			High	2.47335	0										P494-R495
VGF	N196-L197		197	204	8	(N) LESPGPER (V)	LESPGPER	1	1	1	DEF_USER	N-Term(Acetyl)	926.458	0	1.47704e+08	0	0.001081			High	1.53206	0									N485-A486	V503-R504
VGF			208	216	9	(R) ASWGEFQAR (V)	ASWGEFQAR	1	1	1	DEF_USER	N-Term(Acetyl)	1093.51	0	14711483	0	8.21e-06			High	2.11373	0									N485-A486	T501-H502
VGF			208	216	9	(R) ASWGEFQAR (V)	ASWGEFQAR	20	1	1	DEF_USER		1051.5	0	57450275128	0	0.0001151			High	2.00799	0									N485-A486
VGF	A208-S209		209	216	8	(A) SWGEFQAR (V)	SWGEFQAR	2	1	1	DEF_USER		980.458	0	104328202	0	0.0004132			High	1.89431	0									A486-P487	V503-R504
VGF	Q214-A215		215	234	20	(Q) ARVPERAPLPPPAPSQFQAR (M)	ARVPERAPLPPPAPSQFQAR	6	1	1	DEF_USER		2185.2	0	8.14098e+08	0	1.153e-08			High	5.1591	2									P498-E499	V503-R504
VGF	A215-R216		216	234	19	(A) RVPERAPLPPPAPSQFQAR (M)	RVPERAPLPPPAPSQFQAR	20	1	1	DEF_USER		2114.16	0	1.98304e+09	0	2.518e-05			High	4.33788	2										D522-W523
VGF			217	234	18	(R) VPERAPLPPPAPSQFQAR (M)	VPERAPLPPPAPSQFQAR	87	1	1	DEF_USER		1958.06	0	3.03205e+10	0	3.991e-07			High	4.83477	1										V503-R504
VGF		A233-R234	217	233	17	(R) VPERAPLPPPAPSQFQA (R)	VPERAPLPPPAPSQFQA	3	1	1	DEF_USER		1801.96	0	114895360	0	0.00453			High	3.45582	1										P552-R553
VGF		F231-Q232	217	231	15	(R) VPERAPLPPPAPSQF (Q)	VPERAPLPPPAPSQF	1	1	1	DEF_USER		1602.87	0	0	0.008	0.1356			High	2.8852	1										D522-W523
VGF	P218-E219		219	234	16	(P) ERAPLPPPAPSQFQAR (M)	ERAPLPPPAPSQFQAR	1	1	1	DEF_USER		1761.94	0	1.0962e+08	0	1.278e-05			High	4.10082	1										L561-R562
VGF			221	234	14	(R) APLPPPAPSQFQAR (M)	APLPPPAPSQFQAR	23	1	1	DEF_USER		1476.8	0	3.61075e+09	0	1.901e-06			High	3.43246	0
VGF	A233-R234		234	255	22	(A) RMPDSGPLPETHKFGEGVSSPK (T)	RMPDSGPLPETHKFGEGVSSPK	3	1	1	DEF_USER		2353.16	0	4.85025e+08	0	4.289e-11			High	4.65692	2
VGF			235	255	21	(R) MPDSGPLPETHKFGEGVSSPK (T)	MPDSGPLPETHKFGEGVSSPK	19	1	1	DEF_USER	M1(Oxidation)	2213.05	0	19566058049	0	0.0001555			High	4.17727	1
VGF			235	255	21	(R) MPDSGPLPETHKFGEGVSSPK (T)	MPDSGPLPETHKFGEGVSSPK	25	1	1	DEF_USER		2197.05	0	38482748691	0	2.613e-05			High	4.09316	1
VGF		G250-V251	235	250	16	(R) MPDSGPLPETHKFGEG (V)	MPDSGPLPETHKFGEG	1	1	1	DEF_USER		1698.78	0	125457951	0	7.399e-07			High	2.93598	1
VGF			235	246	12	(R) MPDSGPLPETHK (F)	MPDSGPLPETHK	2	1	1	DEF_USER		1308.62	0	1811090832	0	6.554e-07			High	2.13531	0
VGF			235	246	12	(R) MPDSGPLPETHK (F)	MPDSGPLPETHK	1	1	1	DEF_USER	M1(Oxidation)	1324.62	0	888121405	0.002	0.02269			High	2.07152	0
VGF			247	267	21	(K) FGEGVSSPKTHLGEALAPLSK (A)	FGEGVSSPKTHLGEALAPLSK	1	1	1	DEF_USER		2125.13	0	112586992	0	1.435e-06			High	2.84759	1
VGF			247	255	9	(K) FGEGVSSPK (T)	FGEGVSSPK	14	1	1	DEF_USER		907.453	0	2542813842	0	0.004293			High	2.29567	0
VGF			256	267	12	(K) THLGEALAPLSK (A)	THLGEALAPLSK	89	1	1	DEF_USER		1236.69	0	22095444858	0	9.789e-06			High	3.66856	0
VGF	G259-E260		260	267	8	(G) EALAPLSK (A)	EALAPLSK	1	1	1	DEF_USER	N-Term(Acetyl)	870.496	0	2.84562e+07	0	0.002998			High	1.83993	0
VGF			268	278	11	(K) AYQGVAAPFPK (A)	AYQGVAAPFPK	41	1	1	DEF_USER		1148.61	0	103004295269	0	0.0001084			High	2.502	0
VGF			268	278	11	(K) AYQGVAAPFPK (A)	AYQGVAAPFPK	1	1	1	DEF_USER	N-Term(Acetyl)	1190.62	0	3.20339e+07	0	0.000298			High	2.4321	0
VGF	A268-Y269		269	278	10	(A) YQGVAAPFPK (A)	YQGVAAPFPK	1	1	1	DEF_USER		1077.57	0	8.3381e+07	0	0.0005473			High	2.23231	0
VGF	Q270-G271		271	278	8	(Q) GVAAPFPK (A)	GVAAPFPK	1	1	1	DEF_USER		786.449	0	8.65091e+07	0.001	0.01014			High	1.59156	0
VGF			279	295	17	(K) ARRPESALLGGSEAGER (L)	ARRPESALLGGSEAGER	1	1	1	DEF_USER		1755.9	0	7.44726e+08	0	0.00206			High	3.68284	1
VGF			281	295	15	(R) RPESALLGGSEAGER (L)	RPESALLGGSEAGER	7	1	1	DEF_USER		1528.77	0	4943761328	0	5.188e-07			High	5.59753	0
VGF			324	342	19	(R) LADLASDLLLQYLLQGGAR (Q)	LADLASDLLLQYLLQGGAR	9	1	1	DEF_USER		2030.13	0	6.67926e+07	0	4.511e-11			High	4.13927	0
VGF	A328-S329		329	342	14	(A) SDLLLQYLLQGGAR (Q)	SDLLLQYLLQGGAR	4	1	1	DEF_USER		1546.86	0	1.15418e+08	0	1.415e-06			High	3.08154	0
VGF	L332-L333		333	342	10	(L) LQYLLQGGAR (Q)	LQYLLQGGAR	1	1	1	DEF_USER		1118.63	0	566308651	0	4.017e-07			High	2.29048	0
VGF	L333-Q334		334	342	9	(L) QYLLQGGAR (Q)	QYLLQGGAR	1	1	1	DEF_USER		1005.55	0	251699150	0	5.931e-05			High	2.32317	0
VGF			350	371	22	(R) GLQEAAEERESAREEEEAEQER (R)	GLQEAAEERESAREEEEAEQER	3	1	1	DEF_USER		2575.14	0	3547107766	0	0.0003817			High	3.0012	2
VGF			350	358	9	(R) GLQEAAEER (E)	GLQEAAEER	2	1	1	DEF_USER		1002.48	0	1434947816	0	0.0006315			High	1.38085	0
VGF			359	371	13	(R) ESAREEEEAEQER (R)	ESAREEEEAEQER	2	1	1	DEF_USER		1591.68	0	371645026	0	0.001384			High	2.79555	1
VGF			372	397	26	(R) RGGEERVGEEDEEAAEAEAEAEEAER (A)	RGGEERVGEEDEEAAEAEAEAEEAER	6	1	1	DEF_USER		2847.21	0	1.31337e+10	0	6.328e-07			High	7.23985	2
VGF			373	399	27	(R) GGEERVGEEDEEAAEAEAEAEEAERAR (Q)	GGEERVGEEDEEAAEAEAEAEEAERAR	5	1	1	DEF_USER		2918.25	0	1.45452e+10	0	1.655e-11			High	6.71722	2
VGF			373	397	25	(R) GGEERVGEEDEEAAEAEAEAEEAER (A)	GGEERVGEEDEEAAEAEAEAEEAER	6	1	1	DEF_USER		2691.11	0	9646115318	0	6.303e-15			High	7.4689	1
VGF			378	399	22	(R) VGEEDEEAAEAEAEAEEAERAR (Q)	VGEEDEEAAEAEAEAEEAERAR	4	1	1	DEF_USER		2390.02	0	0	0	2.845e-11			High	6.67293	1
VGF			378	397	20	(R) VGEEDEEAAEAEAEAEEAER (A)	VGEEDEEAAEAEAEAEEAER	8	1	1	DEF_USER		2162.89	0	19225398371	0	1.357e-07			High	5.09798	0
VGF			398	419	22	(R) ARQNALLFAEEEDGEAGAEDKR (S)	ARQNALLFAEEEDGEAGAEDKR	9	1	1	DEF_USER		2419.15	0	11294991234	0	1.563e-10			High	5.05722	2
VGF			398	418	21	(R) ARQNALLFAEEEDGEAGAEDK (R)	ARQNALLFAEEEDGEAGAEDK	1	1	1	DEF_USER		2263.05	0	1.7572e+08	0	2.002e-09			High	4.5118	1
VGF			400	428	29	(R) QNALLFAEEEDGEAGAEDKRSQEETPGHR (R)	QNALLFAEEEDGEAGAEDKRSQEETPGHR	9	1	1	DEF_USER		3213.46	0	7.15785e+09	0	1.734e-07			High	5.49006	2
VGF			400	419	20	(R) QNALLFAEEEDGEAGAEDKR (S)	QNALLFAEEEDGEAGAEDKR	57	1	1	DEF_USER		2192.02	0	4168538857	0	9.847e-10			High	4.97439	1
VGF			400	418	19	(R) QNALLFAEEEDGEAGAEDK (R)	QNALLFAEEEDGEAGAEDK	2	1	1	DEF_USER		2035.91	0	8.13406e+08	0	8.502e-09			High	5.31863	0
VGF	N401-A402		402	419	18	(N) ALLFAEEEDGEAGAEDKR (S)	ALLFAEEEDGEAGAEDKR	2	1	1	DEF_USER		1949.92	0	9.18997e+08	0	6.018e-13			High	4.57104	1
VGF	N401-A402		402	418	17	(N) ALLFAEEEDGEAGAEDK (R)	ALLFAEEEDGEAGAEDK	1	1	1	DEF_USER		1793.81	0	105674981	0	8.343e-08			High	3.96547	0
VGF	A402-L403		403	419	17	(A) LLFAEEEDGEAGAEDKR (S)	LLFAEEEDGEAGAEDKR	1	1	1	DEF_USER		1878.87	0	1.91929e+08	0	1.177e-10			High	4.16966	1
VGF	L403-L404		404	418	15	(L) LFAEEEDGEAGAEDK (R)	LFAEEEDGEAGAEDK	1	1	1	DEF_USER		1609.68	0	8.23505e+07	0	8.844e-11			High	3.35555	0
VGF	L404-F405		405	419	15	(L) FAEEEDGEAGAEDKR (S)	FAEEEDGEAGAEDKR	1	1	1	DEF_USER		1652.71	0	5.43339e+07	0.007	0.1258			High	1.28444	1
VGF			429	461	33	(R) RKEAEGTEEGGEEEDDEEMDPQTIDSLIELSTK (L)	RKEAEGTEEGGEEEDDEEMDPQTIDSLIELSTK	14	1	1	DEF_USER	M19(Oxidation)	3725.65	0	1.35099e+09	0	1.392e-05			High	8.11603	2
VGF			429	461	33	(R) RKEAEGTEEGGEEEDDEEMDPQTIDSLIELSTK (L)	RKEAEGTEEGGEEEDDEEMDPQTIDSLIELSTK	7	1	1	DEF_USER		3709.65	0	3.48253e+09	0	1.018e-12			High	7.7266	2
VGF			429	461	33	(R) RKEAEGTEEGGEEEDDEEMDPQTIDSLIELSTK (L)	RKEAEGTEEGGEEEDDEEMDPQTIDSLIELSTK	1	1	1	DEF_USER	N-Term(Acetyl)	3751.66	0	9.16735e+07	0.002	0.01566			High	2.61966	2
VGF			430	461	32	(R) KEAEGTEEGGEEEDDEEMDPQTIDSLIELSTK (L)	KEAEGTEEGGEEEDDEEMDPQTIDSLIELSTK	1	1	1	DEF_USER	M18(Oxidation)	3569.54	0	2.27815e+08	0	5.002e-12			High	6.07333	1
VGF			430	461	32	(R) KEAEGTEEGGEEEDDEEMDPQTIDSLIELSTK (L)	KEAEGTEEGGEEEDDEEMDPQTIDSLIELSTK	1	1	1	DEF_USER		3553.54	0	8.75269e+07	0	6.863e-11			High	4.60536	1
VGF			431	461	31	(K) EAEGTEEGGEEEDDEEMDPQTIDSLIELSTK (L)	EAEGTEEGGEEEDDEEMDPQTIDSLIELSTK	4	1	1	DEF_USER	M17(Oxidation)	3441.46	0	6.85215e+08	0	3.062e-05			High	4.74177	0
VGF			431	461	31	(K) EAEGTEEGGEEEDDEEMDPQTIDSLIELSTK (L)	EAEGTEEGGEEEDDEEMDPQTIDSLIELSTK	2	1	1	DEF_USER		3425.45	0	209943566	0	1.652e-08			High	4.17792	0
VGF			431	461	31	(K) EAEGTEEGGEEEDDEEMDPQTIDSLIELSTK (L)	EAEGTEEGGEEEDDEEMDPQTIDSLIELSTK	1	1	1	DEF_USER	N-Term(Acetyl)	3467.46	0	3.99363e+06	0.001	0.01153			High	1.47042	0
VGF	E446-M447		447	461	15	(E) MDPQTIDSLIELSTK (L)	MDPQTIDSLIELSTK	1	1	1	DEF_USER	N-Term(Acetyl)	1732.87	0	1.78991e+06	0.001	0.01293			High	2.55474	0
VGF	M447-D448		448	461	14	(M) DPQTIDSLIELSTK (L)	DPQTIDSLIELSTK	1	1	1	DEF_USER		1559.82	0	4.20861e+06	0	0.0001625			High	1.64882	0
VGF	D448-P449		449	461	13	(D) PQTIDSLIELSTK (L)	PQTIDSLIELSTK	1	1	1	DEF_USER		1444.79	0	1.55721e+08	0	1.107e-06			High	3.70505	0
VGF			462	481	20	(K) LHLPADDVVSIIEEVEEKRK (R)	LHLPADDVVSIIEEVEEKRK	1	1	1	DEF_USER		2319.26	0	1.52216e+07	0	1.531e-09			High	3.64261	2
VGF			462	480	19	(K) LHLPADDVVSIIEEVEEKR (K)	LHLPADDVVSIIEEVEEKR	3	1	1	DEF_USER		2191.16	0	7.80964e+07	0	3.09e-08			High	3.94376	1
VGF			462	479	18	(K) LHLPADDVVSIIEEVEEK (R)	LHLPADDVVSIIEEVEEK	6	1	1	DEF_USER		2035.07	0	4.10404e+08	0	0.0001653			High	2.82557	0
VGF	H463-L464		464	479	16	(H) LPADDVVSIIEEVEEK (R)	LPADDVVSIIEEVEEK	1	1	1	DEF_USER		1784.92	0	4.2105e+06	0	0.006294			High	1.91895	0
VGF	D467-D468		468	479	12	(D) DVVSIIEEVEEK (R)	DVVSIIEEVEEK	1	1	1	DEF_USER		1388.72	0	0	0	3.467e-05			High	2.34938	0
VGF			483	495	13	(R) KKNAPPEPVPPPR (A)	KKNAPPEPVPPPR	5	1	1	DEF_USER		1426.81	0	3610199320	0	0.003496			High	3.03394	2
VGF			485	495	11	(K) NAPPEPVPPPR (A)	NAPPEPVPPPR	19	1	1	DEF_USER		1170.63	0	1.06374e+10	0	0.0001314			High	2.26547	0
VGF			496	504	9	(R) AAPAPTHVR (S)	AAPAPTHVR	1	1	1	DEF_USER		919.508	0	533368868	0.002	0.01357			High	1.16206	0
VGF			505	517	13	(R) SPQPPPPAPAPAR (D)	SPQPPPPAPAPAR	1	1	1	DEF_USER		1282.69	0	0	0	0.001088			High	2.03873	0
VGF			533	553	21	(R) EEDEVYPPGPYHPFPNYIRPR (T)	EEDEVYPPGPYHPFPNYIRPR	3	1	1	DEF_USER		2572.23	0	7.54831e+08	0	1.429e-08			High	3.72382	0
VGF			554	562	9	(R) TLQPPSALR (R)	TLQPPSALR	49	1	1	DEF_USER		982.567	0	56069463948	0	0.001691			High	1.77668	0
VGF	T554-L555		555	562	8	(T) LQPPSALR (R)	LQPPSALR	1	1	1	DEF_USER		881.518	0	508355224	0.005	0.07458			High	1.3892	0
VGF			565	574	10	(R) HYHHALPPSR (H)	HYHHALPPSR	52	1	1	DEF_USER		1214.62	0	2194175868	0	0.003842			High	3.35259	0
VGF			585	596	12	(R) RAQEEAEAEERR (L)	RAQEEAEAEERR	1	1	1	DEF_USER		1473.71	0	258540422	0	6.103e-07			High	4.94145	2
VGF			596	613	18	(R) RLQEQEELENYIEHVLLR (R)	RLQEQEELENYIEHVLLR	7	1	1	DEF_USER		2311.22	0	1.34817e+08	0	2.98e-09			High	5.37161	1
VGF		L611-L612	596	611	16	(R) RLQEQEELENYIEHVL (L)	RLQEQEELENYIEHVL	1	1	1	DEF_USER		2042.02	0	8.77752e+06	0.007	0.1125			High	3.04641	1
VGF			597	614	18	(R) LQEQEELENYIEHVLLRR (P)	LQEQEELENYIEHVLLRR	1	1	1	DEF_USER		2311.22	0	6.92562e+06	0	2.071e-05			High	2.84379	1
VGF			597	613	17	(R) LQEQEELENYIEHVLLR (R)	LQEQEELENYIEHVLLR	2	1	1	DEF_USER		2155.1	0	9.50014e+07	0	1.407e-10			High	4.15152	0
VGF	E604-N605		605	613	9	(E) NYIEHVLLR (R)	NYIEHVLLR	2	1	1	DEF_USER		1156.65	0	8.32731e+07	0	0.0001268			High	1.90778	0
	30 Unique

## Sheet: VGF - + CTSS
																											VGF -CTSS				VGF +CTSS
						Accession	Description	ΣCoverage	Σ# Proteins	Σ# Unique Peptides	Σ# Peptides	Σ# PSMs	A5: Area	B5: Area	C5: Area	D5: Area	E5: Area	F5: Area	G5: Area	H5: Area	I5: Area	J5: Area	# AAs	MW [kDa]	calc. pI		Score A2	Coverage A2	# Peptides A2	# PSM A2	Score B2	Coverage B2	# Peptides B2	# PSM B2
VGF - CTSS						DEF_USER	Neurosecretory protein VGF OS=Homo sapiens OX=9606 GN=VGF PE=1 SV=2 - [VGF_HUMAN]	86.02	1	102	102	2486	1.68729e+10	9.84703e+09	1.19113e+07	3.74921e+06	0	0	6.29505e+10	2.09953e+07	6.04924e+06	0	615	67.2176	4.77979		1142.91	83.58	87	556	669.286	70.24	63	448
Protein	(NH) Non-Tryptic	(COOH) Non-Tryptic	Start	Stop	Length	Sequence plus N/C	Sequence	# PSMs	# Proteins	# Protein Groups	Protein Group Accessions	Modifications	MH+ [Da]	A5: Area	B5: Area	C5: Area	D5: Area	E5: Area	F5: Area	G5: Area	H5: Area	I5: Area	J5: Area	q-Value	PEP	# Missed Cleavages	XCorr A2	A2			XCorr B2	B2
VGF	C13-L14		14	52	39	(C) LLLINGLGAAPPGRPEAQPPPLSSEHKEPVAGDAVPGPK (D)	LLLINGLGAAPPGRPEAQPPPLSSEHKEPVAGDAVPGPK	4	1	1	DEF_USER		3877.11	2.07906e+07	0	0	0	0	0	4.51523e+08	0	0	0	0	2.494e-05	1	2.56397	High
VGF	L14-L15		15	52	38	(L) LLINGLGAAPPGRPEAQPPPLSSEHKEPVAGDAVPGPK (D)	LLINGLGAAPPGRPEAQPPPLSSEHKEPVAGDAVPGPK	8	1	1	DEF_USER		3764.03	3.60578e+08	0	0	0	0	0	6.16079e+09	0	0	0	0	0.2375	1	3.07458	High
VGF	A22-A23		23	52	30	(A) APPGRPEAQPPPLSSEHKEPVAGDAVPGPK (D)	APPGRPEAQPPPLSSEHKEPVAGDAVPGPK	4	1	1	DEF_USER		3012.56	676759046	424413794	0	0	0	0	1.54329e+09	0	0	0	0	0.0007235	1	3.06427	High			2.92837	High
VGF			64	80	17	(R) NSEPQDEGELFQGVDPR (A)	NSEPQDEGELFQGVDPR	26	1	1	DEF_USER		1916.87	9.17328e+09	6.04741e+09	0	0	0	0	44543496363	0	0	0	0	0.01921	0	2.74821	High			2.76094	High
VGF	N64-S65		65	80	16	(N) SEPQDEGELFQGVDPR (A)	SEPQDEGELFQGVDPR	7	1	1	DEF_USER		1802.83	8.22951e+07	5.89764e+07	0	0	0	0	3.71122e+08	0	0	0	0	0.06355	0	2.33333	High			1.94793	High
VGF	E66-P67		67	80	14	(E) PQDEGELFQGVDPR (A)	PQDEGELFQGVDPR	2	1	1	DEF_USER		1586.75	2.67168e+07	0	0	0	0	0	129233476	0	0	0	0	0.002195	0	2.33011	High
VGF	E70-G71		71	80	10	(E) GELFQGVDPR (A)	GELFQGVDPR	4	1	1	DEF_USER	N-Term(Acetyl)	1159.58	1.05676e+08	5.81883e+07	0	0	0	0	3.919e+08	0	0	0	0.001	0.004302	0	1.68872	High			1.399	High
VGF	G71-E72		72	80	9	(G) ELFQGVDPR (A)	ELFQGVDPR	4	1	1	DEF_USER	N-Term(Acetyl)	1102.56	5.71647e+07	0	0	0	0	0	1.84352e+08	0	0	0	0	0.1839	0	1.44624	High
VGF	E72-L73		73	80	8	(E) LFQGVDPR (A)	LFQGVDPR	3	1	1	DEF_USER	N-Term(Acetyl)	973.516	2.29739e+07	1.05011e+07	0	0	0	0	7.17396e+07	0	0	0	0	0.1177	0	1.22565	High			1.25865	High
VGF			81	120	40	(R) ALAAVLLQALDRPASPPAPSGSQQGPEEEAAEALLTETVR (S)	ALAAVLLQALDRPASPPAPSGSQQGPEEEAAEALLTETVR	9	1	1	DEF_USER		4054.14	9.20274e+08	0	0	0	0	0	68867596	0	0	0	0	0.02204	0	6.83125	High
VGF			81	92	12	(R) ALAAVLLQALDR (P)	ALAAVLLQALDR	3	1	1	DEF_USER		1253.77	6.55221e+07	0	0	0	0	0	8.02826e+07	0	0	0	0	0.0002348	0	3.14428	High
VGF	L82-A83		83	120	38	(L) AAVLLQALDRPASPPAPSGSQQGPEEEAAEALLTETVR (S)	AAVLLQALDRPASPPAPSGSQQGPEEEAAEALLTETVR	1	1	1	DEF_USER	N-Term(Acetyl)	3912.03	1.12286e+07	0	0	0	0	0	0	0	0	0	0	0.08472	0	2.91207	High
VGF	A83-A84		84	120	37	(A) AVLLQALDRPASPPAPSGSQQGPEEEAAEALLTETVR (S)	AVLLQALDRPASPPAPSGSQQGPEEEAAEALLTETVR	1	1	1	DEF_USER	N-Term(Acetyl)	3840.98	1.20002e+07	0	0	0	0	0	0	0	0	0	0	0.05193	0	2.88965	High
VGF	A89-L90		90	120	31	(A) LDRPASPPAPSGSQQGPEEEAAEALLTETVR (S)	LDRPASPPAPSGSQQGPEEEAAEALLTETVR	2	1	1	DEF_USER	N-Term(Acetyl)	3245.61	2.03475e+07	0	0	0	0	0	3.65889e+07	0	0	0	0	0.0002513	0	2.72022	High
VGF			93	120	28	(R) PASPPAPSGSQQGPEEEAAEALLTETVR (S)	PASPPAPSGSQQGPEEEAAEALLTETVR	5	1	1	DEF_USER		2819.39	1.28201e+08	1.42645e+07	0	0	0	0	1.94021e+08	0	0	0	0	0.01639	0	4.5525	High			1.71424	High
VGF	P93-A94		94	120	27	(P) ASPPAPSGSQQGPEEEAAEALLTETVR (S)	ASPPAPSGSQQGPEEEAAEALLTETVR	7	1	1	DEF_USER	N-Term(Acetyl)	2764.35	6.17636e+07	1.24328e+07	0	0	0	0	1.12088e+08	0	0	0	0	0.03929	0	4.30755	High			2.14245	High
VGF	A94-S95		95	120	26	(A) SPPAPSGSQQGPEEEAAEALLTETVR (S)	SPPAPSGSQQGPEEEAAEALLTETVR	1	1	1	DEF_USER		2651.29	1.01512e+07	0	0	0	0	0	0	0	0	0	0	0.06167	0	1.86965	High
VGF	P96-P97		97	120	24	(P) PAPSGSQQGPEEEAAEALLTETVR (S)	PAPSGSQQGPEEEAAEALLTETVR	5	1	1	DEF_USER		2467.21	5.44516e+07	7.82566e+06	0	0	0	0	1.06025e+08	0	0	0	0	0.02149	0	5.05517	High			1.24194	High
VGF	A98-P99		99	120	22	(A) PSGSQQGPEEEAAEALLTETVR (S)	PSGSQQGPEEEAAEALLTETVR	2	1	1	DEF_USER		2299.12	2.81557e+07	0	0	0	0	0	5.58881e+07	0	0	0	0	0.0001189	0	4.51726	High
VGF	P99-S100		100	120	21	(P) SGSQQGPEEEAAEALLTETVR (S)	SGSQQGPEEEAAEALLTETVR	2	1	1	DEF_USER	N-Term(Acetyl)	2244.08	9.07299e+06	0	0	0	0	0	1.79018e+07	0	0	0	0	0.002543	0	1.53738	High
VGF	S100-G101		101	120	20	(S) GSQQGPEEEAAEALLTETVR (S)	GSQQGPEEEAAEALLTETVR	8	1	1	DEF_USER	N-Term(Acetyl)	2157.04	8.18128e+07	1.95036e+07	0	0	0	0	1.32024e+08	0	0	0	0	4.01e-05	0	4.26224	High			2.7141	High
VGF	S100-G101		101	120	20	(S) GSQQGPEEEAAEALLTETVR (S)	GSQQGPEEEAAEALLTETVR	3	1	1	DEF_USER		2115.03	2.83461e+07	0	0	0	0	0	3.84593e+07	0	0	0	0	0.000146	0	3.27517	High
VGF	G101-S102		102	120	19	(G) SQQGPEEEAAEALLTETVR (S)	SQQGPEEEAAEALLTETVR	3	1	1	DEF_USER	N-Term(Acetyl)	2100.02	1.06919e+07	0	0	0	0	0	1.82055e+07	0	0	0	0	4.511e-06	0	1.86255	High
VGF	P106-E107		107	120	14	(P) EEEAAEALLTETVR (S)	EEEAAEALLTETVR	3	1	1	DEF_USER	N-Term(Acetyl)	1602.79	1.19539e+07	4.14428e+06	0	0	0	0	2.27958e+07	0	0	0	0	4.802e-06	0	3.06507	High			2.46368	High
VGF	E107-E108		108	120	13	(E) EEAAEALLTETVR (S)	EEAAEALLTETVR	3	1	1	DEF_USER	N-Term(Acetyl)	1473.75	6.00664e+06	1.82973e+06	0	0	0	0	1.08906e+07	0	0	0	0	1.784e-07	0	3.02712	High			1.68745	High
VGF	E108-E109		109	120	12	(E) EAAEALLTETVR (S)	EAAEALLTETVR	3	1	1	DEF_USER	N-Term(Acetyl)	1344.71	5.59495e+06	2.10471e+06	0	0	0	0	1.30285e+07	0	0	0	0	5.99e-06	0	2.83694	High			2.01422	High
VGF	E109-A110		110	120	11	(E) AAEALLTETVR (S)	AAEALLTETVR	6	1	1	DEF_USER	N-Term(Acetyl)	1215.67	1.01673e+08	4.51208e+07	0	0	0	0	2.98551e+08	0	0	0	0	7.865e-05	0	2.80957	High			2.41498	High
VGF	A111-E112		112	120	9	(A) EALLTETVR (S)	EALLTETVR	6	1	1	DEF_USER	N-Term(Acetyl)	1073.59	1.8037e+08	9.33232e+07	0	0	0	0	656731907	0	0	0	0	0.001049	0	2.26438	High			2.29328	High
VGF	E112-A113		113	120	8	(E) ALLTETVR (S)	ALLTETVR	6	1	1	DEF_USER	N-Term(Acetyl)	944.548	8.08475e+07	53136111	0	0	0	0	3.36239e+08	0	0	0	0	0.08976	0	1.92268	High			1.84388	High
VGF			121	167	47	(R) SQTHSLPAPESPEPAAPPRPQTPENGPEASDPSEELEALASLLQELR (D)	SQTHSLPAPESPEPAAPPRPQTPENGPEASDPSEELEALASLLQELR	1	1	1	DEF_USER		4970.45	6.80437e+07	0	0	0	0	0	0	0	0	0	0	0.1203	0	4.5597	High
VGF	N145-G146		146	167	22	(N) GPEASDPSEELEALASLLQELR (D)	GPEASDPSEELEALASLLQELR	1	1	1	DEF_USER		2354.19	2.39739e+06	0	0	0	0	0	0	0	0	0	0	0.1503	0	1.13701	High
VGF	D151-P152		152	167	16	(D) PSEELEALASLLQELR (D)	PSEELEALASLLQELR	2	1	1	DEF_USER		1797.97	4.10871e+06	0	0	0	0	0	0	0	0	0	0	0.09507	0	1.80752	High
VGF	L159-A160		160	167	8	(L) ASLLQELR (D)	ASLLQELR	3	1	1	DEF_USER	N-Term(Acetyl)	971.56	1.51517e+07	5.29306e+06	0	0	0	0	4.87361e+07	0	0	0	0	0.08118	0	2.23958	High			1.87145	High
VGF	L159-A160		160	167	8	(L) ASLLQELR (D)	ASLLQELR	2	1	1	DEF_USER		929.544	2.17015e+07	1.04933e+07	0	0	0	0	0	0	0	0	0	0.09181	0	1.59065	High			1.72783	High
VGF			177	188	12	(R) QQETAAAETETR (T)	QQETAAAETETR	11	1	1	DEF_USER		1334.62	819145030	688834560	0	0	0	0	2017715184	0	0	0	0	0.05824	0	2.45854	High			2.23481	High
VGF			195	204	10	(R) VNLESPGPER (V)	VNLESPGPER	160	1	1	DEF_USER		1097.56	4040408841	2837103890	978434	0	0	0	5821904216	0	0	0	0	0.0002882	0	2.64261	High			2.6109	High
VGF	N196-L197		197	204	8	(N) LESPGPER (V)	LESPGPER	3	1	1	DEF_USER	N-Term(Acetyl)	926.461	3.36826e+07	1.91978e+07	0	0	0	0	9.69166e+07	0	0	0	0	0.04373	0	1.47084	High			1.50504	High
VGF			208	216	9	(R) ASWGEFQAR (V)	ASWGEFQAR	72	1	1	DEF_USER		1051.5	1.21696e+10	6.286e+09	0	0	0	0	3.9733e+10	0	0	0	0	0.001958	0	1.88905	High			1.95861	High
VGF			217	234	18	(R) VPERAPLPPPAPSQFQAR (M)	VPERAPLPPPAPSQFQAR	153	1	1	DEF_USER		1958.06	9.98813e+09	5.71795e+09	0	0	0	0	28143517835	0	0	0	0	8.244e-06	1	3.95122	High			3.98754	High
VGF			221	234	14	(R) APLPPPAPSQFQAR (M)	APLPPPAPSQFQAR	89	1	1	DEF_USER		1476.8	3.51167e+09	2.61352e+09	0	0	0	0	30400826282	0	0	0	0	3.306e-05	0	3.32795	High			3.29616	High
VGF			235	246	12	(R) MPDSGPLPETHK (F)	MPDSGPLPETHK	24	1	1	DEF_USER	M1(Oxidation)	1324.62	859035391	1223069920	0	0	0	0	1272120067	0	0	0	0	0.1482	0	2.26897	High			2.09726	High
VGF			235	246	12	(R) MPDSGPLPETHK (F)	MPDSGPLPETHK	4	1	1	DEF_USER		1308.63	391092937	0	0	0	0	0	1087100056	0	0	0	0	3.548e-05	0	1.80585	High					*
VGF			247	255	9	(K) FGEGVSSPK (T)	FGEGVSSPK	231	1	1	DEF_USER		907.457	2806594736	2196341884	0	0	0	0	2795467732	0	0	0	0	5.17e-05	0	2.09267	High			2.09292	High
VGF			256	267	12	(K) THLGEALAPLSK (A)	THLGEALAPLSK	167	1	1	DEF_USER		1236.7	12704196236	4137077592	0	0	0	0	40312705860	0	0	0	0	0.04702	0	3.561	High			3.22579	High
VGF	L258-G259		259	267	9	(L) GEALAPLSK (A)	GEALAPLSK	3	1	1	DEF_USER	N-Term(Acetyl)	927.519	1.64904e+07	1.0052e+07	0	0	0	0	8.79302e+07	0	0	0	0	0.000847	0	2.07774	High			2.32329	High
VGF	G259-E260		260	267	8	(G) EALAPLSK (A)	EALAPLSK	2	1	1	DEF_USER	N-Term(Acetyl)	870.5	7294774	4.47463e+06	0	0	0	0	0	0	0	0	0	0.04391	0	1.80927	High			1.70193	High
VGF			268	278	11	(K) AYQGVAAPFPK (A)	AYQGVAAPFPK	132	1	1	DEF_USER		1148.61	25701875516	15934162066	0	0	0	0	80905567722	2.73308e+07	0	0	0	0.03916	0	2.20788	High			2.31396	High
VGF			268	278	11	(K) AYQGVAAPFPK (A)	AYQGVAAPFPK	3	1	1	DEF_USER	N-Term(Acetyl)	1190.63	10140021	7.26498e+06	0	0	0	0	53717098	0	0	0	0	0.01854	0	1.87689	High			2.14542	High
VGF	A267-E268		268	277	10	(A) AEALLTETVR (S)	AEALLTETVR	9	1	1	DEF_USER	N-Term(Acetyl)	1144.63	5.30955e+08	2.50933e+08	0	0	0	0	1.67351e+09	0	0	0	0	0.0001916	0	2.30641	High			2.3545	High
VGF	A268-Y269		269	278	10	(A) YQGVAAPFPK (A)	YQGVAAPFPK	3	1	1	DEF_USER		1077.57	2.07961e+07	10831333	0	0	0	0	9.62653e+07	0	0	0	0	0.0003414	0	1.9662	High			2.00297	High
VGF			281	295	15	(R) RPESALLGGSEAGER (L)	RPESALLGGSEAGER	17	1	1	DEF_USER		1528.77	1.58104e+09	5.53387e+08	0	0	0	0	4113205836	0	0	0	0	7.499e-06	0	2.891	High			3.07917	High
VGF	E294-R295		295	308	14	(E) RLLQQGLAQVEAGR (R)	RLLQQGLAQVEAGR	10	1	1	DEF_USER		1538.88	4.28733e+08	1.6905e+07	0	0	0	0	2442836130	0	0	0	0	0.0009499	1	4.02991	High			3.53074	High
VGF			296	309	14	(R) LLQQGLAQVEAGRR (Q)	LLQQGLAQVEAGRR	91	1	1	DEF_USER		1538.88	7337489620	1198831216	6.47782e+06	1.65043e+06	0	0	1.99446e+10	2.45601e+06	0	0	0	0.000124	1	3.07379	High			3.02423	High
VGF			296	308	13	(R) LLQQGLAQVEAGR (R)	LLQQGLAQVEAGR	60	1	1	DEF_USER		1382.78	1.22127e+10	2.57786e+09	0	0	0	0	29936471516	7.86573e+06	0	0	0	3.37e-05	0	2.85595	High			2.97081	High
VGF			324	342	19	(R) LADLASDLLLQYLLQGGAR (Q)	LADLASDLLLQYLLQGGAR	32	1	1	DEF_USER		2030.14	2.26575e+09	4.72345e+06	0	0	0	0	1.03794e+09	0	0	0	0	4.49e-06	0	5.23278	High			2.70198	High
VGF			350	358	9	(R) GLQEAAEER (E)	GLQEAAEER	84	1	1	DEF_USER		1002.49	1861843434	1928434140	0	0	0	0	3184858793	0	0	0	0	0.001857	0	1.412	High			1.44788	High
VGF			359	372	14	(R) ESAREEEEAEQERR (G)	ESAREEEEAEQERR	6	1	1	DEF_USER		1747.79	309560488	2.87863e+08	0	0	0	0	4.51276e+08	0	0	0	0	0.0001764	2	2.46256	High			2.524	High
VGF			359	371	13	(R) ESAREEEEAEQER (R)	ESAREEEEAEQER	23	1	1	DEF_USER		1591.69	400586628	457579348	0	0	0	0	1247554712	0	0	0	0	0.1069	1	3.87999	High			2.60307	High
VGF			372	397	26	(R) RGGEERVGEEDEEAAEAEAEAEEAER (A)	RGGEERVGEEDEEAAEAEAEAEEAER	6	1	1	DEF_USER		2847.22	1.41741e+08	2.81854e+07	0	0	0	0	472038775	0	0	0	0	0.0001002	2	5.0599	High			3.89946	High
VGF			373	397	25	(R) GGEERVGEEDEEAAEAEAEAEEAER (A)	GGEERVGEEDEEAAEAEAEAEEAER	7	1	1	DEF_USER		2691.11	764286523	4.54439e+08	0	0	0	0	1218272166	0	0	0	0	4.379e-06	1	6.3942	High			6.38142	High
VGF			378	399	22	(R) VGEEDEEAAEAEAEAEEAERAR (Q)	VGEEDEEAAEAEAEAEEAERAR	5	1	1	DEF_USER		2390.03	2.20721e+08	2.67422e+08	0	0	0	0	1.13745e+09	0	0	0	0	2.732e-07	1	5.83718	High			5.70315	High
VGF			378	397	20	(R) VGEEDEEAAEAEAEAEEAER (A)	VGEEDEEAAEAEAEAEEAER	98	1	1	DEF_USER		2162.89	8460781656	5208464057	1.3079e+07	0	0	0	51818830816	12291851	0	0	0	0.003728	0	5.20831	High			5.09057	High
VGF			398	419	22	(R) ARQNALLFAEEEDGEAGAEDKR (S)	ARQNALLFAEEEDGEAGAEDKR	8	1	1	DEF_USER		2419.15	1.6799e+08	0	0	0	0	0	1514033561	0	0	0	0	1.77031e-07	2	3.76534	High
VGF			398	418	21	(R) ARQNALLFAEEEDGEAGAEDK (S)	ARQNALLFAEEEDGEAGAEDK	3	1	1	DEF_USER		2263.05	18682499	1.09336e+07	0	0	0	0	2.01023e+08	0	0	0	0	3.794e-05	1	3.57171	High			3.25467	High
VGF			400	419	20	(R) QNALLFAEEEDGEAGAEDKR (R)	QNALLFAEEEDGEAGAEDKR	113	1	1	DEF_USER		2192.02	1.12304e+10	7.32093e+09	1.61771e+07	0	0	0	5.61272e+10	2.33632e+07	0	0	0	0.004072	1	5.03383	High			4.56228	High
VGF			400	418	19	(R) QNALLFAEEEDGEAGAEDK (R)	QNALLFAEEEDGEAGAEDK	12	1	1	DEF_USER		2035.92	7.86084e+08	1.52177e+08	0	0	0	0	1.49513e+09	0	0	0	0	0.0002992	0	4.67319	High			4.25106	High
VGF	N401-A402		402	419	18	(N) ALLFAEEEDGEAGAEDKR (S)	ALLFAEEEDGEAGAEDKR	6	1	1	DEF_USER		1949.92	9.11268e+07	5.282e+07	0	0	0	0	357842135	0	0	0	0	0.005998	1	4.29183	High			3.75646	High
VGF	N401-A402		402	418	17	(N) ALLFAEEEDGEAGAEDK (R)	ALLFAEEEDGEAGAEDK	2	1	1	DEF_USER		1793.82	7.53194e+07	0	0	0	0	0	0	0	0	0	0	0.008043	0	3.4848	High
VGF			429	461	33	(R) RKEAEGTEEGGEEEDDEEMDPQTIDSLIELSTK (L)	RKEAEGTEEGGEEEDDEEMDPQTIDSLIELSTK	20	1	1	DEF_USER	M19(Oxidation)	3725.66	1.34813e+09	7.50147e+07	0	0	0	0	1.4186e+10	0	0	0	0	0.000162	2	7.21168	High			6.18661	High
VGF			429	461	33	(R) RKEAEGTEEGGEEEDDEEMDPQTIDSLIELSTK (L)	RKEAEGTEEGGEEEDDEEMDPQTIDSLIELSTK	9	1	1	DEF_USER		3709.66	6.66427e+08	0	0	0	0	0	4.04214e+09	0	0	0	0	1.772e-06	2	7.05756	High
VGF			429	461	33	(R) RKEAEGTEEGGEEEDDEEMDPQTIDSLIELSTK (L)	RKEAEGTEEGGEEEDDEEMDPQTIDSLIELSTK	2	1	1	DEF_USER	N-Term(Acetyl)	3751.68	2.52953e+07	0	0	0	0	0	1.64772e+08	0	0	0	0	0.09194	2	2.39023	High
VGF			430	461	32	(R) KEAEGTEEGGEEEDDEEMDPQTIDSLIELSTK (L)	KEAEGTEEGGEEEDDEEMDPQTIDSLIELSTK	3	1	1	DEF_USER	M18(Oxidation)	3569.55	4.24793e+07	0	0	0	0	0	4.00234e+08	0	0	0	0	9.431e-05	1	4.73137	High
VGF			431	461	31	(K) EAEGTEEGGEEEDDEEMDPQTIDSLIELSTK (L)	EAEGTEEGGEEEDDEEMDPQTIDSLIELSTK	11	1	1	DEF_USER	M17(Oxidation)	3441.46	5.29597e+08	1.51763e+08	0	0	0	0	4127343825	0	0	0	0	0.1514	0	4.15281	High			2.97924	High
VGF			431	461	31	(K) EAEGTEEGGEEEDDEEMDPQTIDSLIELSTK (L)	EAEGTEEGGEEEDDEEMDPQTIDSLIELSTK	6	1	1	DEF_USER		3425.46	2.93327e+08	0	0	0	0	0	1.05787e+09	0	0	0	0	0.02727	0	3.72372	High
VGF			431	461	31	(K) EAEGTEEGGEEEDDEEMDPQTIDSLIELSTK (L)	EAEGTEEGGEEEDDEEMDPQTIDSLIELSTK	1	1	1	DEF_USER	N-Term(Acetyl)	3467.46	1.89561e+07	0	0	0	0	0	0	0	0	0	0	0.2031	0	1.61508	High
VGF	D448-P449		449	461	13	(D) PQTIDSLIELSTK (L)	PQTIDSLIELSTK	5	1	1	DEF_USER		1444.8	8.29558e+07	3.43586e+07	0	0	0	0	1.10314e+09	0	0	0	0	0.01623	0	3.77816	High			3.2938	High
VGF	D453-S454		454	461	8	(D) SLIELSTK (L)	SLIELSTK	1	1	1	DEF_USER		890.523	9.98138e+06	0	0	0	0	0	0	0	0	0	0	0.1819	0	1.55643	High
VGF			462	480	19	(K) LHLPADDVVSIIEEVEEKR (G)	LHLPADDVVSIIEEVEEKR	10	1	1	DEF_USER		2191.18	2.0416e+08	0	0	0	0	0	6.41673e+08	0	0	0	0	0.01516	1	3.78222	High
VGF			462	479	18	(K) LHLPADDVVSIIEEVEEK (R)	LHLPADDVVSIIEEVEEK	40	1	1	DEF_USER		2035.07	5.02225e+09	2.04299e+07	0	5.84799e+06	0	0	5.75603e+09	0	6.04924e+06	0	0	0.002752	0	3.2687	High			1.98745	High
VGF			483	495	13	(R) KKNAPPEPVPPPR (A)	KKNAPPEPVPPPR	8	1	1	DEF_USER		1426.82	3.19487e+08	415250624	0	0	0	0	1244419885	0	0	0	0	0.2261	2	2.64696	High			2.31287	High
VGF			485	495	11	(K) NAPPEPVPPPR (A)	NAPPEPVPPPR	121	1	1	DEF_USER		1170.63	4404077920	3.27729e+09	0	0	0	0	6895069238	0	0	0	0	0.001473	0	2.0325	High			1.9966	High
VGF			496	504	9	(R) AAPAPTHVR (S)	AAPAPTHVR	9	1	1	DEF_USER		919.512	626340239	490786828	0	0	0	0	1218411568	0	0	0	0	0.002368	0	1.52779	High			1.40036	High
VGF	A497-P498		498	504	7	(A) PAPTHVR (S)	PAPTHVR	4	1	1	DEF_USER		777.438	364988030	318870478	0	0	0	0	180523241	0	0	0	0	0.0003917	0	1.26236	High			1.29285	High
VGF			505	532	28	(R) SPQPPPPAPAPARDELPDWNEVLPPWDR (E)	SPQPPPPAPAPARDELPDWNEVLPPWDR	3	1	1	DEF_USER		3144.57	7.66171e+07	0	0	0	0	0	1.40327e+08	0	0	0	0	0.03202	1	3.17555	High
VGF			505	517	13	(R) SPQPPPPAPAPAR (D)	SPQPPPPAPAPAR	18	1	1	DEF_USER		1282.69	645237168	1410742820	0	0	0	0	9.68429e+08	0	0	0	0	0.000426	0	2.2446	High			2.3498	High
VGF			518	532	15	(R) DELPDWNEVLPPWDR (E)	DELPDWNEVLPPWDR	7	1	1	DEF_USER		1880.89	1.91157e+08	0	0	0	0	0	3.69198e+07	0	0	0	0	0.1067	0	2.94586	High
VGF			533	553	21	(R) EEDEVYPPGPYHPFPNYIRPR (T)	EEDEVYPPGPYHPFPNYIRPR	13	1	1	DEF_USER		2572.24	9.03856e+08	0	0	0	0	0	5659982336	0	0	0	0	0.001329	0	3.56379	High
VGF			533	551	19	(R) EEDEVYPPGPYHPFPNYIR (P)	EEDEVYPPGPYHPFPNYIR	3	1	1	DEF_USER		2319.09	8.52512e+07	0	0	0	0	0	7.60817e+07	0	0	0	0	0.03952	0	3.56153	High
VGF		N548-Y549	533	548	16	(R) EEDEVYPPGPYHPFPN (Y)	EEDEVYPPGPYHPFPN	3	1	1	DEF_USER		1886.83	2.10098e+08	4.14106e+07	0	0	0	0	1.05414e+08	0	0	0	0.003	0.08024	0	2.4225	High			2.03012	High
VGF			554	562	9	(R) TLQPPSALR (R)	TLQPPSALR	154	1	1	DEF_USER		982.574	4.35925e+09	3258088977	1.81779e+06	0	0	0	12228276864	832968	0	0	0	0.002479	0	1.78001	High			1.71669	High
VGF			565	574	10	(R) HYHHALPPSR (H)	HYHHALPPSR	188	1	1	DEF_USER		1214.62	688968968	286915508	0	0	0	0	1.02052e+09	0	0	0	0	0.05003	0	2.84806	High			2.84251	High
VGF			596	613	18	(R) RLQEQEELENYIEHVLLR (R)	RLQEQEELENYIEHVLLR	8	1	1	DEF_USER		2311.22	3.84091e+08	0	0	0	0	0	3.21767e+08	0	0	0	0	0.1361	1	6.06436	High
VGF			597	613	17	(R) LQEQEELENYIEHVLLR (P)	LQEQEELENYIEHVLLR	9	1	1	DEF_USER		2155.12	1.22565e+09	2343725	0	0	0	0	4.72309e+08	0	0	0	0	8.844e-06	0	4.05701	High			1.77259	High
VGF		H609-V610	597	609	13	(R) LQEQEELENYIEH (V)	LQEQEELENYIEH	1	1	1	DEF_USER		1673.78	1.71782e+07	0	0	0	0	0	0	0	0	0	0	0.183	0	1.93084	High
VGF	E604-N605		605	613	9	(E) NYIEHVLLR (R)	NYIEHVLLR	1	1	1	DEF_USER		1156.66	5.46386e+06	0	0	0	0	0	0	0	0	0	0	0.04358	0	1.79352	High
	16 Unique																										VGF -CTSS				VGF +CTSS
						Accession	Description	ΣCoverage	Σ# Proteins	Σ# Unique Peptides	Σ# Peptides	Σ# PSMs	A5: Area	B5: Area	C5: Area	D5: Area	E5: Area	F5: Area	G5: Area	H5: Area	I5: Area	J5: Area	# AAs	MW [kDa]	calc. pI		Score A2	Coverage A2	# Peptides A2	# PSM A2	Score B2	Coverage B2	# Peptides B2	# PSM B2
VGF + CTSS						DEF_USER	Neurosecretory protein VGF OS=Homo sapiens OX=9606 GN=VGF PE=1 SV=2 - [VGF_HUMAN]	86.02	1	102	102	2486	1.68729e+10	9.84703e+09	1.19113e+07	3.74921e+06	0	0	6.29505e+10	2.09953e+07	6.04924e+06	0	615	67.2176	4.77979		1142.91	83.58	87	556	669.286	70.24	63	448
Protein	(NH) Non-Tryptic	(COOH) Non-Tryptic	Start	Stop	Length	Sequence plus N/C	Sequence	# PSMs	# Proteins	# Protein Groups	Protein Group Accessions	Modifications	MH+ [Da]	A5: Area	B5: Area	C5: Area	D5: Area	E5: Area	F5: Area	G5: Area	H5: Area	I5: Area	J5: Area	q-Value	PEP	# Missed Cleavages	XCorr A2	A2			XCorr B2	B2			Non-tryptic cleavage sites from Brain/CSF/Both			Descriptions
VGF	A22-A23		23	52	30	(A) APPGRPEAQPPPLSSEHKEPVAGDAVPGPK (D)	APPGRPEAQPPPLSSEHKEPVAGDAVPGPK	4	1	1	DEF_USER		3012.56	676759046	424413794	0	0	0	0	1.54329e+09	0	0	0	0	0.0007235	1	3.06427	High			2.92837	High			Potential cleavage sites (N-Term)	(C-Term)
VGF			64	80	17	(R) NSEPQDEGELFQGVDPR (A)	NSEPQDEGELFQGVDPR	26	1	1	DEF_USER		1916.87	9.17328e+09	6.04741e+09	0	0	0	0	44543496363	0	0	0	0	0.01921	0	2.74821	High			2.76094	High			A22-A23	A62-R63		VGF - CTSS
VGF	N64-S65		65	80	16	(N) SEPQDEGELFQGVDPR (A)	SEPQDEGELFQGVDPR	7	1	1	DEF_USER		1802.83	8.22951e+07	5.89764e+07	0	0	0	0	3.71122e+08	0	0	0	0	0.06355	0	2.33333	High			1.94793	High			A22-A23	G61-A62		VGF + CTSS
VGF	E70-G71		71	80	10	(E) GELFQGVDPR (A)	GELFQGVDPR	4	1	1	DEF_USER	N-Term(Acetyl)	1159.58	1.05676e+08	5.81883e+07	0	0	0	0	3.919e+08	0	0	0	0.001	0.004302	0	1.68872	High			1.399	High			A22-A23	V59-R60		VGF +/- CTSS
VGF	E72-L73		73	80	8	(E) LFQGVDPR (A)	LFQGVDPR	3	1	1	DEF_USER	N-Term(Acetyl)	973.516	2.29739e+07	1.05011e+07	0	0	0	0	7.17396e+07	0	0	0	0	0.1177	0	1.22565	High			1.25865	High			A22-A23	E58-V59
VGF			93	120	28	(R) PASPPAPSGSQQGPEEEAAEALLTETVR (S)	PASPPAPSGSQQGPEEEAAEALLTETVR	5	1	1	DEF_USER		2819.39	1.28201e+08	1.42645e+07	0	0	0	0	1.94021e+08	0	0	0	0	0.01639	0	4.5525	High			1.71424	High			P25-G26	A62-R63
VGF	P93-A94		94	120	27	(P) ASPPAPSGSQQGPEEEAAEALLTETVR (S)	ASPPAPSGSQQGPEEEAAEALLTETVR	7	1	1	DEF_USER	N-Term(Acetyl)	2764.35	6.17636e+07	1.24328e+07	0	0	0	0	1.12088e+08	0	0	0	0	0.03929	0	4.30755	High			2.14245	High			P25-G26	V59-R60
VGF	P96-P97		97	120	24	(P) PAPSGSQQGPEEEAAEALLTETVR (S)	PAPSGSQQGPEEEAAEALLTETVR	5	1	1	DEF_USER		2467.21	5.44516e+07	7.82566e+06	0	0	0	0	1.06025e+08	0	0	0	0	0.02149	0	5.05517	High			1.24194	High				L87-Q88
VGF	S100-G101		101	120	20	(S) GSQQGPEEEAAEALLTETVR (S)	GSQQGPEEEAAEALLTETVR	8	1	1	DEF_USER	N-Term(Acetyl)	2157.04	8.18128e+07	1.95036e+07	0	0	0	0	1.32024e+08	0	0	0	0	4.01e-05	0	4.26224	High			2.7141	High				V85-L86
VGF	P106-E107		107	120	14	(P) EEEAAEALLTETVR (S)	EEEAAEALLTETVR	3	1	1	DEF_USER	N-Term(Acetyl)	1602.79	1.19539e+07	4.14428e+06	0	0	0	0	2.27958e+07	0	0	0	0	4.802e-06	0	3.06507	High			2.46368	High				A84-V85
VGF	E107-E108		108	120	13	(E) EEAAEALLTETVR (S)	EEAAEALLTETVR	3	1	1	DEF_USER	N-Term(Acetyl)	1473.75	6.00664e+06	1.82973e+06	0	0	0	0	1.08906e+07	0	0	0	0	1.784e-07	0	3.02712	High			1.68745	High				P79-R80
VGF	E108-E109		109	120	12	(E) EAAEALLTETVR (S)	EAAEALLTETVR	3	1	1	DEF_USER	N-Term(Acetyl)	1344.71	5.59495e+06	2.10471e+06	0	0	0	0	1.30285e+07	0	0	0	0	5.99e-06	0	2.83694	High			2.01422	High				Q75-G76
VGF	E109-A110		110	120	11	(E) AAEALLTETVR (S)	AAEALLTETVR	6	1	1	DEF_USER	N-Term(Acetyl)	1215.67	1.01673e+08	4.51208e+07	0	0	0	0	2.98551e+08	0	0	0	0	7.865e-05	0	2.80957	High			2.41498	High			A89-L90	V119-R120
VGF	A111-E112		112	120	9	(A) EALLTETVR (S)	EALLTETVR	6	1	1	DEF_USER	N-Term(Acetyl)	1073.59	1.8037e+08	9.33232e+07	0	0	0	0	656731907	0	0	0	0	0.001049	0	2.26438	High			2.29328	High			L90-D91	E117-T118
VGF	E112-A113		113	120	8	(E) ALLTETVR (S)	ALLTETVR	6	1	1	DEF_USER	N-Term(Acetyl)	944.548	8.08475e+07	53136111	0	0	0	0	3.36239e+08	0	0	0	0	0.08976	0	1.92268	High			1.84388	High			L90-D91	E109-A110
VGF	L159-A160		160	167	8	(L) ASLLQELR (D)	ASLLQELR	3	1	1	DEF_USER	N-Term(Acetyl)	971.56	1.51517e+07	5.29306e+06	0	0	0	0	4.87361e+07	0	0	0	0	0.08118	0	2.23958	High			1.87145	High			L90-D91	E108-E109
VGF	L159-A160		160	167	8	(L) ASLLQELR (D)	ASLLQELR	2	1	1	DEF_USER		929.544	2.17015e+07	1.04933e+07	0	0	0	0	0	0	0	0	0	0.09181	0	1.59065	High			1.72783	High				W206-R207
VGF	A160-S161		161	167	7	(A) SLLQELR (D)	SLLQELR	1	1	1	DEF_USER		858.51	0	1.325e+07	0	0	0	0	0	0	0	0	0.004	0.1825	0					1.01945	High	*			A215-R216
VGF			177	188	12	(R) QQETAAAETETR (T)	QQETAAAETETR	11	1	1	DEF_USER		1334.62	819145030	688834560	0	0	0	0	2017715184	0	0	0	0	0.05824	0	2.45854	High			2.23481	High				Q214-A215
VGF			195	204	10	(R) VNLESPGPER (V)	VNLESPGPER	160	1	1	DEF_USER		1097.56	4040408841	2837103890	978434	0	0	0	5821904216	0	0	0	0	0.0002882	0	2.64261	High			2.6109	High				Q232-A233
VGF	N196-L197		197	204	8	(N) LESPGPER (V)	LESPGPER	3	1	1	DEF_USER	N-Term(Acetyl)	926.461	3.36826e+07	1.91978e+07	0	0	0	0	9.69166e+07	0	0	0	0	0.04373	0	1.47084	High			1.50504	High			A318-A319	G348-R349
VGF			208	216	9	(R) ASWGEFQAR (V)	ASWGEFQAR	72	1	1	DEF_USER		1051.5	1.21696e+10	6.286e+09	0	0	0	0	3.9733e+10	0	0	0	0	0.001958	0	1.88905	High			1.95861	High			A318-A319
VGF			208	216	9	(R) ASWGEFQAR (V)	ASWGEFQAR	1	1	1	DEF_USER	N-Term(Acetyl)	1093.51	0	8.42108e+06	0	0	0	0	0	0	0	0	0	0.07494	0					1.44038	High	*			E370-R371
VGF			217	234	18	(R) VPERAPLPPPAPSQFQAR (M)	VPERAPLPPPAPSQFQAR	153	1	1	DEF_USER		1958.06	9.98813e+09	5.71795e+09	0	0	0	0	28143517835	0	0	0	0	8.244e-06	1	3.95122	High			3.98754	High				Q369-E370
VGF			221	234	14	(R) APLPPPAPSQFQAR (M)	APLPPPAPSQFQAR	89	1	1	DEF_USER		1476.8	3.51167e+09	2.61352e+09	0	0	0	0	30400826282	0	0	0	0	3.306e-05	0	3.32795	High			3.29616	High				A367-E368
VGF	P222-L223		223	234	12	(P) LPPPAPSQFQAR (M)	LPPPAPSQFQAR	3	1	1	DEF_USER		1308.71	0	2.15607e+07	0	0	0	0	0	0	0	0	0	0.00274	0					1.48388	High	*			E364-E365
VGF			235	255	21	(R) MPDSGPLPETHKFGEGVSSPK (T)	MPDSGPLPETHKFGEGVSSPK	4	1	1	DEF_USER	M1(Oxidation)	2213.06	0	656081994	0	0	0	0	926327576	0	0	0	0	0.002822	1					1.97489	High	*			D417-K418
VGF			235	246	12	(R) MPDSGPLPETHK (F)	MPDSGPLPETHK	24	1	1	DEF_USER	M1(Oxidation)	1324.62	859035391	1223069920	0	0	0	0	1272120067	0	0	0	0	0.1482	0	2.26897	High			2.09726	High				F405-T406
VGF			247	255	9	(K) FGEGVSSPK (T)	FGEGVSSPK	231	1	1	DEF_USER		907.457	2806594736	2196341884	0	0	0	0	2795467732	0	0	0	0	5.17e-05	0	2.09267	High			2.09292	High				L404-F405
VGF			256	267	12	(K) THLGEALAPLSK (A)	THLGEALAPLSK	167	1	1	DEF_USER		1236.7	12704196236	4137077592	0	0	0	0	40312705860	0	0	0	0	0.04702	0	3.561	High			3.22579	High				S454-L455
VGF	L258-G259		259	267	9	(L) GEALAPLSK (A)	GEALAPLSK	3	1	1	DEF_USER	N-Term(Acetyl)	927.519	1.64904e+07	1.0052e+07	0	0	0	0	8.79302e+07	0	0	0	0	0.000847	0	2.07774	High			2.32329	High			L458-S459	E478-K479
VGF	G259-E260		260	267	8	(G) EALAPLSK (A)	EALAPLSK	2	1	1	DEF_USER	N-Term(Acetyl)	870.5	7294774	4.47463e+06	0	0	0	0	0	0	0	0	0	0.04391	0	1.80927	High			1.70193	High			L458-S459	E474-E475
VGF			268	278	11	(K) AYQGVAAPFPK (A)	AYQGVAAPFPK	132	1	1	DEF_USER		1148.61	25701875516	15934162066	0	0	0	0	80905567722	2.73308e+07	0	0	0	0.03916	0	2.20788	High			2.31396	High			V470-S471	E478-K479
VGF			268	278	11	(K) AYQGVAAPFPK (A)	AYQGVAAPFPK	3	1	1	DEF_USER	N-Term(Acetyl)	1190.63	10140021	7.26498e+06	0	0	0	0	53717098	0	0	0	0	0.01854	0	1.87689	High			2.14542	High				V503-R504
VGF	A267-E268		268	277	10	(A) AEALLTETVR (S)	AEALLTETVR	9	1	1	DEF_USER	N-Term(Acetyl)	1144.63	5.30955e+08	2.50933e+08	0	0	0	0	1.67351e+09	0	0	0	0	0.0001916	0	2.30641	High			2.3545	High				T501-H502
VGF	A268-Y269		269	278	10	(A) YQGVAAPFPK (A)	YQGVAAPFPK	3	1	1	DEF_USER		1077.57	2.07961e+07	10831333	0	0	0	0	9.62653e+07	0	0	0	0	0.0003414	0	1.9662	High			2.00297	High				V503-R504
VGF			281	295	15	(R) RPESALLGGSEAGER (L)	RPESALLGGSEAGER	17	1	1	DEF_USER		1528.77	1.58104e+09	5.53387e+08	0	0	0	0	4113205836	0	0	0	0	7.499e-06	0	2.891	High			3.07917	High				P521-D522
VGF	E294-R295		295	308	14	(E) RLLQQGLAQVEAGR (R)	RLLQQGLAQVEAGR	10	1	1	DEF_USER		1538.88	4.28733e+08	1.6905e+07	0	0	0	0	2442836130	0	0	0	0	0.0009499	1	4.02991	High			3.53074	High				V503-R504
VGF			296	309	14	(R) LLQQGLAQVEAGRR (Q)	LLQQGLAQVEAGRR	91	1	1	DEF_USER		1538.88	7337489620	1198831216	6.47782e+06	1.65043e+06	0	0	1.99446e+10	2.45601e+06	0	0	0	0.000124	1	3.07379	High			3.02423	High				H502-V503
VGF			296	308	13	(R) LLQQGLAQVEAGR (R)	LLQQGLAQVEAGR	60	1	1	DEF_USER		1382.78	1.22127e+10	2.57786e+09	0	0	0	0	29936471516	7.86573e+06	0	0	0	3.37e-05	0	2.85595	High			2.97081	High				T501-H502
VGF			324	342	19	(R) LADLASDLLLQYLLQGGAR (Q)	LADLASDLLLQYLLQGGAR	32	1	1	DEF_USER		2030.14	2.26575e+09	4.72345e+06	0	0	0	0	1.03794e+09	0	0	0	0	4.49e-06	0	5.23278	High			2.70198	High
VGF			350	358	9	(R) GLQEAAEER (E)	GLQEAAEER	84	1	1	DEF_USER		1002.49	1861843434	1928434140	0	0	0	0	3184858793	0	0	0	0	0.001857	0	1.412	High			1.44788	High				P494-R495
VGF			359	372	14	(R) ESAREEEEAEQERR (G)	ESAREEEEAEQERR	6	1	1	DEF_USER		1747.79	309560488	2.87863e+08	0	0	0	0	4.51276e+08	0	0	0	0	0.0001764	2	2.46256	High			2.524	High			N485-A486	V503-R504
VGF			359	371	13	(R) ESAREEEEAEQER (R)	ESAREEEEAEQER	23	1	1	DEF_USER		1591.69	400586628	457579348	0	0	0	0	1247554712	0	0	0	0	0.1069	1	3.87999	High			2.60307	High			N485-A486	T501-H502
VGF			372	397	26	(R) RGGEERVGEEDEEAAEAEAEAEEAER (A)	RGGEERVGEEDEEAAEAEAEAEEAER	6	1	1	DEF_USER		2847.22	1.41741e+08	2.81854e+07	0	0	0	0	472038775	0	0	0	0	0.0001002	2	5.0599	High			3.89946	High			N485-A486
VGF			373	397	25	(R) GGEERVGEEDEEAAEAEAEAEEAER (A)	GGEERVGEEDEEAAEAEAEAEEAER	7	1	1	DEF_USER		2691.11	764286523	4.54439e+08	0	0	0	0	1218272166	0	0	0	0	4.379e-06	1	6.3942	High			6.38142	High			A486-P487	V503-R504
VGF			378	399	22	(R) VGEEDEEAAEAEAEAEEAERAR (Q)	VGEEDEEAAEAEAEAEEAERAR	5	1	1	DEF_USER		2390.03	2.20721e+08	2.67422e+08	0	0	0	0	1.13745e+09	0	0	0	0	2.732e-07	1	5.83718	High			5.70315	High			P498-E499	V503-R504
VGF			378	397	20	(R) VGEEDEEAAEAEAEAEEAER (A)	VGEEDEEAAEAEAEAEEAER	98	1	1	DEF_USER		2162.89	8460781656	5208464057	1.3079e+07	0	0	0	51818830816	12291851	0	0	0	0.003728	0	5.20831	High			5.09057	High				D522-W523
VGF			398	418	21	(R) ARQNALLFAEEEDGEAGAEDK (S)	ARQNALLFAEEEDGEAGAEDK	3	1	1	DEF_USER		2263.05	18682499	1.09336e+07	0	0	0	0	2.01023e+08	0	0	0	0	3.794e-05	1	3.57171	High			3.25467	High				V503-R504
VGF			400	419	20	(R) QNALLFAEEEDGEAGAEDKR (R)	QNALLFAEEEDGEAGAEDKR	113	1	1	DEF_USER		2192.02	1.12304e+10	7.32093e+09	1.61771e+07	0	0	0	5.61272e+10	2.33632e+07	0	0	0	0.004072	1	5.03383	High			4.56228	High				P552-R553
VGF			400	418	19	(R) QNALLFAEEEDGEAGAEDK (R)	QNALLFAEEEDGEAGAEDK	12	1	1	DEF_USER		2035.92	7.86084e+08	1.52177e+08	0	0	0	0	1.49513e+09	0	0	0	0	0.0002992	0	4.67319	High			4.25106	High				D522-W523
VGF	N401-A402		402	419	18	(N) ALLFAEEEDGEAGAEDKR (S)	ALLFAEEEDGEAGAEDKR	6	1	1	DEF_USER		1949.92	9.11268e+07	5.282e+07	0	0	0	0	357842135	0	0	0	0	0.005998	1	4.29183	High			3.75646	High				L561-R562
VGF	L404-F405		405	419	15	(L) FAEEEDGEAGAEDKR (S)	FAEEEDGEAGAEDKR	1	1	1	DEF_USER		1652.71	0	1.1965e+07	0	0	0	0	0	0	0	0	0	0.07757	1					2.01556	High	*
VGF			429	461	33	(R) RKEAEGTEEGGEEEDDEEMDPQTIDSLIELSTK (L)	RKEAEGTEEGGEEEDDEEMDPQTIDSLIELSTK	20	1	1	DEF_USER	M19(Oxidation)	3725.66	1.34813e+09	7.50147e+07	0	0	0	0	1.4186e+10	0	0	0	0	0.000162	2	7.21168	High			6.18661	High
VGF			431	461	31	(K) EAEGTEEGGEEEDDEEMDPQTIDSLIELSTK (L)	EAEGTEEGGEEEDDEEMDPQTIDSLIELSTK	11	1	1	DEF_USER	M17(Oxidation)	3441.46	5.29597e+08	1.51763e+08	0	0	0	0	4127343825	0	0	0	0	0.1514	0	4.15281	High			2.97924	High
VGF	D448-P449		449	461	13	(D) PQTIDSLIELSTK (L)	PQTIDSLIELSTK	5	1	1	DEF_USER		1444.8	8.29558e+07	3.43586e+07	0	0	0	0	1.10314e+09	0	0	0	0	0.01623	0	3.77816	High			3.2938	High
VGF			462	479	18	(K) LHLPADDVVSIIEEVEEK (R)	LHLPADDVVSIIEEVEEK	40	1	1	DEF_USER		2035.07	5.02225e+09	2.04299e+07	0	5.84799e+06	0	0	5.75603e+09	0	6.04924e+06	0	0	0.002752	0	3.2687	High			1.98745	High
VGF			483	495	13	(R) KKNAPPEPVPPPR (A)	KKNAPPEPVPPPR	8	1	1	DEF_USER		1426.82	3.19487e+08	415250624	0	0	0	0	1244419885	0	0	0	0	0.2261	2	2.64696	High			2.31287	High
VGF			485	495	11	(K) NAPPEPVPPPR (A)	NAPPEPVPPPR	121	1	1	DEF_USER		1170.63	4404077920	3.27729e+09	0	0	0	0	6895069238	0	0	0	0	0.001473	0	2.0325	High			1.9966	High
VGF			496	504	9	(R) AAPAPTHVR (S)	AAPAPTHVR	9	1	1	DEF_USER		919.512	626340239	490786828	0	0	0	0	1218411568	0	0	0	0	0.002368	0	1.52779	High			1.40036	High
VGF	A497-P498		498	504	7	(A) PAPTHVR (S)	PAPTHVR	4	1	1	DEF_USER		777.438	364988030	318870478	0	0	0	0	180523241	0	0	0	0	0.0003917	0	1.26236	High			1.29285	High
VGF			505	517	13	(R) SPQPPPPAPAPAR (D)	SPQPPPPAPAPAR	18	1	1	DEF_USER		1282.69	645237168	1410742820	0	0	0	0	9.68429e+08	0	0	0	0	0.000426	0	2.2446	High			2.3498	High
VGF		N548-Y549	533	548	16	(R) EEDEVYPPGPYHPFPN (Y)	EEDEVYPPGPYHPFPN	3	1	1	DEF_USER		1886.83	2.10098e+08	4.14106e+07	0	0	0	0	1.05414e+08	0	0	0	0.003	0.08024	0	2.4225	High			2.03012	High
VGF			554	562	9	(R) TLQPPSALR (R)	TLQPPSALR	154	1	1	DEF_USER		982.574	4.35925e+09	3258088977	1.81779e+06	0	0	0	12228276864	832968	0	0	0	0.002479	0	1.78001	High			1.71669	High
VGF			565	574	10	(R) HYHHALPPSR (H)	HYHHALPPSR	188	1	1	DEF_USER		1214.62	688968968	286915508	0	0	0	0	1.02052e+09	0	0	0	0	0.05003	0	2.84806	High			2.84251	High
VGF			597	613	17	(R) LQEQEELENYIEHVLLR (P)	LQEQEELENYIEHVLLR	9	1	1	DEF_USER		2155.12	1.22565e+09	2343725	0	0	0	0	4.72309e+08	0	0	0	0	8.844e-06	0	4.05701	High			1.77259	High
	3 Unique
